# Supplementary material for: Microprotein-encoding RNA regulation in cells treated with pro-inflammatory and pro-fibrotic stimuli
Source: BMC Genomics. 2024 Nov 5;25:1034. doi: 10.1186/s12864-024-10948-1 (PMC11536906; doi:10.1186/s12864-024-10948-1)
Supplement: Supplementary file 4 — Supplementary Material 4 [file 12864_2024_10948_MOESM4_ESM.xlsx]

## Sheet: hg38GencodeGenes_smORFs_minCoun
transcripts	chr	start	end	strand	Length	Copies	Annotation.Divergence	ensembl_gene_id	gene_biotype	entrezgene_id	ucsc	gene_name	go_id	go_name	refseq_mrna	refseq_peptide	featureName	HCEC1CT_IFNg_vs_TNFa_log2FC	HCEC1CT_IFNg_vs_TNFa_adjPval	HCEC1CT_IFNg_vs_IL.22_log2FC	HCEC1CT_IFNg_vs_IL.22_adjPval	HCEC1CT_TNFa_vs_IL.22_log2FC	HCEC1CT_TNFa_vs_IL.22_adjPval	HCEC1CT_IFNg_vs_LPS_log2FC	HCEC1CT_IFNg_vs_LPS_adjPval	HCEC1CT_TNFa_vs_LPS_log2FC	HCEC1CT_TNFa_vs_LPS_adjPval	HCEC1CT_IL.22_vs_LPS_log2FC	HCEC1CT_IL.22_vs_LPS_adjPval	HCEC1CT_IFNg_vs_NA_log2FC	HCEC1CT_IFNg_vs_NA_adjPval	HCEC1CT_TNFa_vs_NA_log2FC	HCEC1CT_TNFa_vs_NA_adjPval	HCEC1CT_IL.22_vs_NA_log2FC	HCEC1CT_IL.22_vs_NA_adjPval	HCEC1CT_LPS_vs_NA_log2FC	HCEC1CT_LPS_vs_NA_adjPval	Caco2_IFNg_vs_TNFa_log2FC	Caco2_IFNg_vs_TNFa_adjPval	Caco2_IFNg_vs_IL.22_log2FC	Caco2_IFNg_vs_IL.22_adjPval	Caco2_TNFa_vs_IL.22_log2FC	Caco2_TNFa_vs_IL.22_adjPval	Caco2_IFNg_vs_LPS_log2FC	Caco2_IFNg_vs_LPS_adjPval	Caco2_TNFa_vs_LPS_log2FC	Caco2_TNFa_vs_LPS_adjPval	Caco2_IL.22_vs_LPS_log2FC	Caco2_IL.22_vs_LPS_adjPval
ENSG00000223972.5	chr1	11869	14409	+	2540	1	DDX11L1|DDX11L1-201|ENSG00000223972.5|ENST00000450305.2|transcribed_unprocessed_pseudogene	ENSG00000223972	transcribed_unprocessed_pseudogene	84771;727856;100287102;100287596;102725121	uc286dmu.1;uc286dmv.1	DDX11L1			NA	NA	DDX11L1	-0.045116	0.999938	0.904099	0.819302	0.949215	0.892224	0.0230425	0.999944	0.0681585	1	-0.881057	0.928219	0.137204	0.994529	0.18232	1	-0.766895	0.94355	0.114161	1	NA	NA	NA	NA	NA	NA	NA	NA	NA	NA	NA	NA
ENSG00000227232.5	chr1	14404	29570	-	15166	1	WASH7P|WASH7P-201|ENSG00000227232.5|ENST00000488147.1|unprocessed_pseudogene	ENSG00000227232	unprocessed_pseudogene		uc286dmw.1	WASH7P			NA	NA	WASH7P	0.0129422	0.999938	0.133329	0.849896	0.120387	0.929022	0.0333864	0.999944	0.0204442	1	-0.0999426	0.957865	0.0872166	0.96701	0.0742744	1	-0.0461124	0.984441	0.0538302	1	-0.387093	0.284972	-0.421396	0.26935	-0.0343028	1	-0.583343	0.0550857	-0.19625	1	-0.161947	1
ENSG00000278267.1	chr1	17369	17436	-	67	1	MIR6859-1|MIR6859-1-201|ENSG00000278267.1|ENST00000619216.1|miRNA	ENSG00000278267	miRNA	102466751	uc031tla.1	MIR6859-1			NA	NA	MIR6859-1	0.0398897	0.999938	0.576245	0.847592	0.536355	0.922893	-0.691141	0.999944	-0.731031	1	-1.26739	0.828493	-0.188452	0.983454	-0.228341	1	-0.764696	0.90954	0.50269	1	-0.673303	0.852628	-1.63474	0.581382	-0.961437	1	-1.24185	0.670359	-0.568543	1	0.392894	1
ENSG00000243485.5	chr1	29554	31109	+	1555	1	MIR1302-2HG|MIR1302-2HG-201|ENSG00000243485.5|ENST00000469289.1|lncRNA	ENSG00000243485	lncRNA		uc057aty.1;uc057atz.1	MIR1302-2HG	GO:0035195	gene silencing by miRNA	NA	NA	MIR1302-2HG	NA	NA	NA	NA	NA	NA	NA	NA	NA	NA	NA	NA	NA	NA	NA	NA	NA	NA	NA	NA	NA	NA	NA	NA	NA	NA	NA	NA	NA	NA	NA	NA
ENSG00000284332.1	chr1	30366	30503	+	137	1	MIR1302-2|MIR1302-2-201|ENSG00000284332.1|ENST00000607096.1|miRNA	ENSG00000284332	miRNA	100302278	uc031tlb.1	MIR1302-2	GO:0035195	gene silencing by miRNA	NA	NA	MIR1302-2	NA	NA	NA	NA	NA	NA	NA	NA	NA	NA	NA	NA	NA	NA	NA	NA	NA	NA	NA	NA	NA	NA	NA	NA	NA	NA	NA	NA	NA	NA	NA	NA
ENSG00000237613.2	chr1	34554	36081	-	1527	1	FAM138A|FAM138A-202|ENSG00000237613.2|ENST00000461467.1|lncRNA	ENSG00000237613	lncRNA	645520	uc001aak.4;uc057aua.1	FAM138A			NA	NA	FAM138A	NA	NA	NA	NA	NA	NA	NA	NA	NA	NA	NA	NA	NA	NA	NA	NA	NA	NA	NA	NA	NA	NA	NA	NA	NA	NA	NA	NA	NA	NA	NA	NA
ENSG00000268020.3	chr1	52473	53312	+	839	1	OR4G4P|OR4G4P-201|ENSG00000268020.3|ENST00000606857.1|unprocessed_pseudogene	ENSG00000268020	unprocessed_pseudogene		uc286dmx.1	OR4G4P			NA	NA	OR4G4P	NA	NA	NA	NA	NA	NA	NA	NA	NA	NA	NA	NA	NA	NA	NA	NA	NA	NA	NA	NA	NA	NA	NA	NA	NA	NA	NA	NA	NA	NA	NA	NA
ENSG00000240361.2	chr1	57598	64116	+	6518	1	OR4G11P|OR4G11P-201|ENSG00000240361.2|ENST00000492842.2|transcribed_unprocessed_pseudogene	ENSG00000240361	transcribed_unprocessed_pseudogene		uc286dmy.1;uc286dmz.1	OR4G11P			NA	NA	OR4G11P	NA	NA	NA	NA	NA	NA	NA	NA	NA	NA	NA	NA	NA	NA	NA	NA	NA	NA	NA	NA	NA	NA	NA	NA	NA	NA	NA	NA	NA	NA	NA	NA
ENSG00000186092.7	chr1	65419	71585	+	6166	1	OR4F5|OR4F5-201|ENSG00000186092.7|ENST00000641515.2|protein_coding	ENSG00000186092	protein_coding	79501	uc001aal.2	OR4F5	GO:0016020;GO:0016021;GO:0004930;GO:0007186;GO:0005886;GO:0007165;GO:0050896;GO:0004984;GO:0007608;GO:0050911	membrane;integral component of membrane;G protein-coupled receptor activity;G protein-coupled receptor signaling pathway;plasma membrane;signal transduction;response to stimulus;olfactory receptor activity;sensory perception of smell;detection of chemical stimulus involved in sensory perception of smell	NM_001005484	NP_001005484	OR4F5	NA	NA	NA	NA	NA	NA	NA	NA	NA	NA	NA	NA	NA	NA	NA	NA	NA	NA	NA	NA	NA	NA	NA	NA	NA	NA	NA	NA	NA	NA	NA	NA
ENSG00000238009.6	chr1	89295	133723	-	44428	1	RP11-34P13.7|RP11-34P13.7-004|ENSG00000238009.6|ENST00000453576.2|lncRNA	ENSG00000238009	lncRNA		uc057aub.1;uc057aud.1;uc057aue.1;uc057auf.1;uc057aug.1				NA	NA	ENSG00000238009.6	-0.592144	0.778756	-0.484009	0.62755	0.108135	0.971213	-0.855957	0.374662	-0.263814	1	-0.371948	0.882044	-0.392447	0.879086	0.199696	1	0.0915617	0.981456	0.46351	1	0.705184	0.765515	0.642989	0.793267	-0.062195	1	0.149331	0.952753	-0.555853	1	-0.493658	1
ENSG00000239945.1	chr1	89551	91105	-	1554	1	RP11-34P13.8|RP11-34P13.8-001|ENSG00000239945.1|ENST00000495576.1|lncRNA	ENSG00000239945	lncRNA		uc057auc.1				NA	NA	ENSG00000239945.1	NA	NA	NA	NA	NA	NA	NA	NA	NA	NA	NA	NA	NA	NA	NA	NA	NA	NA	NA	NA	NA	NA	NA	NA	NA	NA	NA	NA	NA	NA	NA	NA
ENSG00000233750.3	chr1	131025	134836	+	3811	1	CICP27|CICP27-201|ENSG00000233750.3|ENST00000442987.3|processed_pseudogene	ENSG00000233750	processed_pseudogene		uc286dna.1	CICP27			NA	NA	CICP27	-0.764705	0.905389	-0.291273	0.8889	0.473432	0.874362	-0.810253	0.999944	-0.0455482	1	-0.51898	0.90008	-0.863048	0.720712	-0.0983432	1	-0.571775	0.889571	-0.052795	1	NA	NA	NA	NA	NA	NA	NA	NA	NA	NA	NA	NA
ENSG00000268903.1	chr1	135141	135895	-	754	1	RP11-34P13.15|RP11-34P13.15-001|ENSG00000268903.1|ENST00000494149.2|processed_pseudogene	ENSG00000268903	processed_pseudogene		uc286dnb.1				NA	NA	ENSG00000268903.1	0.148117	0.999938	0.690902	0.0431802	0.542785	0.30932	0.338817	0.997456	0.1907	1	-0.352085	0.822042	0.5215	0.30409	0.373383	1	-0.169402	0.929854	0.182683	1	NA	NA	NA	NA	NA	NA	NA	NA	NA	NA	NA	NA
ENSG00000269981.1	chr1	137682	137965	-	283	1	RP11-34P13.16|RP11-34P13.16-001|ENSG00000269981.1|ENST00000595919.1|processed_pseudogene	ENSG00000269981	processed_pseudogene		uc286dnc.1				NA	NA	ENSG00000269981.1	-0.342476	0.999938	0.235164	0.832084	0.57764	0.620022	-0.105869	0.999944	0.236607	1	-0.341033	0.887992	-0.165246	0.958631	0.17723	1	-0.40041	0.86121	-0.0593768	1	NA	NA	NA	NA	NA	NA	NA	NA	NA	NA	NA	NA
ENSG00000239906.1	chr1	139790	140339	-	549	1	RP11-34P13.14|RP11-34P13.14-001|ENSG00000239906.1|ENST00000493797.1|lncRNA	ENSG00000239906	lncRNA		uc057auh.1				NA	NA	ENSG00000239906.1	-0.415529	0.999938	-0.497517	0.760639	-0.0819878	0.986498	0.0629169	0.999944	0.478446	1	0.560433	0.888272	-0.369456	0.940308	0.0460724	1	0.12806	0.982407	-0.432373	1	NA	NA	NA	NA	NA	NA	NA	NA	NA	NA	NA	NA
ENSG00000241860.7	chr1	141474	173862	-	32388	1	RP11-34P13.13|RP11-34P13.13-006|ENSG00000241860.7|ENST00000655252.1|lncRNA	ENSG00000241860	lncRNA		uc057aui.1;uc057auj.1;uc057auk.1;uc287wzk.1;uc057aun.1;uc287mys.1				NA	NA	ENSG00000241860.7	0.0768501	0.999938	-0.203136	0.918498	-0.279987	0.936393	-0.571137	0.999944	-0.647987	1	-0.368001	0.927999	-0.222501	0.966397	-0.299351	1	-0.0193645	0.99769	0.348636	1	NA	NA	NA	NA	NA	NA	NA	NA	NA	NA	NA	NA
ENSG00000222623.1	chr1	157784	157887	-	103	1	RNU6-1100P|RNU6-1100P-201|ENSG00000222623.1|ENST00000410691.1|snRNA	ENSG00000222623	snRNA		uc057aul.1	RNU6-1100P	GO:0030621;GO:0000244;GO:0000353;GO:0005688;GO:0046540	U4 snRNA binding;spliceosomal tri-snRNP complex assembly;formation of quadruple SL/U4/U5/U6 snRNP;U6 snRNP;U4/U6 x U5 tri-snRNP complex	NA	NA	RNU6-1100P	NA	NA	NA	NA	NA	NA	NA	NA	NA	NA	NA	NA	NA	NA	NA	NA	NA	NA	NA	NA	NA	NA	NA	NA	NA	NA	NA	NA	NA	NA	NA	NA
ENSG00000241599.1	chr1	160446	161525	+	1079	1	RP11-34P13.9|RP11-34P13.9-001|ENSG00000241599.1|ENST00000496488.1|lncRNA	ENSG00000241599	lncRNA		uc057aum.1				NA	NA	ENSG00000241599.1	NA	NA	NA	NA	NA	NA	NA	NA	NA	NA	NA	NA	NA	NA	NA	NA	NA	NA	NA	NA	NA	NA	NA	NA	NA	NA	NA	NA	NA	NA	NA	NA
ENSG00000279928.2	chr1	182696	184174	+	1478	1	DDX11L17|DDX11L17-201|ENSG00000279928.2|ENST00000624431.2|unprocessed_pseudogene	ENSG00000279928	unprocessed_pseudogene		uc286dnd.1	DDX11L17			NA	NA	DDX11L17	NA	NA	NA	NA	NA	NA	NA	NA	NA	NA	NA	NA	NA	NA	NA	NA	NA	NA	NA	NA	NA	NA	NA	NA	NA	NA	NA	NA	NA	NA	NA	NA
ENSG00000279457.4	chr1	185217	195411	-	10194	1	WASH9P|WASH9P-201|ENSG00000279457.4|ENST00000623083.4|unprocessed_pseudogene	ENSG00000279457	unprocessed_pseudogene		uc286dne.1	WASH9P			NA	NA	WASH9P	-0.156018	0.999938	0.0496069	0.941471	0.205625	0.777573	-0.107147	0.999944	0.0488706	1	-0.156754	0.893221	-0.0930322	0.950661	0.0629856	1	-0.142639	0.907732	0.0141151	1	-0.211636	0.505562	-0.220587	0.49293	-0.00895097	1	-0.291947	0.284135	-0.0803109	1	-0.0713599	1
ENSG00000273874.1	chr1	187891	187958	-	67	1	MIR6859-2|MIR6859-2-201|ENSG00000273874.1|ENST00000612080.1|miRNA	ENSG00000273874	miRNA	102465909	uc031tlm.1	MIR6859-2			NA	NA	MIR6859-2	NA	NA	NA	NA	NA	NA	NA	NA	NA	NA	NA	NA	NA	NA	NA	NA	NA	NA	NA	NA	NA	NA	NA	NA	NA	NA	NA	NA	NA	NA	NA	NA
ENSG00000228463.10	chr1	257864	359681	-	101817	1	AP006222.1|AP006222.1-002|ENSG00000228463.10|ENST00000424587.7|transcribed_processed_pseudogene	ENSG00000228463	transcribed_processed_pseudogene		uc057aus.1;uc284mlt.2;uc057auw.2;uc057aut.2;uc286dnf.1;uc057auu.2				NA	NA	ENSG00000228463.10	-0.0915226	0.999938	0.0772203	0.964624	0.168743	0.955178	-0.355146	0.999944	-0.263624	1	-0.432367	0.879207	-0.0966705	0.983454	-0.00514787	1	-0.173891	0.962959	0.258476	1	0.386164	0.871295	-0.477315	0.83425	-0.863478	1	0.800337	0.695152	0.414173	1	1.27765	1
ENSG00000286448.1	chr1	266855	268655	+	1800	1	AP006222.3|AP006222.3-001|ENSG00000286448.1|ENST00000669836.1|lncRNA	ENSG00000286448	lncRNA		uc288ijl.1				NA	NA	ENSG00000286448.1	0.197057	0.999938	0.538314	0.835216	0.341257	0.953305	0.0152107	0.999944	-0.181847	1	-0.523103	0.934694	-0.148449	0.984739	-0.345506	1	-0.686763	0.908249	-0.16366	1	NA	NA	NA	NA	NA	NA	NA	NA	NA	NA	NA	NA
ENSG00000236679.2	chr1	347982	348366	-	384	1	RPL23AP24|RPL23AP24-201|ENSG00000236679.2|ENST00000458203.2|processed_pseudogene	ENSG00000236679	processed_pseudogene		uc286dng.1	RPL23AP24			NA	NA	RPL23AP24	NA	NA	NA	NA	NA	NA	NA	NA	NA	NA	NA	NA	NA	NA	NA	NA	NA	NA	NA	NA	NA	NA	NA	NA	NA	NA	NA	NA	NA	NA	NA	NA
ENSG00000236601.2	chr1	358857	366052	+	7195	1	RP4-669L17.2|RP4-669L17.2-003|ENSG00000236601.2|ENST00000635159.1|lncRNA	ENSG00000236601	lncRNA		uc057aux.1;uc057auy.1;uc284mlu.1				NA	NA	ENSG00000236601.2	NA	NA	NA	NA	NA	NA	NA	NA	NA	NA	NA	NA	NA	NA	NA	NA	NA	NA	NA	NA	NA	NA	NA	NA	NA	NA	NA	NA	NA	NA	NA	NA
ENSG00000237094.12	chr1	365389	522928	-	157539	1	RP4-669L17.4|RP4-669L17.4-024|ENSG00000237094.12|ENST00000642124.1|transcribed_unprocessed_pseudogene	ENSG00000237094	transcribed_unprocessed_pseudogene		uc057auz.2;uc057ava.1;uc057avb.1;uc057avc.1;uc057avd.2;uc057avf.1;uc286dni.1;uc057avg.1;uc057avh.2;uc057avi.2;uc286dnl.1;uc057avj.2;uc057avl.2;uc001aar.3;uc286dnm.1;uc286dnn.1;uc001aaq.3;uc286dno.1;uc057avk.1;uc057avm.1;uc057avn.1;uc286dnp.1;uc286dnq.1;uc286dnr.1;uc286dns.1				NA	NA	ENSG00000237094.12	-0.293661	0.999379	-0.126184	0.897397	0.167476	0.920361	-0.179469	0.999944	0.114191	1	-0.0532852	0.986577	-0.310476	0.847964	-0.0168157	1	-0.184292	0.935981	-0.131007	1	0.784433	0.71792	-0.14646	0.958642	-0.930893	1	0.246795	0.914006	-0.537638	1	0.393255	1
ENSG00000269732.1	chr1	439870	440232	+	362	1	WBP1LP7|WBP1LP7-201|ENSG00000269732.1|ENST00000437905.2|processed_pseudogene	ENSG00000269732	processed_pseudogene		uc286dnh.1	WBP1LP7			NA	NA	WBP1LP7	NA	NA	NA	NA	NA	NA	NA	NA	NA	NA	NA	NA	NA	NA	NA	NA	NA	NA	NA	NA	NA	NA	NA	NA	NA	NA	NA	NA	NA	NA	NA	NA
ENSG00000284733.2	chr1	450740	451678	-	938	1	OR4F29|OR4F29-201|ENSG00000284733.2|ENST00000426406.4|protein_coding	ENSG00000284733	protein_coding		uc010nxu.3	OR4F29	GO:0016020;GO:0016021;GO:0004930;GO:0007186;GO:0005886;GO:0007165;GO:0005515;GO:0050896;GO:0004984;GO:0007608;GO:0050911	membrane;integral component of membrane;G protein-coupled receptor activity;G protein-coupled receptor signaling pathway;plasma membrane;signal transduction;protein binding;response to stimulus;olfactory receptor activity;sensory perception of smell;detection of chemical stimulus involved in sensory perception of smell	NM_001005221	NP_001005221	OR4F29	NA	NA	NA	NA	NA	NA	NA	NA	NA	NA	NA	NA	NA	NA	NA	NA	NA	NA	NA	NA	NA	NA	NA	NA	NA	NA	NA	NA	NA	NA	NA	NA
ENSG00000233653.3	chr1	487101	489906	+	2805	1	CICP7|CICP7-201|ENSG00000233653.3|ENST00000432723.3|processed_pseudogene	ENSG00000233653	processed_pseudogene		uc286dnj.1	CICP7			NA	NA	CICP7	NA	NA	NA	NA	NA	NA	NA	NA	NA	NA	NA	NA	NA	NA	NA	NA	NA	NA	NA	NA	NA	NA	NA	NA	NA	NA	NA	NA	NA	NA	NA	NA
ENSG00000250575.1	chr1	491225	493241	-	2016	1	RP4-669L17.8|RP4-669L17.8-001|ENSG00000250575.1|ENST00000514436.1|unprocessed_pseudogene	ENSG00000250575	unprocessed_pseudogene		uc286dnk.1				NA	NA	ENSG00000250575.1	0.742901	0.999938	2.47276	0.432034	1.72986	0.797171	0.788471	0.999944	0.0455695	1	-1.68429	0.86932	0.51442	0.95776	-0.228481	1	-1.95834	0.828019	-0.274051	1	NA	NA	NA	NA	NA	NA	NA	NA	NA	NA	NA	NA
ENSG00000278757.1	chr1	516376	516479	-	103	1	U6|U6.90-201|ENSG00000278757.1|ENST00000614007.1|snRNA	ENSG00000278757	snRNA		uc057avo.1		GO:0030621;GO:0000244;GO:0000353;GO:0005688;GO:0046540	U4 snRNA binding;spliceosomal tri-snRNP complex assembly;formation of quadruple SL/U4/U5/U6 snRNP;U6 snRNP;U4/U6 x U5 tri-snRNP complex	NA	NA	ENSG00000278757.1	NA	NA	NA	NA	NA	NA	NA	NA	NA	NA	NA	NA	NA	NA	NA	NA	NA	NA	NA	NA	NA	NA	NA	NA	NA	NA	NA	NA	NA	NA	NA	NA
ENSG00000230021.10	chr1	586071	827796	-	241725	1	RP11-206L10.17|RP11-206L10.17-005|ENSG00000230021.10|ENST00000447954.2|transcribed_processed_pseudogene	ENSG00000230021	transcribed_processed_pseudogene		uc286dnt.1;uc057avp.2;uc057avy.2;uc286dnu.1;uc286dnv.1;uc057avt.2;uc286dnw.1;uc286dnx.1;uc286dny.1;uc057avu.1;uc286dnz.1;uc057avx.1;uc286doi.1;uc286doj.1;uc057awb.2				NA	NA	ENSG00000230021.10	-0.0971372	0.999938	-0.236878	0.681302	-0.139741	0.914591	0.0303279	0.999944	0.127465	1	0.267206	0.856985	0.0302067	0.994529	0.127344	1	0.267084	0.843688	-0.00012123	1	0.4011	0.282273	0.526833	0.15757	0.125734	1	0.695145	0.0179608	0.294046	1	0.168312	1
ENSG00000235146.2	chr1	587629	594768	+	7139	1	RP5-857K21.2|RP5-857K21.2-001|ENSG00000235146.2|ENST00000450696.1|lncRNA	ENSG00000235146	lncRNA		uc057avq.1;uc057avr.1				NA	NA	ENSG00000235146.2	NA	NA	NA	NA	NA	NA	NA	NA	NA	NA	NA	NA	NA	NA	NA	NA	NA	NA	NA	NA	NA	NA	NA	NA	NA	NA	NA	NA	NA	NA	NA	NA
ENSG00000225972.1	chr1	629062	629433	+	371	1	MTND1P23|MTND1P23-201|ENSG00000225972.1|ENST00000416931.1|unprocessed_pseudogene	ENSG00000225972	unprocessed_pseudogene		uc286doa.1	MTND1P23			NA	NA	MTND1P23	-0.845914	0.999938	-0.968673	0.769535	-0.122758	0.988809	-0.257467	0.999944	0.588448	1	0.711206	0.93415	-0.765083	0.937901	0.0808317	1	0.20359	0.984441	-0.507616	1	1.18393	0.428468	0.353928	0.848319	-0.830005	1	0.142774	0.936926	-1.04116	1	-0.211154	1
ENSG00000225630.1	chr1	629640	630683	+	1043	1	MTND2P28|MTND2P28-201|ENSG00000225630.1|ENST00000457540.1|unprocessed_pseudogene	ENSG00000225630	unprocessed_pseudogene		uc286dob.1	MTND2P28			NA	NA	MTND2P28	0.144049	0.999938	0.0860056	0.935231	-0.0580432	0.980113	0.243258	0.999944	0.0992089	1	0.157252	0.945204	0.0938174	0.973177	-0.0502314	1	0.0078118	0.997955	-0.14944	1	0.594789	0.122846	0.523587	0.229192	-0.0712028	1	0.633525	0.0813264	0.0387354	1	0.109938	1
ENSG00000237973.1	chr1	631074	632616	+	1542	1	MTCO1P12|MTCO1P12-201|ENSG00000237973.1|ENST00000414273.1|unprocessed_pseudogene	ENSG00000237973	unprocessed_pseudogene		uc286doc.1	MTCO1P12			NA	NA	MTCO1P12	-0.038523	0.999938	-0.157761	0.712392	-0.119238	0.89119	-0.0395686	0.999944	-0.00104561	1	0.118192	0.92052	-0.160569	0.872853	-0.122046	1	-0.00280771	0.998183	-0.121	1	0.0139985	0.96179	0.128135	0.544389	0.114137	1	0.172789	0.334209	0.158791	1	0.0446536	1
ENSG00000278791.1	chr1	632325	632413	-	88	1	ENSG00000278791|ENSG110126109.1-001|ENSG00000278791.1|ENST00000621981.1|miRNA	ENSG00000278791	miRNA		uc031tls.1				NA	NA	ENSG00000278791.1	0.246081	0.999938	0.76897	0.79267	0.522889	0.933468	0.592002	0.999944	0.345921	1	-0.176967	0.989279	0.145332	0.990297	-0.100749	1	-0.623638	0.939813	-0.44667	1	0.18529	0.932639	0.7965	0.666697	0.61121	1	0.399104	0.836029	0.213814	1	-0.397396	1
ENSG00000229344.1	chr1	632757	633438	+	681	1	MTCO2P12|MTCO2P12-201|ENSG00000229344.1|ENST00000427426.1|unprocessed_pseudogene	ENSG00000229344	unprocessed_pseudogene		uc286dod.1	MTCO2P12			NA	NA	MTCO2P12	1.22412	0.778756	0.758059	0.728627	-0.466064	0.931545	0.560141	0.999944	-0.663982	1	-0.197918	0.978656	0.211133	0.980696	-1.01299	1	-0.546926	0.933121	-0.349008	1	0.34816	0.821184	0.596378	0.676986	0.248219	1	0.629353	0.626472	0.281194	1	0.0329748	1
ENSG00000240409.1	chr1	633535	633741	+	206	1	MTATP8P1|MTATP8P1-201|ENSG00000240409.1|ENST00000467115.1|unprocessed_pseudogene	ENSG00000240409	unprocessed_pseudogene		uc286doe.1	MTATP8P1			NA	NA	MTATP8P1	0.435215	0.999938	0.701159	0.657801	0.265944	0.95203	0.291604	0.999944	-0.143611	1	-0.409555	0.931381	0.149239	0.983454	-0.285976	1	-0.55192	0.90184	-0.142365	1	0.536996	0.451029	0.138394	0.886747	-0.398602	1	0.188697	0.818482	-0.3483	1	0.0503024	1
ENSG00000248527.1	chr1	633696	634376	+	680	1	MTATP6P1|MTATP6P1-201|ENSG00000248527.1|ENST00000514057.1|unprocessed_pseudogene	ENSG00000248527	unprocessed_pseudogene		uc286dof.1	MTATP6P1			NA	NA	MTATP6P1	-0.0720035	0.999938	-0.270008	0.818409	-0.198005	0.935756	0.100712	0.999944	0.172716	1	0.370721	0.888272	0.200343	0.953863	0.272347	1	0.470351	0.841848	0.0996308	1	0.482094	0.258256	0.636753	0.126652	0.15466	1	0.849632	0.00950873	0.367539	1	0.212879	1
ENSG00000198744.5	chr1	634376	634922	+	546	1	MTCO3P12|MTCO3P12-201|ENSG00000198744.5|ENST00000416718.2|unprocessed_pseudogene	ENSG00000198744	unprocessed_pseudogene		uc286dog.1	MTCO3P12			NA	NA	MTCO3P12	-0.0300556	0.999938	-0.221294	0.915616	-0.191238	0.965635	0.105912	0.999944	0.135968	1	0.327206	0.948247	-0.260052	0.961828	-0.229997	1	-0.0387588	0.99767	-0.365964	1	0.228635	0.85159	-0.258912	0.828513	-0.487547	1	0.186772	0.876478	-0.0418626	1	0.445684	1
ENSG00000268663.1	chr1	674842	675265	+	423	1	WBP1LP6|WBP1LP6-201|ENSG00000268663.1|ENST00000438434.2|processed_pseudogene	ENSG00000268663	processed_pseudogene		uc286doh.1	WBP1LP6			NA	NA	WBP1LP6	NA	NA	NA	NA	NA	NA	NA	NA	NA	NA	NA	NA	NA	NA	NA	NA	NA	NA	NA	NA	NA	NA	NA	NA	NA	NA	NA	NA	NA	NA	NA	NA
ENSG00000284662.1	chr1	685679	686673	-	994	1	OR4F16|OR4F16-201|ENSG00000284662.1|ENST00000332831.4|protein_coding	ENSG00000284662	protein_coding	81399	uc010nxv.3	OR4F16	GO:0016020;GO:0016021;GO:0004930;GO:0007186;GO:0005886;GO:0007165;GO:0005515;GO:0050896;GO:0004984;GO:0007608;GO:0050911	membrane;integral component of membrane;G protein-coupled receptor activity;G protein-coupled receptor signaling pathway;plasma membrane;signal transduction;protein binding;response to stimulus;olfactory receptor activity;sensory perception of smell;detection of chemical stimulus involved in sensory perception of smell	NM_001005277	NP_001005277	OR4F16	NA	NA	NA	NA	NA	NA	NA	NA	NA	NA	NA	NA	NA	NA	NA	NA	NA	NA	NA	NA	NA	NA	NA	NA	NA	NA	NA	NA	NA	NA	NA	NA
ENSG00000229376.3	chr1	722092	724903	+	2811	1	CICP3|CICP3-201|ENSG00000229376.3|ENST00000440782.3|processed_pseudogene	ENSG00000229376	processed_pseudogene		uc286dok.1	CICP3			NA	NA	CICP3	-0.367692	0.999938	0.732108	0.678489	1.0998	0.61513	0.159709	0.999944	0.527402	1	-0.572399	0.90859	-0.13355	0.983454	0.234142	1	-0.865658	0.829689	-0.29326	1	-0.156634	0.967313	-0.306017	0.935843	-0.149383	1	-0.452631	0.889696	-0.295997	1	-0.146614	1
ENSG00000228327.3	chr1	725885	778626	-	52741	1	RP11-206L10.2|RP11-206L10.2-002|ENSG00000228327.3|ENST00000428504.2|transcribed_unprocessed_pseudogene	ENSG00000228327	transcribed_unprocessed_pseudogene		uc286dol.1;uc286dom.1				NA	NA	ENSG00000228327.3	-0.257536	0.859438	-0.0352285	0.962717	0.222307	0.786212	-0.269778	0.996226	-0.0122422	1	-0.234549	0.850502	-0.411746	0.292581	-0.154211	1	-0.376518	0.535158	-0.141968	1	0.0721884	0.847395	-0.00523006	0.990228	-0.0774184	1	-0.0295269	0.939021	-0.101715	1	-0.0242968	1
ENSG00000223181.1	chr1	758233	758336	-	103	1	RNU6-1199P|RNU6-1199P-201|ENSG00000223181.1|ENST00000411249.1|snRNA	ENSG00000223181	snRNA		uc057awd.1	RNU6-1199P	GO:0030621;GO:0000244;GO:0000353;GO:0005688;GO:0046540	U4 snRNA binding;spliceosomal tri-snRNP complex assembly;formation of quadruple SL/U4/U5/U6 snRNP;U6 snRNP;U4/U6 x U5 tri-snRNP complex	NA	NA	RNU6-1199P	NA	NA	NA	NA	NA	NA	NA	NA	NA	NA	NA	NA	NA	NA	NA	NA	NA	NA	NA	NA	NA	NA	NA	NA	NA	NA	NA	NA	NA	NA	NA	NA
ENSG00000229905.1	chr1	760911	761989	+	1078	1	RP11-206L10.4|RP11-206L10.4-001|ENSG00000229905.1|ENST00000422528.1|lncRNA	ENSG00000229905	lncRNA		uc057awf.1				NA	NA	ENSG00000229905.1	NA	NA	NA	NA	NA	NA	NA	NA	NA	NA	NA	NA	NA	NA	NA	NA	NA	NA	NA	NA	NA	NA	NA	NA	NA	NA	NA	NA	NA	NA	NA	NA
ENSG00000237491.10	chr1	778747	810065	+	31318	1	LINC01409|LINC01409-230|ENSG00000237491.10|ENST00000667728.1|lncRNA	ENSG00000237491	lncRNA	105378580	uc287nsj.1;uc057awz.2;uc288jqg.1;uc057awk.2;uc287qvl.1;uc057awg.1;uc057awh.1;uc287rxx.1;uc287oxe.1;uc288cnt.1;uc288igd.1;uc288dbc.1;uc288cib.1;uc287hhz.1;uc057awi.1;uc057awj.1;uc057awy.2;uc057awl.1;uc057awm.1;uc057awn.1;uc057awo.1;uc057awp.1;uc057awq.1;uc057awr.1;uc057aws.1;uc057awt.1;uc057awu.1;uc057awv.1;uc057aww.1;uc057awx.1;uc287ndu.1;uc288fgw.1	LINC01409			NA	NA	LINC01409	-0.321606	0.709127	-0.452238	0.19544	-0.130632	0.908346	-0.157377	0.999944	0.164228	1	0.29486	0.812544	-0.319109	0.648974	0.00249672	1	0.133129	0.931993	-0.161732	1	0.14683	0.768716	0.0073017	0.990408	-0.139529	1	0.071925	0.892985	-0.0749054	1	0.0646234	1
ENSG00000285268.1	chr1	781937	782050	+	113	1	RP11-206L10.18|RP11-206L10.18-001|ENSG00000285268.1|ENST00000644482.1|transcribed_processed_pseudogene	ENSG00000285268	transcribed_processed_pseudogene		uc286don.1				NA	NA	ENSG00000285268.1	NA	NA	NA	NA	NA	NA	NA	NA	NA	NA	NA	NA	NA	NA	NA	NA	NA	NA	NA	NA	NA	NA	NA	NA	NA	NA	NA	NA	NA	NA	NA	NA
ENSG00000230092.7	chr1	800879	817712	-	16833	1	RP11-206L10.8|RP11-206L10.8-001|ENSG00000230092.7|ENST00000590817.3|transcribed_unprocessed_pseudogene	ENSG00000230092	transcribed_unprocessed_pseudogene		uc286doo.1;uc286dop.1				NA	NA	ENSG00000230092.7	-0.393611	0.779743	-0.500168	0.331847	-0.106557	0.952223	-0.349758	0.999944	0.0438532	1	0.15041	0.942155	-0.634958	0.171667	-0.241347	1	-0.13479	0.948496	-0.2852	1	0.235776	0.74692	0.423192	0.5175	0.187417	1	0.358964	0.559227	0.123188	1	-0.0642286	1
ENSG00000177757.2	chr1	817371	819837	+	2466	1	FAM87B|FAM87B-201|ENSG00000177757.2|ENST00000326734.2|lncRNA	ENSG00000177757	lncRNA	400728	uc031tlt.2	FAM87B			NA	NA	FAM87B	-1.27742	0.757972	-1.33855	0.468962	-0.0611241	0.991937	-0.398621	0.999944	0.878803	1	0.939927	0.856985	-1.59586	0.458035	-0.318435	1	-0.257311	0.968431	-1.19724	1	NA	NA	NA	NA	NA	NA	NA	NA	NA	NA	NA	NA
ENSG00000228794.10	chr1	825138	859446	+	34308	1	LINC01128|LINC01128-203|ENSG00000228794.10|ENST00000425657.1|lncRNA	ENSG00000228794	lncRNA	643837	uc057axa.1;uc021oem.4;uc288imt.1;uc288jth.1;uc288euw.1;uc288dvd.1;uc287sqb.1;uc287sfn.1;uc057axe.2;uc057axc.1;uc001abp.4;uc031pjj.3;uc057axf.2;uc057axh.2;uc287qte.1;uc287vsw.1;uc288glz.1;uc287pua.1;uc287vbz.1;uc057axi.1;uc288juz.1;uc057axj.1;uc057axk.1	LINC01128			NA	NA	LINC01128	-0.202175	0.866494	-0.377926	0.102321	-0.175751	0.781297	-0.261875	0.768586	-0.0596999	1	0.116051	0.913026	-0.314984	0.340954	-0.112808	1	0.0629423	0.959237	-0.0531086	1	0.0727233	0.858363	0.0590452	0.896678	-0.0136781	1	0.0959718	0.793821	0.0232486	1	0.0369266	1
ENSG00000225880.5	chr1	826206	827522	-	1316	1	LINC00115|LINC00115-201|ENSG00000225880.5|ENST00000473798.1|lncRNA	ENSG00000225880	lncRNA	79854	uc010nxx.3	LINC00115			NA	NA	LINC00115	0.0196971	0.999938	-0.108759	0.959101	-0.128456	0.977862	0.0195881	0.999944	-0.000108991	1	0.128347	0.979104	-0.250295	0.959429	-0.269992	1	-0.141536	0.97918	-0.269883	1	-0.477982	0.673578	0.141316	0.928952	0.619298	1	-0.399171	0.715852	0.0788111	1	-0.540487	1
ENSG00000288531.1	chr1	860226	868202	+	7976	1	RP11-206L10.19|RP11-206L10.19-002|ENSG00000288531.1|ENST00000661463.1|lncRNA	ENSG00000288531	lncRNA	107984850	uc288kjp.1;uc287wbl.1				NA	NA	ENSG00000288531.1	NA	NA	NA	NA	NA	NA	NA	NA	NA	NA	NA	NA	NA	NA	NA	NA	NA	NA	NA	NA	NA	NA	NA	NA	NA	NA	NA	NA	NA	NA	NA	NA
ENSG00000230368.2	chr1	868071	876903	-	8832	1	FAM41C|FAM41C-201|ENSG00000230368.2|ENST00000427857.1|lncRNA	ENSG00000230368	lncRNA	284593	uc001abt.5;uc057axl.1;uc057axm.1	FAM41C			NA	NA	FAM41C	NA	NA	NA	NA	NA	NA	NA	NA	NA	NA	NA	NA	NA	NA	NA	NA	NA	NA	NA	NA	NA	NA	NA	NA	NA	NA	NA	NA	NA	NA	NA	NA
ENSG00000234711.1	chr1	873292	874349	+	1057	1	TUBB8P11|TUBB8P11-201|ENSG00000234711.1|ENST00000415481.1|unprocessed_pseudogene	ENSG00000234711	unprocessed_pseudogene		uc286doq.1	TUBB8P11			NA	NA	TUBB8P11	NA	NA	NA	NA	NA	NA	NA	NA	NA	NA	NA	NA	NA	NA	NA	NA	NA	NA	NA	NA	NA	NA	NA	NA	NA	NA	NA	NA	NA	NA	NA	NA
ENSG00000283040.1	chr1	874529	877234	-	2705	1	FAM166AP3|RP11-54O7.19-001|ENSG00000283040.1|ENST00000635557.1|transcribed_unprocessed_pseudogene	ENSG00000283040	transcribed_unprocessed_pseudogene		uc286dor.1				NA	NA	ENSG00000283040.1	NA	NA	NA	NA	NA	NA	NA	NA	NA	NA	NA	NA	NA	NA	NA	NA	NA	NA	NA	NA	NA	NA	NA	NA	NA	NA	NA	NA	NA	NA	NA	NA
ENSG00000272438.1	chr1	904834	915976	+	11142	1	RP11-54O7.16|RP11-54O7.16-001|ENSG00000272438.1|ENST00000607769.1|lncRNA	ENSG00000272438	lncRNA		uc057axn.1				NA	NA	ENSG00000272438.1	-0.490464	0.344708	-0.281199	0.63144	0.209266	0.860817	-0.346676	0.973439	0.143788	1	-0.0654775	0.975685	-0.386497	0.623535	0.103967	1	-0.105298	0.957132	-0.0398209	1	-0.84857	0.649312	-0.468442	0.835311	0.380128	1	-0.655359	0.723625	0.193211	1	-0.186917	1
ENSG00000230699.2	chr1	911435	914948	+	3513	1	RP11-54O7.1|RP11-54O7.1-001|ENSG00000230699.2|ENST00000448179.1|lncRNA	ENSG00000230699	lncRNA		uc001abu.1				NA	NA	ENSG00000230699.2	-0.478059	0.30181	-0.441681	0.310968	0.0363778	0.985261	-0.337244	0.961044	0.140814	1	0.104436	0.955319	-0.329731	0.715138	0.148327	1	0.111949	0.951794	0.00751305	1	NA	NA	NA	NA	NA	NA	NA	NA	NA	NA	NA	NA
ENSG00000241180.1	chr1	914171	914971	+	800	1	RP11-54O7.2|RP11-54O7.2-001|ENSG00000241180.1|ENST00000398216.2|lncRNA	ENSG00000241180	lncRNA		uc057axo.1				NA	NA	ENSG00000241180.1	0.00921216	0.999938	0.116674	0.943379	0.107462	0.976726	-0.160162	0.999944	-0.169374	1	-0.276836	0.931783	-0.165043	0.967203	-0.174255	1	-0.281717	0.934773	-0.00488141	1	NA	NA	NA	NA	NA	NA	NA	NA	NA	NA	NA	NA
ENSG00000223764.2	chr1	916865	921016	-	4151	1	LINC02593|LINC02593-202|ENSG00000223764.2|ENST00000432961.1|lncRNA	ENSG00000223764	lncRNA		uc057axp.1;uc057axq.1;uc057axr.1	LINC02593			NA	NA	LINC02593	-0.395789	0.974053	-0.214449	0.847852	0.18134	0.933468	-0.254101	0.999944	0.141688	1	-0.0396525	0.99147	-0.274455	0.914427	0.121334	1	-0.0600064	0.984441	-0.0203539	1	-2.62456	0.516707	-2.77761	0.493988	-0.153048	1	-2.53538	0.503554	0.0891731	1	0.242221	1
ENSG00000187634.13	chr1	923923	944575	+	20652	1	SAMD11|SAMD11-205|ENSG00000187634.13|ENST00000464948.1|protein_coding	ENSG00000187634	protein_coding	148398	uc031pju.2;uc001abw.3;uc057axt.1;uc031pkg.2;uc031pjt.2;uc031pkh.2;uc057axw.1;uc031pko.2;uc057axx.1;uc057axy.1;uc057axz.1;uc057aya.1	SAMD11	GO:0003677;GO:0005515;GO:0005634;GO:0003682;GO:0042393;GO:0045892	DNA binding;protein binding;nucleus;chromatin binding;histone binding;negative regulation of transcription, DNA-templated	NM_001385641;NM_001385640;NM_152486	NP_001372570;NP_001372569;NP_689699	SAMD11	0.174653	0.999938	0.170933	0.888119	-0.00371929	0.998556	0.176294	0.999944	0.0016415	1	0.00536079	0.99922	0.30631	0.901854	0.131658	1	0.135377	0.966963	0.130016	1	-0.360682	0.564483	-0.54994	0.35461	-0.189258	1	-0.430115	0.435307	-0.0694339	1	0.119824	1
ENSG00000188976.11	chr1	944203	959309	-	15106	1	NOC2L|NOC2L-202|ENSG00000188976.11|ENST00000469563.1|protein_coding	ENSG00000188976	protein_coding		uc001abz.6;uc057ayb.1;uc057ayc.1;uc057ayd.1;uc057aye.1;uc057ayf.1	NOC2L	GO:0005634;GO:0003723;GO:0005654;GO:0005730;GO:0005829;GO:0006915;GO:0005694;GO:0005515;GO:0000122;GO:0042393;GO:0003714;GO:0140297;GO:0003682;GO:2001243;GO:0034644;GO:0042273;GO:0031497;GO:0035067;GO:0002903;GO:0031491;GO:0030690;GO:0030691	nucleus;RNA binding;nucleoplasm;nucleolus;cytosol;apoptotic process;chromosome;protein binding;negative regulation of transcription by RNA polymerase II;histone binding;transcription corepressor activity;DNA-binding transcription factor binding;chromatin binding;negative regulation of intrinsic apoptotic signaling pathway;cellular response to UV;ribosomal large subunit biogenesis;chromatin assemb…	NM_015658	NP_056473	NOC2L	0.12239	0.999938	0.120203	0.752612	-0.0021869	0.997886	0.171782	0.999944	0.049392	1	0.0515789	0.964828	0.206561	0.690019	0.0841714	1	0.0863583	0.938469	0.0347793	1	-0.136929	0.667912	-0.239269	0.407166	-0.10234	1	-0.0802025	0.810055	0.0567266	1	0.159067	1
ENSG00000187961.14	chr1	960584	965719	+	5135	1	KLHL17|KLHL17-204|ENSG00000187961.14|ENST00000481067.1|protein_coding	ENSG00000187961	protein_coding	339451	uc001aca.4;uc001acb.2;uc057ayh.1;uc057ayi.1	KLHL17	GO:0030036;GO:0016567;GO:0003779;GO:0030054;GO:0005615;GO:0005515;GO:0045202;GO:0014069;GO:0051015;GO:0015629;GO:0007420;GO:0060090;GO:0032839;GO:0031208;GO:0043025	actin cytoskeleton organization;protein ubiquitination;actin binding;cell junction;extracellular space;protein binding;synapse;postsynaptic density;actin filament binding;actin cytoskeleton;brain development;molecular adaptor activity;dendrite cytoplasm;POZ domain binding;neuronal cell body	NM_198317	NP_938073	KLHL17	0.0588734	0.999938	0.376129	0.394881	0.317256	0.691206	0.0125445	0.999944	-0.0463288	1	-0.363585	0.731591	0.102177	0.958171	0.0433035	1	-0.273952	0.829689	0.0896323	1	-0.176441	0.725012	-0.373997	0.392308	-0.197556	1	-0.238944	0.577835	-0.0625034	1	0.135053	1
ENSG00000187583.11	chr1	966482	975865	+	9383	1	PLEKHN1|PLEKHN1-205|ENSG00000187583.11|ENST00000491024.1|protein_coding	ENSG00000187583	protein_coding	84069	uc001acd.5;uc001acf.4;uc001ace.4;uc057ayk.1;uc057ayl.1	PLEKHN1	GO:0016020;GO:0005886;GO:0005739;GO:0005856;GO:0005515;GO:0031966;GO:0043065;GO:0061158;GO:0001666;GO:1901612;GO:0001786;GO:0070300;GO:1901981	membrane;plasma membrane;mitochondrion;cytoskeleton;protein binding;mitochondrial membrane;positive regulation of apoptotic process;3'-UTR-mediated mRNA destabilization;response to hypoxia;cardiolipin binding;phosphatidylserine binding;phosphatidic acid binding;phosphatidylinositol phosphate binding	NM_001367552;NM_032129;NM_001160184	NP_115505;NP_001153656	PLEKHN1	0.217816	0.999938	0.0996498	0.9112	-0.118166	0.945689	0.217215	0.999944	-0.00060042	1	0.117566	0.956534	0.178427	0.930783	-0.0393893	1	0.0787767	0.974318	-0.0387889	1	-0.352361	0.507722	-0.312403	0.575461	0.0399576	1	-0.0641868	0.924182	0.288174	1	0.248217	1
ENSG00000187642.9	chr1	975204	982093	-	6889	1	PERM1|PERM1-202|ENSG00000187642.9|ENST00000433179.3|protein_coding	ENSG00000187642	protein_coding	84808	uc057aym.1;uc001ach.3;uc001acg.3	PERM1	GO:0005634;GO:0005737;GO:0006355;GO:0014850	nucleus;cytoplasm;regulation of transcription, DNA-templated;response to muscle activity	NM_001291366;NM_001394713;NM_001369897;NM_001369898;NM_001291367	NP_001356827;NP_001278295;NP_001381642;NP_001356826;NP_001278296	PERM1	0.0996332	0.999938	-0.119086	0.918856	-0.218719	0.908112	-0.0671679	0.999944	-0.166801	1	0.0519177	0.990785	0.0357524	0.994529	-0.0638808	1	0.154838	0.955234	0.10292	1	0.00974463	0.994976	-0.203495	0.868948	-0.213239	1	0.0328823	0.979432	0.0231377	1	0.236377	1
ENSG00000272512.1	chr1	995966	998051	-	2085	1	RP11-54O7.17|RP11-54O7.17-001|ENSG00000272512.1|ENST00000606034.1|lncRNA	ENSG00000272512	lncRNA		uc057ayn.1				NA	NA	ENSG00000272512.1	-0.155354	0.999938	0.663554	0.751931	0.818909	0.815356	0.0319872	0.999944	0.187342	1	-0.631567	0.907209	0.0123458	0.997537	0.1677	1	-0.651208	0.904992	-0.0196414	1	-0.0741688	0.974658	-0.350078	0.868411	-0.275909	1	-0.693212	0.664415	-0.619044	1	-0.343135	1
ENSG00000188290.11	chr1	998962	1000172	-	1210	1	HES4|HES4-204|ENSG00000188290.11|ENST00000484667.2|protein_coding	ENSG00000188290	protein_coding	57801	uc010nyc.1;uc001aci.4;uc057ayo.1;uc057ayp.1	HES4	GO:0046983;GO:0006355;GO:0003677;GO:0005634;GO:0030154;GO:0005515;GO:0007399;GO:0006357;GO:0000981;GO:0000978;GO:0000785;GO:0009952	protein dimerization activity;regulation of transcription, DNA-templated;DNA binding;nucleus;cell differentiation;protein binding;nervous system development;regulation of transcription by RNA polymerase II;DNA-binding transcription factor activity, RNA polymerase II-specific;RNA polymerase II cis-regulatory region sequence-specific DNA binding;chromatin;anterior/posterior pattern specification	NM_001142467;NM_021170	NP_001135939;NP_066993	HES4	0.167292	0.999938	0.653188	0.122157	0.485896	0.53416	0.0821206	0.999944	-0.0851712	1	-0.571067	0.448964	0.0819738	0.978545	-0.085318	1	-0.571214	0.447628	-0.000146788	1	-0.589835	0.460014	-0.664893	0.411462	-0.0750574	1	-0.62601	0.389384	-0.0361751	1	0.0388823	1
ENSG00000187608.10	chr1	1001138	1014540	+	13402	1	ISG15|ISG15-203|ENSG00000187608.10|ENST00000649529.1|protein_coding	ENSG00000187608	protein_coding	9636	uc057ayq.2;uc057ayr.1;uc285fxc.1	ISG15	GO:0005515;GO:0005737;GO:0005576;GO:0002376;GO:0045087;GO:0051607;GO:0007229;GO:0005634;GO:0042742;GO:0031625;GO:0031386;GO:0019941;GO:0005654;GO:0005829;GO:0009615;GO:0045071;GO:0032733;GO:0030501;GO:0032729;GO:0005178;GO:0032728;GO:0031397;GO:0032020;GO:0003735;GO:0034340;GO:0060339;GO:0009617;GO:0032461;GO:0032649;GO:0045648;GO:0070585;GO:0022627	protein binding;cytoplasm;extracellular region;immune system process;innate immune response;defense response to virus;integrin-mediated signaling pathway;nucleus;defense response to bacterium;ubiquitin protein ligase binding;protein tag;modification-dependent protein catabolic process;nucleoplasm;cytosol;response to virus;negative regulation of viral genome replication;positive regulation of inte…	NM_005101	NP_005092	ISG15	1.8237	3.13768e-29	2.03272	8.97183e-36	0.209014	0.797948	1.78623	7.2484e-28	-0.0374761	1	-0.246491	0.838622	1.90048	1.98289e-31	0.0767762	1	-0.132238	0.922529	0.114252	1	0.715852	0.000531672	0.67304	0.00192482	-0.0428118	1	0.742826	0.00026437	0.0269744	1	0.0697863	1
ENSG00000231702.2	chr1	1008076	1008229	-	153	1	RP11-54O7.10|RP11-54O7.10-001|ENSG00000231702.2|ENST00000423619.2|processed_pseudogene	ENSG00000231702	processed_pseudogene		uc286dos.1				NA	NA	ENSG00000231702.2	NA	NA	NA	NA	NA	NA	NA	NA	NA	NA	NA	NA	NA	NA	NA	NA	NA	NA	NA	NA	NA	NA	NA	NA	NA	NA	NA	NA	NA	NA	NA	NA
ENSG00000224969.1	chr1	1011997	1013193	-	1196	1	RP11-54O7.11|RP11-54O7.11-001|ENSG00000224969.1|ENST00000458555.1|lncRNA	ENSG00000224969	lncRNA		uc057ays.1				NA	NA	ENSG00000224969.1	-0.124502	0.999938	-0.364427	0.838524	-0.239926	0.949871	-0.455873	0.999944	-0.331371	1	-0.0914453	0.989668	-0.539315	0.881324	-0.414813	1	-0.174887	0.973975	-0.083442	1	0.13562	0.967085	0.484336	0.878678	0.348716	1	1.07919	0.670273	0.943575	1	0.594859	1
ENSG00000188157.15	chr1	1020120	1056118	+	35998	1	AGRN|AGRN-202|ENSG00000188157.15|ENST00000461111.1|protein_coding	ENSG00000188157	protein_coding	375790	uc001ack.4;uc057ayt.1;uc287hbf.1;uc287isq.1;uc057ayv.1;uc057ayw.1;uc057ayx.1;uc057ayy.1;uc057ayz.1;uc057azb.1	AGRN	GO:0016020;GO:0016021;GO:0005886;GO:0005509;GO:0005576;GO:0030054;GO:0007165;GO:0030154;GO:0045944;GO:0005515;GO:0007010;GO:0045202;GO:0043236;GO:0005604;GO:0005200;GO:0007213;GO:0043113;GO:0043547;GO:0070062;GO:0062023;GO:0009887;GO:0009888;GO:0007528;GO:0005201;GO:0043202;GO:0002162;GO:0033691;GO:0035374;GO:0043395;GO:0045162;GO:0045887;GO:0050808;GO:0051491;GO:0005796;GO:0071944	membrane;integral component of membrane;plasma membrane;calcium ion binding;extracellular region;cell junction;signal transduction;cell differentiation;positive regulation of transcription by RNA polymerase II;protein binding;cytoskeleton organization;synapse;laminin binding;basement membrane;structural constituent of cytoskeleton;G protein-coupled acetylcholine receptor signaling pathway;recepto…	NM_198576;NM_001305275;NM_001364727	NP_940978;NP_001292204;NP_001351656	AGRN	0.0154567	0.999938	0.3403	0.331257	0.324843	0.546741	0.0510817	0.999944	0.0356249	1	-0.289218	0.764092	0.0267581	0.991034	0.0113013	1	-0.313542	0.669829	-0.0243236	1	-0.443038	0.26825	-0.485266	0.247103	-0.0422274	1	-0.549777	0.122535	-0.106739	1	-0.0645116	1
ENSG00000242590.1	chr1	1055033	1056116	+	1083	1	RP11-54O7.14|RP11-54O7.14-001|ENSG00000242590.1|ENST00000418300.1|lncRNA	ENSG00000242590	lncRNA		uc057azc.1				NA	NA	ENSG00000242590.1	0.042961	0.999938	0.482621	0.193449	0.43966	0.419137	0.0789926	0.999944	0.0360316	1	-0.403628	0.627656	0.163874	0.917589	0.120913	1	-0.318747	0.771589	0.0848809	1	-0.511408	0.14225	-0.482086	0.210395	0.0293221	1	-0.489681	0.144376	0.0217275	1	-0.00759462	1
ENSG00000217801.10	chr1	1059708	1069355	+	9647	1	RP11-465B22.3|RP11-465B22.3-004|ENSG00000217801.10|ENST00000451054.1|transcribed_unprocessed_pseudogene	ENSG00000217801	transcribed_unprocessed_pseudogene		uc286dou.2;uc286dot.1;uc286dow.1;uc286dox.1;uc286doy.1				NA	NA	ENSG00000217801.10	-0.0770159	0.999938	0.266033	0.56916	0.343049	0.57913	-0.0795583	0.999944	-0.00254241	1	-0.345591	0.697172	-0.168868	0.894611	-0.0918525	1	-0.434901	0.419667	-0.0893101	1	-0.443494	0.266496	-0.286153	0.526996	0.157341	1	-0.240012	0.577297	0.203482	1	0.0461413	1
ENSG00000273443.1	chr1	1062208	1063288	-	1080	1	RP11-54O7.18|RP11-54O7.18-001|ENSG00000273443.1|ENST00000442292.2|lncRNA	ENSG00000273443	lncRNA		uc057azd.1				NA	NA	ENSG00000273443.1	-0.339029	0.999938	0.48133	0.652969	0.820359	0.447856	-0.284204	0.999944	0.054825	1	-0.765534	0.651212	-0.380554	0.879086	-0.0415252	1	-0.861884	0.497549	-0.0963502	1	0.097475	0.951334	0.391286	0.778951	0.293811	1	0.130845	0.928018	0.0333704	1	-0.260441	1
ENSG00000237330.3	chr1	1070967	1074306	-	3339	1	RNF223|RNF223-201|ENSG00000237330.3|ENST00000453464.3|protein_coding	ENSG00000237330	protein_coding		uc021oen.3	RNF223	GO:0016020;GO:0016021;GO:0046872;GO:0061630;GO:0016567	membrane;integral component of membrane;metal ion binding;ubiquitin protein ligase activity;protein ubiquitination	NM_001205252	NP_001192181	RNF223	0.189362	0.999938	0.630094	0.399459	0.440732	0.776588	-0.00241107	0.999944	-0.191773	1	-0.632505	0.699098	-0.204613	0.945544	-0.393975	1	-0.834707	0.355199	-0.202202	1	-0.81503	0.512712	-1.17681	0.322022	-0.361782	1	-1.04688	0.327136	-0.231848	1	0.129933	1
ENSG00000131591.18	chr1	1081818	1116361	-	34543	1	C1orf159|C1orf159-217|ENSG00000131591.18|ENST00000480643.1|protein_coding	ENSG00000131591	protein_coding	54991	uc001act.3;uc057aze.1;uc001acu.4;uc057azf.1;uc057azg.1;uc057azh.1;uc057azi.1;uc057azj.1;uc001acn.3;uc057azk.1;uc057azl.1;uc057azm.1;uc057azn.1;uc057azo.1;uc057azp.1;uc057azq.1;uc057azr.1;uc057azs.1;uc057azt.1	C1orf159	GO:0016020;GO:0016021	membrane;integral component of membrane	NM_001330306;NM_017891;NM_001363525	NP_001317235;NP_060361;NP_001350454	C1orf159	-0.141575	0.999938	0.170481	0.714947	0.312057	0.561317	-0.0866277	0.999944	0.0549475	1	-0.257109	0.812612	-0.132044	0.919117	0.00953124	1	-0.302525	0.684421	-0.0454163	1	-0.106881	0.68821	-0.0128317	0.973452	0.0940489	1	-0.0265834	0.931166	0.0802971	1	-0.0137517	1
ENSG00000285812.1	chr1	1097585	1104598	+	7013	1	RP11-465B22.9|RP11-465B22.9-001|ENSG00000285812.1|ENST00000648183.1|lncRNA	ENSG00000285812	lncRNA		uc285fxd.1				NA	NA	ENSG00000285812.1	-0.324914	0.96237	-0.113092	0.908828	0.211822	0.887685	-0.42286	0.94569	-0.0979467	1	-0.309769	0.866634	-0.369805	0.772428	-0.0448911	1	-0.256713	0.895852	0.0530556	1	0.260763	0.632077	0.393359	0.444999	0.132597	1	0.552616	0.201682	0.291853	1	0.159257	1
ENSG00000223823.1	chr1	1137017	1144056	+	7039	1	LINC01342|LINC01342-201|ENSG00000223823.1|ENST00000416774.1|lncRNA	ENSG00000223823	lncRNA	254099	uc001acv.4	LINC01342			NA	NA	LINC01342	1.41825	0.89544	1.87539	0.489499	0.457145	0.961701	0.83509	0.999944	-0.583156	1	-1.0403	0.910092	2.90717	0.428451	1.48893	1	1.03178	0.938469	2.07208	1	-0.320428	0.794514	-0.655474	0.526996	-0.335046	1	-0.565179	0.56461	-0.244752	1	0.0902943	1
ENSG00000207730.3	chr1	1167104	1167198	+	94	1	MIR200B|MIR200B-201|ENSG00000207730.3|ENST00000384997.3|miRNA	ENSG00000207730	miRNA	406984	uc001acw.4	MIR200B	GO:0035195	gene silencing by miRNA	NA	NA	MIR200B	NA	NA	NA	NA	NA	NA	NA	NA	NA	NA	NA	NA	NA	NA	NA	NA	NA	NA	NA	NA	NA	NA	NA	NA	NA	NA	NA	NA	NA	NA	NA	NA
ENSG00000207607.3	chr1	1167863	1167952	+	89	1	MIR200A|MIR200A-201|ENSG00000207607.3|ENST00000384875.3|miRNA	ENSG00000207607	miRNA	406983	uc010nye.3	MIR200A	GO:0035195	gene silencing by miRNA	NA	NA	MIR200A	NA	NA	NA	NA	NA	NA	NA	NA	NA	NA	NA	NA	NA	NA	NA	NA	NA	NA	NA	NA	NA	NA	NA	NA	NA	NA	NA	NA	NA	NA	NA	NA
ENSG00000198976.1	chr1	1169005	1169087	+	82	1	MIR429|MIR429-201|ENSG00000198976.1|ENST00000362106.1|miRNA	ENSG00000198976	miRNA	554210	uc010nyf.1	MIR429			NA	NA	MIR429	0.516477	0.999938	3.72741	0.329575	3.21093	0.632394	0.0119271	0.999944	-0.50455	1	-3.71548	0.615711	-0.52239	0.971417	-1.03887	1	-4.2498	0.420357	-0.534317	1	NA	NA	NA	NA	NA	NA	NA	NA	NA	NA	NA	NA
ENSG00000272141.1	chr1	1169357	1170343	+	986	1	RP11-465B22.8|RP11-465B22.8-001|ENSG00000272141.1|ENST00000606993.1|lncRNA	ENSG00000272141	lncRNA		uc057azu.1				NA	NA	ENSG00000272141.1	-0.113167	0.999938	0.596064	0.614726	0.709232	0.694443	0.376511	0.999944	0.489678	1	-0.219553	0.958485	0.264481	0.950295	0.377649	1	-0.331583	0.930861	-0.11203	1	-0.352354	0.701724	-0.54121	0.514685	-0.188856	1	-0.729123	0.295662	-0.37677	1	-0.187913	1
ENSG00000205231.1	chr1	1173056	1179555	-	6499	1	TTLL10-AS1|TTLL10-AS1-201|ENSG00000205231.1|ENST00000379317.1|lncRNA	ENSG00000205231	lncRNA	100506376	uc001acx.2	TTLL10-AS1			NA	NA	TTLL10-AS1	-0.973948	0.955205	0.505781	0.864853	1.47973	0.605631	0.28415	0.999944	1.2581	1	-0.221631	0.978656	0.4045	0.96147	1.37845	1	-0.101281	0.993416	0.12035	1	-0.719793	0.692693	0.108949	0.969837	0.828742	1	-0.192824	0.928687	0.526969	1	-0.301774	1
ENSG00000162571.14	chr1	1173880	1197936	+	24056	1	TTLL10|TTLL10-205|ENSG00000162571.14|ENST00000486379.1|protein_coding	ENSG00000162571	protein_coding	254173	uc010nyg.3;uc001acy.3;uc057azv.1;uc288mst.1;uc001acz.3;uc057azw.1;uc057azx.1;uc057azy.1	TTLL10	GO:0000166;GO:0005524;GO:0006464;GO:0005515;GO:0005829;GO:0070735;GO:0018094	nucleotide binding;ATP binding;cellular protein modification process;protein binding;cytosol;protein-glycine ligase activity;protein polyglycylation	NM_001371649;NM_001130045;NM_153254	NP_001358578;NP_001123517;NP_694986	TTLL10	-0.91811	0.579905	0.143818	0.9443	1.06193	0.443456	0.111673	0.999944	1.02978	1	-0.0321449	0.994672	0.090135	0.987993	1.00825	1	-0.0536832	0.994927	-0.0215384	1	-1.02103	0.345826	-0.457079	0.741372	0.563956	1	-0.578831	0.623172	0.442204	1	-0.121752	1
ENSG00000186891.14	chr1	1203508	1206592	-	3084	1	TNFRSF18|TNFRSF18-202|ENSG00000186891.14|ENST00000379265.5|protein_coding	ENSG00000186891	protein_coding	8784	uc001add.4;uc001adc.5;uc001ada.4;uc001adb.4	TNFRSF18	GO:0016020;GO:0016021;GO:0043066;GO:0005886;GO:0006915;GO:0005887;GO:0005576;GO:0005515;GO:0009897;GO:0005031;GO:0033209;GO:0007165;GO:0045785;GO:0042531;GO:0002687	membrane;integral component of membrane;negative regulation of apoptotic process;plasma membrane;apoptotic process;integral component of plasma membrane;extracellular region;protein binding;external side of plasma membrane;tumor necrosis factor-activated receptor activity;tumor necrosis factor-mediated signaling pathway;signal transduction;positive regulation of cell adhesion;positive regulation …	NM_148901;NM_004195;NM_148902	NP_683699;NP_004186;NP_683700	TNFRSF18	-0.0551644	0.999938	0.235975	0.727144	0.291139	0.793354	-0.0912415	0.999944	-0.0360771	1	-0.327216	0.843799	-0.0176137	0.994529	0.0375506	1	-0.253589	0.880299	0.0736278	1	NA	NA	NA	NA	NA	NA	NA	NA	NA	NA	NA	NA
ENSG00000186827.11	chr1	1211340	1214153	-	2813	1	TNFRSF4|TNFRSF4-202|ENSG00000186827.11|ENST00000453580.1|protein_coding	ENSG00000186827	protein_coding	7293	uc001ade.5;uc057azz.1;uc057baa.1	TNFRSF4	GO:0016020;GO:0016021;GO:0005515;GO:0006954;GO:0046718;GO:0009897;GO:0005886;GO:0005031;GO:0033209;GO:0009986;GO:0005887;GO:0006955;GO:0043433;GO:0045892;GO:0001618;GO:0002639;GO:0030890;GO:0042098	membrane;integral component of membrane;protein binding;inflammatory response;viral entry into host cell;external side of plasma membrane;plasma membrane;tumor necrosis factor-activated receptor activity;tumor necrosis factor-mediated signaling pathway;cell surface;integral component of plasma membrane;immune response;negative regulation of DNA-binding transcription factor activity;negative regul…	NM_003327	NP_003318	TNFRSF4	-0.453089	0.999938	-0.383058	0.93794	0.070031	0.992532	-1.25187	0.999944	-0.798781	1	-0.868812	0.915725	-1.07515	0.888169	-0.622065	1	-0.692096	0.940229	0.176716	1	NA	NA	NA	NA	NA	NA	NA	NA	NA	NA	NA	NA
ENSG00000078808.19	chr1	1216909	1232067	-	15158	1	SDF4|SDF4-204|ENSG00000078808.19|ENST00000459994.2|protein_coding	ENSG00000078808	protein_coding	51150	uc001adh.7;uc057bab.1;uc001adi.6;uc001adg.4;uc057bac.1;uc057bad.1;uc057bae.1;uc287vhc.1	SDF4	GO:0005794;GO:0046872;GO:0005509;GO:0005796;GO:0045444;GO:0005770;GO:0005737;GO:0016020;GO:0005886;GO:0006887;GO:0042995;GO:0005515;GO:0005783;GO:0070062;GO:0017156;GO:0042802;GO:0032059;GO:0045471;GO:0009650;GO:0021549;GO:0070625;GO:0099558	Golgi apparatus;metal ion binding;calcium ion binding;Golgi lumen;fat cell differentiation;late endosome;cytoplasm;membrane;plasma membrane;exocytosis;cell projection;protein binding;endoplasmic reticulum;extracellular exosome;calcium-ion regulated exocytosis;identical protein binding;bleb;response to ethanol;UV protection;cerebellum development;zymogen granule exocytosis;maintenance of synapse s…	NM_016176;NM_016547	NP_057260;NP_057631	SDF4	0.0645967	0.999938	0.170043	0.641136	0.105446	0.897463	0.0546263	0.999944	-0.00997048	1	-0.115416	0.913104	0.123446	0.900826	0.0588498	1	-0.0465961	0.973975	0.0688202	1	-0.296683	0.112277	-0.254222	0.233456	0.0424615	1	-0.217882	0.254587	0.078801	1	0.0363395	1
ENSG00000176022.7	chr1	1232237	1235041	+	2804	1	B3GALT6|B3GALT6-201|ENSG00000176022.7|ENST00000379198.5|protein_coding	ENSG00000176022	protein_coding	126792	uc285fxe.2	B3GALT6	GO:0016020;GO:0016021;GO:0005794;GO:0016740;GO:0016757;GO:0006486;GO:0016758;GO:0006024;GO:0015012;GO:0030166;GO:0032580;GO:0000139;GO:0008194;GO:0035250;GO:0030206;GO:0005797;GO:0030203;GO:0008499;GO:0047220	membrane;integral component of membrane;Golgi apparatus;transferase activity;glycosyltransferase activity;protein glycosylation;hexosyltransferase activity;glycosaminoglycan biosynthetic process;heparan sulfate proteoglycan biosynthetic process;proteoglycan biosynthetic process;Golgi cisterna membrane;Golgi membrane;UDP-glycosyltransferase activity;UDP-galactosyltransferase activity;chondroitin s…	NM_080605	NP_542172	B3GALT6	0.059407	0.999938	0.187989	0.651592	0.128582	0.883673	0.0535462	0.999944	-0.00586072	1	-0.134443	0.910399	0.103905	0.940308	0.0444976	1	-0.0840846	0.951291	0.0503583	1	-0.314771	0.337288	-0.295819	0.395221	0.0189521	1	-0.337672	0.259745	-0.0229008	1	-0.0418529	1
ENSG00000184163.3	chr1	1242446	1246722	-	4276	1	C1QTNF12|C1QTNF12-205|ENSG00000184163.3|ENST00000486627.1|protein_coding	ENSG00000184163	protein_coding	388581	uc057baf.1;uc057bag.1;uc001adl.3;uc057bah.1;uc057bai.1	C1QTNF12	GO:0007165;GO:0005576;GO:0005179;GO:0005615;GO:0046324;GO:0046628;GO:0045721;GO:0046326;GO:0010906;GO:0035774;GO:0050728;GO:0051897;GO:0005515	signal transduction;extracellular region;hormone activity;extracellular space;regulation of glucose import;positive regulation of insulin receptor signaling pathway;negative regulation of gluconeogenesis;positive regulation of glucose import;regulation of glucose metabolic process;positive regulation of insulin secretion involved in cellular response to glucose stimulus;negative regulation of inf…	NM_001014980	NP_001014980	C1QTNF12	-0.709455	0.822313	-0.0198215	0.991793	0.689633	0.724154	-0.123222	0.999944	0.586233	1	-0.1034	0.985108	-0.234728	0.959429	0.474727	1	-0.214906	0.960504	-0.111506	1	-0.255091	0.822237	-0.246903	0.835092	0.008188	1	-0.317118	0.751789	-0.062027	1	-0.070215	1
ENSG00000260179.1	chr1	1249777	1251334	-	1557	1	RP5-902P8.12|RP5-902P8.12-001|ENSG00000260179.1|ENST00000565563.1|lncRNA	ENSG00000260179	lncRNA		uc057baj.1				NA	NA	ENSG00000260179.1	0.44441	0.999938	-0.0844042	0.983363	-0.528814	0.933252	-0.435679	0.999944	-0.880089	1	-0.351275	0.966225	-0.859184	0.885767	-1.30359	1	-0.774779	0.908846	-0.423504	1	-0.142155	0.959906	0.101256	0.974811	0.24341	1	-0.850598	0.658451	-0.708443	1	-0.951853	1
ENSG00000160087.21	chr1	1253909	1273864	-	19955	1	UBE2J2|UBE2J2-216|ENSG00000160087.21|ENST00000488418.2|protein_coding	ENSG00000160087	protein_coding	118424	uc001adm.6;uc001adp.5;uc001adr.4;uc057bak.1;uc057bal.1;uc001ado.4;uc057bam.1;uc057ban.1;uc057bao.1;uc057bap.1;uc057baq.1;uc057bar.1;uc057bas.1;uc057bat.1;uc057bau.1;uc057bav.1;uc057baw.1;uc057bax.1;uc057bay.1;uc001adq.4	UBE2J2	GO:0016020;GO:0016021;GO:0000166;GO:0005524;GO:0016740;GO:0005783;GO:0005789;GO:0016567;GO:0005515;GO:0006986;GO:0005634;GO:0030433;GO:0061631;GO:0000209;GO:0005829;GO:1903955;GO:0031625;GO:0000151	membrane;integral component of membrane;nucleotide binding;ATP binding;transferase activity;endoplasmic reticulum;endoplasmic reticulum membrane;protein ubiquitination;protein binding;response to unfolded protein;nucleus;ubiquitin-dependent ERAD pathway;ubiquitin conjugating enzyme activity;protein polyubiquitination;cytosol;positive regulation of protein targeting to mitochondrion;ubiquitin prot…	NM_058167;NM_194457;NM_194315;NM_194458	NP_477515;NP_919439;NP_919296;NP_919440	UBE2J2	-0.0207752	0.999938	0.187223	0.604986	0.207998	0.721471	0.0262651	0.999944	0.0470403	1	-0.160958	0.873319	0.0753971	0.954931	0.0961723	1	-0.111826	0.920151	0.049132	1	-0.157295	0.507205	-0.16164	0.50089	-0.00434516	1	-0.158852	0.467845	-0.00155719	1	0.00278797	1
ENSG00000230415.1	chr1	1275223	1280420	+	5197	1	LINC01786|LINC01786-202|ENSG00000230415.1|ENST00000453732.1|lncRNA	ENSG00000230415	lncRNA		uc057baz.1;uc057bba.1	LINC01786			NA	NA	LINC01786	-0.477426	0.999938	0.388225	0.815025	0.865651	0.636041	0.0292415	0.999944	0.506668	1	-0.358984	0.931063	-0.109155	0.983454	0.368271	1	-0.49738	0.896907	-0.138396	1	-2.44728	0.409751	-2.59006	0.397089	-0.142782	1	-2.32066	0.406425	0.126621	1	0.269403	1
ENSG00000162572.21	chr1	1280436	1292029	+	11593	1	SCNN1D|SCNN1D-203|ENSG00000162572.21|ENST00000379099.3|protein_coding	ENSG00000162572	protein_coding	6339	uc001adt.3;uc057bbb.1;uc057bbc.1;uc057bbf.1;uc001adw.3;uc057bbg.1;uc057bbh.1;uc057bbe.1	SCNN1D	GO:0016020;GO:0016021;GO:0005886;GO:0006811;GO:0015629;GO:0005515;GO:0050896;GO:0006814;GO:0005272;GO:0015280;GO:0035725;GO:0005887;GO:0050909;GO:0006883;GO:0036254;GO:0071468;GO:0098719;GO:0034706;GO:0008217;GO:0050914;GO:0050915;GO:1904045;GO:1904117;GO:0034220;GO:0006812	membrane;integral component of membrane;plasma membrane;ion transport;actin cytoskeleton;protein binding;response to stimulus;sodium ion transport;sodium channel activity;ligand-gated sodium channel activity;sodium ion transmembrane transport;integral component of plasma membrane;sensory perception of taste;cellular sodium ion homeostasis;cellular response to amiloride;cellular response to acidic…	NM_001130413	NP_001123885	SCNN1D	-0.261586	0.999938	0.398621	0.564594	0.660207	0.297918	-0.0578531	0.999944	0.203733	1	-0.456474	0.787069	0.0403014	0.993917	0.301888	1	-0.358319	0.841462	0.0981545	1	-0.879783	0.467968	-0.978833	0.426806	-0.0990494	1	-1.24869	0.224218	-0.36891	1	-0.269861	1
ENSG00000131584.19	chr1	1292390	1309609	-	17219	1	ACAP3|ACAP3-205|ENSG00000131584.19|ENST00000438966.1|protein_coding	ENSG00000131584	protein_coding	116983	uc001aeb.4;uc057bbi.1;uc057bbj.1;uc057bbl.1;uc057bbm.1;uc057bbn.1;uc057bbo.1;uc001aec.2;uc057bbp.1;uc057bbq.1;uc057bbr.1;uc057bbs.1;uc057bbk.1	ACAP3	GO:0046872;GO:0050790;GO:0005096;GO:0001764;GO:0010975;GO:0030426;GO:0005515	metal ion binding;regulation of catalytic activity;GTPase activator activity;neuron migration;regulation of neuron projection development;growth cone;protein binding	NM_030649	NP_085152	ACAP3	-0.158909	0.999938	0.270528	0.560385	0.429438	0.346094	-0.138267	0.999944	0.020642	1	-0.408796	0.518759	-0.0789735	0.966397	0.079936	1	-0.349502	0.664023	0.0592939	1	-0.30083	0.361657	-0.441566	0.171422	-0.140736	1	-0.480633	0.0817867	-0.179803	1	-0.0390669	1
ENSG00000278073.1	chr1	1296110	1296170	-	60	1	MIR6726|MIR6726-201|ENSG00000278073.1|ENST00000613751.1|miRNA	ENSG00000278073	miRNA	102465434	uc031tlz.1	MIR6726			NA	NA	MIR6726	NA	NA	NA	NA	NA	NA	NA	NA	NA	NA	NA	NA	NA	NA	NA	NA	NA	NA	NA	NA	NA	NA	NA	NA	NA	NA	NA	NA	NA	NA	NA	NA
ENSG00000169972.12	chr1	1308597	1311677	+	3080	1	PUSL1|PUSL1-205|ENSG00000169972.12|ENST00000493657.1|protein_coding	ENSG00000169972	protein_coding	126789	uc001aed.5;uc057bbt.1;uc057bbu.1;uc057bbv.1;uc057bbw.1	PUSL1	GO:0003723;GO:0043231;GO:0016853;GO:0008033;GO:0009982;GO:0001522;GO:0009451;GO:0005739;GO:0031119;GO:0106029	RNA binding;intracellular membrane-bounded organelle;isomerase activity;tRNA processing;pseudouridine synthase activity;pseudouridine synthesis;RNA modification;mitochondrion;tRNA pseudouridine synthesis;tRNA pseudouridine synthase activity	NM_001346116;NM_153339	NP_699170	PUSL1	0.0393645	0.999938	0.280395	0.557036	0.24103	0.787618	0.0586254	0.999944	0.0192609	1	-0.221769	0.872694	0.103845	0.954426	0.0644809	1	-0.176549	0.904627	0.04522	1	-0.571541	0.171834	-0.59356	0.185017	-0.022019	1	-0.517884	0.198712	0.053657	1	0.0756759	1
ENSG00000127054.21	chr1	1311585	1324687	-	13102	1	INTS11|INTS11-238|ENSG00000127054.21|ENST00000530233.1|protein_coding	ENSG00000127054	protein_coding	54973	uc057bbx.1;uc001aee.4;uc057bbz.1;uc057bca.1;uc057bcb.1;uc009vjy.2;uc057bcc.1;uc001aek.3;uc057bcd.1;uc001aeh.3;uc057bce.1;uc009vjz.3;uc057bcf.1;uc057bcg.1;uc057bch.1;uc057bci.1;uc057bcj.1;uc057bck.1;uc057bcl.1;uc057bcm.1;uc057bcn.1;uc057bco.1;uc057bcp.1;uc057bcq.1;uc057bcr.1;uc057bcs.1;uc057bct.1;uc057bcu.1;uc057bcv.1;uc057bcw.1;uc057bcx.1;uc057bcy.1;uc057bcz.1;uc057bda.1;uc057bdc.1;uc001ael.4;uc0…	INTS11	GO:0090502;GO:0005515;GO:0005634;GO:0005737;GO:0005654;GO:0005829;GO:0016787;GO:0072562;GO:0004521;GO:0016180;GO:0032039	RNA phosphodiester bond hydrolysis, endonucleolytic;protein binding;nucleus;cytoplasm;nucleoplasm;cytosol;hydrolase activity;blood microparticle;endoribonuclease activity;snRNA processing;integrator complex	NM_017871;NM_001256463;NM_001256456;NM_001256460;NM_001256462	NP_060341;NP_001243392;NP_001243385;NP_001243389;NP_001243391	INTS11	0.0757248	0.999938	0.203884	0.474398	0.12816	0.837691	0.132728	0.999944	0.0570035	1	-0.0711561	0.94727	0.126965	0.876825	0.0512404	1	-0.0769192	0.941404	-0.00576306	1	-0.188356	0.41839	-0.199759	0.405382	-0.0114028	1	-0.206129	0.327224	-0.0177733	1	-0.00637049	1
ENSG00000283712.1	chr1	1312502	1312566	-	64	1	MIR6727|MIR6727-201|ENSG00000283712.1|ENST00000620702.1|miRNA	ENSG00000283712	miRNA	102465435	uc031tma.1	MIR6727			NA	NA	MIR6727	0.299653	0.999938	0.107439	0.979648	-0.192215	0.981582	0.379115	0.999944	0.0794617	1	0.271676	0.976182	1.02979	0.880834	0.730137	1	0.922351	0.905994	0.650675	1	-0.0443159	0.989773	-0.425568	0.888353	-0.381252	1	0.375783	0.899186	0.420099	1	0.801351	1
ENSG00000240731.1	chr1	1317581	1318689	-	1108	1	RP5-890O3.9|RP5-890O3.9-001|ENSG00000240731.1|ENST00000444968.1|lncRNA	ENSG00000240731	lncRNA		uc057bdb.1				NA	NA	ENSG00000240731.1	-0.172599	0.999938	0.303976	0.588291	0.476575	0.395158	-0.129968	0.999944	0.0426307	1	-0.433945	0.637764	-0.210339	0.884153	-0.0377399	1	-0.514315	0.412135	-0.0803706	1	-0.220674	0.689948	-0.229767	0.677446	-0.00909257	1	-0.325549	0.477851	-0.104875	1	-0.0957823	1
ENSG00000224051.7	chr1	1324756	1328896	+	4140	1	CPTP|CPTP-203|ENSG00000224051.7|ENST00000488011.1|protein_coding	ENSG00000224051	protein_coding	80772	uc057bdo.1;uc001aeo.5;uc057bdp.1	CPTP	GO:0005634;GO:0005737;GO:0016020;GO:0005794;GO:0005829;GO:0005886;GO:0005768;GO:0010008;GO:0006869;GO:0008289;GO:0120013;GO:0120009;GO:0005640;GO:0005543;GO:1902387;GO:1902388;GO:0035627;GO:0032691;GO:1900226;GO:0010507;GO:0006687;GO:1902389	nucleus;cytoplasm;membrane;Golgi apparatus;cytosol;plasma membrane;endosome;endosome membrane;lipid transport;lipid binding;lipid transfer activity;intermembrane lipid transfer;nuclear outer membrane;phospholipid binding;ceramide 1-phosphate binding;ceramide 1-phosphate transfer activity;ceramide transport;negative regulation of interleukin-1 beta production;negative regulation of NLRP3 inflammas…	NM_001029885	NP_001025056	CPTP	0.196849	0.999938	0.428489	0.208834	0.23164	0.785226	0.0782406	0.999944	-0.118609	1	-0.350248	0.670333	0.142253	0.92302	-0.0545966	1	-0.286236	0.775337	0.0640119	1	-0.313719	0.517165	-0.396175	0.407534	-0.0824564	1	-0.371943	0.386802	-0.0582244	1	0.024232	1
ENSG00000169962.5	chr1	1331280	1335314	+	4034	1	TAS1R3|TAS1R3-201|ENSG00000169962.5|ENST00000339381.6|protein_coding	ENSG00000169962	protein_coding	83756	uc010nyk.4	TAS1R3	GO:0016020;GO:0016021;GO:0004930;GO:0007186;GO:0005886;GO:0007165;GO:0050896;GO:0005887;GO:0050909;GO:0050916;GO:0008527;GO:0033041;GO:0001582;GO:0050917;GO:1903767	membrane;integral component of membrane;G protein-coupled receptor activity;G protein-coupled receptor signaling pathway;plasma membrane;signal transduction;response to stimulus;integral component of plasma membrane;sensory perception of taste;sensory perception of sweet taste;taste receptor activity;sweet taste receptor activity;detection of chemical stimulus involved in sensory perception of sw…	NM_152228	NP_689414	TAS1R3	-0.465647	0.90774	0.126075	0.928325	0.591722	0.637982	-0.134977	0.999944	0.330671	1	-0.261052	0.926757	-0.207537	0.949964	0.25811	1	-0.333612	0.900998	-0.0725605	1	-0.557832	0.73054	-0.785301	0.600077	-0.227469	1	-0.524309	0.730303	0.0335233	1	0.260992	1
ENSG00000107404.20	chr1	1335276	1349418	-	14142	1	DVL1|DVL1-203|ENSG00000107404.20|ENST00000472445.1|protein_coding	ENSG00000107404	protein_coding	1855	uc001aer.5;uc002quu.5;uc284mly.1;uc284mlz.1;uc284mma.1;uc284mmb.1;uc057bdr.1	DVL1	GO:0005515;GO:0005737;GO:0016020;GO:0031410;GO:0005886;GO:0035556;GO:0006355;GO:0005829;GO:0016055;GO:0019899;GO:0042802;GO:0060070;GO:0045944;GO:0050821;GO:0005109;GO:0060071;GO:0099054;GO:1905386;GO:0019901;GO:0001505;GO:0006469;GO:0007269;GO:0007528;GO:0021915;GO:0032091;GO:0032436;GO:0032880;GO:0034504;GO:0035567;GO:0043113;GO:0048813;GO:0050808;GO:0090179;GO:0150012;GO:0016328;GO:0030426;GO:…	protein binding;cytoplasm;membrane;cytoplasmic vesicle;plasma membrane;intracellular signal transduction;regulation of transcription, DNA-templated;cytosol;Wnt signaling pathway;enzyme binding;identical protein binding;canonical Wnt signaling pathway;positive regulation of transcription by RNA polymerase II;protein stabilization;frizzled binding;Wnt signaling pathway, planar cell polarity pathway…	NM_004421;NM_001330311	NP_004412;NP_001317240	DVL1	0.0947752	0.999938	0.329227	0.448583	0.234452	0.79472	0.0684608	0.999944	-0.0263144	1	-0.260766	0.844407	0.131451	0.936635	0.0366755	1	-0.197776	0.888657	0.0629899	1	-0.500855	0.294995	-0.555341	0.268221	-0.0544864	1	-0.432931	0.340413	0.0679237	1	0.12241	1
ENSG00000284372.1	chr1	1339650	1339708	-	58	1	MIR6808|MIR6808-201|ENSG00000284372.1|ENST00000616525.1|miRNA	ENSG00000284372	miRNA	102466740	uc031tmc.1	MIR6808			NA	NA	MIR6808	0.524571	0.999938	0.903606	0.766424	0.379035	0.962239	-0.492735	0.999944	-1.01731	1	-1.39634	0.840018	0.0405979	0.99543	-0.483974	1	-0.863009	0.914624	0.533333	1	-1.80325	0.573468	-2.25332	0.46439	-0.450061	1	-2.21635	0.424022	-0.413097	1	0.0369635	1
ENSG00000162576.17	chr1	1352689	1361777	-	9088	1	MXRA8|MXRA8-204|ENSG00000162576.17|ENST00000460473.1|protein_coding	ENSG00000162576	protein_coding	54587	uc057bds.1;uc001aew.6;uc001aex.6;uc001afa.5;uc057bdt.1;uc057bdu.1;uc057bdv.1;uc057bdw.1;uc057bdx.1;uc001aez.4	MXRA8	GO:0005634;GO:0005737;GO:0016020;GO:0016021;GO:0005886;GO:0007155;GO:0030054;GO:0042995;GO:0005515;GO:0060170;GO:0005923;GO:0070062;GO:0003674;GO:0005788;GO:0009986;GO:0060857	nucleus;cytoplasm;membrane;integral component of membrane;plasma membrane;cell adhesion;cell junction;cell projection;protein binding;ciliary membrane;bicellular tight junction;extracellular exosome;molecular_function;endoplasmic reticulum lumen;cell surface;establishment of glial blood-brain barrier	NM_001282582;NM_032348;NM_001282585;NM_001282583;NM_001282584	NP_001269511;NP_115724;NP_001269514;NP_001269512;NP_001269513	MXRA8	-0.270812	0.998984	0.0913904	0.92088	0.362202	0.721091	-0.252484	0.999944	0.0183276	1	-0.343874	0.842002	-0.152804	0.944974	0.118007	1	-0.244195	0.892847	0.0996797	1	-0.429169	0.339016	-0.730971	0.0586224	-0.301803	1	-0.791249	0.0222556	-0.36208	1	-0.0602773	1
ENSG00000175756.13	chr1	1373730	1375495	-	1765	1	AURKAIP1|AURKAIP1-206|ENSG00000175756.13|ENST00000496905.1|protein_coding	ENSG00000175756	protein_coding	54998	uc001afb.2;uc001afc.3;uc009vkb.2;uc001afd.3;uc057bdy.1;uc057bdz.1	AURKAIP1	GO:0005634;GO:0043231;GO:0005654;GO:0005739;GO:0005840;GO:0005515;GO:0006397;GO:0005743;GO:0045839;GO:0045862;GO:0032543;GO:0005763	nucleus;intracellular membrane-bounded organelle;nucleoplasm;mitochondrion;ribosome;protein binding;mRNA processing;mitochondrial inner membrane;negative regulation of mitotic nuclear division;positive regulation of proteolysis;mitochondrial translation;mitochondrial small ribosomal subunit	NM_017900;NM_001127230;NM_001127229	NP_060370;NP_001120702;NP_001120701	AURKAIP1	0.155171	0.999938	0.427305	0.675928	0.272134	0.906216	0.152286	0.999944	-0.00288455	1	-0.275019	0.926826	0.32415	0.904912	0.168979	1	-0.103155	0.97918	0.171864	1	-0.654904	0.438639	-0.651228	0.45665	0.00367532	1	-0.739272	0.329212	-0.0843684	1	-0.0880437	1
ENSG00000223663.2	chr1	1378666	1379032	+	366	1	NDUFB4P8|NDUFB4P8-201|ENSG00000223663.2|ENST00000435351.2|processed_pseudogene	ENSG00000223663	processed_pseudogene		uc286doz.1	NDUFB4P8			NA	NA	NDUFB4P8	-0.893373	0.999938	0.59367	0.919872	1.48704	0.847258	0.00244717	0.999944	0.89582	1	-0.591223	0.96685	-0.738665	0.955856	0.154708	1	-1.33234	0.907732	-0.741112	1	NA	NA	NA	NA	NA	NA	NA	NA	NA	NA	NA	NA
ENSG00000221978.12	chr1	1385711	1399335	-	13624	1	CCNL2|CCNL2-219|ENSG00000221978.12|ENST00000497013.1|protein_coding	ENSG00000221978	protein_coding	81669	uc057bea.1;uc001afi.4;uc057beb.1;uc057bec.1;uc057bed.1;uc057bee.1;uc057beg.1;uc057beh.1;uc010nym.2;uc057bei.1;uc057bej.1;uc057bek.1;uc057bel.1;uc057bem.1;uc021oep.2;uc057ben.1;uc057beo.1;uc057bep.1;uc057beq.1	CCNL2	GO:0005634;GO:0016607;GO:0043231;GO:0005654;GO:0006357;GO:0050790;GO:0005515;GO:0016538;GO:0042981;GO:0051726;GO:0000307;GO:0043484;GO:0046605	nucleus;nuclear speck;intracellular membrane-bounded organelle;nucleoplasm;regulation of transcription by RNA polymerase II;regulation of catalytic activity;protein binding;cyclin-dependent protein serine/threonine kinase regulator activity;regulation of apoptotic process;regulation of cell cycle;cyclin-dependent protein kinase holoenzyme complex;regulation of RNA splicing;regulation of centrosom…	NM_030937;NM_001320155;NM_001350500;NM_001320153;NM_001350498;NM_001350499;NM_001350497;NM_001039577	NP_001337426;NP_001307084;NP_001307082;NP_001337428;NP_001337427;NP_112199;NP_001034666	CCNL2	0.0613926	0.999938	0.186964	0.444829	0.125572	0.808195	0.103395	0.999944	0.0420022	1	-0.0835694	0.920733	0.101083	0.891546	0.0396908	1	-0.0858808	0.920151	-0.00231141	1	-0.142604	0.41255	-0.138478	0.44688	0.00412672	1	-0.16425	0.292721	-0.0216453	1	-0.0257721	1
ENSG00000224870.7	chr1	1399520	1402046	+	2526	1	MRPL20-AS1|MRPL20-AS1-205|ENSG00000224870.7|ENST00000453521.1|lncRNA	ENSG00000224870	lncRNA	148413	uc287sne.1;uc057ber.2;uc057bes.1;uc057bet.1;uc057beu.1;uc057bev.1;uc057bew.1;uc057bex.1;uc009vkd.5	MRPL20-AS1			NA	NA	MRPL20-AS1	0.0970193	0.999938	0.208551	0.578745	0.111532	0.901272	0.242258	0.934435	0.145239	1	0.033707	0.983561	0.355076	0.27314	0.258056	1	0.146524	0.895935	0.112817	1	-0.121351	0.691975	-0.212521	0.4418	-0.0911697	1	-0.258653	0.271251	-0.137302	1	-0.0461321	1
ENSG00000242485.6	chr1	1401909	1407293	-	5384	1	MRPL20|MRPL20-202|ENSG00000242485.6|ENST00000477686.1|protein_coding	ENSG00000242485	protein_coding	55052	uc001afo.6;uc057bey.1;uc057bez.1;uc057bfa.1;uc010nyn.2;uc057bfc.1	MRPL20	GO:0003723;GO:0005739;GO:0003735;GO:0006412;GO:0005840;GO:0019843;GO:0005515;GO:0005762;GO:0005743;GO:0005761;GO:0000027;GO:0032543;GO:0005737;GO:0043229	RNA binding;mitochondrion;structural constituent of ribosome;translation;ribosome;rRNA binding;protein binding;mitochondrial large ribosomal subunit;mitochondrial inner membrane;mitochondrial ribosome;ribosomal large subunit assembly;mitochondrial translation;cytoplasm;intracellular organelle	NM_017971;NM_001318485	NP_060441	MRPL20	0.137719	0.999938	0.174311	0.604934	0.0365929	0.975015	0.117336	0.999944	-0.0203822	1	-0.0569751	0.962495	0.29075	0.359911	0.153032	1	0.116439	0.907732	0.173414	1	0.0107815	0.967313	-0.0140301	0.961717	-0.0248116	1	0.0394801	0.85843	0.0286986	1	0.0535102	1
ENSG00000264293.2	chr1	1405460	1405752	-	292	1	RN7SL657P|RN7SL657P-201|ENSG00000264293.2|ENST00000582431.2|misc_RNA	ENSG00000264293	misc_RNA		uc057bfb.1	RN7SL657P			NA	NA	RN7SL657P	0.554894	0.999938	0.851359	0.634057	0.296465	0.954669	0.446769	0.999944	-0.108124	1	-0.40459	0.948247	0.365976	0.952161	-0.188918	1	-0.485383	0.935026	-0.0807935	1	-0.0481908	0.980098	-0.102001	0.962024	-0.0538099	1	-0.381715	0.79361	-0.333524	1	-0.279714	1
ENSG00000272455.1	chr1	1409096	1410618	+	1522	1	MRPL20-DT|MRPL20-DT-201|ENSG00000272455.1|ENST00000607307.1|lncRNA	ENSG00000272455	lncRNA		uc057bfd.1	MRPL20-DT			NA	NA	MRPL20-DT	-0.0702619	0.999938	-0.0593524	0.954834	0.0109095	0.995148	0.147519	0.999944	0.217781	1	0.206871	0.920836	-0.075923	0.98132	-0.00566106	1	-0.0165706	0.99767	-0.223442	1	-0.073402	0.92303	0.0618416	0.941503	0.135244	1	-0.0662209	0.926866	0.0071811	1	-0.128062	1
ENSG00000235098.9	chr1	1418420	1421769	-	3349	1	ANKRD65|ANKRD65-202|ENSG00000235098.9|ENST00000442470.1|protein_coding	ENSG00000235098	protein_coding	441869	uc001afp.3;uc001afq.4;uc010nyo.3;uc057bfe.1;uc057bff.1	ANKRD65	GO:0005515	protein binding	NM_001243536;NM_001375660;NM_001243535;NM_001145210;NM_001375659	NP_001230465;NP_001362589;NP_001230464;NP_001138682;NP_001362588	ANKRD65	-0.166768	0.999938	-0.730824	0.814031	-0.564056	0.924567	-1.41039	0.999944	-1.24362	1	-0.679564	0.921367	-1.16566	0.827382	-0.998894	1	-0.434839	0.955593	0.244726	1	-0.414855	0.81499	0.900247	0.614456	1.3151	1	-0.605958	0.684434	-0.191103	1	-1.50621	1
ENSG00000225905.1	chr1	1420245	1422691	+	2446	1	RP4-758J18.7|RP4-758J18.7-001|ENSG00000225905.1|ENST00000428932.1|lncRNA	ENSG00000225905	lncRNA		uc057bfg.1	ANKRD65-AS1			NA	NA	ANKRD65-AS1	0.70338	0.999938	-1.20547	0.598279	-1.90885	0.491794	-0.625144	0.999944	-1.32852	1	0.580329	0.930843	-0.35753	0.971348	-1.06091	1	0.847943	0.895019	0.267613	1	NA	NA	NA	NA	NA	NA	NA	NA	NA	NA	NA	NA
ENSG00000205116.4	chr1	1425871	1430255	+	4384	1	TMEM88B|TMEM88B-201|ENSG00000205116.4|ENST00000378821.4|protein_coding	ENSG00000205116	protein_coding		uc010nyp.2	TMEM88B	GO:0016020;GO:0016021;GO:0005886;GO:0030165	membrane;integral component of membrane;plasma membrane;PDZ domain binding	NM_001146685	NP_001140157	TMEM88B	0.324957	0.999938	-0.434586	0.865457	-0.759543	0.84569	0.672921	0.999944	0.347964	1	1.10751	0.843799	0.366583	0.962121	0.0416258	1	0.801169	0.890417	-0.306338	1	0.0867909	0.93171	-0.122425	0.906609	-0.209216	1	-0.0643632	0.946759	-0.151154	1	0.0580613	1
ENSG00000225285.1	chr1	1430539	1434573	-	4034	1	LINC01770|LINC01770-201|ENSG00000225285.1|ENST00000417917.1|lncRNA	ENSG00000225285	lncRNA		uc057bfh.1;uc057bfi.1;uc057bfj.1;uc057bfk.1	LINC01770			NA	NA	LINC01770	0.00512018	0.999938	-0.791268	0.404108	-0.796388	0.564064	-0.204195	0.999944	-0.209315	1	0.587073	0.843799	-0.00851226	0.997437	-0.0136324	1	0.782755	0.699047	0.195682	1	-0.192045	0.853414	-0.736492	0.358618	-0.544447	1	-0.323649	0.711928	-0.131604	1	0.412843	1
ENSG00000179403.12	chr1	1434861	1442882	+	8021	1	VWA1|VWA1-202|ENSG00000179403.12|ENST00000471398.1|protein_coding	ENSG00000179403	protein_coding	64856	uc057bfl.1;uc001afr.4;uc001afs.5;uc057bfm.1	VWA1	GO:0005576;GO:0005615;GO:0005604;GO:0070062;GO:0062023;GO:0005788;GO:0005201;GO:0042802;GO:0030198;GO:0048266;GO:0005614;GO:0031012;GO:0005515	extracellular region;extracellular space;basement membrane;extracellular exosome;collagen-containing extracellular matrix;endoplasmic reticulum lumen;extracellular matrix structural constituent;identical protein binding;extracellular matrix organization;behavioral response to pain;interstitial matrix;extracellular matrix;protein binding	NM_199121;NM_022834	NP_954572;NP_073745	VWA1	0.141666	0.999938	0.00238359	0.997965	-0.139282	0.920004	-0.0398307	0.999944	-0.181497	1	-0.0422143	0.987265	0.00502773	0.997198	-0.136638	1	0.00264414	0.998399	0.0448584	1	-0.580983	0.320342	-0.900694	0.0954835	-0.319711	1	-0.653109	0.218755	-0.0721255	1	0.247585	1
ENSG00000215915.10	chr1	1449689	1470163	+	20474	1	ATAD3C|ATAD3C-203|ENSG00000215915.10|ENST00000484537.2|protein_coding	ENSG00000215915	protein_coding	219293	uc001aft.3;uc057bfn.1;uc057bfo.1	ATAD3C	GO:0000166;GO:0005524;GO:0005739;GO:0016887;GO:0007005	nucleotide binding;ATP binding;mitochondrion;ATP hydrolysis activity;mitochondrion organization	NM_001039211	NP_001034300	ATAD3C	-0.127237	0.999938	-0.30264	0.65954	-0.175403	0.907998	-0.546019	0.478763	-0.418782	1	-0.24338	0.890543	-0.481856	0.528199	-0.354618	1	-0.179216	0.929488	0.0641636	1	0.343124	0.781628	-0.20761	0.879726	-0.550735	1	0.105383	0.936779	-0.237742	1	0.312993	1
ENSG00000160072.20	chr1	1471765	1497848	+	26083	1	ATAD3B|ATAD3B-204|ENSG00000160072.20|ENST00000474481.1|protein_coding	ENSG00000160072	protein_coding	83858	uc288mcs.1;uc001afx.4;uc057bfp.1;uc057bfq.1;uc057bfr.1;uc001afv.5	ATAD3B	GO:0016020;GO:0000166;GO:0005524;GO:0005739;GO:0005743;GO:0016887;GO:0007005;GO:0005886;GO:0030667;GO:0101003	membrane;nucleotide binding;ATP binding;mitochondrion;mitochondrial inner membrane;ATP hydrolysis activity;mitochondrion organization;plasma membrane;secretory granule membrane;ficolin-1-rich granule membrane	NM_031921;NM_001317238	NP_001304167;NP_114127	ATAD3B	0.0034014	0.999938	0.236219	0.587169	0.232818	0.758034	0.0700745	0.999944	0.0666731	1	-0.166145	0.894101	0.092712	0.954632	0.0893106	1	-0.143508	0.915097	0.0226374	1	-0.21331	0.537933	-0.334246	0.312589	-0.120936	1	-0.168062	0.620648	0.0452481	1	0.166184	1
ENSG00000284740.1	chr1	1503250	1509452	+	6202	1	RP5-832C2.8|RP5-832C2.8-001|ENSG00000284740.1|ENST00000641679.1|transcribed_unprocessed_pseudogene	ENSG00000284740	transcribed_unprocessed_pseudogene		uc286dpa.1;uc286dpb.1				NA	NA	ENSG00000284740.1	0.209993	0.999938	0.852688	0.514708	0.642695	0.805631	0.477023	0.999944	0.26703	1	-0.375665	0.934694	0.899519	0.667394	0.689526	1	0.0468307	0.997492	0.422496	1	0.0569665	0.97892	-0.18196	0.932573	-0.238926	1	-0.390804	0.814279	-0.44777	1	-0.208844	1
ENSG00000197785.14	chr1	1512162	1534685	+	22523	1	ATAD3A|ATAD3A-204|ENSG00000197785.14|ENST00000400830.4|protein_coding	ENSG00000197785	protein_coding	55210	uc001aga.4;uc288lmp.1;uc001afz.3;uc057bfs.2;uc001agb.3;uc057bft.1;uc057bfu.1;uc057bfv.2	ATAD3A	GO:0016020;GO:0016021;GO:0000166;GO:0005524;GO:0043066;GO:0005739;GO:0005743;GO:0005515;GO:0016887;GO:0007005;GO:0042802;GO:0042645;GO:0001558;GO:0140374	membrane;integral component of membrane;nucleotide binding;ATP binding;negative regulation of apoptotic process;mitochondrion;mitochondrial inner membrane;protein binding;ATP hydrolysis activity;mitochondrion organization;identical protein binding;mitochondrial nucleoid;regulation of cell growth;antiviral innate immune response	NM_001170535;NM_018188;NM_001170536	NP_001164006;NP_060658;NP_001164007	ATAD3A	0.0918558	0.999938	0.25797	0.588835	0.166114	0.872604	0.0719643	0.999944	-0.0198915	1	-0.186006	0.890947	0.0982029	0.955856	0.00634714	1	-0.159767	0.913214	0.0262386	1	-0.471686	0.174762	-0.49358	0.18399	-0.0218937	1	-0.451413	0.173471	0.0202734	1	0.0421671	1
ENSG00000205090.9	chr1	1534778	1540624	-	5846	1	TMEM240|TMEM240-203|ENSG00000205090.9|ENST00000624426.1|protein_coding	ENSG00000205090	protein_coding	339453	uc009vkf.5;uc057bfw.1;uc057bfx.1	TMEM240	GO:0016020;GO:0016021;GO:0005886;GO:0030054;GO:0045202;GO:0097060	membrane;integral component of membrane;plasma membrane;cell junction;synapse;synaptic membrane	NM_001114748	NP_001108220	TMEM240	-0.483515	0.999938	0.320718	0.867105	0.804233	0.721098	-0.0487903	0.999944	0.434725	1	-0.369508	0.935065	0.441814	0.92302	0.92533	1	0.121097	0.984441	0.490605	1	-0.475017	0.780102	-0.742475	0.626647	-0.267457	1	-0.618639	0.672331	-0.143622	1	0.123835	1
ENSG00000160075.12	chr1	1541673	1574863	-	33190	1	SSU72|SSU72-202|ENSG00000160075.12|ENST00000359060.5|protein_coding	ENSG00000160075	protein_coding	29101	uc001agd.5;uc057bfy.1;uc057bfz.1;uc001age.2	SSU72	GO:0005634;GO:0006397;GO:0005737;GO:0005654;GO:0005829;GO:0016787;GO:0004722;GO:0004721;GO:0106306;GO:0106307;GO:0005515;GO:0006378;GO:0008420;GO:0070940;GO:0006369;GO:0005847	nucleus;mRNA processing;cytoplasm;nucleoplasm;cytosol;hydrolase activity;protein serine/threonine phosphatase activity;phosphoprotein phosphatase activity;protein serine phosphatase activity;protein threonine phosphatase activity;protein binding;mRNA polyadenylation;RNA polymerase II CTD heptapeptide repeat phosphatase activity;dephosphorylation of RNA polymerase II C-terminal domain;termination …	NM_014188	NP_054907	SSU72	0.128143	0.977431	0.0653705	0.856148	-0.0627729	0.926636	0.0905744	0.999944	-0.037569	1	0.0252039	0.98138	0.172596	0.681585	0.0444523	1	0.107225	0.892699	0.0820213	1	0.163186	0.406875	0.0947221	0.675867	-0.068464	1	0.249596	0.139038	0.0864095	1	0.154873	1
ENSG00000215014.5	chr1	1574102	1577075	+	2973	1	RP5-832C2.5|RP5-832C2.5-001|ENSG00000215014.5|ENST00000366221.3|lncRNA	ENSG00000215014	lncRNA		uc285fxf.1;uc021oer.2				NA	NA	ENSG00000215014.5	0.257276	0.829854	0.236459	0.586043	-0.0208175	0.988809	0.0562828	0.999944	-0.200993	1	-0.180176	0.881794	-0.0130858	0.994529	-0.270362	1	-0.249545	0.80474	-0.0693686	1	-0.540381	0.174776	-0.617019	0.129278	-0.076638	1	-0.448761	0.249894	0.0916196	1	0.168258	1
ENSG00000274481.1	chr1	1583510	1583909	-	399	1	RP11-345P4.11|RP11-345P4.11-001|ENSG00000274481.1|ENST00000621860.1|processed_pseudogene	ENSG00000274481	processed_pseudogene		uc286dpc.1				NA	NA	ENSG00000274481.1	NA	NA	NA	NA	NA	NA	NA	NA	NA	NA	NA	NA	NA	NA	NA	NA	NA	NA	NA	NA	NA	NA	NA	NA	NA	NA	NA	NA	NA	NA	NA	NA
ENSG00000228594.4	chr1	1598012	1600135	-	2123	1	FNDC10|FNDC10-201|ENSG00000228594.4|ENST00000422725.4|protein_coding	ENSG00000228594	protein_coding	643988	uc021oes.3	FNDC10	GO:0016020;GO:0016021	membrane;integral component of membrane	NM_001242659	NP_001229588	FNDC10	0.210569	0.999938	0.276781	0.575048	0.0662124	0.967217	0.0810316	0.999944	-0.129537	1	-0.19575	0.890481	0.0822837	0.966771	-0.128285	1	-0.194497	0.894457	0.00125215	1	-0.526228	0.159453	-0.659424	0.0623443	-0.133196	1	-0.573781	0.0980256	-0.0475531	1	0.0856433	1
ENSG00000286989.1	chr1	1600314	1602703	+	2389	1	RP11-345P4.12|RP11-345P4.12-001|ENSG00000286989.1|ENST00000658591.1|lncRNA	ENSG00000286989	lncRNA		uc287rvu.1				NA	NA	ENSG00000286989.1	0.0772232	0.999938	0.550716	0.757109	0.473493	0.891167	-0.371086	0.999944	-0.448309	1	-0.921802	0.81386	0.411701	0.936228	0.334478	1	-0.139015	0.9843	0.782787	1	-0.181323	0.926133	-0.122921	0.957882	0.0584013	1	-0.616679	0.67082	-0.435356	1	-0.493757	1
ENSG00000272106.1	chr1	1613758	1615795	-	2037	1	RP11-345P4.9|RP11-345P4.9-001|ENSG00000272106.1|ENST00000607222.1|lncRNA	ENSG00000272106	lncRNA		uc057bgc.1				NA	NA	ENSG00000272106.1	0.0190503	0.999938	0.0826135	0.923742	0.0635632	0.975015	0.111174	0.999944	0.0921233	1	0.0285601	0.99147	0.131779	0.950605	0.112729	1	0.049166	0.984441	0.0206059	1	-0.505287	0.487083	-0.342284	0.675866	0.163003	1	-0.347591	0.64085	0.157695	1	-0.00530736	1
ENSG00000197530.13	chr1	1615454	1630605	+	15151	1	MIB2|MIB2-207|ENSG00000197530.13|ENST00000470373.1|protein_coding	ENSG00000197530	protein_coding	142678	uc057bgd.1;uc057bge.1;uc010nyq.3;uc001agk.4;uc057bgf.1;uc057bgg.1;uc057bgh.1;uc057bgi.1;uc057bgj.1;uc001agm.4;uc057bgk.1;uc057bgl.1;uc057bgm.1;uc057bgn.1;uc057bgo.1;uc057bgp.1;uc057bgq.1;uc057bgr.1;uc057bgs.1;uc057bgt.1;uc057bgu.1;uc057bgv.1;uc057bgw.1;uc057bgx.1;uc057bgy.1;uc057bgz.1;uc057bha.1;uc057bhb.1;uc057bhc.1	MIB2	GO:0005737;GO:0008270;GO:0046872;GO:0016740;GO:0005768;GO:0016567;GO:0003779;GO:0004842;GO:0043123;GO:0005515;GO:0007219;GO:0005829;GO:0061630;GO:0000151;GO:0005769	cytoplasm;zinc ion binding;metal ion binding;transferase activity;endosome;protein ubiquitination;actin binding;ubiquitin-protein transferase activity;positive regulation of I-kappaB kinase/NF-kappaB signaling;protein binding;Notch signaling pathway;cytosol;ubiquitin protein ligase activity;ubiquitin ligase complex;early endosome	NM_001170687;NM_080875;NM_001170688;NM_001170686;NM_001170689	NP_001164158;NP_543151;NP_001164159;NP_001164157;NP_001164160	MIB2	-0.0194737	0.999938	0.339021	0.404108	0.358495	0.538496	0.0333908	0.999944	0.0528645	1	-0.305631	0.786328	0.0934224	0.958498	0.112896	1	-0.245599	0.832824	0.0600316	1	-0.0456422	0.927002	-0.335029	0.351889	-0.289387	1	-0.322255	0.310968	-0.276612	1	0.0127743	1
ENSG00000189409.14	chr1	1632163	1635263	+	3100	1	MMP23B|MMP23B-208|ENSG00000189409.14|ENST00000490017.1|protein_coding	ENSG00000189409	protein_coding	8510	uc057bhd.1;uc001agp.5;uc057bhe.1;uc001agq.4;uc057bhh.1;uc057bhi.1;uc057bhj.1;uc057bhk.1;uc057bhl.1;uc057bhm.1	MMP23B	GO:0016020;GO:0016021;GO:0008270;GO:0046872;GO:0005783;GO:0005789;GO:0008233;GO:0006508;GO:0016787;GO:0004222;GO:0008237;GO:0031012;GO:0005615;GO:0030198;GO:0062023;GO:0030574;GO:0000003	membrane;integral component of membrane;zinc ion binding;metal ion binding;endoplasmic reticulum;endoplasmic reticulum membrane;peptidase activity;proteolysis;hydrolase activity;metalloendopeptidase activity;metallopeptidase activity;extracellular matrix;extracellular space;extracellular matrix organization;collagen-containing extracellular matrix;collagen catabolic process;reproduction	NM_006983	NP_008914	MMP23B	0.132552	0.999938	0.144587	0.967773	0.0120349	0.998166	0.937945	0.999944	0.805392	1	0.793357	0.902835	0.187609	0.983454	0.0550565	1	0.0430216	0.99767	-0.750336	1	NA	NA	NA	NA	NA	NA	NA	NA	NA	NA	NA	NA
ENSG00000248333.9	chr1	1635225	1659012	-	23787	1	CDK11B|CDK11B-202|ENSG00000248333.9|ENST00000341028.8|protein_coding	ENSG00000248333	protein_coding	984	uc031tmi.3;uc031tml.2;uc031tmg.1;uc031tmk.2;uc031tmj.2;uc057bhn.1;uc057bho.1;uc057bhp.1;uc057bhr.1	CDK11B	GO:0005634;GO:0003723;GO:0005737;GO:0000166;GO:0004672;GO:0004674;GO:0004712;GO:0005524;GO:0016301;GO:0016740;GO:0106310;GO:0006468;GO:0007049;GO:0016310;GO:0006915;GO:0006355;GO:0005515;GO:0004693;GO:0001558;GO:0000278;GO:0007346;GO:0050684;GO:0000307;GO:0043484	nucleus;RNA binding;cytoplasm;nucleotide binding;protein kinase activity;protein serine/threonine kinase activity;protein serine/threonine/tyrosine kinase activity;ATP binding;kinase activity;transferase activity;protein serine kinase activity;protein phosphorylation;cell cycle;phosphorylation;apoptotic process;regulation of transcription, DNA-templated;protein binding;cyclin-dependent protein se…	NM_001291345;NM_033487;NM_033490;NM_033486;NM_001787;NM_033489	NP_277021;NP_001778;NP_277024	CDK11B	0.0346664	0.999938	0.174442	0.53301	0.139776	0.797131	0.194675	0.893423	0.160009	1	0.0202331	0.989914	0.177232	0.713304	0.142565	1	0.00278984	0.997955	-0.0174433	1	0.0584286	0.823955	-0.0462593	0.871863	-0.104688	1	-0.1005	0.640376	-0.158929	1	-0.0542408	1
ENSG00000272004.1	chr1	1659325	1662602	+	3277	1	RP11-345P4.10|RP11-345P4.10-001|ENSG00000272004.1|ENST00000607013.1|lncRNA	ENSG00000272004	lncRNA		uc057bhs.1				NA	NA	ENSG00000272004.1	0.0598477	0.999938	-0.0165895	0.979782	-0.0764372	0.937626	0.0485896	0.999944	-0.0112581	1	0.0651791	0.961139	0.0374215	0.983454	-0.0224262	1	0.0540111	0.968623	-0.0111681	1	-0.261714	0.510271	0.0383471	0.95072	0.300061	1	-0.241333	0.522111	0.0203813	1	-0.27968	1
ENSG00000189339.12	chr1	1659529	1692795	-	33266	1	SLC35E2B|SLC35E2B-202|ENSG00000189339.12|ENST00000481276.1|protein_coding	ENSG00000189339	protein_coding	728661	uc009vkl.3;uc031tmq.3;uc057bht.1;uc057bhu.1;uc057bhv.1	SLC35E2B	GO:0016020;GO:0016021;GO:0055085;GO:0005794;GO:0015297;GO:0001835	membrane;integral component of membrane;transmembrane transport;Golgi apparatus;antiporter activity;blastocyst hatching	NM_001290264;NM_001110781	NP_001277193;NP_001104251	SLC35E2B	-0.0269434	0.999938	-0.00414855	0.987876	0.0227948	0.967523	-0.0261226	0.999944	0.000820759	1	-0.0219741	0.975251	-0.026501	0.970478	0.000442374	1	-0.0223524	0.974341	-0.000378385	1	-0.278341	0.202874	-0.201789	0.411875	0.0765529	1	-0.322965	0.10397	-0.0446237	1	-0.121177	1
ENSG00000269737.2	chr1	1671990	1674397	+	2407	1	RP11-345P4.6|RP11-345P4.6-001|ENSG00000269737.2|ENST00000597891.1|transcribed_processed_pseudogene	ENSG00000269737	transcribed_processed_pseudogene		uc057bhw.1;uc286dpd.1				NA	NA	ENSG00000269737.2	-0.237039	0.973522	-0.34454	0.444952	-0.107501	0.933669	-0.212012	0.999944	0.0250268	1	0.132527	0.932185	-0.229891	0.847233	0.00714746	1	0.114648	0.947557	-0.0178793	1	0.109876	0.883204	0.0964742	0.907706	-0.0134014	1	0.12991	0.853526	0.0200341	1	0.0334354	1
ENSG00000215914.4	chr1	1699942	1701782	+	1840	1	MMP23A|MMP23A-201|ENSG00000215914.4|ENST00000234610.5|unprocessed_pseudogene	ENSG00000215914	unprocessed_pseudogene		uc286dpe.1	MMP23A			NA	NA	MMP23A	NA	NA	NA	NA	NA	NA	NA	NA	NA	NA	NA	NA	NA	NA	NA	NA	NA	NA	NA	NA	NA	NA	NA	NA	NA	NA	NA	NA	NA	NA	NA	NA
ENSG00000008128.23	chr1	1702379	1724357	-	21978	1	CDK11A|CDK11A-207|ENSG00000008128.23|ENST00000401096.2|protein_coding	ENSG00000008128	protein_coding	728642	uc009vks.5;uc057bhx.1;uc057bhy.1;uc057bhz.1;uc057bia.1;uc057bib.1;uc057bic.1;uc009vkr.4;uc057bid.1;uc057bie.1;uc057bif.1;uc057big.1;uc057bih.1;uc057bii.1;uc057bij.1;uc057bik.1;uc057bil.1;uc057bim.1;uc057bin.1;uc057bio.1;uc057bip.1;uc057biq.1;uc057bir.1	CDK11A	GO:0005634;GO:0005737;GO:0000166;GO:0004672;GO:0004674;GO:0004712;GO:0005524;GO:0016301;GO:0016740;GO:0106310;GO:0006468;GO:0007049;GO:0016310;GO:0006915;GO:0006355;GO:0004693;GO:0001558;GO:0000278;GO:0007346;GO:0050684;GO:0005515;GO:0000307;GO:0043484	nucleus;cytoplasm;nucleotide binding;protein kinase activity;protein serine/threonine kinase activity;protein serine/threonine/tyrosine kinase activity;ATP binding;kinase activity;transferase activity;protein serine kinase activity;protein phosphorylation;cell cycle;phosphorylation;apoptotic process;regulation of transcription, DNA-templated;cyclin-dependent protein serine/threonine kinase activi…	NM_024011;NM_001313982;NM_033529;NM_001313896	NP_076916;NP_001300911;NP_277071;NP_001300825	CDK11A	0.0233444	0.999938	0.165497	0.661441	0.142152	0.842928	0.130414	0.999944	0.10707	1	-0.0350827	0.978656	0.0524075	0.971358	0.0290631	1	-0.113089	0.918942	-0.0780066	1	-0.000787186	0.998193	-0.0592244	0.847152	-0.0584372	1	-0.0969796	0.692498	-0.0961924	1	-0.0377552	1
ENSG00000268575.1	chr1	1702736	1737688	-	34952	1	RP1-283E3.8|RP1-283E3.8-001|ENSG00000268575.1|ENST00000598846.1|lncRNA	ENSG00000268575	lncRNA		uc031tms.2				NA	NA	ENSG00000268575.1	-0.013473	0.999938	0.033326	0.918856	0.046799	0.936145	0.0227828	0.999944	0.0362558	1	-0.0105433	0.99147	-0.0383147	0.963935	-0.0248417	1	-0.0716407	0.915341	-0.0610975	1	-0.123747	0.430325	-0.0593011	0.755759	0.064446	1	-0.084477	0.5955	0.0392701	1	-0.0251759	1
ENSG00000227775.3	chr1	1724512	1737251	+	12739	1	RP1-283E3.4|RP1-283E3.4-001|ENSG00000227775.3|ENST00000418950.2|transcribed_processed_pseudogene	ENSG00000227775	transcribed_processed_pseudogene		uc286dpf.1;uc286dpg.1;uc286dph.1;uc286dpj.1				NA	NA	ENSG00000227775.3	-0.0123966	0.999938	-0.0222425	0.954248	-0.00984597	0.991222	-0.0320769	0.999944	-0.0196803	1	-0.00983431	0.99147	-0.078346	0.91938	-0.0659494	1	-0.0561034	0.948447	-0.0462691	1	-0.201335	0.18098	-0.0634423	0.754308	0.137893	1	-0.0866848	0.61307	0.11465	1	-0.0232426	1
ENSG00000215790.8	chr1	1724838	1745992	-	21154	1	SLC35E2A|SLC35E2A-203|ENSG00000215790.8|ENST00000643943.1|transcribed_unprocessed_pseudogene	ENSG00000215790	transcribed_unprocessed_pseudogene	9906	uc001ahy.5;uc057bis.1;uc285fxh.1;uc286dpi.1	SLC35E2A			NA	NA	SLC35E2A	-0.0362581	0.999938	-0.0230618	0.946507	0.0131963	0.98759	-0.0257208	0.999944	0.0105374	1	-0.00265893	0.997802	-0.0832887	0.893666	-0.0470306	1	-0.0602269	0.938182	-0.057568	1	-0.209414	0.118072	-0.0837421	0.626647	0.125672	1	-0.101655	0.497619	0.107759	1	-0.0179128	1
ENSG00000008130.15	chr1	1751232	1780457	-	29225	1	NADK|NADK-210|ENSG00000008130.15|ENST00000480542.1|protein_coding	ENSG00000008130	protein_coding	65220	uc001aic.3;uc001aid.5;uc001aie.3;uc010nyv.3;uc057bit.1;uc057biu.1;uc057biv.1;uc057biw.1;uc057bix.1;uc057biy.1;uc057biz.1;uc057bja.1;uc057bjb.1;uc057bjc.1;uc057bjd.1;uc057bje.1;uc057bjf.1	NADK	GO:0046872;GO:0000166;GO:0005524;GO:0016301;GO:0016740;GO:0016310;GO:0003951;GO:0005829;GO:0019674;GO:0016773;GO:0006741;GO:0005515;GO:0046034	metal ion binding;nucleotide binding;ATP binding;kinase activity;transferase activity;phosphorylation;NAD+ kinase activity;cytosol;NAD metabolic process;phosphotransferase activity, alcohol group as acceptor;NADP biosynthetic process;protein binding;ATP metabolic process	NM_001353641;NM_023018;NM_001198993;NM_001198994;NM_001353642;NM_001198995	NP_001340570;NP_075394;NP_001185922;NP_001185923;NP_001185924	NADK	0.0354336	0.999938	0.154892	0.653909	0.119459	0.86394	0.0764616	0.999944	0.041028	1	-0.0784306	0.943585	0.0969245	0.928771	0.061491	1	-0.0579676	0.959491	0.020463	1	-0.0433211	0.87734	-0.0677996	0.800885	-0.0244785	1	-0.0635485	0.796785	-0.0202274	1	0.0042511	1
ENSG00000078369.18	chr1	1785285	1891117	-	105832	1	GNB1|GNB1-207|ENSG00000078369.18|ENST00000472614.2|protein_coding	ENSG00000078369	protein_coding	2782	uc031tmu.1;uc009vky.4;uc001aif.6;uc057bjg.1;uc057bjh.1;uc057bji.1;uc057bjj.1;uc057bjk.1;uc057bjl.1;uc057bjm.1	GNB1	GO:0007165;GO:0005765;GO:0005515;GO:0045202;GO:0006457;GO:0005737;GO:0005886;GO:0007186;GO:0005834;GO:0005829;GO:0070062;GO:0003924;GO:0044877;GO:1903561;GO:0030159;GO:0007265;GO:0016020;GO:0071380;GO:0071870;GO:0051020;GO:0097381;GO:0007213;GO:0007191;GO:0007200;GO:0008283;GO:0050909;GO:0060041;GO:0001750	signal transduction;lysosomal membrane;protein binding;synapse;protein folding;cytoplasm;plasma membrane;G protein-coupled receptor signaling pathway;heterotrimeric G-protein complex;cytosol;extracellular exosome;GTPase activity;protein-containing complex binding;extracellular vesicle;signaling receptor complex adaptor activity;Ras protein signal transduction;membrane;cellular response to prostag…	NM_001282539;NM_001282538;NM_002074	NP_001269468;NP_001269467;NP_002065	GNB1	0.0959257	0.999938	0.0153407	0.971861	-0.080585	0.882858	0.0367868	0.999944	-0.0591389	1	0.0214461	0.983816	0.0441359	0.962922	-0.0517898	1	0.0287952	0.976257	0.00734909	1	0.054875	0.767179	0.0420598	0.83425	-0.0128151	1	0.0934749	0.533501	0.0385999	1	0.051415	1
ENSG00000231050.1	chr1	1891471	1892658	+	1187	1	RP1-140A9.1|RP1-140A9.1-001|ENSG00000231050.1|ENST00000412228.1|lncRNA	ENSG00000231050	lncRNA	105378949	uc057bjn.1	GNB1-DT			NA	NA	GNB1-DT	0.230994	0.999938	-0.144379	0.956738	-0.375373	0.930731	0.884372	0.999944	0.653377	1	1.02875	0.839204	0.492698	0.934623	0.261703	1	0.637077	0.904627	-0.391674	1	0.0776938	0.972951	-0.00212096	0.999513	-0.0798147	1	-0.445008	0.792066	-0.522702	1	-0.442887	1
ENSG00000169885.10	chr1	1915108	1917296	+	2188	1	CALML6|CALML6-203|ENSG00000169885.10|ENST00000462293.1|protein_coding	ENSG00000169885	protein_coding	163688	uc057bjo.1;uc001aih.2;uc057bjp.1;uc057bjq.1	CALML6	GO:0046872;GO:0005509;GO:0005634;GO:0005737;GO:0050790;GO:0005515;GO:0030234	metal ion binding;calcium ion binding;nucleus;cytoplasm;regulation of catalytic activity;protein binding;enzyme regulator activity	NM_001330313;NM_138705	NP_001317242;NP_619650	CALML6	0.366595	0.999938	0.620765	0.572889	0.25417	0.92963	0.289665	0.999944	-0.0769304	1	-0.3311	0.925145	0.170999	0.968493	-0.195597	1	-0.449767	0.892134	-0.118666	1	-4.83931	0.0425331	-4.07712	0.158631	0.762181	1	-3.90166	0.132519	0.937649	1	0.175468	1
ENSG00000178821.13	chr1	1917590	1919279	-	1689	1	TMEM52|TMEM52-204|ENSG00000178821.13|ENST00000416272.1|protein_coding	ENSG00000178821	protein_coding		uc001aii.2;uc001aij.4;uc057bjr.1;uc057bjs.1;uc057bjt.1;uc057bju.1	TMEM52	GO:0016020;GO:0016021	membrane;integral component of membrane	NM_178545	NP_848640	TMEM52	0.248957	0.90436	0.388838	0.292	0.139881	0.89823	0.0330959	0.999944	-0.215861	1	-0.355742	0.660249	0.122993	0.938796	-0.125964	1	-0.265845	0.810868	0.089897	1	-0.342564	0.489287	-0.404051	0.414842	-0.0614875	1	-0.16186	0.770541	0.180703	1	0.242191	1
ENSG00000142609.19	chr1	1921951	2003837	-	81886	1	CFAP74|CFAP74-202|ENSG00000142609.19|ENST00000378590.4|protein_coding	ENSG00000142609	protein_coding	85452	uc057bjv.1;uc001ail.4;uc057bjw.1;uc057bjx.1;uc001aim.2;uc057bjy.1;uc057bjz.1;uc001ain.2;uc057bka.1	CFAP74	GO:0005737;GO:0005929;GO:0005856;GO:0042995;GO:0005930;GO:0035082	cytoplasm;cilium;cytoskeleton;cell projection;axoneme;axoneme assembly	NM_001304360	NP_001291289	CFAP74	0.0925201	0.999938	0.2155	0.815656	0.12298	0.954487	0.0227072	0.999944	-0.0698129	1	-0.192793	0.934694	-0.091783	0.978545	-0.184303	1	-0.307283	0.882696	-0.11449	1	0.734045	0.789802	0.1302	0.971246	-0.603845	1	-0.34394	0.899968	-1.07799	1	-0.47414	1
ENSG00000233542.2	chr1	2013213	2015639	-	2426	1	RP11-547D24.1|RP11-547D24.1-002|ENSG00000233542.2|ENST00000659674.1|lncRNA	ENSG00000233542	lncRNA		uc001aio.1;uc287tlc.1				NA	NA	ENSG00000233542.2	NA	NA	NA	NA	NA	NA	NA	NA	NA	NA	NA	NA	NA	NA	NA	NA	NA	NA	NA	NA	NA	NA	NA	NA	NA	NA	NA	NA	NA	NA	NA	NA
ENSG00000187730.9	chr1	2019329	2030758	+	11429	1	GABRD|GABRD-216|ENSG00000187730.9|ENST00000640688.1|protein_coding	ENSG00000187730	protein_coding	2563	uc285fxj.1;uc001aip.5;uc285fxk.1;uc285fxl.1;uc285fxm.1;uc285fxn.1;uc285fxo.1;uc285fxp.1;uc285fxq.1;uc285fxr.1;uc285fxs.1;uc285fxt.1;uc285fxu.1;uc285fxv.1;uc285fxw.1;uc285fxx.1;uc285fxy.1;uc285fxz.1;uc285fya.1	GABRD	GO:0016021;GO:0016020;GO:0005216;GO:0006811;GO:0004888;GO:0004890;GO:0034220;GO:0005886;GO:0030054;GO:0005515;GO:0045202;GO:0045211;GO:0005254;GO:0006821;GO:0034707;GO:0005230;GO:0060078;GO:0005887;GO:0043005;GO:0030594;GO:0007165;GO:0007268;GO:0042391;GO:0050877;GO:1902476;GO:1902711;GO:1904315;GO:0030424;GO:0030425;GO:0043025;GO:0098982;GO:0099055	integral component of membrane;membrane;ion channel activity;ion transport;transmembrane signaling receptor activity;GABA-A receptor activity;ion transmembrane transport;plasma membrane;cell junction;protein binding;synapse;postsynaptic membrane;chloride channel activity;chloride transport;chloride channel complex;extracellular ligand-gated ion channel activity;regulation of postsynaptic membrane…	NM_000815	NP_000806	GABRD	-0.141035	0.999938	0.0452703	0.968834	0.186305	0.905655	-0.148148	0.999944	-0.00711307	1	-0.193418	0.924164	-0.302689	0.840557	-0.161653	1	-0.347959	0.829689	-0.15454	1	NA	NA	NA	NA	NA	NA	NA	NA	NA	NA	NA	NA
ENSG00000226969.1	chr1	2049203	2050070	-	867	1	RP11-547D24.3|RP11-547D24.3-002|ENSG00000226969.1|ENST00000449154.1|lncRNA	ENSG00000226969	lncRNA		uc057bkb.1;uc057bkc.1	PRKCZ-DT			NA	NA	PRKCZ-DT	1.97497	0.882475	-0.115553	0.982528	-2.09052	0.716183	0.208107	0.999944	-1.76686	1	0.32366	0.976774	2.12931	0.776499	0.154337	1	2.24486	0.802495	1.9212	1	NA	NA	NA	NA	NA	NA	NA	NA	NA	NA	NA	NA
ENSG00000067606.17	chr1	2050411	2185395	+	134984	1	PRKCZ|PRKCZ-213|ENSG00000067606.17|ENST00000472017.1|protein_coding	ENSG00000067606	protein_coding	5590	uc001aiq.4;uc057bkd.1;uc057bke.1;uc057bkf.1;uc057bkg.1;uc057bkh.1;uc001air.4;uc057bki.1;uc010nyw.3;uc057bkj.1;uc057bkk.1;uc057bkl.1;uc057bkm.1;uc057bkn.1;uc057bko.1;uc057bkp.1;uc057bkq.1;uc057bkr.1;uc057bks.1;uc057bkt.1;uc057bku.1;uc057bkw.1;uc009vlb.4;uc057bkx.1;uc057bky.1;uc057bkz.1	PRKCZ	GO:0005737;GO:0016020;GO:0046872;GO:0000166;GO:0004672;GO:0004674;GO:0004712;GO:0005524;GO:0016301;GO:0016740;GO:0106310;GO:0006468;GO:0016310;GO:0005829;GO:0005886;GO:0005768;GO:0030054;GO:0005515;GO:0004697;GO:0004698;GO:0006954;GO:0031982;GO:0035556;GO:0070062;GO:0032733;GO:0070374;GO:0018105;GO:0007165;GO:0032736;GO:0032753;GO:0051092;GO:0043066;GO:0005911;GO:0030010;GO:0046628;GO:0060291;GO:…	cytoplasm;membrane;metal ion binding;nucleotide binding;protein kinase activity;protein serine/threonine kinase activity;protein serine/threonine/tyrosine kinase activity;ATP binding;kinase activity;transferase activity;protein serine kinase activity;protein phosphorylation;phosphorylation;cytosol;plasma membrane;endosome;cell junction;protein binding;protein kinase C activity;calcium-dependent p…	NM_002744;NM_001350804;NM_001350806;NM_001350803;NM_001033581;NM_001350805;NM_001033582;NM_001242874	NP_002735;NP_001337732;NP_001337733;NP_001337734;NP_001028753;NP_001028754;NP_001229803	PRKCZ	0.00751035	0.999938	0.208418	0.411586	0.200908	0.620022	0.0240082	0.999944	0.0164978	1	-0.18441	0.800785	0.0268384	0.983454	0.019328	1	-0.18158	0.770466	0.00283018	1	-0.000180567	0.999595	-0.0420424	0.915574	-0.0418618	1	-0.0234916	0.9478	-0.023311	1	0.0185509	1
ENSG00000271806.1	chr1	2141084	2145279	-	4195	1	RP5-892K4.1|RP5-892K4.1-001|ENSG00000271806.1|ENST00000606533.1|lncRNA	ENSG00000271806	lncRNA		uc057bkv.1				NA	NA	ENSG00000271806.1	0.320973	0.999938	0.0386499	0.979844	-0.282323	0.884257	0.405594	0.999944	0.0846211	1	0.366944	0.88311	0.221495	0.943454	-0.0994781	1	0.182845	0.952443	-0.184099	1	-0.116851	0.908865	-0.130636	0.906676	-0.0137849	1	-0.274329	0.74148	-0.157478	1	-0.143694	1
ENSG00000182873.5	chr1	2181794	2184389	-	2595	1	PRKCZ-AS1|PRKCZ-AS1-202|ENSG00000182873.5|ENST00000444529.1|lncRNA	ENSG00000182873	lncRNA	100506504	uc057bla.1;uc057blb.1	PRKCZ-AS1			NA	NA	PRKCZ-AS1	0.0876482	0.999938	0.402656	0.500801	0.315008	0.786467	0.136	0.999944	0.0483516	1	-0.266656	0.881794	0.286928	0.849292	0.19928	1	-0.115728	0.959243	0.150929	1	-0.4382	0.515398	-0.580913	0.377618	-0.142713	1	-0.455699	0.460407	-0.0174986	1	0.125214	1
ENSG00000162585.17	chr1	2184461	2212720	-	28259	1	FAAP20|FAAP20-208|ENSG00000162585.17|ENST00000420964.1|protein_coding	ENSG00000162585	protein_coding	199990	uc057blc.1;uc057bld.1;uc057ble.1;uc031tmv.2;uc057blf.1;uc031pku.2;uc001aiy.5;uc057blg.1;uc031tmw.2;uc057blh.1;uc057bli.1;uc057blj.1;uc057blk.1;uc057bll.1;uc031pkt.2	FAAP20	GO:0043130;GO:0005634;GO:0046872;GO:0005654;GO:0005694;GO:0016604;GO:0006281;GO:0006974;GO:0030054;GO:0005515;GO:0031593;GO:0043240;GO:0070530;GO:0036297;GO:0000785;GO:0006513;GO:0019985;GO:0140036	ubiquitin binding;nucleus;metal ion binding;nucleoplasm;chromosome;nuclear body;DNA repair;cellular response to DNA damage stimulus;cell junction;protein binding;polyubiquitin modification-dependent protein binding;Fanconi anaemia nuclear complex;K63-linked polyubiquitin modification-dependent protein binding;interstrand cross-link repair;chromatin;protein monoubiquitination;translesion synthesis…	NM_001282671;NM_001282672;NM_001282673;NM_001256947;NM_182533;NM_001256946;NM_001256945	NP_001269600;NP_001269601;NP_001269602;NP_001243876;NP_872339;NP_001243875;NP_001243874	FAAP20	0.0546588	0.999938	0.299185	0.346379	0.244526	0.674198	0.0446223	0.999944	-0.0100365	1	-0.254563	0.776908	0.112882	0.928826	0.0582235	1	-0.186303	0.849501	0.06826	1	-0.276753	0.35234	-0.299659	0.332153	-0.0229058	1	-0.288713	0.288636	-0.0119603	1	0.0109455	1
ENSG00000234396.3	chr1	2212523	2220738	+	8215	1	RP11-181G12.4|RP11-181G12.4-001|ENSG00000234396.3|ENST00000442483.2|lncRNA	ENSG00000234396	lncRNA		uc057blm.1				NA	NA	ENSG00000234396.3	-0.526594	0.769344	0.0360712	0.980669	0.562665	0.634077	-0.436136	0.999944	0.0904578	1	-0.472207	0.837754	-0.285187	0.904865	0.241407	1	-0.321258	0.895935	0.150949	1	0.92651	0.772694	-1.38244	0.553036	-2.30895	1	-0.560979	0.841818	-1.48749	1	0.821458	1
ENSG00000157933.10	chr1	2228319	2310213	+	81894	1	SKI|SKI-203|ENSG00000157933.10|ENST00000507179.1|protein_coding	ENSG00000157933	protein_coding	6497	uc001aja.6;uc057blo.1;uc057blp.1;uc057blq.1	SKI	GO:0005737;GO:0005634;GO:0005654;GO:0008270;GO:0031625;GO:0042802;GO:0016604;GO:0006351;GO:0005515;GO:0000122;GO:0016605;GO:0000981;GO:0001227;GO:0000978;GO:0008285;GO:0005667;GO:0140297;GO:0019904;GO:0019901;GO:0032991;GO:0030514;GO:0046332;GO:0045944;GO:0060395;GO:0001843;GO:0030177;GO:0005813;GO:0022011;GO:0030512;GO:0017053;GO:0045668;GO:0043388;GO:0060349;GO:0007179;GO:0032926;GO:0009948;GO:…	cytoplasm;nucleus;nucleoplasm;zinc ion binding;ubiquitin protein ligase binding;identical protein binding;nuclear body;transcription, DNA-templated;protein binding;negative regulation of transcription by RNA polymerase II;PML body;DNA-binding transcription factor activity, RNA polymerase II-specific;DNA-binding transcription repressor activity, RNA polymerase II-specific;RNA polymerase II cis-reg…	NM_003036	NP_003027	SKI	-0.048791	0.999938	-0.0206362	0.964095	0.0281548	0.97693	-0.122512	0.999944	-0.0737212	1	-0.101876	0.895693	-0.183188	0.632601	-0.134397	1	-0.162551	0.792499	-0.0606754	1	-0.0265731	0.941409	-0.138062	0.61646	-0.111489	1	-0.0443476	0.891627	-0.0177746	1	0.0937147	1
ENSG00000287356.1	chr1	2315040	2323085	+	8045	1	RP11-181G12.8|RP11-181G12.8-001|ENSG00000287356.1|ENST00000661319.1|lncRNA	ENSG00000287356	lncRNA		uc287suf.1;uc287vvy.1				NA	NA	ENSG00000287356.1	-0.067061	0.999938	0.420762	0.508278	0.487823	0.580583	0.0635233	0.999944	0.130584	1	-0.357239	0.848107	-0.0248641	0.994529	0.0421969	1	-0.445626	0.748301	-0.0883874	1	-0.351057	0.83817	-0.268017	0.88888	0.0830395	1	-0.234814	0.893917	0.116242	1	0.0332029	1
ENSG00000116151.14	chr1	2321253	2391707	-	70454	1	MORN1|MORN1-208|ENSG00000116151.14|ENST00000494279.2|protein_coding	ENSG00000116151	protein_coding	79906	uc001ajb.3;uc009vld.4;uc001ajd.2;uc057bls.1;uc057blu.1;uc057blv.1;uc057blw.1;uc010nyy.3;uc057blx.1;uc057bly.1;uc057blz.1	MORN1			NM_024848;NM_001301060	NP_079124;NP_001287989	MORN1	-0.0296202	0.999938	0.0348917	0.942532	0.0645119	0.93498	-0.0247852	0.999944	0.00483497	1	-0.0596769	0.955319	0.0437351	0.972493	0.0733553	1	0.00884335	0.99767	0.0685203	1	-0.18246	0.525948	-0.0591218	0.879726	0.123338	1	-0.0939025	0.765073	0.0885577	1	-0.0347807	1
ENSG00000272161.1	chr1	2326201	2326693	-	492	1	RP4-713A8.1|RP4-713A8.1-001|ENSG00000272161.1|ENST00000607720.1|lncRNA	ENSG00000272161	lncRNA		uc057blr.1				NA	NA	ENSG00000272161.1	-0.534292	0.999938	0.65943	0.893943	1.19372	0.870827	0.217324	0.999944	0.751616	1	-0.442106	0.975251	1.72872	0.868028	2.26301	1	1.06929	0.940243	1.51139	1	NA	NA	NA	NA	NA	NA	NA	NA	NA	NA	NA	NA
ENSG00000269896.2	chr1	2350414	2352820	-	2406	1	RP4-740C4.5|RP4-740C4.5-001|ENSG00000269896.2|ENST00000417061.2|transcribed_processed_pseudogene	ENSG00000269896	transcribed_processed_pseudogene	100129534	uc286dpk.1;uc286dpl.1				NA	NA	ENSG00000269896.2	0.109131	0.999938	0.158672	0.813152	0.0495406	0.978643	0.0194812	0.999944	-0.08965	1	-0.139191	0.935257	0.03785	0.986493	-0.0712812	1	-0.120822	0.948476	0.0183687	1	0.202755	0.907372	0.268387	0.883856	0.065632	1	0.235194	0.888332	0.0324396	1	-0.0331925	1
ENSG00000272420.1	chr1	2363061	2363628	-	567	1	RP4-740C4.7|RP4-740C4.7-001|ENSG00000272420.1|ENST00000607858.1|lncRNA	ENSG00000272420	lncRNA		uc057blt.1				NA	NA	ENSG00000272420.1	-0.665207	0.999938	-1.2929	0.561139	-0.627693	0.896534	-0.409545	0.999944	0.255661	1	0.883354	0.8835	-0.0746616	0.994529	0.590545	1	1.21824	0.82934	0.334884	1	NA	NA	NA	NA	NA	NA	NA	NA	NA	NA	NA	NA
ENSG00000157916.20	chr1	2391775	2405442	+	13667	1	RER1|RER1-206|ENSG00000157916.20|ENST00000462129.1|protein_coding	ENSG00000157916	protein_coding	11079	uc057bmb.1;uc001aje.4;uc057bmd.1;uc057bme.1;uc001ajf.3;uc057bmf.1;uc057bmg.1;uc057bmh.1;uc057bma.1	RER1	GO:0005737;GO:0016020;GO:0016021;GO:0043231;GO:0051179;GO:0005794;GO:0000139;GO:0005515;GO:0005783;GO:0006890;GO:0005886;GO:0003674;GO:0030173;GO:0033130;GO:0006621;GO:0007528;GO:0071340;GO:1903078;GO:0005793;GO:0009986	cytoplasm;membrane;integral component of membrane;intracellular membrane-bounded organelle;localization;Golgi apparatus;Golgi membrane;protein binding;endoplasmic reticulum;retrograde vesicle-mediated transport, Golgi to endoplasmic reticulum;plasma membrane;molecular_function;integral component of Golgi membrane;acetylcholine receptor binding;protein retention in ER lumen;neuromuscular junction …	NM_007033	NP_008964	RER1	0.0878024	0.999938	0.128496	0.5551	0.0406935	0.95026	0.0941642	0.999944	0.00636185	1	-0.0343316	0.965877	0.143788	0.671083	0.0559852	1	0.0152917	0.984913	0.0496234	1	-0.0785987	0.623301	-0.033072	0.869357	0.0455266	1	-0.0124386	0.949963	0.0661601	1	0.0206334	1
ENSG00000157911.11	chr1	2403964	2413797	-	9833	1	PEX10|PEX10-207|ENSG00000157911.11|ENST00000514502.1|protein_coding	ENSG00000157911	protein_coding	5192	uc001ajg.5;uc001ajh.5;uc285fyb.1;uc057bmi.1;uc057bmj.1;uc057bmk.1;uc057bml.1;uc057bmm.1;uc057bmn.1	PEX10	GO:0016020;GO:0016021;GO:0046872;GO:0008270;GO:0005777;GO:0005778;GO:0007031;GO:0005515;GO:0016558;GO:0008022;GO:0005779	membrane;integral component of membrane;metal ion binding;zinc ion binding;peroxisome;peroxisomal membrane;peroxisome organization;protein binding;protein import into peroxisome matrix;protein C-terminus binding;integral component of peroxisomal membrane	NM_001374426;NM_001374425;NM_153818;NM_001374427;NM_002617	NP_722540;NP_002608	PEX10	0.14982	0.8537	0.265987	0.128213	0.116167	0.817688	0.11799	0.999944	-0.0318295	1	-0.147997	0.837754	0.175952	0.62633	0.0261318	1	-0.0900356	0.908792	0.0579613	1	-0.201016	0.260209	-0.172775	0.370606	0.028241	1	-0.0947558	0.631004	0.10626	1	0.0780191	1
ENSG00000149527.18	chr1	2425980	2505532	+	79552	1	PLCH2|PLCH2-206|ENSG00000149527.18|ENST00000462379.1|protein_coding	ENSG00000149527	protein_coding	9651	uc057bmo.1;uc001ajj.2;uc057bmp.2;uc057bmq.1;uc001ajk.2;uc057bmr.1;uc057bmu.1;uc001ajl.2	PLCH2	GO:0035556;GO:0004629;GO:0005737;GO:0016020;GO:0046872;GO:0005886;GO:0016787;GO:0005509;GO:0007165;GO:0006629;GO:0016042;GO:0008081;GO:0048015;GO:0004435;GO:0005575;GO:0043647;GO:0046488	intracellular signal transduction;phospholipase C activity;cytoplasm;membrane;metal ion binding;plasma membrane;hydrolase activity;calcium ion binding;signal transduction;lipid metabolic process;lipid catabolic process;phosphoric diester hydrolase activity;phosphatidylinositol-mediated signaling;phosphatidylinositol phospholipase C activity;cellular_component;inositol phosphate metabolic process;…	NM_001303012;NM_014638;NM_001303013	NP_001289941;NP_001289942;NP_055453	PLCH2	-0.652739	0.716383	-0.318399	0.799184	0.33434	0.872604	-0.561372	0.999944	0.091367	1	-0.242973	0.94084	-0.730656	0.550559	-0.0779171	1	-0.412257	0.880272	-0.169284	1	2.04109	0.20613	0.762303	0.657746	-1.27879	1	0.602483	0.713414	-1.43861	1	-0.15982	1
ENSG00000224387.1	chr1	2492300	2493258	-	958	1	RP3-395M20.2|RP3-395M20.2-001|ENSG00000224387.1|ENST00000424657.1|lncRNA	ENSG00000224387	lncRNA		uc057bms.1				NA	NA	ENSG00000224387.1	NA	NA	NA	NA	NA	NA	NA	NA	NA	NA	NA	NA	NA	NA	NA	NA	NA	NA	NA	NA	NA	NA	NA	NA	NA	NA	NA	NA	NA	NA	NA	NA
ENSG00000229393.1	chr1	2493437	2494479	-	1042	1	RP3-395M20.3|RP3-395M20.3-001|ENSG00000229393.1|ENST00000442305.1|lncRNA	ENSG00000229393	lncRNA		uc057bmt.1				NA	NA	ENSG00000229393.1	NA	NA	NA	NA	NA	NA	NA	NA	NA	NA	NA	NA	NA	NA	NA	NA	NA	NA	NA	NA	NA	NA	NA	NA	NA	NA	NA	NA	NA	NA	NA	NA
ENSG00000157881.16	chr1	2508537	2526597	-	18060	1	PANK4|PANK4-211|ENSG00000157881.16|ENST00000514922.1|protein_coding	ENSG00000157881	protein_coding	55229	uc001ajm.4;uc010nza.4;uc057bmv.1;uc057bmw.1;uc057bmx.1;uc057bmy.1;uc057bmz.1;uc057bna.1;uc057bnb.1;uc057bnc.3;uc057bnd.1;uc057bne.1	PANK4	GO:0005737;GO:0046872;GO:0000166;GO:0005524;GO:0016787;GO:0005634;GO:0005829;GO:0015937;GO:0004594;GO:0016310	cytoplasm;metal ion binding;nucleotide binding;ATP binding;hydrolase activity;nucleus;cytosol;coenzyme A biosynthetic process;pantothenate kinase activity;phosphorylation	NM_018216	NP_060686	PANK4	0.0181301	0.999938	0.164334	0.621633	0.146204	0.815356	0.0258229	0.999944	0.00769283	1	-0.138511	0.880548	0.136421	0.872576	0.118291	1	-0.0279129	0.984441	0.110598	1	-0.226024	0.284561	-0.168233	0.470641	0.0577907	1	-0.187416	0.356571	0.0386077	1	-0.019183	1
ENSG00000197921.6	chr1	2528745	2530263	-	1518	1	HES5|HES5-201|ENSG00000197921.6|ENST00000378453.4|protein_coding	ENSG00000197921	protein_coding	388585	uc001ajn.4	HES5	GO:0005634;GO:0003677;GO:0046983;GO:0006355;GO:0007155;GO:0030154;GO:0045893;GO:0000122;GO:0007399;GO:0007219;GO:0051216;GO:0008284;GO:0006357;GO:0000981;GO:0000978;GO:0000785;GO:0007224;GO:1990837;GO:0005654;GO:0005575;GO:0009952;GO:0050767;GO:0030513;GO:0045595;GO:0007420;GO:0065003;GO:0045665;GO:0097150;GO:0001227;GO:0048661;GO:0022010;GO:0042531;GO:0031641;GO:0021915;GO:0014003;GO:0021537;GO:…	nucleus;DNA binding;protein dimerization activity;regulation of transcription, DNA-templated;cell adhesion;cell differentiation;positive regulation of transcription, DNA-templated;negative regulation of transcription by RNA polymerase II;nervous system development;Notch signaling pathway;cartilage development;positive regulation of cell population proliferation;regulation of transcription by RNA …	NM_001010926	NP_001010926	HES5	0.338659	0.999938	-0.482501	0.843416	-0.82116	0.819404	-0.991016	0.999944	-1.32968	1	-0.508515	0.923208	-0.590144	0.916879	-0.928803	1	-0.107643	0.98579	0.400872	1	NA	NA	NA	NA	NA	NA	NA	NA	NA	NA	NA	NA
ENSG00000272449.2	chr1	2530064	2547460	+	17396	1	RP3-395M20.12|RP3-395M20.12-001|ENSG00000272449.2|ENST00000606645.2|lncRNA	ENSG00000272449	lncRNA		uc057bnf.2;uc285fyc.1				NA	NA	ENSG00000272449.2	0.293811	0.998084	0.665044	0.182274	0.371234	0.759749	0.323555	0.999944	0.0297443	1	-0.34149	0.858191	0.314656	0.843038	0.020845	1	-0.350389	0.845423	-0.00889926	1	-0.423332	0.834838	-0.0387334	0.987115	0.384599	1	-0.743624	0.646522	-0.320291	1	-0.70489	1
ENSG00000238164.6	chr1	2549920	2557031	-	7111	1	TNFRSF14-AS1|TNFRSF14-AS1-206|ENSG00000238164.6|ENST00000452793.1|lncRNA	ENSG00000238164	lncRNA		uc001ajo.3;uc057bng.1;uc021oev.2;uc001ajp.3;uc001ajq.3;uc057bnh.1	TNFRSF14-AS1			NA	NA	TNFRSF14-AS1	0.803506	0.00515944	1.30469	2.02173e-07	0.501187	0.463284	1.14017	8.00806e-06	0.336662	1	-0.164526	0.934048	0.920732	0.000947664	0.117225	1	-0.383962	0.772394	-0.219436	1	0.568761	0.829334	3.08338	0.263087	2.51462	1	1.31326	0.543195	0.744503	1	-1.77012	1
ENSG00000157873.18	chr1	2555639	2565382	+	9743	1	TNFRSF14|TNFRSF14-213|ENSG00000157873.18|ENST00000480305.1|protein_coding	ENSG00000157873	protein_coding	8764	uc057bni.1;uc057bnj.1;uc057bnk.1;uc057bnl.1;uc057bnm.1;uc001ajr.4;uc057bnn.1;uc057bno.1;uc057bnp.1;uc057bnq.1;uc057bnr.1;uc057bns.1;uc057bnt.1;uc057bnu.1;uc057bnv.1;uc057bnw.1	TNFRSF14	GO:0005515;GO:0016020;GO:0016021;GO:0005886;GO:0031625;GO:0002376;GO:0045087;GO:0046718;GO:0002250;GO:0009897;GO:0019955;GO:0033209;GO:0006955;GO:0050829;GO:0007166;GO:0001618;GO:0031295;GO:0050830;GO:1905675;GO:0050731;GO:0005031;GO:2000406;GO:0002720;GO:0046642	protein binding;membrane;integral component of membrane;plasma membrane;ubiquitin protein ligase binding;immune system process;innate immune response;viral entry into host cell;adaptive immune response;external side of plasma membrane;cytokine binding;tumor necrosis factor-mediated signaling pathway;immune response;defense response to Gram-negative bacterium;cell surface receptor signaling pathwa…	NM_001297605;NM_003820	NP_001284534;NP_003811	TNFRSF14	1.51515	4.61009e-12	2.01174	7.61866e-21	0.496594	0.386809	1.68912	7.41815e-15	0.173969	1	-0.322625	0.837754	1.76773	3.17954e-16	0.252588	1	-0.244006	0.876887	0.0786183	1	2.1929	7.48234e-11	2.31225	1.22344e-11	0.119345	1	2.33914	5.69015e-12	0.146237	1	0.0268912	1
ENSG00000225931.3	chr1	2566410	2569888	+	3478	1	RP3-395M20.7|RP3-395M20.7-001|ENSG00000225931.3|ENST00000456687.3|TEC	ENSG00000225931	TEC		uc057bnx.1				NA	NA	ENSG00000225931.3	0.182085	0.999938	0.176411	0.933711	-0.00567449	0.998556	0.109775	0.999944	-0.0723101	1	-0.0666356	0.99147	0.328255	0.94656	0.146169	1	0.151844	0.978391	0.21848	1	NA	NA	NA	NA	NA	NA	NA	NA	NA	NA	NA	NA
ENSG00000228037.1	chr1	2581560	2584533	+	2973	1	RP3-395M20.9|RP3-395M20.9-001|ENSG00000228037.1|ENST00000424215.1|lncRNA	ENSG00000228037	lncRNA		uc057bny.1				NA	NA	ENSG00000228037.1	-0.117305	0.999938	-0.0406359	0.983561	0.0766694	0.986061	-0.156765	0.999944	-0.0394596	1	-0.116129	0.978237	-0.419234	0.893431	-0.301929	1	-0.378598	0.915097	-0.262469	1	0.573761	0.843004	-0.808769	0.744603	-1.38253	1	0.10505	0.972315	-0.468711	1	0.913819	1
ENSG00000157870.17	chr1	2586491	2591469	+	4978	1	PRXL2B|PRXL2B-209|ENSG00000157870.17|ENST00000476686.1|protein_coding	ENSG00000157870	protein_coding	127281	uc057bnz.1;uc021oew.2;uc001aju.6;uc057boa.2;uc285fye.1;uc057bob.2;uc057boc.1;uc057bod.2;uc057boe.2;uc057bof.1;uc001ajx.3;uc057bog.1;uc057boh.1;uc001ajv.3;uc010nze.3	PRXL2B	GO:0005737;GO:0016491;GO:0006629;GO:0006631;GO:0005829;GO:0006633;GO:0005515;GO:0001516;GO:0006693;GO:0098869;GO:0016616;GO:0070062;GO:0005783;GO:0043209;GO:0016209;GO:0047017	cytoplasm;oxidoreductase activity;lipid metabolic process;fatty acid metabolic process;cytosol;fatty acid biosynthetic process;protein binding;prostaglandin biosynthetic process;prostaglandin metabolic process;cellular oxidant detoxification;oxidoreductase activity, acting on the CH-OH group of donors, NAD or NADP as acceptor;extracellular exosome;endoplasmic reticulum;myelin sheath;antioxidant a…	NM_001195736;NM_001195737;NM_152371;NM_001195740;NM_001195741;NM_001195738	NP_689584;NP_001182670;NP_001182667	PRXL2B	0.00687303	0.999938	0.0788958	0.905785	0.0720228	0.958904	-0.137393	0.999944	-0.144266	1	-0.216289	0.863641	-0.0464405	0.983454	-0.0533136	1	-0.125336	0.93526	0.0909526	1	-0.27932	0.424315	-0.302431	0.398989	-0.0231108	1	-0.270266	0.406742	0.00905458	1	0.0321654	1
ENSG00000142606.16	chr1	2590639	2633016	-	42377	1	MMEL1|MMEL1-209|ENSG00000142606.16|ENST00000511099.1|protein_coding	ENSG00000142606	protein_coding	79258	uc057boi.1;uc001ajy.4;uc057boj.1;uc057bok.1;uc057bol.1;uc057bom.1;uc057bon.1;uc057boo.1;uc057bop.1	MMEL1	GO:0006508;GO:0004222;GO:0008237;GO:0016020;GO:0016021;GO:0046872;GO:0008233;GO:0016787;GO:0005576;GO:0005886;GO:0016485;GO:0005615;GO:0004175;GO:0008270	proteolysis;metalloendopeptidase activity;metallopeptidase activity;membrane;integral component of membrane;metal ion binding;peptidase activity;hydrolase activity;extracellular region;plasma membrane;protein processing;extracellular space;endopeptidase activity;zinc ion binding	NM_033467	NP_258428	MMEL1	-0.0143459	0.999938	0.0369782	0.954687	0.0513241	0.970245	-0.225297	0.999944	-0.210951	1	-0.262275	0.799429	-0.0921253	0.952161	-0.0777795	1	-0.129104	0.920151	0.133171	1	-0.185568	0.692311	-0.193424	0.678994	-0.00785614	1	-0.169081	0.702684	0.0164863	1	0.0243425	1
ENSG00000237058.1	chr1	2632568	2636620	+	4052	1	MMEL1-AS1|MMEL1-AS1-201|ENSG00000237058.1|ENST00000427302.1|lncRNA	ENSG00000237058	lncRNA		uc057boq.1	MMEL1-AS1			NA	NA	MMEL1-AS1	0.971317	0.958746	0.213083	0.943634	-0.758234	0.860431	0.173556	0.999944	-0.797761	1	-0.0395271	0.99558	-0.0619868	0.994529	-1.0333	1	-0.27507	0.96973	-0.235543	1	NA	NA	NA	NA	NA	NA	NA	NA	NA	NA	NA	NA
ENSG00000215912.12	chr1	2635976	2801717	-	165741	1	TTC34|TTC34-202|ENSG00000215912.12|ENST00000637179.1|protein_coding	ENSG00000215912	protein_coding	100287898	uc057bor.3;uc285fyf.1	TTC34	GO:0005515	protein binding	NM_001242672	NP_001229601	TTC34	-0.107546	0.999938	0.00664463	0.995758	0.114191	0.956094	0.176871	0.999944	0.284418	1	0.170227	0.944728	-0.246654	0.900438	-0.139108	1	-0.253299	0.904627	-0.423526	1	-0.637845	0.606472	-0.729072	0.546907	-0.0912275	1	-0.437651	0.731008	0.200194	1	0.291421	1
ENSG00000285945.1	chr1	2768091	2784733	+	16642	1	ABC14-1188822O7.2|ABC14-1188822O7.2-001|ENSG00000285945.1|ENST00000648684.1|lncRNA	ENSG00000285945	lncRNA		uc285fyg.1				NA	NA	ENSG00000285945.1	NA	NA	NA	NA	NA	NA	NA	NA	NA	NA	NA	NA	NA	NA	NA	NA	NA	NA	NA	NA	NA	NA	NA	NA	NA	NA	NA	NA	NA	NA	NA	NA
ENSG00000283259.1	chr1	2773603	2776473	+	2870	1	ABC14-1188822O7.1|ABC14-1188822O7.1-001|ENSG00000283259.1|ENST00000638002.1|lncRNA	ENSG00000283259	lncRNA		uc285fyh.1				NA	NA	ENSG00000283259.1	NA	NA	NA	NA	NA	NA	NA	NA	NA	NA	NA	NA	NA	NA	NA	NA	NA	NA	NA	NA	NA	NA	NA	NA	NA	NA	NA	NA	NA	NA	NA	NA
ENSG00000233234.1	chr1	2811850	2812692	-	842	1	RP11-740P5.2|RP11-740P5.2-001|ENSG00000233234.1|ENST00000457440.1|lncRNA	ENSG00000233234	lncRNA		uc057bot.1				NA	NA	ENSG00000233234.1	NA	NA	NA	NA	NA	NA	NA	NA	NA	NA	NA	NA	NA	NA	NA	NA	NA	NA	NA	NA	NA	NA	NA	NA	NA	NA	NA	NA	NA	NA	NA	NA
ENSG00000287396.1	chr1	2814056	2817767	+	3711	1	RP11-740P5.4|RP11-740P5.4-001|ENSG00000287396.1|ENST00000664694.1|lncRNA	ENSG00000287396	lncRNA		uc288auz.1				NA	NA	ENSG00000287396.1	NA	NA	NA	NA	NA	NA	NA	NA	NA	NA	NA	NA	NA	NA	NA	NA	NA	NA	NA	NA	NA	NA	NA	NA	NA	NA	NA	NA	NA	NA	NA	NA
ENSG00000231630.1	chr1	2814432	2814998	-	566	1	RP11-740P5.3|RP11-740P5.3-001|ENSG00000231630.1|ENST00000429389.1|lncRNA	ENSG00000231630	lncRNA		uc057bou.1				NA	NA	ENSG00000231630.1	NA	NA	NA	NA	NA	NA	NA	NA	NA	NA	NA	NA	NA	NA	NA	NA	NA	NA	NA	NA	NA	NA	NA	NA	NA	NA	NA	NA	NA	NA	NA	NA
ENSG00000284745.1	chr1	2960658	2968707	-	8049	1	RP5-907A6.1|RP5-907A6.1-001|ENSG00000284745.1|ENST00000642073.1|lncRNA	ENSG00000284745	lncRNA		uc285fyi.1;uc285fyj.1				NA	NA	ENSG00000284745.1	NA	NA	NA	NA	NA	NA	NA	NA	NA	NA	NA	NA	NA	NA	NA	NA	NA	NA	NA	NA	NA	NA	NA	NA	NA	NA	NA	NA	NA	NA	NA	NA
ENSG00000169717.7	chr1	3021467	3022903	+	1436	1	ACTRT2|ACTRT2-201|ENSG00000169717.7|ENST00000378404.4|protein_coding	ENSG00000169717	protein_coding	140625	uc001ajz.5	ACTRT2	GO:0005737;GO:0005856	cytoplasm;cytoskeleton	NM_080431	NP_536356	ACTRT2	NA	NA	NA	NA	NA	NA	NA	NA	NA	NA	NA	NA	NA	NA	NA	NA	NA	NA	NA	NA	NA	NA	NA	NA	NA	NA	NA	NA	NA	NA	NA	NA
ENSG00000177133.12	chr1	3059615	3068437	-	8822	1	PRDM16-DT|PRDM16-DT-201|ENSG00000177133.12|ENST00000321336.1|lncRNA	ENSG00000177133	lncRNA		uc057bov.1;uc001aka.4;uc057bow.1;uc057box.1;uc057boy.1;uc288elc.1;uc288jrj.1;uc057boz.1;uc010nzg.2	PRDM16-DT			NA	NA	PRDM16-DT	-0.332702	0.980489	0.116128	0.913184	0.44883	0.687952	-0.00353862	0.999944	0.329164	1	-0.119666	0.963597	0.0528432	0.985985	0.385545	1	-0.0632845	0.984441	0.0563818	1	0.820153	0.70585	0.596606	0.798765	-0.223547	1	0.122668	0.960546	-0.697485	1	-0.473938	1
ENSG00000142611.17	chr1	3069168	3438621	+	369453	1	PRDM16|PRDM16-209|ENSG00000142611.17|ENST00000606170.1|protein_coding	ENSG00000142611	protein_coding	63976	uc057bpa.1;uc057bpb.1;uc001ake.4;uc057bpc.1;uc001akf.5;uc057bpf.1;uc057bpg.1;uc057bpi.1;uc057bpj.1;uc057bpk.1	PRDM16	GO:0005654;GO:0005829;GO:0008168;GO:0032259;GO:0016235;GO:0046974;GO:0051567;GO:0005515;GO:0005634;GO:0005737;GO:0046872;GO:0016740;GO:0003677;GO:0045892;GO:0030154;GO:0043565;GO:0045944;GO:0045893;GO:0000122;GO:0003713;GO:0006357;GO:0000978;GO:0034968;GO:0140297;GO:0003712;GO:0001227;GO:0001228;GO:0120162;GO:0030512;GO:0017053;GO:0018024;GO:0070828;GO:0000976;GO:0050873;GO:0043457	nucleoplasm;cytosol;methyltransferase activity;methylation;aggresome;histone methyltransferase activity (H3-K9 specific);histone H3-K9 methylation;protein binding;nucleus;cytoplasm;metal ion binding;transferase activity;DNA binding;negative regulation of transcription, DNA-templated;cell differentiation;sequence-specific DNA binding;positive regulation of transcription by RNA polymerase II;positi…	NM_199454;NM_022114	NP_955533;NP_071397	PRDM16	-0.664294	1.61842e-06	-0.19549	0.530863	0.468804	0.00697167	-0.131924	0.999944	0.53237	0.00170558	0.0635666	0.955319	-0.173839	0.78737	0.490455	0.00724104	0.0216509	0.985108	-0.0419157	1	0.321722	0.307192	0.166471	0.652541	-0.155251	1	0.245303	0.426101	-0.0764192	1	0.078832	1
ENSG00000283572.1	chr1	3127975	3128035	+	60	1	MIR4251|MIR4251-201|ENSG00000283572.1|ENST00000635819.1|miRNA	ENSG00000283572	miRNA	100422968	uc285fyk.1	MIR4251			NA	NA	MIR4251	NA	NA	NA	NA	NA	NA	NA	NA	NA	NA	NA	NA	NA	NA	NA	NA	NA	NA	NA	NA	NA	NA	NA	NA	NA	NA	NA	NA	NA	NA	NA	NA
ENSG00000226286.1	chr1	3132927	3133709	-	782	1	RP1-163G9.2|RP1-163G9.2-001|ENSG00000226286.1|ENST00000440516.1|lncRNA	ENSG00000226286	lncRNA		uc057bpd.1				NA	NA	ENSG00000226286.1	NA	NA	NA	NA	NA	NA	NA	NA	NA	NA	NA	NA	NA	NA	NA	NA	NA	NA	NA	NA	NA	NA	NA	NA	NA	NA	NA	NA	NA	NA	NA	NA
ENSG00000279839.1	chr1	3205988	3208664	+	2676	1	RP11-193J6.1|RP11-193J6.1-001|ENSG00000279839.1|ENST00000624175.1|TEC	ENSG00000279839	TEC		uc057bpe.1				NA	NA	ENSG00000279839.1	NA	NA	NA	NA	NA	NA	NA	NA	NA	NA	NA	NA	NA	NA	NA	NA	NA	NA	NA	NA	NA	NA	NA	NA	NA	NA	NA	NA	NA	NA	NA	NA
ENSG00000272235.1	chr1	3306636	3310096	-	3460	1	RP11-22L13.1|RP11-22L13.1-001|ENSG00000272235.1|ENST00000607061.1|lncRNA	ENSG00000272235	lncRNA		uc057bph.1				NA	NA	ENSG00000272235.1	-0.679655	0.00839395	-0.132514	0.846565	0.547141	0.123441	-0.23755	0.999944	0.442105	0.776479	-0.105036	0.954348	-0.0199539	0.994529	0.659701	0.0444386	0.11256	0.94955	0.217596	1	-1.57704	0.360331	-1.13108	0.560818	0.445966	1	0.381154	0.887231	1.9582	1	1.51223	1
ENSG00000287828.1	chr1	3313052	3323149	-	10097	1	RP4-785P20.3|RP4-785P20.3-001|ENSG00000287828.1|ENST00000669140.1|lncRNA	ENSG00000287828	lncRNA		uc288hiy.1				NA	NA	ENSG00000287828.1	-0.592468	0.000278606	-0.12521	0.770158	0.467258	0.0229825	-0.0763924	0.999944	0.516075	0.0111558	0.0488174	0.972386	-0.204708	0.756148	0.38776	0.264273	-0.0794978	0.948496	-0.128315	1	-0.360999	0.641936	0.201351	0.831733	0.562349	1	0.239182	0.771444	0.600181	1	0.0378315	1
ENSG00000286518.1	chr1	3367815	3373928	-	6113	1	RP4-785P20.2|RP4-785P20.2-001|ENSG00000286518.1|ENST00000665088.1|lncRNA	ENSG00000286518	lncRNA		uc288bkb.1				NA	NA	ENSG00000286518.1	-0.994635	0.928835	-0.982516	0.627492	0.0121189	0.997852	-0.336349	0.999944	0.658286	1	0.646167	0.9091	-1.00418	0.803815	-0.00954563	1	-0.0216646	0.997905	-0.667831	1	-0.125783	0.96355	-0.0543407	0.984908	0.071442	1	0.972146	0.656931	1.09793	1	1.02649	1
ENSG00000130762.15	chr1	3454665	3481113	+	26448	1	ARHGEF16|ARHGEF16-207|ENSG00000130762.15|ENST00000485984.1|protein_coding	ENSG00000130762	protein_coding	27237	uc001akg.6;uc001aki.3;uc001akj.3;uc057bpl.1;uc009vli.2;uc057bpm.1;uc057bpn.1	ARHGEF16	GO:0005737;GO:0005085;GO:0005515;GO:0090630;GO:0005829;GO:0045296;GO:0031267;GO:0030971;GO:0060326;GO:0030165;GO:1903078;GO:0050790	cytoplasm;guanyl-nucleotide exchange factor activity;protein binding;activation of GTPase activity;cytosol;cadherin binding;small GTPase binding;receptor tyrosine kinase binding;cell chemotaxis;PDZ domain binding;positive regulation of protein localization to plasma membrane;regulation of catalytic activity	NM_014448	NP_055263	ARHGEF16	-0.206304	0.941354	0.199975	0.633976	0.406279	0.22539	-0.0250551	0.999944	0.181249	1	-0.225031	0.842333	-0.00211138	0.998097	0.204192	1	-0.202087	0.844896	0.0229438	1	-0.353241	0.326484	-0.269142	0.491562	0.0840995	1	-0.23218	0.52751	0.121061	1	0.0369613	1
ENSG00000272088.1	chr1	3487246	3487627	+	381	1	RP11-168F9.2|RP11-168F9.2-001|ENSG00000272088.1|ENST00000606489.1|lncRNA	ENSG00000272088	lncRNA		uc057bpo.1				NA	NA	ENSG00000272088.1	NA	NA	NA	NA	NA	NA	NA	NA	NA	NA	NA	NA	NA	NA	NA	NA	NA	NA	NA	NA	NA	NA	NA	NA	NA	NA	NA	NA	NA	NA	NA	NA
ENSG00000162591.16	chr1	3487951	3611508	-	123557	1	MEGF6|MEGF6-203|ENSG00000162591.16|ENST00000461795.1|protein_coding	ENSG00000162591	protein_coding	1953	uc001akk.4;uc001akl.5;uc057bpp.1;uc057bpq.1;uc057bpr.1;uc057bps.1;uc057bpt.1	MEGF6	GO:0005509;GO:0005576;GO:0005515;GO:0008150;GO:0005575	calcium ion binding;extracellular region;protein binding;biological_process;cellular_component	NM_001409	NP_001400	MEGF6	-0.222883	0.995059	0.197729	0.731274	0.420612	0.452495	-0.195966	0.999944	0.0269167	1	-0.393695	0.640981	-0.205451	0.877716	0.0174313	1	-0.40318	0.591519	-0.00948539	1	-0.502158	0.205704	-0.621278	0.112628	-0.11912	1	-0.477753	0.20384	0.0244045	1	0.143524	1
ENSG00000207776.1	chr1	3560695	3560790	-	95	1	MIR551A|MIR551A-201|ENSG00000207776.1|ENST00000385042.1|miRNA	ENSG00000207776	miRNA	693135	uc021ofa.2	MIR551A	GO:0035195	gene silencing by miRNA	NA	NA	MIR551A	NA	NA	NA	NA	NA	NA	NA	NA	NA	NA	NA	NA	NA	NA	NA	NA	NA	NA	NA	NA	NA	NA	NA	NA	NA	NA	NA	NA	NA	NA	NA	NA
ENSG00000238260.1	chr1	3623190	3624743	-	1553	1	RP11-46F15.2|RP11-46F15.2-001|ENSG00000238260.1|ENST00000435049.1|lncRNA	ENSG00000238260	lncRNA		uc057bpu.1				NA	NA	ENSG00000238260.1	0.0600193	0.999938	-0.2174	0.921102	-0.27742	0.946721	0.459233	0.999944	0.399214	1	0.676633	0.875691	0.072373	0.994529	0.0123537	1	0.289773	0.955593	-0.38686	1	-0.37641	0.870627	-0.929041	0.626624	-0.552631	1	-0.785577	0.667248	-0.409167	1	0.143465	1
ENSG00000158109.15	chr1	3625015	3630127	+	5112	1	TPRG1L|TPRG1L-201|ENSG00000158109.15|ENST00000344579.5|protein_coding	ENSG00000158109	protein_coding	127262	uc001akm.5;uc009vlj.4	TPRG1L	GO:0016020;GO:0031410;GO:0030054;GO:0042995;GO:0045202;GO:0008021;GO:0030672;GO:0005737;GO:0070062;GO:0003674;GO:0008150;GO:0048786;GO:0051966;GO:0044305	membrane;cytoplasmic vesicle;cell junction;cell projection;synapse;synaptic vesicle;synaptic vesicle membrane;cytoplasm;extracellular exosome;molecular_function;biological_process;presynaptic active zone;regulation of synaptic transmission, glutamatergic;calyx of Held	NM_182752	NP_877429	TPRG1L	0.0392502	0.999938	0.0628049	0.88286	0.0235547	0.983037	0.0368643	0.999944	-0.00238592	1	-0.0259406	0.985047	0.095469	0.92302	0.0562188	1	0.0326641	0.979754	0.0586047	1	0.00615107	0.977243	-0.0237537	0.91297	-0.0299048	1	-0.0144922	0.940843	-0.0206433	1	0.00926149	1
ENSG00000116213.16	chr1	3630767	3652761	-	21994	1	WRAP73|WRAP73-208|ENSG00000116213.16|ENST00000479331.1|protein_coding	ENSG00000116213	protein_coding	49856	uc001akn.4;uc001ako.5;uc057bpv.1;uc057bpw.1;uc057bpx.1;uc057bpy.1;uc057bpz.1;uc057bqa.1;uc057bqb.1;uc057bqc.1	WRAP73	GO:0005515;GO:0005737;GO:0005814;GO:0005856;GO:0030030;GO:0005815;GO:0005813;GO:0036064;GO:0072686;GO:0090307;GO:0000070;GO:1902857;GO:1902440;GO:1990811	protein binding;cytoplasm;centriole;cytoskeleton;cell projection organization;microtubule organizing center;centrosome;ciliary basal body;mitotic spindle;mitotic spindle assembly;mitotic sister chromatid segregation;positive regulation of non-motile cilium assembly;protein localization to mitotic spindle pole body;MWP complex	NM_017818	NP_060288	WRAP73	0.0917774	0.999938	0.230714	0.384366	0.138937	0.817011	0.096073	0.999944	0.00429556	1	-0.134641	0.877471	0.175483	0.757545	0.0837053	1	-0.0552316	0.959491	0.0794098	1	-0.289428	0.110225	-0.156359	0.479119	0.13307	1	-0.172492	0.372535	0.116936	1	-0.0161332	1
ENSG00000078900.15	chr1	3652516	3736201	+	83685	1	TP73|TP73-214|ENSG00000078900.15|ENST00000604566.1|protein_coding	ENSG00000078900	protein_coding	7161	uc001akp.5;uc021ofb.2;uc021ofd.2;uc057bqe.1;uc057bqf.1;uc001aks.4;uc009vlk.3;uc001akr.3;uc057bqg.1;uc009vll.4;uc010nzk.3;uc057bqi.1;uc021off.2;uc021ofe.2	TP73	GO:0005634;GO:0005737;GO:0005794;GO:0043231;GO:0046872;GO:0007049;GO:0005654;GO:0003677;GO:0006355;GO:0042802;GO:0006915;GO:0003700;GO:0006974;GO:0030054;GO:0045944;GO:0005515;GO:0000981;GO:0045893;GO:0051262;GO:0051726;GO:0000976;GO:0006357;GO:0000978;GO:0000785;GO:0005829;GO:0019901;GO:0043565;GO:0001822;GO:0009410;GO:0010243;GO:0043065;GO:0043410;GO:0045665;GO:0048714;GO:0001228;GO:0007346;GO:…	nucleus;cytoplasm;Golgi apparatus;intracellular membrane-bounded organelle;metal ion binding;cell cycle;nucleoplasm;DNA binding;regulation of transcription, DNA-templated;identical protein binding;apoptotic process;DNA-binding transcription factor activity;cellular response to DNA damage stimulus;cell junction;positive regulation of transcription by RNA polymerase II;protein binding;DNA-binding t…	NM_005427;NM_001204185;NM_001204186;NM_001204184;NM_001126241;NM_001204189;NM_001126242;NM_001126240;NM_001204190;NM_001204191;NM_001204192;NM_001204187;NM_001204188	NP_001191114;NP_005418;NP_001191115;NP_001191113;NP_001191118;NP_001119713;NP_001119714;NP_001191120;NP_001191119;NP_001119712;NP_001191121;NP_001191116;NP_001191117	TP73	-0.08215	0.999938	0.140464	0.787347	0.222614	0.769458	-0.299066	0.823882	-0.216916	1	-0.43953	0.253879	-0.391279	0.290408	-0.309129	1	-0.531743	0.0670882	-0.0922131	1	-0.125741	0.673526	-0.284033	0.27729	-0.158292	1	-0.360074	0.0950879	-0.234333	1	-0.0760407	1
ENSG00000227589.1	chr1	3658938	3668772	-	9834	1	TP73-AS3|TP73-AS3-201|ENSG00000227589.1|ENST00000443034.1|lncRNA	ENSG00000227589	lncRNA		uc057bqd.1	TP73-AS3			NA	NA	TP73-AS3	-0.390631	0.999938	-0.51058	0.761469	-0.119948	0.980688	-0.539905	0.999944	-0.149274	1	-0.0293253	0.995494	-0.459482	0.918021	-0.0688506	1	0.0510978	0.995471	0.0804231	1	0.621357	0.498161	0.0130914	0.991591	-0.608265	1	-0.119824	0.91243	-0.74118	1	-0.132915	1
ENSG00000235131.1	chr1	3712200	3714298	-	2098	1	TP73-AS2|TP73-AS2-201|ENSG00000235131.1|ENST00000416554.1|lncRNA	ENSG00000235131	lncRNA		uc057bqh.1	TP73-AS2			NA	NA	TP73-AS2	-0.0859172	0.999938	0.227316	0.953871	0.313233	0.968714	-0.232422	0.999944	-0.146505	1	-0.459738	0.958673	-0.322579	0.976885	-0.236662	1	-0.549895	0.948496	-0.0901567	1	-0.426909	0.807424	-0.781204	0.607205	-0.354296	1	-0.249601	0.892447	0.177308	1	0.531603	1
ENSG00000227372.12	chr1	3735511	3747373	-	11862	1	TP73-AS1|TP73-AS1-208|ENSG00000227372.12|ENST00000624948.1|transcribed_unitary_pseudogene	ENSG00000227372	transcribed_unitary_pseudogene	57212	uc286dpn.1;uc057bqj.1;uc001akt.6;uc286dpo.1;uc286dpp.1;uc009vlm.4;uc286dpq.1;uc057bqk.1;uc021ofj.3;uc286dpr.1;uc286dps.1;uc286dpt.1;uc286dpu.1;uc286dpv.1;uc286dpw.1;uc286dpx.1;uc286dpy.1;uc286dpz.1;uc286dqa.1;uc286dqb.1;uc286dqc.1;uc057bqm.1;uc286dqd.1;uc057bqn.1;uc286dqe.1;uc286dqf.1;uc286dqg.1;uc286dqh.1;uc057bqo.1	TP73-AS1			NA	NA	TP73-AS1	0.135779	0.999938	0.406881	0.72216	0.271102	0.913008	-0.420156	0.999944	-0.555935	1	-0.827036	0.576154	-0.439946	0.850615	-0.575725	1	-0.846827	0.528642	-0.0197903	1	-0.0590516	0.954777	-0.326209	0.691351	-0.267158	1	-0.595847	0.34545	-0.536796	1	-0.269638	1
ENSG00000276189.1	chr1	3736943	3737103	+	160	1	ENSG10010138423.1|ENSG10010138423.1-001|ENSG00000276189.1|ENST00000611447.1|misc_RNA	ENSG00000276189	misc_RNA		uc057bql.1				NA	NA	ENSG00000276189.1	NA	NA	NA	NA	NA	NA	NA	NA	NA	NA	NA	NA	NA	NA	NA	NA	NA	NA	NA	NA	NA	NA	NA	NA	NA	NA	NA	NA	NA	NA	NA	NA
ENSG00000162592.10	chr1	3746460	3771645	+	25185	1	CCDC27|CCDC27-201|ENSG00000162592.10|ENST00000294600.7|protein_coding	ENSG00000162592	protein_coding	148870	uc285fyl.1;uc001akv.4;uc057bqp.1	CCDC27	GO:0005515	protein binding	NM_152492	NP_689705	CCDC27	0.0443365	0.999938	0.0788328	0.946298	0.0344963	0.989514	-0.322841	0.999944	-0.367178	1	-0.401674	0.847171	-0.227023	0.925545	-0.27136	1	-0.305856	0.891599	0.0958177	1	0.777363	0.583861	0.758148	0.602886	-0.0192152	1	0.542461	0.70072	-0.234902	1	-0.215687	1
ENSG00000235169.11	chr1	3772749	3775982	+	3233	1	SMIM1|SMIM1-202|ENSG00000235169.11|ENST00000452264.1|protein_coding	ENSG00000235169	protein_coding	388588	uc285fym.3;uc057bqr.2;uc001akw.7;uc057bqq.1	SMIM1	GO:0016020;GO:0016021;GO:0005886;GO:0042803;GO:0005515;GO:0009986	membrane;integral component of membrane;plasma membrane;protein homodimerization activity;protein binding;cell surface	NM_001288583;NM_001379691;NM_001163724;NM_001379690	NP_001275512;NP_001366620;NP_001157196;NP_001366619	SMIM1	0.116649	0.999938	0.286916	0.768537	0.170266	0.939006	0.0314842	0.999944	-0.0851651	1	-0.255431	0.920384	0.28943	0.901781	0.17278	1	0.00251423	0.999013	0.257946	1	0.00901316	0.996381	-0.304844	0.833589	-0.313857	1	-0.495879	0.666662	-0.504892	1	-0.191035	1
ENSG00000130764.10	chr1	3778559	3796498	-	17939	1	LRRC47|LRRC47-203|ENSG00000130764.10|ENST00000479239.1|protein_coding	ENSG00000130764	protein_coding		uc001akx.3;uc057bqs.1;uc057bqt.1	LRRC47	GO:0003723;GO:0005515;GO:0004826;GO:0006432	RNA binding;protein binding;phenylalanine-tRNA ligase activity;phenylalanyl-tRNA aminoacylation	NM_020710	NP_065761	LRRC47	0.136102	0.930794	0.128684	0.638972	-0.00741796	0.992319	0.115914	0.999944	-0.020188	1	-0.0127701	0.99147	0.129988	0.822399	-0.00611387	1	0.00130408	0.998399	0.0140742	1	-0.076938	0.801289	-0.128833	0.636817	-0.0518948	1	-0.130538	0.600181	-0.0536003	1	-0.00170545	1
ENSG00000266075.2	chr1	3782815	3783111	+	296	1	RN7SL574P|RN7SL574P-201|ENSG00000266075.2|ENST00000581512.2|misc_RNA	ENSG00000266075	misc_RNA		uc057bqu.1	RN7SL574P			NA	NA	RN7SL574P	0.990104	0.984596	1.06496	0.665383	0.0748589	0.992212	0.312883	0.999944	-0.677221	1	-0.75208	0.916967	0.236348	0.98132	-0.753756	1	-0.828615	0.90656	-0.0765352	1	NA	NA	NA	NA	NA	NA	NA	NA	NA	NA	NA	NA
ENSG00000272153.1	chr1	3785008	3785538	+	530	1	RP1-286D6.5|RP1-286D6.5-001|ENSG00000272153.1|ENST00000607459.1|lncRNA	ENSG00000272153	lncRNA		uc057bqv.1				NA	NA	ENSG00000272153.1	0.234757	0.999938	0.0354025	0.979459	-0.199355	0.913008	0.101946	0.999944	-0.132811	1	0.0665437	0.983561	0.204289	0.937901	-0.0304681	1	0.168887	0.948496	0.102343	1	-0.332444	0.664061	-0.544387	0.435453	-0.211943	1	-0.595611	0.32422	-0.263167	1	-0.0512238	1
ENSG00000116198.14	chr1	3812086	3857396	-	45310	1	CEP104|CEP104-225|ENSG00000116198.14|ENST00000676046.1|protein_coding	ENSG00000116198	protein_coding	9731	uc288poy.1;uc288pse.1;uc001aky.4;uc288nqk.1;uc288olz.1;uc288odu.1;uc288nzu.1;uc288pea.1;uc288pgu.1;uc288pqo.1;uc288oim.1;uc288pdp.1;uc288noa.1;uc288oqy.1;uc288nnn.1;uc288osn.1;uc057bqw.1;uc057brd.2;uc057bqx.2;uc057bqy.2;uc057bqz.1;uc057bra.1;uc057brb.1;uc288oxz.1;uc057brf.1;uc288pry.1	CEP104	GO:0005737;GO:0005814;GO:0005929;GO:0005856;GO:0042995;GO:0005515;GO:0005815;GO:0000922;GO:0016594;GO:0016595;GO:0016596	cytoplasm;centriole;cilium;cytoskeleton;cell projection;protein binding;microtubule organizing center;spindle pole;glycine binding;glutamate binding;thienylcyclohexylpiperidine binding	NM_014704	NP_055519	CEP104	-0.0403115	0.999938	-0.080936	0.774096	-0.0406245	0.953305	0.00866159	0.999944	0.0489731	1	0.0895976	0.895589	-0.0875298	0.893105	-0.0472182	1	-0.00659373	0.99767	-0.0961914	1	0.0735822	0.762205	0.0220916	0.942079	-0.0514906	1	0.0681113	0.765531	-0.00547097	1	0.0460197	1
ENSG00000169598.17	chr1	3857267	3885429	+	28162	1	DFFB|DFFB-205|ENSG00000169598.17|ENST00000461150.1|protein_coding	ENSG00000169598	protein_coding	1677	uc057brg.1;uc010nzn.4;uc057brh.1;uc057bri.1;uc057brj.1;uc057brk.1;uc001alc.6;uc057brl.1;uc057brm.1;uc057bro.1;uc057brp.1	DFFB	GO:0006915;GO:0004520;GO:0006309;GO:0005634;GO:0005737;GO:0005654;GO:0005730;GO:0016787;GO:0005829;GO:0000785;GO:0004518;GO:0005515;GO:0019899;GO:0032991;GO:0019904;GO:0042802;GO:0004536;GO:0097718;GO:0006308;GO:0030263;GO:0003677	apoptotic process;endodeoxyribonuclease activity;apoptotic DNA fragmentation;nucleus;cytoplasm;nucleoplasm;nucleolus;hydrolase activity;cytosol;chromatin;nuclease activity;protein binding;enzyme binding;protein-containing complex;protein domain specific binding;identical protein binding;deoxyribonuclease activity;disordered domain specific binding;DNA catabolic process;apoptotic chromosome conden…	NM_001282669;NM_001320132;NM_001320136;NM_004402	NP_001269598;NP_004393	DFFB	-0.0184558	0.999938	-0.0914647	0.811488	-0.0730089	0.922893	-0.0420266	0.999944	-0.0235708	1	0.0494381	0.963985	-0.0361515	0.980559	-0.0176957	1	0.0553132	0.959199	0.00587511	1	-0.148065	0.612615	-0.102835	0.75117	0.0452299	1	0.0151457	0.967949	0.163211	1	0.117981	1
ENSG00000198912.12	chr1	3889125	3900293	-	11168	1	C1orf174|C1orf174-205|ENSG00000198912.12|ENST00000679929.1|protein_coding	ENSG00000198912	protein_coding	339448	uc057brq.1;uc057brr.1;uc001alf.5	C1orf174	GO:0005634;GO:0005654;GO:0005515	nucleus;nucleoplasm;protein binding	NM_207356	NP_997239	C1orf174	0.133079	0.978627	0.0470106	0.910589	-0.0860688	0.897352	0.131203	0.999944	-0.00187637	1	0.0841925	0.925789	0.190576	0.648052	0.0574967	1	0.143566	0.84584	0.0593731	1	0.0394491	0.915597	0.145525	0.633359	0.106076	1	0.134609	0.636087	0.0951604	1	-0.0109159	1
ENSG00000236423.6	chr1	3900352	3917225	+	16873	1	LINC01134|LINC01134-202|ENSG00000236423.6|ENST00000439488.1|lncRNA	ENSG00000236423	lncRNA	100133612	uc288euq.1;uc057brs.1;uc010nzo.3;uc001alg.4	LINC01134			NA	NA	LINC01134	-0.205558	0.999938	0.0315602	0.980836	0.237118	0.885236	-0.259924	0.999944	-0.0543658	1	-0.291484	0.890449	-0.434236	0.731734	-0.228678	1	-0.465796	0.763921	-0.174312	1	-0.147847	0.812627	-0.164246	0.79377	-0.0163989	1	-0.389839	0.392865	-0.241992	1	-0.225593	1
ENSG00000233304.7	chr1	3940486	3955262	+	14776	1	LINC01346|LINC01346-204|ENSG00000233304.7|ENST00000664502.1|lncRNA	ENSG00000233304	lncRNA		uc284mmc.1;uc057brt.2;uc001ali.3;uc288anr.1	LINC01346			NA	NA	LINC01346	NA	NA	NA	NA	NA	NA	NA	NA	NA	NA	NA	NA	NA	NA	NA	NA	NA	NA	NA	NA	NA	NA	NA	NA	NA	NA	NA	NA	NA	NA	NA	NA
ENSG00000226374.3	chr1	3944547	3949024	-	4477	1	LINC01345|LINC01345-204|ENSG00000226374.3|ENST00000671015.1|lncRNA	ENSG00000226374	lncRNA		uc284mmd.1;uc284mme.1;uc057bru.2;uc288kcg.1	LINC01345			NA	NA	LINC01345	NA	NA	NA	NA	NA	NA	NA	NA	NA	NA	NA	NA	NA	NA	NA	NA	NA	NA	NA	NA	NA	NA	NA	NA	NA	NA	NA	NA	NA	NA	NA	NA
ENSG00000284668.2	chr1	3976133	4012704	+	36571	1	LINC02780|LINC02780-201|ENSG00000284668.2|ENST00000641078.1|lncRNA	ENSG00000284668	lncRNA	105376673	uc285fyn.2;uc285fyo.1;uc285fyp.1	LINC02780			NA	NA	LINC02780	NA	NA	NA	NA	NA	NA	NA	NA	NA	NA	NA	NA	NA	NA	NA	NA	NA	NA	NA	NA	NA	NA	NA	NA	NA	NA	NA	NA	NA	NA	NA	NA
ENSG00000284703.1	chr1	4012921	4019508	-	6587	1	RP11-718D19.2|RP11-718D19.2-001|ENSG00000284703.1|ENST00000642139.1|lncRNA	ENSG00000284703	lncRNA		uc285fyq.1				NA	NA	ENSG00000284703.1	NA	NA	NA	NA	NA	NA	NA	NA	NA	NA	NA	NA	NA	NA	NA	NA	NA	NA	NA	NA	NA	NA	NA	NA	NA	NA	NA	NA	NA	NA	NA	NA
ENSG00000229280.1	chr1	4175528	4175899	-	371	1	EEF1DP6|EEF1DP6-201|ENSG00000229280.1|ENST00000449232.1|processed_pseudogene	ENSG00000229280	processed_pseudogene		uc286dqi.1	EEF1DP6			NA	NA	EEF1DP6	NA	NA	NA	NA	NA	NA	NA	NA	NA	NA	NA	NA	NA	NA	NA	NA	NA	NA	NA	NA	NA	NA	NA	NA	NA	NA	NA	NA	NA	NA	NA	NA
ENSG00000235054.4	chr1	4412027	4424689	+	12662	1	LINC01777|LINC01777-205|ENSG00000235054.4|ENST00000635642.1|lncRNA	ENSG00000235054	lncRNA	284661	uc284mmf.1;uc001alj.3;uc284mmg.2;uc288inc.1;uc284mmi.1;uc287yye.1;uc288lau.1;uc288esm.1;uc288brm.1;uc284mmh.2;uc287sxj.1;uc288fuo.1;uc288jge.1	LINC01777			NA	NA	LINC01777	NA	NA	NA	NA	NA	NA	NA	NA	NA	NA	NA	NA	NA	NA	NA	NA	NA	NA	NA	NA	NA	NA	NA	NA	NA	NA	NA	NA	NA	NA	NA	NA
ENSG00000284694.1	chr1	4479131	4484375	-	5244	1	RP5-1166F10.2|RP5-1166F10.2-001|ENSG00000284694.1|ENST00000641472.1|lncRNA	ENSG00000284694	lncRNA		uc285fyr.1				NA	NA	ENSG00000284694.1	NA	NA	NA	NA	NA	NA	NA	NA	NA	NA	NA	NA	NA	NA	NA	NA	NA	NA	NA	NA	NA	NA	NA	NA	NA	NA	NA	NA	NA	NA	NA	NA
ENSG00000227169.2	chr1	4551735	4552145	-	410	1	RP1-37J18.1|RP1-37J18.1-001|ENSG00000227169.2|ENST00000438791.2|lncRNA	ENSG00000227169	lncRNA		uc057brv.1				NA	NA	ENSG00000227169.2	NA	NA	NA	NA	NA	NA	NA	NA	NA	NA	NA	NA	NA	NA	NA	NA	NA	NA	NA	NA	NA	NA	NA	NA	NA	NA	NA	NA	NA	NA	NA	NA
ENSG00000232596.3	chr1	4571481	4594016	+	22535	1	LINC01646|LINC01646-201|ENSG00000232596.3|ENST00000420522.1|lncRNA	ENSG00000232596	lncRNA		uc284mmj.1;uc284mmk.1;uc057brw.1;uc287sno.1;uc288eso.1;uc287som.1;uc287whu.1;uc288dta.1	LINC01646			NA	NA	LINC01646	NA	NA	NA	NA	NA	NA	NA	NA	NA	NA	NA	NA	NA	NA	NA	NA	NA	NA	NA	NA	NA	NA	NA	NA	NA	NA	NA	NA	NA	NA	NA	NA
ENSG00000196581.11	chr1	4654609	4792534	+	137925	1	AJAP1|AJAP1-203|ENSG00000196581.11|ENST00000466761.1|protein_coding	ENSG00000196581	protein_coding	55966	uc001alm.2;uc001alo.6;uc057brx.1	AJAP1	GO:0016020;GO:0016021;GO:0005886;GO:0007155;GO:0005912;GO:0030054;GO:0016324;GO:0009986;GO:0016323;GO:0005515;GO:0008013;GO:0009898;GO:0044877;GO:0001953;GO:0044291;GO:0061045;GO:0044214;GO:0030860	membrane;integral component of membrane;plasma membrane;cell adhesion;adherens junction;cell junction;apical plasma membrane;cell surface;basolateral plasma membrane;protein binding;beta-catenin binding;cytoplasmic side of plasma membrane;protein-containing complex binding;negative regulation of cell-matrix adhesion;cell-cell contact zone;negative regulation of wound healing;spanning component of…	NM_001042478;NM_018836	NP_001035943;NP_061324	AJAP1	-0.102933	0.999938	-0.0356694	0.984946	0.0672631	0.987257	-0.00377729	0.999944	0.0991553	1	0.0318922	0.993503	-0.544402	0.826286	-0.441469	1	-0.508733	0.868309	-0.540625	1	NA	NA	NA	NA	NA	NA	NA	NA	NA	NA	NA	NA
ENSG00000287586.1	chr1	4730211	4734992	-	4781	1	RP1-77N19.1|RP1-77N19.1-002|ENSG00000287586.1|ENST00000661891.1|lncRNA	ENSG00000287586	lncRNA		uc287rbb.1;uc287wrv.1				NA	NA	ENSG00000287586.1	NA	NA	NA	NA	NA	NA	NA	NA	NA	NA	NA	NA	NA	NA	NA	NA	NA	NA	NA	NA	NA	NA	NA	NA	NA	NA	NA	NA	NA	NA	NA	NA
ENSG00000284739.1	chr1	4963954	4973298	-	9344	1	RP4-603B14.2|RP4-603B14.2-001|ENSG00000284739.1|ENST00000641254.1|lncRNA	ENSG00000284739	lncRNA		uc285fys.1				NA	NA	ENSG00000284739.1	NA	NA	NA	NA	NA	NA	NA	NA	NA	NA	NA	NA	NA	NA	NA	NA	NA	NA	NA	NA	NA	NA	NA	NA	NA	NA	NA	NA	NA	NA	NA	NA
ENSG00000284674.1	chr1	4973381	4981568	+	8187	1	LINC02781|LINC02781-201|ENSG00000284674.1|ENST00000641403.1|lncRNA	ENSG00000284674	lncRNA	105376680	uc285fyt.1	LINC02781			NA	NA	LINC02781	NA	NA	NA	NA	NA	NA	NA	NA	NA	NA	NA	NA	NA	NA	NA	NA	NA	NA	NA	NA	NA	NA	NA	NA	NA	NA	NA	NA	NA	NA	NA	NA
ENSG00000231510.1	chr1	5086459	5090899	-	4440	1	LINC02782|LINC02782-201|ENSG00000231510.1|ENST00000443270.1|lncRNA	ENSG00000231510	lncRNA		uc057brz.1	LINC02782			NA	NA	LINC02782	NA	NA	NA	NA	NA	NA	NA	NA	NA	NA	NA	NA	NA	NA	NA	NA	NA	NA	NA	NA	NA	NA	NA	NA	NA	NA	NA	NA	NA	NA	NA	NA
ENSG00000284616.1	chr1	5301928	5307394	-	5466	1	RP4-703E10.1|RP4-703E10.1-001|ENSG00000284616.1|ENST00000641871.1|lncRNA	ENSG00000284616	lncRNA		uc285fyu.1				NA	NA	ENSG00000284616.1	NA	NA	NA	NA	NA	NA	NA	NA	NA	NA	NA	NA	NA	NA	NA	NA	NA	NA	NA	NA	NA	NA	NA	NA	NA	NA	NA	NA	NA	NA	NA	NA
ENSG00000284692.2	chr1	5478736	5493057	-	14321	1	RP1-58B11.2|RP1-58B11.2-003|ENSG00000284692.2|ENST00000649109.1|lncRNA	ENSG00000284692	lncRNA		uc285fyv.1;uc285fyx.1;uc285fyy.1				NA	NA	ENSG00000284692.2	NA	NA	NA	NA	NA	NA	NA	NA	NA	NA	NA	NA	NA	NA	NA	NA	NA	NA	NA	NA	NA	NA	NA	NA	NA	NA	NA	NA	NA	NA	NA	NA
ENSG00000284666.1	chr1	5480787	5482028	-	1241	1	RP1-58B11.3|RP1-58B11.3-001|ENSG00000284666.1|ENST00000641583.1|lncRNA	ENSG00000284666	lncRNA		uc285fyw.1				NA	NA	ENSG00000284666.1	NA	NA	NA	NA	NA	NA	NA	NA	NA	NA	NA	NA	NA	NA	NA	NA	NA	NA	NA	NA	NA	NA	NA	NA	NA	NA	NA	NA	NA	NA	NA	NA
ENSG00000260972.1	chr1	5492978	5494674	+	1696	1	RP1-58B11.1|RP1-58B11.1-001|ENSG00000260972.1|ENST00000564261.1|lncRNA	ENSG00000260972	lncRNA		uc057bsa.1				NA	NA	ENSG00000260972.1	NA	NA	NA	NA	NA	NA	NA	NA	NA	NA	NA	NA	NA	NA	NA	NA	NA	NA	NA	NA	NA	NA	NA	NA	NA	NA	NA	NA	NA	NA	NA	NA
ENSG00000283356.1	chr1	5554747	5554881	+	134	1	RP3-491M17.1|RP3-491M17.1-001|ENSG00000283356.1|ENST00000637697.1|unprocessed_pseudogene	ENSG00000283356	unprocessed_pseudogene		uc286dqj.1				NA	NA	ENSG00000283356.1	NA	NA	NA	NA	NA	NA	NA	NA	NA	NA	NA	NA	NA	NA	NA	NA	NA	NA	NA	NA	NA	NA	NA	NA	NA	NA	NA	NA	NA	NA	NA	NA
ENSG00000236948.2	chr1	5561709	5668295	-	106586	1	RP11-154H17.1|RP11-154H17.1-001|ENSG00000236948.2|ENST00000413887.1|lncRNA	ENSG00000236948	lncRNA		uc285fyz.1;uc057bsb.1				NA	NA	ENSG00000236948.2	0.594541	0.999938	-0.398667	0.901915	-0.993208	0.827882	-0.372292	0.999944	-0.966834	1	0.0263743	0.997792	-0.838454	0.884249	-1.433	1	-0.439787	0.951794	-0.466162	1	NA	NA	NA	NA	NA	NA	NA	NA	NA	NA	NA	NA
ENSG00000264341.1	chr1	5564071	5564143	+	72	1	ENSG00000264341|ENSG110126118.1-001|ENSG00000264341.1|ENST00000579887.1|miRNA	ENSG00000264341	miRNA		uc021ofm.1				NA	NA	ENSG00000264341.1	NA	NA	NA	NA	NA	NA	NA	NA	NA	NA	NA	NA	NA	NA	NA	NA	NA	NA	NA	NA	NA	NA	NA	NA	NA	NA	NA	NA	NA	NA	NA	NA
ENSG00000264101.1	chr1	5862672	5862741	-	69	1	MIR4689|MIR4689-201|ENSG00000264101.1|ENST00000582517.1|miRNA	ENSG00000264101	miRNA	100616421	uc021ofn.1	MIR4689			NA	NA	MIR4689	NA	NA	NA	NA	NA	NA	NA	NA	NA	NA	NA	NA	NA	NA	NA	NA	NA	NA	NA	NA	NA	NA	NA	NA	NA	NA	NA	NA	NA	NA	NA	NA
ENSG00000131697.18	chr1	5862811	5992473	-	129662	1	NPHP4|NPHP4-205|ENSG00000131697.18|ENST00000466897.1|protein_coding	ENSG00000131697	protein_coding	261734	uc057bsc.1;uc001alr.2;uc057bsd.1;uc057bse.1;uc001alq.4;uc057bsf.1;uc057bsg.1;uc057bsh.1;uc057bsi.1;uc057bsk.1;uc057bsj.1	NPHP4	GO:0005634;GO:0005737;GO:0043231;GO:0005654;GO:0005829;GO:0030036;GO:0005929;GO:0005856;GO:0030054;GO:0007165;GO:0016604;GO:0042995;GO:0005515;GO:0005815;GO:0090090;GO:0098609;GO:0005813;GO:0005923;GO:0097546;GO:0005198;GO:0036064;GO:0035869;GO:0097730;GO:0005911;GO:0007632;GO:1903348;GO:1904491;GO:0030317;GO:0035845;GO:0045494;GO:0060041;GO:0032391;GO:0097470;GO:0120206	nucleus;cytoplasm;intracellular membrane-bounded organelle;nucleoplasm;cytosol;actin cytoskeleton organization;cilium;cytoskeleton;cell junction;signal transduction;nuclear body;cell projection;protein binding;microtubule organizing center;negative regulation of canonical Wnt signaling pathway;cell-cell adhesion;centrosome;bicellular tight junction;ciliary base;structural molecule activity;ciliar…	NM_001291594;NM_001291593;NM_015102	NP_055917	NPHP4	-0.242819	0.53656	-0.0296006	0.95318	0.213218	0.642895	-0.132669	0.999944	0.110149	1	-0.103069	0.916683	-0.210974	0.654033	0.0318449	1	-0.181373	0.811514	-0.0783044	1	-0.0432662	0.895914	-0.173286	0.494368	-0.13002	1	-0.170306	0.459952	-0.12704	1	0.00298035	1
ENSG00000069424.15	chr1	5990927	6101193	+	110266	1	KCNAB2|KCNAB2-247|ENSG00000069424.15|ENST00000671076.1|protein_coding	ENSG00000069424	protein_coding	8514	uc287nka.1;uc057bsm.2;uc009vlv.4;uc288cza.1;uc288lbo.1;uc287rzo.1;uc287sgy.1;uc287nrs.1;uc057bst.2;uc057bsn.2;uc057bsq.2;uc057bsp.1;uc288gsi.1;uc287kat.1;uc057bsr.2;uc287pvv.1;uc287lio.1;uc001alv.4;uc057bsw.2;uc057bss.2;uc001alw.4;uc287yos.1;uc287kpc.1;uc287vth.1;uc287oiw.1;uc001alu.4;uc057bsx.2;uc287pdt.1;uc288deg.1;uc288btn.1;uc287jku.1;uc287npz.1;uc288hne.1;uc001alx.3;uc288gmr.1;uc057bso.2;uc0…	KCNAB2	GO:0016020;GO:0016021;GO:0005886;GO:0005249;GO:0006813;GO:0071805;GO:0005737;GO:0006811;GO:0034220;GO:0016491;GO:0005856;GO:0005829;GO:0030054;GO:0042995;GO:0005244;GO:0034765;GO:0005874;GO:0005515;GO:0045202;GO:0043005;GO:0030424;GO:0015459;GO:0044325;GO:0008076;GO:0031234;GO:0035579;GO:0070821;GO:0004033;GO:1901379;GO:0044224;GO:0070995;GO:0098900;GO:2000008;GO:1990031;GO:0055085	membrane;integral component of membrane;plasma membrane;voltage-gated potassium channel activity;potassium ion transport;potassium ion transmembrane transport;cytoplasm;ion transport;ion transmembrane transport;oxidoreductase activity;cytoskeleton;cytosol;cell junction;cell projection;voltage-gated ion channel activity;regulation of ion transmembrane transport;microtubule;protein binding;synapse;…	NM_001199861;NM_003636;NM_172130;NM_001199860;NM_001199862;NM_001199863	NP_001186790;NP_003627;NP_742128;NP_001186789;NP_001186791;NP_001186792	KCNAB2	-0.0708589	0.999938	0.0836438	0.875523	0.154503	0.848239	-0.0608685	0.999944	0.00999037	1	-0.144512	0.900312	-0.0616844	0.969887	0.00917445	1	-0.145328	0.900998	-0.00081592	1	-0.209258	0.388236	-0.270337	0.270164	-0.0610789	1	-0.319074	0.122421	-0.109816	1	-0.0487372	1
ENSG00000116254.18	chr1	6101787	6180321	-	78534	1	CHD5|CHD5-205|ENSG00000116254.18|ENST00000491020.1|protein_coding	ENSG00000116254	protein_coding	26038	uc001amb.4;uc057bsy.1;uc057bsz.1;uc057bta.1;uc057btb.1;uc057btc.1	CHD5	GO:0005634;GO:0016607;GO:0016020;GO:0046872;GO:0000166;GO:0005524;GO:0005654;GO:0005829;GO:0003677;GO:0016787;GO:0006325;GO:0030154;GO:0004386;GO:0016887;GO:0003678;GO:0032508;GO:0006338;GO:0007399;GO:0140658;GO:0007283;GO:0006357;GO:0008285;GO:0000792;GO:0043967;GO:0035093;GO:0016581;GO:0021895;GO:0098532;GO:0061628;GO:1901798;GO:0043233	nucleus;nuclear speck;membrane;metal ion binding;nucleotide binding;ATP binding;nucleoplasm;cytosol;DNA binding;hydrolase activity;chromatin organization;cell differentiation;helicase activity;ATP hydrolysis activity;DNA helicase activity;DNA duplex unwinding;chromatin remodeling;nervous system development;ATP-dependent chromatin remodeler activity;spermatogenesis;regulation of transcription by R…	NM_015557	NP_056372	CHD5	-0.352868	0.985813	0.0789201	0.948066	0.431788	0.743668	-0.130161	0.999944	0.222707	1	-0.209081	0.934694	-0.293772	0.890495	0.0590962	1	-0.372692	0.86121	-0.16361	1	-0.70104	0.631653	-1.16985	0.370606	-0.468814	1	-0.988281	0.415208	-0.287241	1	0.181573	1
ENSG00000285629.1	chr1	6159430	6197757	-	38327	1	RP1-120G22.12|RP1-120G22.12-001|ENSG00000285629.1|ENST00000484532.6|protein_coding	ENSG00000285629	protein_coding		uc057btd.2		GO:0005737;GO:0003735;GO:0006412;GO:0005840	cytoplasm;structural constituent of ribosome;translation;ribosome			ENSG00000285629.1	0.0472975	0.999938	-0.0741441	0.850778	-0.121442	0.840761	0.0348927	0.999944	-0.0124048	1	0.109037	0.900522	0.161265	0.779228	0.113968	1	0.235409	0.597716	0.126372	1	0.048514	0.780115	0.0531893	0.757791	0.00467531	1	0.05849	0.704004	0.00997601	1	0.0053007	1
ENSG00000116251.11	chr1	6185020	6209389	-	24369	1	RPL22|RPL22-203|ENSG00000116251.11|ENST00000465335.1|protein_coding	ENSG00000116251	protein_coding		uc001amd.5;uc057bte.1;uc057btf.1;uc057btg.1;uc057bth.1;uc057bti.1;uc057btj.1	RPL22	GO:0005634;GO:0003723;GO:0006412;GO:0003735;GO:0005840;GO:0005925;GO:0005515;GO:0008201;GO:0042802;GO:0005829;GO:0070062;GO:0005737;GO:1990904;GO:0002181;GO:0022625;GO:0022626;GO:0045182;GO:0046632;GO:0099577;GO:0098793;GO:0098978	nucleus;RNA binding;translation;structural constituent of ribosome;ribosome;focal adhesion;protein binding;heparin binding;identical protein binding;cytosol;extracellular exosome;cytoplasm;ribonucleoprotein complex;cytoplasmic translation;cytosolic large ribosomal subunit;cytosolic ribosome;translation regulator activity;alpha-beta T cell differentiation;regulation of translation at presynapse, m…	NM_000983	NP_000974	RPL22	-0.00236617	0.999938	-0.0426708	0.915195	-0.0403046	0.961785	0.0329539	0.999944	0.03532	1	0.0756247	0.930428	0.152174	0.769953	0.15454	1	0.194845	0.700367	0.11922	1	-0.0167941	0.918542	0.000638876	0.997441	0.0174329	1	0.0112318	0.944557	0.0280259	1	0.0105929	1
ENSG00000226944.1	chr1	6204840	6205780	-	940	1	RNF207-AS1|RNF207-AS1-201|ENSG00000226944.1|ENST00000455744.1|lncRNA	ENSG00000226944	lncRNA		uc057btk.1	RNF207-AS1			NA	NA	RNF207-AS1	-0.537535	0.999938	-0.35496	0.849564	0.182575	0.965635	-0.469817	0.999944	0.0677184	1	-0.114857	0.98496	-0.29403	0.955809	0.243505	1	0.0609296	0.993416	0.175787	1	-2.52517	0.321842	-1.87577	0.513098	0.649391	1	-2.4305	0.30849	0.0946698	1	-0.554721	1
ENSG00000158286.13	chr1	6205475	6221299	+	15824	1	RNF207|RNF207-204|ENSG00000158286.13|ENST00000483336.1|protein_coding	ENSG00000158286	protein_coding	388591	uc057btl.1;uc057btm.1;uc001amg.5;uc001amh.4;uc057btn.1;uc057bto.1;uc057btp.1;uc057btq.1;uc057btr.1	RNF207	GO:0005515;GO:0010628;GO:0005737;GO:0008270;GO:0046872;GO:0030544;GO:0044325;GO:0051087;GO:0048471;GO:0055117;GO:1902261;GO:1903762;GO:0086019;GO:1901018;GO:1901207;GO:1903954	protein binding;positive regulation of gene expression;cytoplasm;zinc ion binding;metal ion binding;Hsp70 protein binding;transmembrane transporter binding;chaperone binding;perinuclear region of cytoplasm;regulation of cardiac muscle contraction;positive regulation of delayed rectifier potassium channel activity;positive regulation of voltage-gated potassium channel activity involved in ventricu…	NM_207396	NP_997279	RNF207	-0.63758	0.0034672	-0.00922709	0.989348	0.628353	0.00770841	-0.0312945	0.999944	0.606286	0.02381	-0.0220674	0.99147	-0.15863	0.895293	0.47895	0.273732	-0.149403	0.909538	-0.127335	1	-0.533944	0.0173953	-0.343444	0.250459	0.1905	1	-0.271659	0.315771	0.262285	1	0.0717856	1
ENSG00000116237.16	chr1	6221193	6235972	-	14779	1	ICMT|ICMT-202|ENSG00000116237.16|ENST00000474756.1|protein_coding	ENSG00000116237	protein_coding	23463	uc001amk.5;uc057bts.1;uc057btt.1;uc057btu.1	ICMT	GO:0016020;GO:0016021;GO:0016740;GO:0005783;GO:0005789;GO:0008168;GO:0032259;GO:0005515;GO:0003880;GO:0004671;GO:0006481;GO:0046498;GO:0046499;GO:0006464;GO:0006612	membrane;integral component of membrane;transferase activity;endoplasmic reticulum;endoplasmic reticulum membrane;methyltransferase activity;methylation;protein binding;protein C-terminal carboxyl O-methyltransferase activity;protein C-terminal S-isoprenylcysteine carboxyl O-methyltransferase activity;C-terminal protein methylation;S-adenosylhomocysteine metabolic process;S-adenosylmethioninamine…	NM_012405	NP_036537	ICMT	0.0983713	0.999938	0.0147887	0.970315	-0.0835826	0.863236	0.0413642	0.999944	-0.0570071	1	0.0265755	0.975685	0.0922623	0.879086	-0.00610905	1	0.0774735	0.909704	0.0508981	1	0.0640662	0.622959	-0.00801299	0.968014	-0.0720792	1	0.0365901	0.789231	-0.0274761	1	0.0446031	1
ENSG00000225077.3	chr1	6234692	6239444	+	4752	1	LINC00337|LINC00337-201|ENSG00000225077.3|ENST00000429480.2|lncRNA	ENSG00000225077	lncRNA		uc285fza.1;uc031tnm.2;uc057btv.1	ICMT-DT			NA	NA	ICMT-DT	0.00496989	0.999938	0.0451679	0.95643	0.040198	0.982501	0.046319	0.999944	0.0413491	1	0.00115115	0.99991	0.142222	0.936823	0.137252	1	0.0970545	0.95795	0.0959033	1	-0.857204	0.119975	-0.93236	0.0988891	-0.0751555	1	-0.724724	0.187283	0.13248	1	0.207636	1
ENSG00000173673.8	chr1	6244179	6245578	+	1399	1	HES3|HES3-201|ENSG00000173673.8|ENST00000377898.4|protein_coding	ENSG00000173673	protein_coding	390992	uc009vly.3	HES3	GO:0005634;GO:0003677;GO:0046983;GO:0006357;GO:0000981;GO:0000978;GO:0000785;GO:0009952;GO:0050767;GO:0007219;GO:0070888;GO:0045665;GO:0071820	nucleus;DNA binding;protein dimerization activity;regulation of transcription by RNA polymerase II;DNA-binding transcription factor activity, RNA polymerase II-specific;RNA polymerase II cis-regulatory region sequence-specific DNA binding;chromatin;anterior/posterior pattern specification;regulation of neurogenesis;Notch signaling pathway;E-box binding;negative regulation of neuron differentiatio…	NM_001024598	NP_001019769	HES3	NA	NA	NA	NA	NA	NA	NA	NA	NA	NA	NA	NA	NA	NA	NA	NA	NA	NA	NA	NA	NA	NA	NA	NA	NA	NA	NA	NA	NA	NA	NA	NA
ENSG00000158292.7	chr1	6247353	6261098	-	13745	1	GPR153|GPR153-201|ENSG00000158292.7|ENST00000377893.3|protein_coding	ENSG00000158292	protein_coding	387509	uc001amp.3	GPR153	GO:0016020;GO:0016021;GO:0004930;GO:0007186;GO:0005886;GO:0007165	membrane;integral component of membrane;G protein-coupled receptor activity;G protein-coupled receptor signaling pathway;plasma membrane;signal transduction	NM_207370	NP_997253	GPR153	-0.296808	0.637308	-0.261624	0.513553	0.035184	0.981265	-0.536689	0.0237088	-0.239881	1	-0.275065	0.775748	-0.533932	0.0250959	-0.237125	1	-0.272309	0.748233	0.00275664	1	-0.548728	0.294995	-0.556867	0.314832	-0.00813856	1	-0.722371	0.116182	-0.173643	1	-0.165504	1
ENSG00000097021.20	chr1	6264269	6393767	-	129498	1	ACOT7|ACOT7-208|ENSG00000097021.20|ENST00000481175.1|protein_coding	ENSG00000097021	protein_coding	11332	uc057btw.1;uc001amq.4;uc001amr.4;uc001ams.4;uc057btx.1;uc057bty.1;uc001amt.4;uc057btz.2;uc057bua.1;uc057bub.1	ACOT7	GO:0005515;GO:0005737;GO:0005654;GO:0005829;GO:0016787;GO:0005739;GO:0006629;GO:0006631;GO:0016790;GO:0052689;GO:0070062;GO:0042803;GO:0000062;GO:0016290;GO:0036042;GO:0047617;GO:0102991;GO:0006637;GO:0015937;GO:0036114;GO:0036116;GO:0051792;GO:1900535	protein binding;cytoplasm;nucleoplasm;cytosol;hydrolase activity;mitochondrion;lipid metabolic process;fatty acid metabolic process;thiolester hydrolase activity;carboxylic ester hydrolase activity;extracellular exosome;protein homodimerization activity;fatty-acyl-CoA binding;palmitoyl-CoA hydrolase activity;long-chain fatty acyl-CoA binding;acyl-CoA hydrolase activity;myristoyl-CoA hydrolase act…	NM_181866;NM_181865;NM_181864;NM_007274	NP_863656;NP_863655;NP_863654;NP_009205	ACOT7	0.209221	0.317625	0.235974	0.151664	0.0267531	0.974878	0.155665	0.910899	-0.0535558	1	-0.080309	0.911032	0.196845	0.418198	-0.0123765	1	-0.0391296	0.965001	0.0411794	1	0.334636	0.000117629	0.300113	0.00119029	-0.0345227	1	0.284018	0.00239203	-0.0506182	1	-0.0160955	1
ENSG00000271746.1	chr1	6393555	6394391	+	836	1	RP1-202O8.3|RP1-202O8.3-001|ENSG00000271746.1|ENST00000607670.1|lncRNA	ENSG00000271746	lncRNA		uc057buc.1				NA	NA	ENSG00000271746.1	-0.683547	0.999938	-0.405538	0.897501	0.278008	0.965635	-0.249164	0.999944	0.434383	1	0.156374	0.98835	-1.07232	0.806334	-0.388777	1	-0.666786	0.915097	-0.82316	1	-2.57507	0.413387	-0.888199	0.844453	1.68687	1	-0.827507	0.844716	1.74757	1	0.0606918	1
ENSG00000069812.11	chr1	6412418	6424670	-	12252	1	HES2|HES2-206|ENSG00000069812.11|ENST00000489730.1|protein_coding	ENSG00000069812	protein_coding		uc001amw.5;uc057bud.1;uc057bue.1;uc001amx.4;uc057buf.1;uc057bug.1	HES2	GO:0005634;GO:0003677;GO:0046983;GO:0006355;GO:0006357;GO:0000981;GO:0000978;GO:0000785;GO:1990837;GO:0009952;GO:0050767;GO:0001227;GO:0003690;GO:0000122;GO:0045892	nucleus;DNA binding;protein dimerization activity;regulation of transcription, DNA-templated;regulation of transcription by RNA polymerase II;DNA-binding transcription factor activity, RNA polymerase II-specific;RNA polymerase II cis-regulatory region sequence-specific DNA binding;chromatin;sequence-specific double-stranded DNA binding;anterior/posterior pattern specification;regulation of neurog…	NM_019089	NP_061962	HES2	-0.0842018	0.999938	-0.171043	0.848689	-0.0868417	0.967523	0.0664988	0.999944	0.150701	1	0.237542	0.907167	0.101786	0.97138	0.185987	1	0.272829	0.892228	0.0352867	1	-0.544602	0.681551	-0.773932	0.524319	-0.22933	1	-0.412929	0.753589	0.131672	1	0.361003	1
ENSG00000187017.17	chr1	6424776	6461367	+	36591	1	ESPN|ESPN-205|ENSG00000187017.17|ENST00000468561.2|protein_coding	ENSG00000187017	protein_coding	83715	uc285fzb.1;uc285fzc.1;uc284mml.1;uc284mmm.1;uc057buh.1;uc284mmn.1;uc284mmo.2;uc001amz.5;uc057buk.3;uc057bul.1;uc284mmp.1;uc057bum.2;uc285fzd.1;uc057bun.2;uc285fze.1;uc057bup.2	ESPN	GO:0005737;GO:0003779;GO:0051015;GO:0005856;GO:0007605;GO:0042995;GO:0017124;GO:0051017;GO:0005902;GO:0032420;GO:0030034;GO:0005903;GO:0031941;GO:0032426;GO:0005515	cytoplasm;actin binding;actin filament binding;cytoskeleton;sensory perception of sound;cell projection;SH3 domain binding;actin filament bundle assembly;microvillus;stereocilium;microvillar actin bundle assembly;brush border;filamentous actin;stereocilium tip;protein binding	NM_031475;NM_001367474;NM_001367473	NP_001354403;NP_001354402;NP_113663	ESPN	0.0974475	0.999938	0.333504	0.496493	0.236057	0.817011	-0.101854	0.999944	-0.199302	1	-0.435358	0.568289	-0.127336	0.946678	-0.224784	1	-0.46084	0.481757	-0.0254821	1	-0.0122952	0.983934	-0.0451883	0.942079	-0.0328931	1	-0.189091	0.660822	-0.176796	1	-0.143903	1
ENSG00000265392.1	chr1	6429834	6429896	-	62	1	MIR4252|MIR4252-201|ENSG00000265392.1|ENST00000585139.1|miRNA	ENSG00000265392	miRNA	100422975	uc021ofo.1	MIR4252			NA	NA	MIR4252	NA	NA	NA	NA	NA	NA	NA	NA	NA	NA	NA	NA	NA	NA	NA	NA	NA	NA	NA	NA	NA	NA	NA	NA	NA	NA	NA	NA	NA	NA	NA	NA
ENSG00000231868.1	chr1	6443034	6447006	-	3972	1	RP1-202O8.2|RP1-202O8.2-001|ENSG00000231868.1|ENST00000419034.1|lncRNA	ENSG00000231868	lncRNA		uc057bui.1				NA	NA	ENSG00000231868.1	0.091925	0.999938	0.432368	0.627893	0.340443	0.84569	-0.0296137	0.999944	-0.121539	1	-0.461982	0.846838	-0.0819416	0.983454	-0.173867	1	-0.51431	0.792633	-0.0523279	1	0.268735	0.879916	0.520001	0.753984	0.251266	1	-0.314059	0.844716	-0.582794	1	-0.83406	1
ENSG00000215788.11	chr1	6460786	6466175	-	5389	1	TNFRSF25|TNFRSF25-220|ENSG00000215788.11|ENST00000515145.1|protein_coding	ENSG00000215788	protein_coding	8718	uc285fzf.1;uc057buq.1;uc057bur.1;uc001anh.4;uc057bus.1;uc057but.1;uc001ane.5;uc001anf.4;uc001ang.4;uc001ana.4;uc057buu.1;uc057buv.1;uc057buw.1;uc057bux.1;uc057buy.1;uc057buz.1;uc057bva.1;uc057bvb.1;uc057bvc.1;uc057bvd.1;uc057bve.1	TNFRSF25	GO:0016020;GO:0016021;GO:0110165;GO:0006915;GO:0007165;GO:0005515;GO:0005886;GO:0005576;GO:0005829;GO:0042981;GO:0038023;GO:0033209;GO:0005887;GO:0007166;GO:0097190;GO:0005031	membrane;integral component of membrane;cellular anatomical entity;apoptotic process;signal transduction;protein binding;plasma membrane;extracellular region;cytosol;regulation of apoptotic process;signaling receptor activity;tumor necrosis factor-mediated signaling pathway;integral component of plasma membrane;cell surface receptor signaling pathway;apoptotic signaling pathway;tumor necrosis fac…	NM_148965;NM_003790;NM_148966;NM_148967;NM_148970;NM_001039664	NP_683866;NP_003781;NP_683867;NP_683868;NP_683871;NP_001034753	TNFRSF25	0.196829	0.999938	0.507636	0.215407	0.310808	0.739049	0.384809	0.843091	0.18798	1	-0.122827	0.950141	0.298272	0.781239	0.101443	1	-0.209365	0.899214	-0.0865376	1	0.579832	0.00944358	0.155274	0.644903	-0.424558	0.719937	0.323608	0.222415	-0.256225	1	0.168334	1
ENSG00000171680.23	chr1	6467122	6520074	-	52952	1	PLEKHG5|PLEKHG5-224|ENSG00000171680.23|ENST00000675812.1|protein_coding	ENSG00000171680	protein_coding	57449	uc057bvg.1;uc057bvf.2;uc288nwo.1;uc010nzr.2;uc001ank.2;uc009vmb.3;uc001anl.4;uc001anm.4;uc288ozb.1;uc001anp.4;uc001ann.2;uc001ano.3;uc288mcp.2;uc001anq.4;uc288per.1;uc288ojb.1;uc031plb.2;uc288ppi.1;uc288ojr.1;uc288qff.1;uc288oce.1;uc288nst.1;uc288pzu.1;uc288ohx.1;uc288qba.1;uc288pde.1;uc288qdt.1;uc288nxa.1;uc288pjd.1	PLEKHG5	GO:0005085;GO:0005737;GO:0016020;GO:0005886;GO:0050790;GO:0030054;GO:0043123;GO:0042995;GO:0048471;GO:0030027;GO:0005829;GO:0051056;GO:0007266;GO:0030424;GO:0005911;GO:0030139;GO:0043542;GO:0035767;GO:0005515	guanyl-nucleotide exchange factor activity;cytoplasm;membrane;plasma membrane;regulation of catalytic activity;cell junction;positive regulation of I-kappaB kinase/NF-kappaB signaling;cell projection;perinuclear region of cytoplasm;lamellipodium;cytosol;regulation of small GTPase mediated signal transduction;Rho protein signal transduction;axon;cell-cell junction;endocytic vesicle;endothelial cel…	NM_001265593;NM_001042665;NM_001265594;NM_001042664;NM_020631;NM_001042663;NM_198681;NM_001265592	NP_001252522;NP_001036130;NP_001252523;NP_001036129;NP_065682;NP_001036128;NP_941374;NP_001252521	PLEKHG5	0.103221	0.999938	0.414901	0.216769	0.311681	0.627229	0.173941	0.999944	0.0707206	1	-0.24096	0.847171	0.0963108	0.954663	-0.00690996	1	-0.318591	0.706528	-0.0776306	1	0.178789	0.671677	0.0174655	0.97659	-0.161324	1	0.109292	0.800677	-0.0694976	1	0.0918263	1
ENSG00000162408.11	chr1	6521347	6554513	-	33166	1	NOL9|NOL9-205|ENSG00000162408.11|ENST00000464665.1|protein_coding	ENSG00000162408	protein_coding	79707	uc001ans.5;uc057bvh.1;uc057bvi.1;uc057bvk.1;uc057bvl.1	NOL9	GO:0005634;GO:0003723;GO:0006396;GO:0016020;GO:0000166;GO:0005524;GO:0016301;GO:0016740;GO:0016310;GO:0005730;GO:0045111;GO:0005515;GO:0006364;GO:0005654;GO:0051731;GO:0000460;GO:0000448	nucleus;RNA binding;RNA processing;membrane;nucleotide binding;ATP binding;kinase activity;transferase activity;phosphorylation;nucleolus;intermediate filament cytoskeleton;protein binding;rRNA processing;nucleoplasm;polynucleotide 5'-hydroxyl-kinase activity;maturation of 5.8S rRNA;cleavage in ITS2 between 5.8S rRNA and LSU-rRNA of tricistronic rRNA transcript (SSU-rRNA, 5.8S rRNA, LSU-rRNA)	NM_024654	NP_078930	NOL9	0.0447056	0.999938	-0.06459	0.855808	-0.109296	0.840269	0.0491206	0.999944	0.00441495	1	0.113711	0.880548	-0.0139162	0.994529	-0.0586218	1	0.0506739	0.956137	-0.0630367	1	0.155218	0.452026	0.116272	0.605518	-0.0389464	1	0.210897	0.241009	0.0556789	1	0.0946254	1
ENSG00000253022.1	chr1	6540854	6540964	+	110	1	RNU6-731P|RNU6-731P-201|ENSG00000253022.1|ENST00000517213.1|snRNA	ENSG00000253022	snRNA		uc057bvj.1	RNU6-731P			NA	NA	RNU6-731P	NA	NA	NA	NA	NA	NA	NA	NA	NA	NA	NA	NA	NA	NA	NA	NA	NA	NA	NA	NA	NA	NA	NA	NA	NA	NA	NA	NA	NA	NA	NA	NA
ENSG00000229519.2	chr1	6547905	6548619	+	714	1	RP11-58A11.2|RP11-58A11.2-001|ENSG00000229519.2|ENST00000456162.2|processed_pseudogene	ENSG00000229519	processed_pseudogene		uc286dqk.1				NA	NA	ENSG00000229519.2	0.266718	0.999938	-0.0261253	0.991031	-0.292844	0.945728	0.323264	0.999944	0.0565454	1	0.349389	0.950056	0.248558	0.968471	-0.0181602	1	0.274683	0.959942	-0.0747056	1	0.386786	0.784032	0.395643	0.783651	0.0088577	1	0.187408	0.899463	-0.199377	1	-0.208235	1
ENSG00000173662.21	chr1	6555307	6579755	+	24448	1	TAS1R1|TAS1R1-204|ENSG00000173662.21|ENST00000415267.1|protein_coding	ENSG00000173662	protein_coding	80835	uc001ant.5;uc001anu.4;uc057bvn.1;uc057bvo.1	TAS1R1	GO:0016020;GO:0016021;GO:0004930;GO:0007186;GO:0005886;GO:0007165;GO:0050896;GO:0005887;GO:0050909;GO:0050912;GO:0008527;GO:0050917	membrane;integral component of membrane;G protein-coupled receptor activity;G protein-coupled receptor signaling pathway;plasma membrane;signal transduction;response to stimulus;integral component of plasma membrane;sensory perception of taste;detection of chemical stimulus involved in sensory perception of taste;taste receptor activity;sensory perception of umami taste	NM_138697;NM_177540	NP_619642;NP_803884	TAS1R1	-0.542388	0.999938	-0.0975488	0.974427	0.444839	0.908064	-0.526517	0.999944	0.0158709	1	-0.428968	0.932906	-0.453621	0.934646	0.088767	1	-0.356072	0.94955	0.0728961	1	NA	NA	NA	NA	NA	NA	NA	NA	NA	NA	NA	NA
ENSG00000204859.13	chr1	6579994	6589280	+	9286	1	ZBTB48|ZBTB48-205|ENSG00000204859.13|ENST00000466941.1|protein_coding	ENSG00000204859	protein_coding	3104	uc001anx.6;uc057bvp.1;uc057bvq.1;uc057bvr.1;uc001any.3;uc057bvt.1;uc057bvu.1;uc057bvv.1	ZBTB48	GO:0005634;GO:0046872;GO:0003677;GO:0005694;GO:0005515;GO:0045893;GO:0000781;GO:0006357;GO:0042802;GO:0000978;GO:0000976;GO:0003700;GO:0010833;GO:0003691	nucleus;metal ion binding;DNA binding;chromosome;protein binding;positive regulation of transcription, DNA-templated;chromosome, telomeric region;regulation of transcription by RNA polymerase II;identical protein binding;RNA polymerase II cis-regulatory region sequence-specific DNA binding;transcription cis-regulatory region binding;DNA-binding transcription factor activity;telomere maintenance v…	NM_005341;NM_001278648;NM_001278647	NP_005332;NP_001265577;NP_001265576	ZBTB48	0.0543556	0.999938	0.136475	0.627746	0.0821197	0.896612	-0.0193962	0.999944	-0.0737518	1	-0.155872	0.837754	0.0476115	0.963935	-0.0067441	1	-0.0888638	0.915341	0.0670077	1	-0.344145	0.214278	-0.11066	0.765376	0.233485	1	-0.278723	0.299452	0.0654217	1	-0.168063	1
ENSG00000162413.16	chr1	6590724	6614607	-	23883	1	KLHL21|KLHL21-203|ENSG00000162413.16|ENST00000463043.1|protein_coding	ENSG00000162413	protein_coding		uc001aoa.3;uc001anz.2;uc057bvw.1;uc057bvy.1;uc057bvz.1	KLHL21	GO:0005737;GO:0007049;GO:0016567;GO:0005856;GO:0051301;GO:0005515;GO:0004842;GO:0097602;GO:0005819;GO:0005829;GO:0031463;GO:0032465;GO:0005827;GO:0035853	cytoplasm;cell cycle;protein ubiquitination;cytoskeleton;cell division;protein binding;ubiquitin-protein transferase activity;cullin family protein binding;spindle;cytosol;Cul3-RING ubiquitin ligase complex;regulation of cytokinesis;polar microtubule;chromosome passenger complex localization to spindle midzone	NM_014851;NM_001324309	NP_055666	KLHL21	0.1939	0.686779	0.192826	0.45349	-0.00107391	0.998652	0.123822	0.999944	-0.0700773	1	-0.0690034	0.942999	0.158377	0.765964	-0.0355225	1	-0.0344486	0.975958	0.0345549	1	-0.0613955	0.85735	-0.188589	0.494227	-0.127193	1	-0.019968	0.955805	0.0414275	1	0.168621	1
ENSG00000116273.6	chr1	6613731	6624030	+	10299	1	PHF13|PHF13-202|ENSG00000116273.6|ENST00000495385.1|protein_coding	ENSG00000116273	protein_coding		uc001aob.6;uc057bwa.1	PHF13	GO:0005634;GO:0046872;GO:0007049;GO:0006325;GO:0051301;GO:0005654;GO:0030261;GO:0035064;GO:0007059;GO:0003682;GO:0007076;GO:0000278	nucleus;metal ion binding;cell cycle;chromatin organization;cell division;nucleoplasm;chromosome condensation;methylated histone binding;chromosome segregation;chromatin binding;mitotic chromosome condensation;mitotic cell cycle	NM_153812	NP_722519	PHF13	0.0993887	0.999938	0.182948	0.427865	0.0835594	0.885396	0.0630137	0.999944	-0.036375	1	-0.119934	0.868184	0.0377174	0.971426	-0.0616713	1	-0.145231	0.815223	-0.0252963	1	-0.0353443	0.891672	-0.0661825	0.782062	-0.0308382	1	-0.026445	0.915135	0.00889935	1	0.0397376	1
ENSG00000041988.15	chr1	6624866	6635586	+	10720	1	THAP3|THAP3-205|ENSG00000041988.15|ENST00000480647.1|protein_coding	ENSG00000041988	protein_coding	90326	uc001aoc.4;uc057bwb.1;uc001aod.4;uc001aoe.3;uc057bwc.1;uc057bwd.1;uc057bwe.1;uc057bwf.1	THAP3	GO:0046872;GO:0003677;GO:0005515;GO:0045944	metal ion binding;DNA binding;protein binding;positive regulation of transcription by RNA polymerase II	NM_001195753;NM_001394496;NM_001394499;NM_001195752;NM_001394500;NM_138350;NM_001394497;NM_001394498	NP_001182682;NP_001182681;NP_612359	THAP3	0.129188	0.999938	0.307988	0.372457	0.178799	0.82116	0.190909	0.999944	0.0617208	1	-0.117078	0.927745	0.238297	0.743284	0.109109	1	-0.0696901	0.962327	0.0473884	1	-0.108994	0.687456	-0.0779631	0.794119	0.0310306	1	-0.155351	0.4954	-0.0463572	1	-0.0773877	1
ENSG00000007923.16	chr1	6634168	6701924	-	67756	1	DNAJC11|DNAJC11-207|ENSG00000007923.16|ENST00000465911.1|protein_coding	ENSG00000007923	protein_coding	55735	uc057bwh.1;uc001aof.4;uc057bwg.1;uc001aog.3;uc057bwj.1;uc057bwk.1;uc057bwm.1;uc057bwl.1;uc057bwn.1;uc057bwo.1	DNAJC11	GO:0016607;GO:0016020;GO:0005654;GO:0005739;GO:0005741;GO:0005515;GO:0061617;GO:0007007;GO:0001401;GO:0140275;GO:0042407	nuclear speck;membrane;nucleoplasm;mitochondrion;mitochondrial outer membrane;protein binding;MICOS complex;inner mitochondrial membrane organization;SAM complex;MIB complex;cristae formation	NM_018198	NP_060668	DNAJC11	0.0126597	0.999938	0.11106	0.65954	0.0984005	0.834221	0.0986104	0.999944	0.0859507	1	-0.0124498	0.99147	0.121153	0.806329	0.108493	1	0.0100927	0.994267	0.0225425	1	0.0441635	0.809118	0.0611739	0.724067	0.0170103	1	0.0823863	0.574216	0.0382227	1	0.0212124	1
ENSG00000228750.7	chr1	6724637	6730012	+	5375	1	LINC01672|LINC01672-206|ENSG00000228750.7|ENST00000654537.1|lncRNA	ENSG00000228750	lncRNA		uc057bwp.1;uc031tnp.2;uc031tnq.3;uc284mmq.1;uc284mmr.2;uc287lxl.1	LINC01672			NA	NA	LINC01672	NA	NA	NA	NA	NA	NA	NA	NA	NA	NA	NA	NA	NA	NA	NA	NA	NA	NA	NA	NA	NA	NA	NA	NA	NA	NA	NA	NA	NA	NA	NA	NA
ENSG00000284744.1	chr1	6767954	6770038	+	2084	1	RP11-242F24.2|RP11-242F24.2-001|ENSG00000284744.1|ENST00000641757.1|lncRNA	ENSG00000284744	lncRNA		uc285fzh.1				NA	NA	ENSG00000284744.1	NA	NA	NA	NA	NA	NA	NA	NA	NA	NA	NA	NA	NA	NA	NA	NA	NA	NA	NA	NA	NA	NA	NA	NA	NA	NA	NA	NA	NA	NA	NA	NA
ENSG00000237436.1	chr1	6783892	6784843	-	951	1	CAMTA1-DT|CAMTA1-DT-201|ENSG00000237436.1|ENST00000442889.1|lncRNA	ENSG00000237436	lncRNA		uc057bwq.1	CAMTA1-DT			NA	NA	CAMTA1-DT	0.200399	0.999938	0.611922	0.556167	0.411523	0.850314	0.356175	0.999944	0.155776	1	-0.255747	0.945337	-0.0719351	0.985985	-0.272334	1	-0.683857	0.757332	-0.42811	1	-0.69783	0.633475	-0.926374	0.500606	-0.228544	1	-0.849539	0.506725	-0.151709	1	0.0768352	1
ENSG00000171735.19	chr1	6785454	7769706	+	984252	1	CAMTA1|CAMTA1-210|ENSG00000171735.19|ENST00000476864.1|protein_coding	ENSG00000171735	protein_coding	23261	uc001aoi.4;uc057bwr.1;uc021ofr.2;uc001aoh.4;uc021ofq.2;uc057bws.1;uc057bwt.1;uc057bwu.1;uc057bwv.1;uc057bww.1;uc057bwx.1;uc057bwy.1;uc057bwz.1;uc057bxk.1;uc057bxl.1;uc057bxm.1	CAMTA1	GO:0005634;GO:0005737;GO:0005730;GO:0005829;GO:0003677;GO:0006357;GO:0003712;GO:0003690;GO:0035307;GO:0070886;GO:0043565;GO:0045944;GO:0050885;GO:0005515	nucleus;cytoplasm;nucleolus;cytosol;DNA binding;regulation of transcription by RNA polymerase II;transcription coregulator activity;double-stranded DNA binding;positive regulation of protein dephosphorylation;positive regulation of calcineurin-NFAT signaling cascade;sequence-specific DNA binding;positive regulation of transcription by RNA polymerase II;neuromuscular process controlling balance;pr…	NM_015215;NM_001349609;NM_001349610;NM_001349608;NM_001349612;NM_001195563;NM_001242701;NM_001349627;NM_001349614;NM_001349620;NM_001349621;NM_001349625;NM_001349623;NM_001349617;NM_001349613;NM_001349616;NM_001349615;NM_001349618;NM_001349619;NM_001349622;NM_001349626;NM_001349624	NP_001336538;NP_001336541;NP_001336539;NP_001336537;NP_056030;NP_001182492;NP_001229630;NP_001336556;NP_001336547;NP_001336552;NP_001336542;NP_001336543;NP_001336549;NP_001336555;NP_001336553;NP_001336548;NP_001336551;NP_001336544;NP_001336545;NP_001336554	CAMTA1	-0.144263	0.999938	-0.0282538	0.960037	0.11601	0.878175	-0.0760639	0.999944	0.0681996	1	-0.0478101	0.971488	-0.107308	0.92302	0.0369554	1	-0.0790542	0.948447	-0.0312441	1	0.0623839	0.839067	0.193703	0.436739	0.131319	1	0.218398	0.310024	0.156014	1	0.0246947	1
ENSG00000227950.1	chr1	6834333	6834618	-	285	1	RP11-312B8.2|RP11-312B8.2-001|ENSG00000227950.1|ENST00000433407.1|processed_pseudogene	ENSG00000227950	processed_pseudogene		uc286dql.1				NA	NA	ENSG00000227950.1	NA	NA	NA	NA	NA	NA	NA	NA	NA	NA	NA	NA	NA	NA	NA	NA	NA	NA	NA	NA	NA	NA	NA	NA	NA	NA	NA	NA	NA	NA	NA	NA
ENSG00000237365.1	chr1	7008376	7014279	-	5903	1	RP11-334N17.1|RP11-334N17.1-001|ENSG00000237365.1|ENST00000456701.1|lncRNA	ENSG00000237365	lncRNA		uc057bxa.1				NA	NA	ENSG00000237365.1	NA	NA	NA	NA	NA	NA	NA	NA	NA	NA	NA	NA	NA	NA	NA	NA	NA	NA	NA	NA	NA	NA	NA	NA	NA	NA	NA	NA	NA	NA	NA	NA
ENSG00000207056.1	chr1	7219360	7219524	+	164	1	RNU1-8P|RNU1-8P-201|ENSG00000207056.1|ENST00000384328.1|snRNA	ENSG00000207056	snRNA		uc057bxb.1	RNU1-8P	GO:0030627;GO:0000395;GO:0005685	pre-mRNA 5'-splice site binding;mRNA 5'-splice site recognition;U1 snRNP	NA	NA	RNU1-8P	NA	NA	NA	NA	NA	NA	NA	NA	NA	NA	NA	NA	NA	NA	NA	NA	NA	NA	NA	NA	NA	NA	NA	NA	NA	NA	NA	NA	NA	NA	NA	NA
ENSG00000237402.1	chr1	7368942	7370270	+	1328	1	CAMTA1-IT1|CAMTA1-IT1-201|ENSG00000237402.1|ENST00000427317.1|lncRNA	ENSG00000237402	lncRNA		uc057bxd.1	CAMTA1-IT1			NA	NA	CAMTA1-IT1	NA	NA	NA	NA	NA	NA	NA	NA	NA	NA	NA	NA	NA	NA	NA	NA	NA	NA	NA	NA	NA	NA	NA	NA	NA	NA	NA	NA	NA	NA	NA	NA
ENSG00000237728.2	chr1	7382487	7389754	-	7267	1	CAMTA1-AS2|CAMTA1-AS2-201|ENSG00000237728.2|ENST00000411708.1|lncRNA	ENSG00000237728	lncRNA	102725193	uc057bxe.1;uc057bxf.1	CAMTA1-AS2			NA	NA	CAMTA1-AS2	NA	NA	NA	NA	NA	NA	NA	NA	NA	NA	NA	NA	NA	NA	NA	NA	NA	NA	NA	NA	NA	NA	NA	NA	NA	NA	NA	NA	NA	NA	NA	NA
ENSG00000225126.1	chr1	7441096	7441554	-	458	1	CAMTA1-AS1|CAMTA1-AS1-201|ENSG00000225126.1|ENST00000440032.1|lncRNA	ENSG00000225126	lncRNA		uc057bxg.1	CAMTA1-AS1			NA	NA	CAMTA1-AS1	NA	NA	NA	NA	NA	NA	NA	NA	NA	NA	NA	NA	NA	NA	NA	NA	NA	NA	NA	NA	NA	NA	NA	NA	NA	NA	NA	NA	NA	NA	NA	NA
ENSG00000270171.1	chr1	7693124	7694844	-	1720	1	RP11-338N10.1|RP11-338N10.1-001|ENSG00000270171.1|ENST00000602640.1|lncRNA	ENSG00000270171	lncRNA		uc057bxh.1				NA	NA	ENSG00000270171.1	NA	NA	NA	NA	NA	NA	NA	NA	NA	NA	NA	NA	NA	NA	NA	NA	NA	NA	NA	NA	NA	NA	NA	NA	NA	NA	NA	NA	NA	NA	NA	NA
ENSG00000270035.1	chr1	7698303	7698872	-	569	1	RP11-338N10.2|RP11-338N10.2-001|ENSG00000270035.1|ENST00000602973.1|lncRNA	ENSG00000270035	lncRNA		uc057bxi.1				NA	NA	ENSG00000270035.1	NA	NA	NA	NA	NA	NA	NA	NA	NA	NA	NA	NA	NA	NA	NA	NA	NA	NA	NA	NA	NA	NA	NA	NA	NA	NA	NA	NA	NA	NA	NA	NA
ENSG00000269978.1	chr1	7700704	7700970	-	266	1	RP11-338N10.3|RP11-338N10.3-001|ENSG00000269978.1|ENST00000602916.1|lncRNA	ENSG00000269978	lncRNA		uc057bxj.1				NA	NA	ENSG00000269978.1	NA	NA	NA	NA	NA	NA	NA	NA	NA	NA	NA	NA	NA	NA	NA	NA	NA	NA	NA	NA	NA	NA	NA	NA	NA	NA	NA	NA	NA	NA	NA	NA
ENSG00000049245.13	chr1	7771296	7781432	+	10136	1	VAMP3|VAMP3-203|ENSG00000049245.13|ENST00000487194.1|protein_coding	ENSG00000049245	protein_coding	9341	uc001aol.4;uc057bxn.1;uc057bxp.1	VAMP3	GO:0016020;GO:0016021;GO:0015031;GO:0016192;GO:0110165;GO:0005886;GO:0043231;GO:0005829;GO:0030054;GO:0005515;GO:0045202;GO:0043005;GO:0030136;GO:0006906;GO:0042147;GO:0031201;GO:0005484;GO:0017075;GO:0019905;GO:0035493;GO:0061025;GO:0030670;GO:0032588;GO:0065003;GO:0030133;GO:0006887;GO:0030669;GO:0001921;GO:0034446;GO:0055038;GO:0055037;GO:0006904;GO:0017156;GO:0043001;GO:0071346;GO:1903531;GO:…	membrane;integral component of membrane;protein transport;vesicle-mediated transport;cellular anatomical entity;plasma membrane;intracellular membrane-bounded organelle;cytosol;cell junction;protein binding;synapse;neuron projection;clathrin-coated vesicle;vesicle fusion;retrograde transport, endosome to Golgi;SNARE complex;SNAP receptor activity;syntaxin-1 binding;syntaxin binding;SNARE complex …	NM_004781	NP_004772	VAMP3	0.223835	0.667283	0.0283083	0.955354	-0.195526	0.702823	0.126273	0.999944	-0.097562	1	0.0979642	0.921678	0.126081	0.884249	-0.0977539	1	0.0977723	0.922519	-0.000191878	1	0.335975	0.143034	0.411984	0.0593632	0.076009	1	0.441687	0.0250697	0.105712	1	0.0297027	1
ENSG00000269925.1	chr1	7776383	7776775	+	392	1	RP3-467L1.6|RP3-467L1.6-001|ENSG00000269925.1|ENST00000602406.1|lncRNA	ENSG00000269925	lncRNA		uc057bxo.1				NA	NA	ENSG00000269925.1	-0.134996	0.999938	-0.512136	0.752893	-0.37714	0.90777	-0.39192	0.999944	-0.256924	1	0.120216	0.98346	-0.183523	0.978545	-0.0485272	1	0.328613	0.945244	0.208397	1	0.153159	0.932981	0.720495	0.628785	0.567337	1	0.971966	0.454575	0.818807	1	0.25147	1
ENSG00000049246.15	chr1	7784291	7845177	+	60886	1	PER3|PER3-206|ENSG00000049246.15|ENST00000494684.1|protein_coding	ENSG00000049246	protein_coding	8863	uc001aon.3;uc057bxr.1;uc057bxs.1;uc057bxt.1;uc057bxu.1;uc057bxv.1;uc057bxx.1;uc001aop.5;uc057bxq.1	PER3	GO:0032922;GO:0005515;GO:0005634;GO:0005737;GO:0000122;GO:0048511;GO:0000976;GO:0050821;GO:0043153;GO:0001222;GO:0045187;GO:0019900;GO:0031625;GO:0007623	circadian regulation of gene expression;protein binding;nucleus;cytoplasm;negative regulation of transcription by RNA polymerase II;rhythmic process;transcription cis-regulatory region binding;protein stabilization;entrainment of circadian clock by photoperiod;transcription corepressor binding;regulation of circadian sleep/wake cycle, sleep;kinase binding;ubiquitin protein ligase binding;circadia…	NM_001377275;NM_016831;NM_001377276;NM_001289862;NM_001289861;NM_001289863;NM_001289864	NP_001364204;NP_001364205;NP_058515;NP_001276791;NP_001276792;NP_001276793;NP_001276790	PER3	-0.124345	0.999938	-0.203771	0.499927	-0.0794258	0.920826	-0.116246	0.999944	0.0080991	1	0.0875249	0.931381	-0.240241	0.544032	-0.115895	1	-0.0364696	0.976822	-0.123995	1	0.338372	0.0387858	0.173513	0.414037	-0.164858	1	0.21167	0.243645	-0.126702	1	0.0381564	1
ENSG00000236266.1	chr1	7810242	7827342	-	17100	1	RP3-467L1.4|RP3-467L1.4-001|ENSG00000236266.1|ENST00000451646.1|lncRNA	ENSG00000236266	lncRNA		uc057bxw.1				NA	NA	ENSG00000236266.1	-0.236143	0.977431	-0.364214	0.398961	-0.128071	0.915979	-0.201545	0.999944	0.0345985	1	0.16267	0.914322	-0.398609	0.467718	-0.162465	1	-0.0343944	0.984624	-0.197064	1	0.444883	0.0501469	0.269254	0.341803	-0.175629	1	0.360902	0.127255	-0.0839808	1	0.0916483	1
ENSG00000049247.14	chr1	7843083	7853512	-	10429	1	UTS2|UTS2-201|ENSG00000049247.14|ENST00000054668.5|protein_coding	ENSG00000049247	protein_coding	10911	uc057bxy.1;uc001aor.5;uc001aos.4	UTS2	GO:0007165;GO:0005576;GO:0045202;GO:0005179;GO:0008217;GO:0005615;GO:0006936;GO:0005102;GO:0007268;GO:0097746	signal transduction;extracellular region;synapse;hormone activity;regulation of blood pressure;extracellular space;muscle contraction;signaling receptor binding;chemical synaptic transmission;blood vessel diameter maintenance	NM_006786;NM_021995	NP_006777;NP_068835	UTS2	0.0673997	0.999938	-0.0757254	0.888487	-0.143125	0.862555	-0.0318554	0.999944	-0.0992551	1	0.04387	0.976182	0.0100876	0.994529	-0.0573121	1	0.085813	0.94852	0.041943	1	0.284617	0.260717	-0.072399	0.83679	-0.357016	0.854308	0.194461	0.442311	-0.090156	1	0.26686	1
ENSG00000049249.9	chr1	7915871	7943165	-	27294	1	TNFRSF9|TNFRSF9-205|ENSG00000049249.9|ENST00000674210.1|protein_coding	ENSG00000049249	protein_coding	3604	uc057bxz.2;uc057bya.1;uc057byb.1;uc288nav.1;uc001aot.4	TNFRSF9	GO:0016020;GO:0016021;GO:0005515;GO:0006915;GO:0008285;GO:0009897;GO:0005886;GO:0038023;GO:0042127;GO:0005887;GO:0019955	membrane;integral component of membrane;protein binding;apoptotic process;negative regulation of cell population proliferation;external side of plasma membrane;plasma membrane;signaling receptor activity;regulation of cell population proliferation;integral component of plasma membrane;cytokine binding	NM_001561	NP_001552	TNFRSF9	-1.15483	9.45579e-36	-0.14402	0.561058	1.01081	1.85466e-26	-0.0115722	0.999944	1.14326	3.37841e-34	0.132448	0.848107	-0.0377292	0.971348	1.1171	1.90969e-32	0.106291	0.882031	-0.0261569	1	-2.25402	1.04089e-39	-0.164909	0.683921	2.08911	7.59997e-35	0.303087	0.361904	2.55711	9.65705e-49	0.467997	1
ENSG00000270330.1	chr1	7942372	7942726	+	354	1	RP5-892F13.2|RP5-892F13.2-001|ENSG00000270330.1|ENST00000603760.1|processed_pseudogene	ENSG00000270330	processed_pseudogene		uc286dqm.1				NA	NA	ENSG00000270330.1	NA	NA	NA	NA	NA	NA	NA	NA	NA	NA	NA	NA	NA	NA	NA	NA	NA	NA	NA	NA	NA	NA	NA	NA	NA	NA	NA	NA	NA	NA	NA	NA
ENSG00000116288.13	chr1	7954291	7985505	+	31214	1	PARK7|PARK7-207|ENSG00000116288.13|ENST00000469225.1|protein_coding	ENSG00000116288	protein_coding	11315	uc057byc.1;uc057byd.1;uc001aox.6;uc001aou.5;uc001aov.5;uc057bye.1;uc057byf.1;uc057byg.1;uc057byh.1;uc057byi.1	PARK7	GO:0005634;GO:0003723;GO:0005737;GO:0016020;GO:0005783;GO:0005654;GO:0005829;GO:0005886;GO:0008233;GO:0006508;GO:0016787;GO:0005739;GO:0098793;GO:0045121;GO:0006281;GO:0006974;GO:0042803;GO:0005515;GO:0006914;GO:0045202;GO:0006954;GO:0003729;GO:0005102;GO:0098869;GO:0007338;GO:0042802;GO:0007005;GO:0045296;GO:0070062;GO:0050821;GO:0031334;GO:0005507;GO:0005912;GO:0051897;GO:0048471;GO:0050727;GO:…	nucleus;RNA binding;cytoplasm;membrane;endoplasmic reticulum;nucleoplasm;cytosol;plasma membrane;peptidase activity;proteolysis;hydrolase activity;mitochondrion;presynapse;membrane raft;DNA repair;cellular response to DNA damage stimulus;protein homodimerization activity;protein binding;autophagy;synapse;inflammatory response;mRNA binding;signaling receptor binding;cellular oxidant detoxification…	NM_007262;NM_001123377	NP_009193;NP_001116849	PARK7	0.0942789	0.999938	0.119043	0.733297	0.024764	0.981849	0.115292	0.999944	0.0210129	1	-0.00375108	0.997792	0.240235	0.494467	0.145956	1	0.121192	0.892699	0.124943	1	-0.0993569	0.509232	-0.0571061	0.745053	0.0422508	1	-0.0384609	0.827219	0.060896	1	0.0186452	1
ENSG00000200344.1	chr1	7982881	7982983	-	102	1	Y_RNA|Y_RNA.140-201|ENSG00000200344.1|ENST00000363474.1|misc_RNA	ENSG00000200344	misc_RNA		uc057byj.1				NA	NA	ENSG00000200344.1	NA	NA	NA	NA	NA	NA	NA	NA	NA	NA	NA	NA	NA	NA	NA	NA	NA	NA	NA	NA	NA	NA	NA	NA	NA	NA	NA	NA	NA	NA	NA	NA
ENSG00000284747.1	chr1	7991134	8005312	+	14178	1	CTA-215D11.6|CTA-215D11.6-002|ENSG00000284747.1|ENST00000642135.1|lncRNA	ENSG00000284747	lncRNA		uc285fzi.1;uc285fzk.1				NA	NA	ENSG00000284747.1	-0.000987064	0.999938	-0.132459	0.829598	-0.131472	0.907998	-0.0794767	0.999944	-0.0784896	1	0.0529819	0.976344	-0.268805	0.756951	-0.267818	1	-0.136347	0.927167	-0.189329	1	-0.0249598	0.972951	0.0225659	0.977161	0.0475258	1	0.180837	0.74199	0.205797	1	0.158272	1
ENSG00000284716.1	chr1	7998187	7999934	-	1747	1	CTA-215D11.5|CTA-215D11.5-001|ENSG00000284716.1|ENST00000641100.1|lncRNA	ENSG00000284716	lncRNA		uc285fzj.1				NA	NA	ENSG00000284716.1	-1.16629	0.865696	-0.40009	0.899725	0.766198	0.849327	-1.46698	0.796566	-0.300694	1	-1.06689	0.843799	-0.995077	0.837359	0.171212	1	-0.594986	0.924431	0.471906	1	0.0255659	0.989773	0.17169	0.929333	0.146124	1	0.703733	0.60859	0.678167	1	0.532044	1
ENSG00000116285.13	chr1	8004404	8026309	-	21905	1	ERRFI1|ERRFI1-205|ENSG00000116285.13|ENST00000487559.1|protein_coding	ENSG00000116285	protein_coding	54206	uc057byk.1;uc001aoz.5;uc057byl.1;uc057bym.1;uc057byn.1	ERRFI1	GO:0005737;GO:0005634;GO:0016020;GO:0005829;GO:0005886;GO:0005515;GO:0031234;GO:0019901;GO:0017124;GO:0019900;GO:0031267;GO:0007175;GO:0032691;GO:0032720;GO:0032869;GO:0032966;GO:0036120;GO:0042059;GO:0043589;GO:0045616;GO:0048286;GO:0050732;GO:0060426;GO:0060428;GO:0061469;GO:0070373;GO:0071364;GO:0071474;GO:0071549;GO:1903243;GO:0005096;GO:0031953	cytoplasm;nucleus;membrane;cytosol;plasma membrane;protein binding;extrinsic component of cytoplasmic side of plasma membrane;protein kinase binding;SH3 domain binding;kinase binding;small GTPase binding;negative regulation of epidermal growth factor-activated receptor activity;negative regulation of interleukin-1 beta production;negative regulation of tumor necrosis factor production;cellular re…	NM_018948	NP_061821	ERRFI1	-0.134408	0.946878	-0.542962	1.914e-06	-0.408554	0.00257257	-0.37836	0.00618182	-0.243952	0.733734	0.164602	0.808344	-0.439844	0.000442889	-0.305436	0.187374	0.103118	0.893248	-0.061484	1	0.193353	0.407419	0.141031	0.580337	-0.0523227	1	0.237338	0.254085	0.0439847	1	0.0963074	1
ENSG00000238290.1	chr1	8026738	8122702	+	95964	1	RP11-431K24.1|RP11-431K24.1-001|ENSG00000238290.1|ENST00000445300.1|lncRNA	ENSG00000238290	lncRNA		uc057byo.1	ERRFI1-DT			NA	NA	ERRFI1-DT	-0.420988	0.619467	-0.332436	0.578606	0.0885524	0.959148	-0.383645	0.933174	0.0373438	1	-0.0512086	0.983816	-0.570097	0.233753	-0.149109	1	-0.237661	0.88907	-0.186453	1	-0.278423	0.768059	-0.154951	0.889537	0.123471	1	0.155704	0.879663	0.434126	1	0.310655	1
ENSG00000232848.1	chr1	8057245	8058463	-	1218	1	CTA-215D11.4|CTA-215D11.4-001|ENSG00000232848.1|ENST00000399343.2|processed_pseudogene	ENSG00000232848	processed_pseudogene		uc286dqn.1				NA	NA	ENSG00000232848.1	NA	NA	NA	NA	NA	NA	NA	NA	NA	NA	NA	NA	NA	NA	NA	NA	NA	NA	NA	NA	NA	NA	NA	NA	NA	NA	NA	NA	NA	NA	NA	NA
ENSG00000229305.1	chr1	8189824	8192770	+	2946	1	RP11-431K24.2|RP11-431K24.2-001|ENSG00000229305.1|ENST00000453364.1|processed_pseudogene	ENSG00000229305	processed_pseudogene		uc286dqo.1				NA	NA	ENSG00000229305.1	NA	NA	NA	NA	NA	NA	NA	NA	NA	NA	NA	NA	NA	NA	NA	NA	NA	NA	NA	NA	NA	NA	NA	NA	NA	NA	NA	NA	NA	NA	NA	NA
ENSG00000227634.3	chr1	8201518	8215210	+	13692	1	LINC01714|LINC01714-201|ENSG00000227634.3|ENST00000452982.1|lncRNA	ENSG00000227634	lncRNA	102724539	uc284mms.1;uc057byq.1;uc288jdk.1	LINC01714			NA	NA	LINC01714	0.079536	0.999938	-0.0329007	0.984803	-0.112437	0.975413	-0.405377	0.999944	-0.484913	1	-0.372477	0.900795	-0.0436271	0.994529	-0.123163	1	-0.0107263	0.997955	0.36175	1	1.15375	0.631199	0.894138	0.724487	-0.259608	1	1.12843	0.613145	-0.0253131	1	0.234295	1
ENSG00000200975.1	chr1	8206434	8206597	-	163	1	RNU1-7P|RNU1-7P-201|ENSG00000200975.1|ENST00000364105.1|snRNA	ENSG00000200975	snRNA		uc057byp.1	RNU1-7P			NA	NA	RNU1-7P	NA	NA	NA	NA	NA	NA	NA	NA	NA	NA	NA	NA	NA	NA	NA	NA	NA	NA	NA	NA	NA	NA	NA	NA	NA	NA	NA	NA	NA	NA	NA	NA
ENSG00000233645.1	chr1	8218190	8220529	-	2339	1	RP11-431K24.4|RP11-431K24.4-001|ENSG00000233645.1|ENST00000424689.1|lncRNA	ENSG00000233645	lncRNA		uc057byr.1				NA	NA	ENSG00000233645.1	NA	NA	NA	NA	NA	NA	NA	NA	NA	NA	NA	NA	NA	NA	NA	NA	NA	NA	NA	NA	NA	NA	NA	NA	NA	NA	NA	NA	NA	NA	NA	NA
ENSG00000251977.1	chr1	8292157	8292263	-	106	1	RNU6-991P|RNU6-991P-201|ENSG00000251977.1|ENST00000516168.1|snRNA	ENSG00000251977	snRNA		uc057bys.1	RNU6-991P			NA	NA	RNU6-991P	NA	NA	NA	NA	NA	NA	NA	NA	NA	NA	NA	NA	NA	NA	NA	NA	NA	NA	NA	NA	NA	NA	NA	NA	NA	NA	NA	NA	NA	NA	NA	NA
ENSG00000162426.16	chr1	8318114	8344167	+	26053	1	SLC45A1|SLC45A1-203|ENSG00000162426.16|ENST00000481265.1|protein_coding	ENSG00000162426	protein_coding	50651	uc057byt.3;uc001apb.3;uc057byv.1;uc057byw.1	SLC45A1	GO:0016020;GO:0016021;GO:0022857;GO:0055085;GO:0015293;GO:0008643;GO:1904659;GO:0008506;GO:0015770	membrane;integral component of membrane;transmembrane transporter activity;transmembrane transport;symporter activity;carbohydrate transport;glucose transmembrane transport;sucrose:proton symporter activity;sucrose transport	NM_001379614;NM_001080397;NM_001379615;NM_001379616;NM_001379617;NM_001379618	NP_001073866	SLC45A1	-0.206477	0.999938	-0.0509916	0.946702	0.155485	0.88897	-0.237566	0.999944	-0.0310894	1	-0.186575	0.895693	-0.279372	0.76223	-0.0728956	1	-0.228381	0.867064	-0.0418062	1	-0.840239	0.546535	-0.403382	0.817852	0.436857	1	0.212814	0.908046	1.05305	1	0.616195	1
ENSG00000252254.1	chr1	8328067	8328179	+	112	1	Y_RNA|Y_RNA.681-201|ENSG00000252254.1|ENST00000516445.1|misc_RNA	ENSG00000252254	misc_RNA		uc057byu.1				NA	NA	ENSG00000252254.1	NA	NA	NA	NA	NA	NA	NA	NA	NA	NA	NA	NA	NA	NA	NA	NA	NA	NA	NA	NA	NA	NA	NA	NA	NA	NA	NA	NA	NA	NA	NA	NA
ENSG00000142599.19	chr1	8352397	8848921	-	496524	1	RERE|RERE-210|ENSG00000142599.19|ENST00000468247.1|protein_coding	ENSG00000142599	protein_coding	473	uc001ape.4;uc001apf.5;uc010nzx.2;uc057byx.1;uc057byy.1;uc001apd.4;uc057byz.1;uc287osa.1;uc057bza.1;uc057bzb.1;uc057bzc.1;uc057bzd.1;uc057bze.1;uc057bzf.1;uc287tuq.1;uc001aph.2;uc057bzi.1;uc057bzl.1;uc057bzm.1;uc057bzn.1	RERE	GO:0005634;GO:0046872;GO:0006355;GO:0045893;GO:0043565;GO:0005515;GO:0045892;GO:0003682;GO:0003714;GO:0003713;GO:0006338;GO:0021549;GO:0021691;GO:0021930;GO:0021942;GO:0048755;GO:0048813;GO:0000118;GO:0008270;GO:0043229	nucleus;metal ion binding;regulation of transcription, DNA-templated;positive regulation of transcription, DNA-templated;sequence-specific DNA binding;protein binding;negative regulation of transcription, DNA-templated;chromatin binding;transcription corepressor activity;transcription coactivator activity;chromatin remodeling;cerebellum development;cerebellar Purkinje cell layer maturation;cerebe…	NM_012102;NM_001042681;NM_001042682	NP_036234;NP_001036146;NP_001036147	RERE	-0.0458688	0.999938	-0.182159	0.571553	-0.13629	0.833001	-0.0738247	0.999944	-0.027956	1	0.108334	0.911865	-0.142252	0.861911	-0.096383	1	0.0399074	0.975481	-0.068427	1	0.0356336	0.879906	0.0132744	0.96452	-0.0223592	1	0.0218734	0.924184	-0.0137602	1	0.00859897	1
ENSG00000232912.6	chr1	8424645	8435013	+	10368	1	RERE-AS1|RERE-AS1-201|ENSG00000232912.6|ENST00000444276.1|lncRNA	ENSG00000232912	lncRNA		uc057bzg.1;uc057bzh.1;uc287krm.1	RERE-AS1			NA	NA	RERE-AS1	-0.0632436	0.999938	-0.0894631	0.956219	-0.0262196	0.992532	-0.0541234	0.999944	0.00912017	1	0.0353397	0.992005	-0.396353	0.882938	-0.33311	1	-0.30689	0.921723	-0.34223	1	0.0538027	0.969119	-0.125402	0.929184	-0.179205	1	0.170457	0.889634	0.116654	1	0.295859	1
ENSG00000221083.1	chr1	8511795	8511919	-	124	1	ENSG10010135148.1|ENSG10010135148.1-001|ENSG00000221083.1|ENST00000408156.1|snoRNA	ENSG00000221083	snoRNA		uc057bzj.1		GO:0006396;GO:0005730	RNA processing;nucleolus	NA	NA	ENSG00000221083.1	NA	NA	NA	NA	NA	NA	NA	NA	NA	NA	NA	NA	NA	NA	NA	NA	NA	NA	NA	NA	NA	NA	NA	NA	NA	NA	NA	NA	NA	NA	NA	NA
ENSG00000270282.1	chr1	8512653	8513021	+	368	1	RP5-1115A15.2|RP5-1115A15.2-001|ENSG00000270282.1|ENST00000605785.1|processed_pseudogene	ENSG00000270282	processed_pseudogene		uc286dqp.1				NA	NA	ENSG00000270282.1	NA	NA	NA	NA	NA	NA	NA	NA	NA	NA	NA	NA	NA	NA	NA	NA	NA	NA	NA	NA	NA	NA	NA	NA	NA	NA	NA	NA	NA	NA	NA	NA
ENSG00000234619.1	chr1	8750430	8751087	+	657	1	RPL7P11|RPL7P11-201|ENSG00000234619.1|ENST00000437586.1|processed_pseudogene	ENSG00000234619	processed_pseudogene		uc286dqq.1	RPL7P11			NA	NA	RPL7P11	NA	NA	NA	NA	NA	NA	NA	NA	NA	NA	NA	NA	NA	NA	NA	NA	NA	NA	NA	NA	NA	NA	NA	NA	NA	NA	NA	NA	NA	NA	NA	NA
ENSG00000224315.2	chr1	8786211	8786913	-	702	1	RPL7P7|RPL7P7-201|ENSG00000224315.2|ENST00000428803.2|processed_pseudogene	ENSG00000224315	processed_pseudogene		uc286dqr.1	RPL7P7			NA	NA	RPL7P7	0.210591	0.999938	2.02619	0.584018	1.8156	0.791465	-0.280118	0.999944	-0.490709	1	-2.30631	0.801868	0.0995962	0.994529	-0.110995	1	-1.9266	0.83908	0.379714	1	NA	NA	NA	NA	NA	NA	NA	NA	NA	NA	NA	NA
ENSG00000222511.2	chr1	8796571	8796673	-	102	1	Y_RNA|Y_RNA.606-201|ENSG00000222511.2|ENST00000410579.2|misc_RNA	ENSG00000222511	misc_RNA		uc057bzo.1				NA	NA	ENSG00000222511.2	NA	NA	NA	NA	NA	NA	NA	NA	NA	NA	NA	NA	NA	NA	NA	NA	NA	NA	NA	NA	NA	NA	NA	NA	NA	NA	NA	NA	NA	NA	NA	NA
ENSG00000226545.1	chr1	8798475	8799506	+	1031	1	RP4-633I8.3|RP4-633I8.3-001|ENSG00000226545.1|ENST00000445254.1|unprocessed_pseudogene	ENSG00000226545	unprocessed_pseudogene		uc286dqs.1				NA	NA	ENSG00000226545.1	-0.81566	0.999938	0.391756	0.939562	1.20742	0.840931	-0.164926	0.999944	0.650734	1	-0.556682	0.961139	0.14673	0.994529	0.96239	1	-0.245026	0.984441	0.311656	1	1.95374	0.521613	-0.0791714	0.982851	-2.03291	1	0.327092	0.917011	-1.62664	1	0.406264	1
ENSG00000228423.2	chr1	8805860	8807051	-	1191	1	RP4-633I8.4|RP4-633I8.4-001|ENSG00000228423.2|ENST00000433876.2|lncRNA	ENSG00000228423	lncRNA		uc057bzp.1				NA	NA	ENSG00000228423.2	-1.56735	0.973522	1.24219	0.816484	2.80954	0.60599	-1.12585	0.999944	0.441499	1	-2.36804	0.828493	0.219472	0.993182	1.78683	1	-1.02272	0.945264	1.34533	1	NA	NA	NA	NA	NA	NA	NA	NA	NA	NA	NA	NA
ENSG00000229716.2	chr1	8831007	8831375	+	368	1	RPL23AP19|RPL23AP19-201|ENSG00000229716.2|ENST00000436229.2|processed_pseudogene	ENSG00000229716	processed_pseudogene		uc286dqt.1	RPL23AP19			NA	NA	RPL23AP19	NA	NA	NA	NA	NA	NA	NA	NA	NA	NA	NA	NA	NA	NA	NA	NA	NA	NA	NA	NA	NA	NA	NA	NA	NA	NA	NA	NA	NA	NA	NA	NA
ENSG00000074800.16	chr1	8861000	8879190	-	18190	1	ENO1|ENO1-202|ENSG00000074800.16|ENST00000414948.1|protein_coding	ENSG00000074800	protein_coding	2023	uc001apj.4;uc057bzq.2;uc285fzl.1;uc285fzm.1;uc285fzn.1;uc285fzo.1;uc057bzs.1;uc285fzp.1;uc285fzq.1;uc285fzr.1;uc285fzs.1;uc285fzt.1;uc285fzu.1;uc057bzt.1;uc057bzu.2;uc057bzw.1	ENO1	GO:0005515;GO:0005737;GO:0005634;GO:0003723;GO:0016020;GO:0046872;GO:0005829;GO:0005886;GO:0000287;GO:0003677;GO:0016829;GO:0006096;GO:0045892;GO:0005615;GO:0004634;GO:0000015;GO:0005640;GO:0001227;GO:0000122;GO:0045296;GO:0070062;GO:0030308;GO:0009615;GO:0031430;GO:0000977;GO:0003714;GO:0001222;GO:0051020;GO:0042803;GO:0010756;GO:0045933;GO:0061621;GO:1903298;GO:2001171;GO:0005938;GO:0009986	protein binding;cytoplasm;nucleus;RNA binding;membrane;metal ion binding;cytosol;plasma membrane;magnesium ion binding;DNA binding;lyase activity;glycolytic process;negative regulation of transcription, DNA-templated;extracellular space;phosphopyruvate hydratase activity;phosphopyruvate hydratase complex;nuclear outer membrane;DNA-binding transcription repressor activity, RNA polymerase II-specif…	NM_001428;NM_001201483;NM_001353346	NP_001188412;NP_001419;NP_001340275	ENO1	0.336071	0.105252	0.218863	0.42775	-0.117208	0.859362	0.239322	0.701358	-0.0967491	1	0.020459	0.990856	0.269911	0.369762	-0.0661599	1	0.0510482	0.965001	0.0305892	1	-0.0626232	0.738931	-0.0826716	0.640213	-0.0200485	1	-0.015658	0.941887	0.0469652	1	0.0670137	1
ENSG00000274258.1	chr1	8866502	8866590	-	88	1	MIR6728|MIR6728-201|ENSG00000274258.1|ENST00000618792.1|miRNA	ENSG00000274258	miRNA	102465436	uc031tnx.1	MIR6728			NA	NA	MIR6728	0.266791	0.999938	0.053294	0.963688	-0.213497	0.894903	0.221111	0.999944	-0.0456796	1	0.167817	0.945035	0.394443	0.770215	0.127652	1	0.341149	0.858349	0.173332	1	-0.0747304	0.942791	-0.0874804	0.935066	-0.01275	1	0.0285688	0.977243	0.103299	1	0.116049	1
ENSG00000230679.1	chr1	8878835	8879894	+	1059	1	ENO1-AS1|ENO1-AS1-201|ENSG00000230679.1|ENST00000442636.1|lncRNA	ENSG00000230679	lncRNA	100505975	uc021oft.2	ENO1-AS1			NA	NA	ENO1-AS1	0.347685	0.999938	0.112583	0.942379	-0.235103	0.922822	0.326895	0.999944	-0.0207906	1	0.214312	0.952209	0.414288	0.872792	0.066603	1	0.301706	0.92315	0.0873936	1	-0.999437	0.320189	-0.64477	0.580908	0.354667	1	-1.66457	0.0337073	-0.66513	1	-1.0198	1
ENSG00000201725.1	chr1	8883427	8883533	-	106	1	RNU6-304P|RNU6-304P-201|ENSG00000201725.1|ENST00000364855.1|snRNA	ENSG00000201725	snRNA		uc057bzx.1	RNU6-304P			NA	NA	RNU6-304P	NA	NA	NA	NA	NA	NA	NA	NA	NA	NA	NA	NA	NA	NA	NA	NA	NA	NA	NA	NA	NA	NA	NA	NA	NA	NA	NA	NA	NA	NA	NA	NA
ENSG00000238249.2	chr1	8893409	8894151	+	742	1	HMGN2P17|HMGN2P17-201|ENSG00000238249.2|ENST00000425872.1|processed_pseudogene	ENSG00000238249	processed_pseudogene		uc286dqu.1	HMGN2P17			NA	NA	HMGN2P17	NA	NA	NA	NA	NA	NA	NA	NA	NA	NA	NA	NA	NA	NA	NA	NA	NA	NA	NA	NA	NA	NA	NA	NA	NA	NA	NA	NA	NA	NA	NA	NA
ENSG00000232208.2	chr1	8907393	8907744	-	351	1	RP3-477M7.5|RP3-477M7.5-001|ENSG00000232208.2|ENST00000424862.2|processed_pseudogene	ENSG00000232208	processed_pseudogene		uc286dqv.1				NA	NA	ENSG00000232208.2	NA	NA	NA	NA	NA	NA	NA	NA	NA	NA	NA	NA	NA	NA	NA	NA	NA	NA	NA	NA	NA	NA	NA	NA	NA	NA	NA	NA	NA	NA	NA	NA
ENSG00000232663.2	chr1	8909742	8909904	+	162	1	RP3-477M7.6|RP3-477M7.6-001|ENSG00000232663.2|ENST00000431968.2|processed_pseudogene	ENSG00000232663	processed_pseudogene		uc286dqw.1				NA	NA	ENSG00000232663.2	NA	NA	NA	NA	NA	NA	NA	NA	NA	NA	NA	NA	NA	NA	NA	NA	NA	NA	NA	NA	NA	NA	NA	NA	NA	NA	NA	NA	NA	NA	NA	NA
ENSG00000131686.15	chr1	8945867	8975092	+	29225	1	CA6|CA6-202|ENSG00000131686.15|ENST00000377442.3|protein_coding	ENSG00000131686	protein_coding	765	uc057bzy.1;uc057bzz.1;uc057caa.1;uc001apm.6;uc031plc.2;uc009vmn.5	CA6	GO:0008270;GO:0046872;GO:0016829;GO:0005576;GO:0004089;GO:0006730;GO:0005515;GO:0005615;GO:0070062;GO:0016836;GO:0001580;GO:0005737;GO:0005829	zinc ion binding;metal ion binding;lyase activity;extracellular region;carbonate dehydratase activity;one-carbon metabolic process;protein binding;extracellular space;extracellular exosome;hydro-lyase activity;detection of chemical stimulus involved in sensory perception of bitter taste;cytoplasm;cytosol	NM_001215;NM_001270500;NM_001270501;NM_001270502	NP_001206;NP_001257429;NP_001257431;NP_001257430	CA6	NA	NA	NA	NA	NA	NA	NA	NA	NA	NA	NA	NA	NA	NA	NA	NA	NA	NA	NA	NA	NA	NA	NA	NA	NA	NA	NA	NA	NA	NA	NA	NA
ENSG00000265141.2	chr1	8979576	8979874	-	298	1	RN7SL451P|RN7SL451P-201|ENSG00000265141.2|ENST00000583026.2|misc_RNA	ENSG00000265141	misc_RNA		uc057cab.1	RN7SL451P			NA	NA	RN7SL451P	NA	NA	NA	NA	NA	NA	NA	NA	NA	NA	NA	NA	NA	NA	NA	NA	NA	NA	NA	NA	NA	NA	NA	NA	NA	NA	NA	NA	NA	NA	NA	NA
ENSG00000197241.4	chr1	9002973	9026423	-	23450	1	SLC2A7|SLC2A7-201|ENSG00000197241.4|ENST00000400906.2|protein_coding	ENSG00000197241	protein_coding	155184	uc009vmo.1	SLC2A7	GO:0016020;GO:0016021;GO:0022857;GO:0055085;GO:0005886;GO:0008643;GO:0005887;GO:0008645;GO:0015149;GO:0015749;GO:0051119	membrane;integral component of membrane;transmembrane transporter activity;transmembrane transport;plasma membrane;carbohydrate transport;integral component of plasma membrane;hexose transmembrane transport;hexose transmembrane transporter activity;monosaccharide transmembrane transport;sugar transmembrane transporter activity	NM_207420	NP_997303	SLC2A7	0.129378	0.999938	0.162153	0.936098	0.0327747	0.992436	-0.270638	0.999944	-0.400015	1	-0.43279	0.903246	-0.232278	0.959254	-0.361656	1	-0.394431	0.917268	0.0383591	1	-1.03046	0.264054	-0.451824	0.702935	0.578632	1	-0.946822	0.278256	0.0836332	1	-0.494998	1
ENSG00000142583.18	chr1	9035106	9088478	-	53372	1	SLC2A5|SLC2A5-204|ENSG00000142583.18|ENST00000473209.1|protein_coding	ENSG00000142583	protein_coding	6518	uc001apo.5;uc057cac.1;uc001app.5;uc057cad.1;uc057cae.1;uc057caf.1;uc057cag.1;uc057cah.1;uc057cai.1;uc057caj.1	SLC2A5	GO:0016020;GO:0016021;GO:0022857;GO:0055085;GO:0005886;GO:0042383;GO:0016324;GO:0005515;GO:0008643;GO:0005887;GO:0005353;GO:0015755;GO:0070062;GO:0035579;GO:0015149;GO:0015749;GO:0005975;GO:0005355;GO:1904659;GO:0106001;GO:0071332;GO:0070061;GO:0003044;GO:0009750;GO:1990539	membrane;integral component of membrane;transmembrane transporter activity;transmembrane transport;plasma membrane;sarcolemma;apical plasma membrane;protein binding;carbohydrate transport;integral component of plasma membrane;fructose transmembrane transporter activity;fructose transmembrane transport;extracellular exosome;specific granule membrane;hexose transmembrane transporter activity;monosa…	NM_001328619;NM_001328621;NM_001328620;NM_003039;NM_001135585	NP_001315548;NP_003030;NP_001129057	SLC2A5	0.095343	0.999938	0.735374	0.845155	0.640031	0.929238	-0.532532	0.999944	-0.627875	1	-1.26791	0.868184	0.765645	0.937901	0.670302	1	0.0302703	0.997955	1.29818	1	2.01885	2.59334e-14	2.18245	5.31197e-16	0.163596	1	1.615	1.02557e-09	-0.40385	1	-0.567446	1
ENSG00000252404.1	chr1	9082696	9082879	+	183	1	ENSG10010139882.1|ENSG10010139882.1-001|ENSG00000252404.1|ENST00000516595.1|scaRNA	ENSG00000252404	scaRNA		uc057cak.1		GO:0006396;GO:0005730	RNA processing;nucleolus	NA	NA	ENSG00000252404.1	NA	NA	NA	NA	NA	NA	NA	NA	NA	NA	NA	NA	NA	NA	NA	NA	NA	NA	NA	NA	NA	NA	NA	NA	NA	NA	NA	NA	NA	NA	NA	NA
ENSG00000180758.12	chr1	9100305	9129102	-	28797	1	GPR157|GPR157-203|ENSG00000180758.12|ENST00000466131.1|protein_coding	ENSG00000180758	protein_coding	80045	uc001apq.3;uc057cam.1;uc057can.1	GPR157	GO:0016020;GO:0016021;GO:0004930;GO:0007186;GO:0005886;GO:0007165;GO:0030154;GO:0042995;GO:0004888;GO:0007166;GO:0060170;GO:0007189;GO:0060019;GO:0051482;GO:0048512	membrane;integral component of membrane;G protein-coupled receptor activity;G protein-coupled receptor signaling pathway;plasma membrane;signal transduction;cell differentiation;cell projection;transmembrane signaling receptor activity;cell surface receptor signaling pathway;ciliary membrane;adenylate cyclase-activating G protein-coupled receptor signaling pathway;radial glial cell differentiatio…	NM_024980	NP_079256	GPR157	-0.0664472	0.999938	-0.031181	0.947193	0.0352661	0.97416	-0.108683	0.999944	-0.0422354	1	-0.0775016	0.94084	-0.125619	0.879086	-0.0591717	1	-0.0944378	0.922519	-0.0169363	1	-0.0891603	0.733961	-0.0907561	0.733433	-0.00159588	1	-0.122544	0.583303	-0.0333836	1	-0.0317877	1
ENSG00000228526.7	chr1	9148011	9198906	-	50895	1	MIR34AHG|MIR34AHG-202|ENSG00000228526.7|ENST00000632503.1|lncRNA	ENSG00000228526	lncRNA	106614088	uc284mmt.1;uc284mmu.2;uc284mmw.1;uc284mmy.1	MIR34AHG	GO:0035195	gene silencing by miRNA	NA	NA	MIR34AHG	-0.459297	0.146162	-0.00589295	0.993674	0.453404	0.214905	-0.108081	0.999944	0.351216	1	-0.102188	0.949644	-0.341878	0.526435	0.117418	1	-0.335985	0.659693	-0.233798	1	0.332694	0.272183	0.20722	0.542097	-0.125474	1	0.14041	0.678233	-0.192284	1	-0.0668101	1
ENSG00000284357.1	chr1	9151668	9151777	-	109	1	MIR34A|MIR34A-201|ENSG00000284357.1|ENST00000385130.1|miRNA	ENSG00000284357	miRNA	407040	uc021ofw.1	MIR34A	GO:0035195	gene silencing by miRNA	NA	NA	MIR34A	NA	NA	NA	NA	NA	NA	NA	NA	NA	NA	NA	NA	NA	NA	NA	NA	NA	NA	NA	NA	NA	NA	NA	NA	NA	NA	NA	NA	NA	NA	NA	NA
ENSG00000234546.4	chr1	9182004	9196284	+	14280	1	LNCTAM34A|LNCTAM34A-202|ENSG00000234546.4|ENST00000634966.2|lncRNA	ENSG00000234546	lncRNA	102724571	uc284mmv.1;uc057cap.2;uc288bdk.1;uc287qoo.1;uc288bmi.1;uc284mmx.2	LNCTAM34A			NA	NA	LNCTAM34A	-0.542937	0.456824	-0.0465791	0.970254	0.496358	0.57738	-0.290204	0.999944	0.252733	1	-0.243624	0.904356	-0.268525	0.884548	0.274411	1	-0.221946	0.918001	0.0216782	1	-0.211261	0.859463	-0.435036	0.67572	-0.223775	1	-0.48439	0.599163	-0.273129	1	-0.0493536	1
ENSG00000049239.13	chr1	9234774	9271337	+	36563	1	H6PD|H6PD-202|ENSG00000049239.13|ENST00000495451.1|protein_coding	ENSG00000049239	protein_coding	9563	uc001apt.5;uc031tny.2;uc057caq.1	H6PD	GO:0005783;GO:0016491;GO:0050661;GO:0016787;GO:0005975;GO:0005788;GO:0003824;GO:0008152;GO:0006006;GO:0017057;GO:0006098;GO:0004345;GO:0016614;GO:0009051;GO:0030246;GO:0047934;GO:0047935;GO:0047936;GO:0006739;GO:0097305;GO:2000064;GO:0005737;GO:0005739;GO:0043231	endoplasmic reticulum;oxidoreductase activity;NADP binding;hydrolase activity;carbohydrate metabolic process;endoplasmic reticulum lumen;catalytic activity;metabolic process;glucose metabolic process;6-phosphogluconolactonase activity;pentose-phosphate shunt;glucose-6-phosphate dehydrogenase activity;oxidoreductase activity, acting on CH-OH group of donors;pentose-phosphate shunt, oxidative branc…	NM_004285;NM_001282587	NP_004276;NP_001269516	H6PD	0.0200485	0.999938	-0.0292339	0.920944	-0.0492824	0.920536	-0.0514182	0.999944	-0.0714667	1	-0.0221843	0.976182	-0.0163694	0.983454	-0.0364179	1	0.0128645	0.985378	0.0350488	1	-0.192512	0.491058	-0.056322	0.883757	0.13619	1	-0.158123	0.559233	0.0343896	1	-0.101801	1
ENSG00000171621.14	chr1	9292894	9369532	+	76638	1	SPSB1|SPSB1-203|ENSG00000171621.14|ENST00000377399.2|protein_coding	ENSG00000171621	protein_coding		uc010oae.4;uc057car.1;uc057cas.1;uc001apv.4	SPSB1	GO:0005737;GO:0016567;GO:0005829;GO:0005515;GO:0006511;GO:1990756;GO:0043161;GO:0019005	cytoplasm;protein ubiquitination;cytosol;protein binding;ubiquitin-dependent protein catabolic process;ubiquitin ligase-substrate adaptor activity;proteasome-mediated ubiquitin-dependent protein catabolic process;SCF ubiquitin ligase complex	NM_025106	NP_079382	SPSB1	0.206555	0.800027	0.268633	0.329487	0.062078	0.949143	0.166923	0.999944	-0.0396322	1	-0.10171	0.922625	0.0865686	0.941819	-0.119987	1	-0.182065	0.828365	-0.0803546	1	0.126573	0.694968	0.195214	0.507769	0.0686411	1	0.213962	0.414765	0.087389	1	0.0187479	1
ENSG00000284652.1	chr1	9421098	9422862	-	1764	1	CTD-2510L9.2|CTD-2510L9.2-001|ENSG00000284652.1|ENST00000641006.1|lncRNA	ENSG00000284652	lncRNA		uc285fzv.1				NA	NA	ENSG00000284652.1	0.344882	0.999938	0.203997	0.940855	-0.140885	0.981265	0.746845	0.999944	0.401962	1	0.542847	0.922033	-0.248314	0.969887	-0.593197	1	-0.452311	0.933849	-0.995159	1	NA	NA	NA	NA	NA	NA	NA	NA	NA	NA	NA	NA
ENSG00000284693.1	chr1	9425094	9440564	-	15470	1	LINC02606|LINC02606-202|ENSG00000284693.1|ENST00000641507.1|lncRNA	ENSG00000284693	lncRNA	100506022	uc285fzw.1;uc285fzx.1;uc285fzy.1	LINC02606			NA	NA	LINC02606	0.165791	0.999938	0.342451	0.717014	0.17666	0.937316	0.294583	0.999944	0.128792	1	-0.0478683	0.99147	0.14803	0.963277	-0.0177608	1	-0.194421	0.948447	-0.146553	1	0.301638	0.889737	0.115633	0.965522	-0.186004	1	1.25479	0.465853	0.953153	1	1.13916	1
ENSG00000252956.1	chr1	9437669	9437778	-	109	1	RNA5SP40|RNA5SP40-201|ENSG00000252956.1|ENST00000517147.1|rRNA_pseudogene	ENSG00000252956	rRNA_pseudogene		uc021ofx.1	RNA5SP40			NA	NA	RNA5SP40	NA	NA	NA	NA	NA	NA	NA	NA	NA	NA	NA	NA	NA	NA	NA	NA	NA	NA	NA	NA	NA	NA	NA	NA	NA	NA	NA	NA	NA	NA	NA	NA
ENSG00000235263.1	chr1	9501092	9503471	-	2379	1	RP13-392I16.1|RP13-392I16.1-001|ENSG00000235263.1|ENST00000441033.1|lncRNA	ENSG00000235263	lncRNA		uc057cat.1				NA	NA	ENSG00000235263.1	NA	NA	NA	NA	NA	NA	NA	NA	NA	NA	NA	NA	NA	NA	NA	NA	NA	NA	NA	NA	NA	NA	NA	NA	NA	NA	NA	NA	NA	NA	NA	NA
ENSG00000171612.7	chr1	9539465	9585173	+	45708	1	SLC25A33|SLC25A33-201|ENSG00000171612.7|ENST00000302692.7|protein_coding	ENSG00000171612	protein_coding	84275	uc001apw.5	SLC25A33	GO:0016020;GO:0016021;GO:0005739;GO:0005743;GO:0031966;GO:0008284;GO:0007005;GO:0006390;GO:0032869;GO:0030307;GO:0000002;GO:0051881;GO:1903426;GO:0002082;GO:0034551;GO:1990314;GO:0015218;GO:0006864;GO:1990519;GO:0031930	membrane;integral component of membrane;mitochondrion;mitochondrial inner membrane;mitochondrial membrane;positive regulation of cell population proliferation;mitochondrion organization;mitochondrial transcription;cellular response to insulin stimulus;positive regulation of cell growth;mitochondrial genome maintenance;regulation of mitochondrial membrane potential;regulation of reactive oxygen sp…	NM_032315	NP_115691	SLC25A33	0.130018	0.999938	-0.0101407	0.986225	-0.140159	0.851543	0.0801025	0.999944	-0.0499154	1	0.0902431	0.940949	0.117625	0.915116	-0.0123932	1	0.127765	0.906387	0.0375222	1	0.249643	0.241083	0.185691	0.431632	-0.0639515	1	0.315374	0.0958734	0.0657313	1	0.129683	1
ENSG00000231181.1	chr1	9576427	9576985	+	558	1	RP13-15M17.1|RP13-15M17.1-001|ENSG00000231181.1|ENST00000435277.1|processed_pseudogene	ENSG00000231181	processed_pseudogene		uc286dqx.1				NA	NA	ENSG00000231181.1	0.283627	0.999938	-0.474593	0.813539	-0.758219	0.800338	0.0145647	0.999944	-0.269062	1	0.489158	0.920836	-0.377702	0.949031	-0.661328	1	0.096891	0.98574	-0.392267	1	-0.0703671	0.974476	-0.355779	0.853838	-0.285412	1	0.715594	0.660397	0.785961	1	1.07137	1
ENSG00000188807.13	chr1	9588911	9614877	+	25966	1	TMEM201|TMEM201-204|ENSG00000188807.13|ENST00000508400.1|protein_coding	ENSG00000188807	protein_coding	199953	uc001apy.4;uc021ofy.3;uc057cau.1;uc057cav.1;uc057caw.1	TMEM201	GO:0005634;GO:0005737;GO:0016020;GO:0016021;GO:0005856;GO:0005635;GO:0005515;GO:0005639;GO:0005637;GO:0000922;GO:0051015;GO:0032541;GO:0006998;GO:0031616;GO:0051642;GO:0090435;GO:0031965;GO:0005521;GO:0030473;GO:0007097;GO:0010761	nucleus;cytoplasm;membrane;integral component of membrane;cytoskeleton;nuclear envelope;protein binding;integral component of nuclear inner membrane;nuclear inner membrane;spindle pole;actin filament binding;cortical endoplasmic reticulum;nuclear envelope organization;spindle pole centrosome;centrosome localization;protein localization to nuclear envelope;nuclear membrane;lamin binding;nuclear mi…	NM_001010866;NM_001130924	NP_001010866;NP_001124396	TMEM201	-0.0225438	0.999938	0.0982186	0.817606	0.120762	0.866545	-0.0638889	0.999944	-0.0413451	1	-0.162107	0.860226	-0.0723864	0.953707	-0.0498426	1	-0.170605	0.841848	-0.0084975	1	-0.110565	0.726644	-0.282361	0.295339	-0.171796	1	-0.167547	0.526295	-0.0569826	1	0.114813	1
ENSG00000171608.16	chr1	9651731	9729114	+	77383	1	PIK3CD|PIK3CD-203|ENSG00000171608.16|ENST00000479223.1|protein_coding	ENSG00000171608	protein_coding	5293	uc001aqb.6;uc057cba.1;uc001aqe.5;uc057cbc.1;uc057cbd.1;uc057cay.1	PIK3CD	GO:0005737;GO:0000166;GO:0005524;GO:0016301;GO:0016740;GO:0016310;GO:0006629;GO:0007165;GO:0030154;GO:0006935;GO:0005515;GO:0002376;GO:0045087;GO:0006468;GO:0046854;GO:0006954;GO:0046934;GO:0052812;GO:0006661;GO:0048015;GO:0043303;GO:0050852;GO:0002250;GO:0005886;GO:0005942;GO:0016020;GO:0030593;GO:0035004;GO:0014065;GO:0005829;GO:0016477;GO:0001819;GO:0016303;GO:0030217;GO:0042113;GO:0051897;GO:…	cytoplasm;nucleotide binding;ATP binding;kinase activity;transferase activity;phosphorylation;lipid metabolic process;signal transduction;cell differentiation;chemotaxis;protein binding;immune system process;innate immune response;protein phosphorylation;phosphatidylinositol phosphate biosynthetic process;inflammatory response;phosphatidylinositol-4,5-bisphosphate 3-kinase activity;phosphatidylin…	NM_005026;NM_001350234;NM_001350235	NP_001337164;NP_001337163;NP_005017	PIK3CD	0.0703304	0.999938	0.205025	0.355528	0.134694	0.776631	0.0898117	0.999944	0.0194812	1	-0.115213	0.877242	0.0988972	0.890495	0.0285668	1	-0.106127	0.892228	0.00908554	1	-0.0734385	0.867354	-0.0112657	0.982997	0.0621728	1	0.0103761	0.982881	0.0838145	1	0.0216417	1
ENSG00000179840.5	chr1	9652610	9654586	-	1976	1	PIK3CD-AS1|PIK3CD-AS1-201|ENSG00000179840.5|ENST00000377320.3|lncRNA	ENSG00000179840	lncRNA	644997	uc001aqc.5	PIK3CD-AS1			NA	NA	PIK3CD-AS1	NA	NA	NA	NA	NA	NA	NA	NA	NA	NA	NA	NA	NA	NA	NA	NA	NA	NA	NA	NA	NA	NA	NA	NA	NA	NA	NA	NA	NA	NA	NA	NA
ENSG00000233268.3	chr1	9660828	9662626	-	1798	1	RP11-558F24.2|RP11-558F24.2-001|ENSG00000233268.3|ENST00000426570.3|processed_pseudogene	ENSG00000233268	processed_pseudogene		uc286dqy.1				NA	NA	ENSG00000233268.3	NA	NA	NA	NA	NA	NA	NA	NA	NA	NA	NA	NA	NA	NA	NA	NA	NA	NA	NA	NA	NA	NA	NA	NA	NA	NA	NA	NA	NA	NA	NA	NA
ENSG00000231789.2	chr1	9672426	9687555	-	15129	1	PIK3CD-AS2|PIK3CD-AS2-201|ENSG00000231789.2|ENST00000415330.2|lncRNA	ENSG00000231789	lncRNA		uc057caz.1	PIK3CD-AS2			NA	NA	PIK3CD-AS2	0.147323	0.999938	0.150126	0.748093	0.00280281	0.997852	0.0258829	0.999944	-0.121441	1	-0.124243	0.920836	0.0407408	0.983454	-0.106583	1	-0.109385	0.937109	0.0148578	1	-0.592506	0.372037	-0.404856	0.588642	0.18765	1	-0.220656	0.783324	0.37185	1	0.184201	1
ENSG00000171603.18	chr1	9728926	9823984	-	95058	1	CLSTN1|CLSTN1-204|ENSG00000171603.18|ENST00000464286.1|protein_coding	ENSG00000171603	protein_coding	22883	uc001aqh.5;uc285fzz.1;uc057cbe.1;uc057cbf.1;uc001aqi.4;uc057cbg.1	CLSTN1	GO:0005634;GO:0016020;GO:0016021;GO:0005794;GO:0005783;GO:0005789;GO:0005886;GO:0005509;GO:0007155;GO:0007156;GO:0030054;GO:0000139;GO:0042995;GO:0005515;GO:0045202;GO:0043005;GO:0045211;GO:0019894;GO:0001540;GO:0042988;GO:0009986;GO:0001558;GO:0050806;GO:0051965;GO:0090128;GO:0098969;GO:0099003;GO:0005576;GO:0014069;GO:0098845;GO:0098978	nucleus;membrane;integral component of membrane;Golgi apparatus;endoplasmic reticulum;endoplasmic reticulum membrane;plasma membrane;calcium ion binding;cell adhesion;homophilic cell adhesion via plasma membrane adhesion molecules;cell junction;Golgi membrane;cell projection;protein binding;synapse;neuron projection;postsynaptic membrane;kinesin binding;amyloid-beta binding;X11-like protein bindi…	NM_001009566;NM_001302883;NM_014944	NP_001289812;NP_001009566;NP_055759	CLSTN1	0.0201327	0.999938	0.0546685	0.86465	0.0345358	0.962239	-0.0355314	0.999944	-0.0556641	1	-0.0901999	0.895589	-0.0750654	0.920782	-0.0951981	1	-0.129734	0.826169	-0.0395341	1	-0.0621235	0.794654	-0.14585	0.465846	-0.0837263	1	-0.157393	0.37055	-0.0952698	1	-0.0115435	1
ENSG00000271264.1	chr1	9780822	9781240	+	418	1	MZT1P1|MZT1P1-201|ENSG00000271264.1|ENST00000603781.1|processed_pseudogene	ENSG00000271264	processed_pseudogene		uc286dqz.1	MZT1P1			NA	NA	MZT1P1	NA	NA	NA	NA	NA	NA	NA	NA	NA	NA	NA	NA	NA	NA	NA	NA	NA	NA	NA	NA	NA	NA	NA	NA	NA	NA	NA	NA	NA	NA	NA	NA
ENSG00000280113.2	chr1	9826289	9828271	-	1982	1	RP11-84A14.7|RP11-84A14.7-002|ENSG00000280113.2|ENST00000623863.1|TEC	ENSG00000280113	TEC		uc057cbh.2;uc285gaa.1				NA	NA	ENSG00000280113.2	NA	NA	NA	NA	NA	NA	NA	NA	NA	NA	NA	NA	NA	NA	NA	NA	NA	NA	NA	NA	NA	NA	NA	NA	NA	NA	NA	NA	NA	NA	NA	NA
ENSG00000178585.15	chr1	9848276	9910336	-	62060	1	CTNNBIP1|CTNNBIP1-201|ENSG00000178585.15|ENST00000377256.1|protein_coding	ENSG00000178585	protein_coding	56998	uc001aqk.3;uc001aql.2;uc057cbj.1;uc057cbk.1	CTNNBIP1	GO:0005737;GO:0005634;GO:0008013;GO:0016055;GO:0005515;GO:0000122;GO:0001658;GO:0009952;GO:0030178;GO:0031333;GO:0043392;GO:0043433;GO:0048662;GO:0060633;GO:0090090;GO:1990711;GO:0005829;GO:0005654;GO:0070016;GO:0030877;GO:0045669;GO:0032091;GO:0045657;GO:0002528;GO:0072201	cytoplasm;nucleus;beta-catenin binding;Wnt signaling pathway;protein binding;negative regulation of transcription by RNA polymerase II;branching involved in ureteric bud morphogenesis;anterior/posterior pattern specification;negative regulation of Wnt signaling pathway;negative regulation of protein-containing complex assembly;negative regulation of DNA binding;negative regulation of DNA-binding …	NM_001012329;NM_020248	NP_001012329;NP_064633	CTNNBIP1	0.00434769	0.999938	0.12587	0.714947	0.121522	0.846226	-0.0678555	0.999944	-0.0722032	1	-0.193725	0.801485	-0.0829772	0.937444	-0.0873249	1	-0.208847	0.726601	-0.0151217	1	-0.442964	0.02697	-0.291937	0.261424	0.151027	1	-0.323655	0.145205	0.119309	1	-0.0317181	1
ENSG00000223989.1	chr1	9848318	9850154	+	1836	1	RP11-84A14.5|RP11-84A14.5-001|ENSG00000223989.1|ENST00000454104.1|lncRNA	ENSG00000223989	lncRNA		uc057cbi.1				NA	NA	ENSG00000223989.1	0.127841	0.999938	0.124183	0.815025	-0.00365823	0.997839	0.0367126	0.999944	-0.0911286	1	-0.0874703	0.953793	0.029228	0.987348	-0.0986131	1	-0.0949549	0.948476	-0.00748453	1	-0.470342	0.211271	-0.183452	0.704768	0.28689	1	-0.373385	0.309792	0.0969568	1	-0.189933	1
ENSG00000285701.1	chr1	9900614	9908034	+	7420	1	RP11-84A14.8|RP11-84A14.8-001|ENSG00000285701.1|ENST00000648956.1|lncRNA	ENSG00000285701	lncRNA		uc285gab.1				NA	NA	ENSG00000285701.1	-0.631308	0.86698	0.155856	0.934935	0.787164	0.616629	-0.465788	0.999944	0.16552	1	-0.621644	0.846321	-0.409346	0.896897	0.221963	1	-0.565202	0.850151	0.0564423	1	0.165425	0.875391	-0.124245	0.917007	-0.28967	1	0.096677	0.926198	-0.0687484	1	0.220922	1
ENSG00000162441.12	chr1	9922113	9943407	-	21294	1	LZIC|LZIC-204|ENSG00000162441.12|ENST00000471853.1|protein_coding	ENSG00000162441	protein_coding	84328	uc057cbl.1;uc001aqo.5;uc009vmr.4;uc057cbm.1;uc001aqm.4	LZIC	GO:0008013;GO:0005515	beta-catenin binding;protein binding	NM_001316975;NM_001316974;NM_001316976;NM_001316973;NM_032368	NP_001303903;NP_001303902;NP_115744	LZIC	0.0302468	0.999938	-0.0803802	0.835434	-0.110627	0.860891	-0.0330854	0.999944	-0.0633322	1	0.0472948	0.964454	0.0440667	0.971378	0.0138199	1	0.124447	0.884478	0.0771521	1	0.189627	0.395398	0.0990308	0.70736	-0.0905958	1	0.139501	0.529296	-0.0501254	1	0.0404704	1
ENSG00000228150.1	chr1	9942923	9949974	+	7051	1	RP11-84A14.4|RP11-84A14.4-001|ENSG00000228150.1|ENST00000445884.1|lncRNA	ENSG00000228150	lncRNA		uc057cbn.1				NA	NA	ENSG00000228150.1	-0.298761	0.986752	-0.187014	0.830187	0.111748	0.953518	-0.448113	0.878522	-0.149352	1	-0.261099	0.889415	-0.374952	0.762359	-0.0761907	1	-0.187938	0.929854	0.073161	1	0.205522	0.780609	0.241821	0.738637	0.036299	1	0.262492	0.685416	0.0569699	1	0.0206709	1
ENSG00000173614.14	chr1	9943428	9985501	+	42073	1	NMNAT1|NMNAT1-205|ENSG00000173614.14|ENST00000496751.1|protein_coding	ENSG00000173614	protein_coding	64802	uc057cbo.1;uc001aqp.4;uc057cbp.1;uc057cbq.1;uc057cbs.1	NMNAT1	GO:0005654;GO:0003824;GO:0009058;GO:0016604;GO:0005634;GO:0000166;GO:0005524;GO:0016740;GO:0009165;GO:0005515;GO:0016779;GO:0000309;GO:0004515;GO:0009435;GO:0009611;GO:0019363;GO:1901215;GO:0042802;GO:1990966	nucleoplasm;catalytic activity;biosynthetic process;nuclear body;nucleus;nucleotide binding;ATP binding;transferase activity;nucleotide biosynthetic process;protein binding;nucleotidyltransferase activity;nicotinamide-nucleotide adenylyltransferase activity;nicotinate-nucleotide adenylyltransferase activity;NAD biosynthetic process;response to wounding;pyridine nucleotide biosynthetic process;neg…	NM_001297779;NM_001297778;NM_022787	NP_001284708;NP_001284707;NP_073624	NMNAT1	-0.0708744	0.999938	-0.0501752	0.903542	0.0206991	0.983811	-0.0307859	0.999944	0.0400885	1	0.0193893	0.990499	0.0998193	0.902846	0.170694	1	0.149995	0.83476	0.130605	1	0.175676	0.613628	0.383927	0.227551	0.208251	1	0.182213	0.567608	0.00653679	1	-0.201714	1
ENSG00000202415.1	chr1	9947318	9947636	+	318	1	RN7SKP269|RN7SKP269-201|ENSG00000202415.1|ENST00000365545.1|misc_RNA	ENSG00000202415	misc_RNA		uc057cbr.1	RN7SKP269			NA	NA	RN7SKP269	NA	NA	NA	NA	NA	NA	NA	NA	NA	NA	NA	NA	NA	NA	NA	NA	NA	NA	NA	NA	NA	NA	NA	NA	NA	NA	NA	NA	NA	NA	NA	NA
ENSG00000283611.2	chr1	9950572	9960787	-	10215	1	TMEM274P|TMEM274P-201|ENSG00000283611.2|ENST00000636827.2|unitary_pseudogene	ENSG00000283611	unitary_pseudogene	113391335	uc286dra.1	TMEM274P			NA	NA	TMEM274P	-0.390987	0.999938	0.149977	0.926171	0.540964	0.766002	-0.274826	0.999944	0.116161	1	-0.424803	0.884288	-0.000831101	0.999479	0.390156	1	-0.150808	0.971077	0.273995	1	0.0324826	0.980387	0.132569	0.922848	0.100087	1	0.120117	0.916608	0.087634	1	-0.0124527	1
ENSG00000265521.1	chr1	9967381	9967458	+	77	1	MIR5697|MIR5697-201|ENSG00000265521.1|ENST00000578045.1|miRNA	ENSG00000265521	miRNA	100847055	uc031toc.1	MIR5697			NA	NA	MIR5697	NA	NA	NA	NA	NA	NA	NA	NA	NA	NA	NA	NA	NA	NA	NA	NA	NA	NA	NA	NA	NA	NA	NA	NA	NA	NA	NA	NA	NA	NA	NA	NA
ENSG00000241326.1	chr1	9983141	9984568	+	1427	1	RP11-807G9.2|RP11-807G9.2-001|ENSG00000241326.1|ENST00000413148.1|lncRNA	ENSG00000241326	lncRNA		uc057cbt.1				NA	NA	ENSG00000241326.1	-0.0645304	0.999938	-0.129088	0.820928	-0.064558	0.962071	0.0344695	0.999944	0.0989999	1	0.163558	0.901451	0.243863	0.788525	0.308394	1	0.372952	0.564436	0.209394	1	0.0689564	0.932292	0.337676	0.599193	0.268719	1	0.177194	0.791444	0.108237	1	-0.160482	1
ENSG00000162444.12	chr1	9997206	10016021	+	18815	1	RBP7|RBP7-201|ENSG00000162444.12|ENST00000294435.8|protein_coding	ENSG00000162444	protein_coding	116362	uc057cbu.1;uc001aqq.5	RBP7	GO:0008289;GO:0005737;GO:0005515;GO:0005634;GO:0005829;GO:0005504;GO:0015908;GO:0016918;GO:0019841;GO:0005501	lipid binding;cytoplasm;protein binding;nucleus;cytosol;fatty acid binding;fatty acid transport;retinal binding;retinol binding;retinoid binding	NM_052960	NP_443192	RBP7	-0.233674	0.999938	0.0364034	0.982637	0.270077	0.903904	-0.258852	0.999944	-0.0251784	1	-0.295256	0.919677	-0.285267	0.924091	-0.0515926	1	-0.32167	0.911695	-0.0264142	1	-0.265914	0.603449	0.0920256	0.89452	0.357939	1	-0.0642867	0.917011	0.201627	1	-0.156312	1
ENSG00000130939.20	chr1	10032832	10181239	+	148407	1	UBE4B|UBE4B-205|ENSG00000130939.20|ENST00000465408.1|protein_coding	ENSG00000130939	protein_coding	10277	uc001aqr.5;uc288lrt.1;uc001aqs.6;uc057cbv.1;uc057cbw.1;uc057cby.1;uc057cbz.1;uc057cca.1;uc057ccc.1;uc057ccd.1	UBE4B	GO:0005634;GO:0005737;GO:0016740;GO:0016567;GO:0004842;GO:0006511;GO:0019899;GO:0030433;GO:0000209;GO:0000151;GO:0034450;GO:0009411;GO:0043161;GO:0008626;GO:0005515;GO:0044267	nucleus;cytoplasm;transferase activity;protein ubiquitination;ubiquitin-protein transferase activity;ubiquitin-dependent protein catabolic process;enzyme binding;ubiquitin-dependent ERAD pathway;protein polyubiquitination;ubiquitin ligase complex;ubiquitin-ubiquitin ligase activity;response to UV;proteasome-mediated ubiquitin-dependent protein catabolic process;granzyme-mediated apoptotic signali…	NM_006048;NM_001105562	NP_006039;NP_001099032	UBE4B	-0.00955566	0.999938	-0.116778	0.743177	-0.107223	0.872699	-0.0779999	0.999944	-0.0684442	1	0.0387783	0.975251	-0.145789	0.839187	-0.136233	1	-0.0290107	0.982583	-0.067789	1	0.196815	0.256806	0.216964	0.233567	0.0201489	1	0.239179	0.1241	0.0423636	1	0.0222146	1
ENSG00000224340.1	chr1	10054445	10054781	-	336	1	RP11-496H15.2|RP11-496H15.2-001|ENSG00000224340.1|ENST00000456484.1|processed_pseudogene	ENSG00000224340	processed_pseudogene		uc286drb.1				NA	NA	ENSG00000224340.1	NA	NA	NA	NA	NA	NA	NA	NA	NA	NA	NA	NA	NA	NA	NA	NA	NA	NA	NA	NA	NA	NA	NA	NA	NA	NA	NA	NA	NA	NA	NA	NA
ENSG00000233623.2	chr1	10058671	10059648	+	977	1	PGAM1P11|PGAM1P11-201|ENSG00000233623.2|ENST00000416729.2|processed_pseudogene	ENSG00000233623	processed_pseudogene		uc286drc.1	PGAM1P11			NA	NA	PGAM1P11	0.0308846	0.999938	0.143444	0.975492	0.112559	0.989821	0.136039	0.999944	0.105154	1	-0.0074053	0.999819	1.03631	0.893666	1.00542	1	0.892865	0.920151	0.90027	1	1.1753	0.658197	0.308761	0.926025	-0.866543	1	0.567063	0.834196	-0.608241	1	0.258302	1
ENSG00000201746.1	chr1	10163268	10163374	+	106	1	RNU6-828P|RNU6-828P-201|ENSG00000201746.1|ENST00000364876.1|snRNA	ENSG00000201746	snRNA		uc057ccb.1	RNU6-828P			NA	NA	RNU6-828P	NA	NA	NA	NA	NA	NA	NA	NA	NA	NA	NA	NA	NA	NA	NA	NA	NA	NA	NA	NA	NA	NA	NA	NA	NA	NA	NA	NA	NA	NA	NA	NA
ENSG00000054523.19	chr1	10210570	10381603	+	171033	1	KIF1B|KIF1B-207|ENSG00000054523.19|ENST00000470616.1|protein_coding	ENSG00000054523	protein_coding	23095	uc001aqv.5;uc288pwy.1;uc001aqw.5;uc001aqx.4;uc057cce.1;uc001aqz.3;uc001arb.4;uc001aqy.4;uc057ccf.1;uc057ccg.1;uc057cci.1;uc057ccj.1;uc284mmz.1;uc057cck.1	KIF1B	GO:0005737;GO:0030659;GO:0031410;GO:0000166;GO:0005524;GO:0005739;GO:0006915;GO:0005856;GO:0030054;GO:1904115;GO:0042995;GO:0005874;GO:0005515;GO:0045202;GO:0043005;GO:0008017;GO:0030424;GO:0003777;GO:0007018;GO:0008021;GO:0016887;GO:0016192;GO:0005875;GO:0030705;GO:0030425;GO:0005871;GO:0008089;GO:0019894;GO:0008574;GO:0007270;GO:0007274;GO:0003774	cytoplasm;cytoplasmic vesicle membrane;cytoplasmic vesicle;nucleotide binding;ATP binding;mitochondrion;apoptotic process;cytoskeleton;cell junction;axon cytoplasm;cell projection;microtubule;protein binding;synapse;neuron projection;microtubule binding;axon;microtubule motor activity;microtubule-based movement;synaptic vesicle;ATP hydrolysis activity;vesicle-mediated transport;microtubule associ…	NM_183416;NM_001365951;NM_015074;NM_001365952;NM_001365953	NP_904325;NP_001352880;NP_055889;NP_001352881;NP_001352882	KIF1B	-0.0154725	0.999938	-0.103792	0.784732	-0.0883199	0.90777	-0.0132075	0.999944	0.002265	1	0.0905849	0.927357	-0.0536118	0.96517	-0.0381392	1	0.0501807	0.965097	-0.0404042	1	0.405289	4.81831e-05	0.404779	5.73372e-05	-0.000510034	1	0.369528	0.000347	-0.0357612	1	-0.0352511	1
ENSG00000264881.1	chr1	10227718	10227803	+	85	1	ENSG00000264881|ENSG110126124.1-001|ENSG00000264881.1|ENST00000577266.1|miRNA	ENSG00000264881	miRNA		uc031tof.1				NA	NA	ENSG00000264881.1	NA	NA	NA	NA	NA	NA	NA	NA	NA	NA	NA	NA	NA	NA	NA	NA	NA	NA	NA	NA	NA	NA	NA	NA	NA	NA	NA	NA	NA	NA	NA	NA
ENSG00000199562.1	chr1	10298966	10299072	+	106	1	RNU6-37P|RNU6-37P-201|ENSG00000199562.1|ENST00000362692.1|snRNA	ENSG00000199562	snRNA		uc031tog.2	RNU6-37P	GO:0030621;GO:0000244;GO:0000353;GO:0005688;GO:0046540	U4 snRNA binding;spliceosomal tri-snRNP complex assembly;formation of quadruple SL/U4/U5/U6 snRNP;U6 snRNP;U4/U6 x U5 tri-snRNP complex	NA	NA	RNU6-37P	NA	NA	NA	NA	NA	NA	NA	NA	NA	NA	NA	NA	NA	NA	NA	NA	NA	NA	NA	NA	NA	NA	NA	NA	NA	NA	NA	NA	NA	NA	NA	NA
ENSG00000264501.2	chr1	10306465	10306757	+	292	1	RN7SL731P|RN7SL731P-201|ENSG00000264501.2|ENST00000584329.2|misc_RNA	ENSG00000264501	misc_RNA		uc057cch.1	RN7SL731P			NA	NA	RN7SL731P	-0.0508413	0.999938	0.0721815	0.97629	0.123023	0.978523	-0.0953596	0.999944	-0.0445183	1	-0.167541	0.975251	0.197475	0.971417	0.248317	1	0.125294	0.983222	0.292835	1	0.0549323	0.965531	0.759934	0.41644	0.705001	1	0.182582	0.867074	0.127649	1	-0.577352	1
ENSG00000284735.1	chr1	10381906	10387150	-	5244	1	RP4-736L20.4|RP4-736L20.4-001|ENSG00000284735.1|ENST00000641117.1|lncRNA	ENSG00000284735	lncRNA		uc285gac.1;uc285gad.1;uc285gae.1				NA	NA	ENSG00000284735.1	-0.133356	0.999938	0.123621	0.927544	0.256976	0.901272	-0.368926	0.999944	-0.23557	1	-0.492547	0.837754	-0.212031	0.946128	-0.078675	1	-0.335651	0.896676	0.156895	1	-0.00424007	0.997385	0.346123	0.725858	0.350363	1	0.41342	0.631775	0.41766	1	0.0672964	1
ENSG00000284642.1	chr1	10395416	10397432	+	2016	1	RP4-736L20.5|RP4-736L20.5-002|ENSG00000284642.1|ENST00000641062.1|lncRNA	ENSG00000284642	lncRNA		uc285gaf.1;uc285gag.1;uc285gah.1;uc285gai.1				NA	NA	ENSG00000284642.1	0.0548733	0.999938	-0.0889558	0.963348	-0.143829	0.969309	-0.0776976	0.999944	-0.132571	1	0.0112582	0.997945	0.315582	0.940308	0.260708	1	0.404538	0.912099	0.393279	1	0.621275	0.663604	0.88455	0.518233	0.263274	1	0.256652	0.868575	-0.364623	1	-0.627898	1
ENSG00000142657.21	chr1	10398592	10420511	+	21919	1	PGD|PGD-209|ENSG00000142657.21|ENST00000496718.1|protein_coding	ENSG00000142657	protein_coding	5226	uc057ccl.1;uc057ccm.1;uc001arc.5;uc057ccn.1;uc057cco.1;uc057ccp.1;uc057ccq.1;uc057ccr.1;uc057ccs.1;uc057cct.1	PGD	GO:0016491;GO:0050661;GO:0006098;GO:0004616;GO:0019521;GO:0005634;GO:0005737;GO:0005829;GO:0070062;GO:0009051;GO:0019322;GO:0046177	oxidoreductase activity;NADP binding;pentose-phosphate shunt;phosphogluconate dehydrogenase (decarboxylating) activity;D-gluconate metabolic process;nucleus;cytoplasm;cytosol;extracellular exosome;pentose-phosphate shunt, oxidative branch;pentose biosynthetic process;D-gluconate catabolic process	NM_001304452;NM_002631;NM_001304451	NP_002622	PGD	0.158201	0.750556	0.0813269	0.780528	-0.0768738	0.889932	0.186129	0.707472	0.0279286	1	0.104802	0.877888	0.182236	0.537764	0.0240356	1	0.100909	0.885324	-0.00389298	1	0.0116661	0.948278	0.0399907	0.798382	0.0283246	1	0.0363911	0.801054	0.024725	1	-0.0035996	1
ENSG00000271989.1	chr1	10429881	10430677	-	796	1	RP4-736L20.3|RP4-736L20.3-001|ENSG00000271989.1|ENST00000607572.1|lncRNA	ENSG00000271989	lncRNA		uc057ccu.1				NA	NA	ENSG00000271989.1	-0.879123	0.999938	0.885836	0.803213	1.76496	0.656389	-0.452138	0.999944	0.426985	1	-1.33797	0.860226	-0.667475	0.934087	0.211647	1	-1.55331	0.811627	-0.215337	1	-0.506183	0.85642	-0.999498	0.679815	-0.493315	1	-1.29638	0.526736	-0.790193	1	-0.296877	1
ENSG00000251503.8	chr1	10430102	10452153	+	22051	1	CENPS-CORT|CENPS-CORT-202|ENSG00000251503.8|ENST00000465026.1|protein_coding	ENSG00000251503	protein_coding	100526739	uc001arf.4;uc021ogd.2;uc031ple.2;uc021ogf.2;uc021ogg.3	CENPS-CORT	GO:0005576;GO:0005179;GO:0006281;GO:0000776;GO:0051382;GO:0046982;GO:0071821;GO:0005634;GO:0007049;GO:0007165;GO:0051301;GO:0005694;GO:0006974;GO:0000775	extracellular region;hormone activity;DNA repair;kinetochore;kinetochore assembly;protein heterodimerization activity;FANCM-MHF complex;nucleus;cell cycle;signal transduction;cell division;chromosome;cellular response to DNA damage stimulus;chromosome, centromeric region	NM_198544;NM_199006;NM_001270517;NM_001243768	NP_940946;NP_950171;NP_001257446;NP_001230697	CENPS-CORT	0.0917091	0.999938	0.0885844	0.790295	-0.00312465	0.996931	0.0844105	0.999944	-0.00729856	1	-0.00417391	0.997096	0.154981	0.758609	0.0632721	1	0.0663968	0.945144	0.0705707	1	0.000407476	0.999294	-0.0455444	0.902351	-0.0459519	1	-0.0387769	0.906432	-0.0391844	1	0.00676745	1
ENSG00000175279.22	chr1	10430433	10442808	+	12375	1	CENPS|CENPS-203|ENSG00000175279.22|ENST00000464507.1|protein_coding	ENSG00000175279	protein_coding		uc001are.5;uc057ccv.1;uc057ccw.2;uc057ccx.2;uc057ccz.1	CENPS	GO:0005634;GO:0007049;GO:0003677;GO:0051301;GO:0046982;GO:0005694;GO:0006281;GO:0006974;GO:0005515;GO:0000775;GO:0043240;GO:0000776;GO:0051382;GO:0071821;GO:0003682;GO:0031398;GO:0005654;GO:0005829;GO:0000712;GO:0031297;GO:0003690;GO:0036297;GO:0000785	nucleus;cell cycle;DNA binding;cell division;protein heterodimerization activity;chromosome;DNA repair;cellular response to DNA damage stimulus;protein binding;chromosome, centromeric region;Fanconi anaemia nuclear complex;kinetochore;kinetochore assembly;FANCM-MHF complex;chromatin binding;positive regulation of protein ubiquitination;nucleoplasm;cytosol;resolution of meiotic recombination inter…	NM_199294	NP_954988	CENPS	0.089846	0.999938	0.0894614	0.791068	-0.000384529	0.999678	0.103407	0.999944	0.013561	1	0.0139455	0.99147	0.173348	0.697448	0.0835025	1	0.083887	0.92315	0.0699415	1	-0.0208077	0.95789	-0.0453151	0.910043	-0.0245074	1	-0.0738806	0.817748	-0.0530729	1	-0.0285655	1
ENSG00000241563.4	chr1	10450031	10451998	+	1967	1	CORT|CORT-201|ENSG00000241563.4|ENST00000377049.4|protein_coding	ENSG00000241563	protein_coding	1325	uc001ari.6	CORT	GO:0005576;GO:0007193;GO:0005615;GO:0045202;GO:0005179;GO:0003682;GO:0007268;GO:0000712;GO:0031297;GO:0043240;GO:0071821;GO:0001664;GO:0005184	extracellular region;adenylate cyclase-inhibiting G protein-coupled receptor signaling pathway;extracellular space;synapse;hormone activity;chromatin binding;chemical synaptic transmission;resolution of meiotic recombination intermediates;replication fork processing;Fanconi anaemia nuclear complex;FANCM-MHF complex;G protein-coupled receptor binding;neuropeptide hormone activity	NM_001302	NP_001293	CORT	0.210436	0.999938	-0.000430478	0.999768	-0.210866	0.894903	-0.0735652	0.999944	-0.284001	1	-0.0731347	0.976825	0.111407	0.968493	-0.0990286	1	0.111838	0.965466	0.184973	1	0.653694	0.45669	0.447075	0.639656	-0.206619	1	0.58711	0.47843	-0.066584	1	0.140035	1
ENSG00000160049.12	chr1	10456522	10472529	-	16007	1	DFFA|DFFA-201|ENSG00000160049.12|ENST00000377036.2|protein_coding	ENSG00000160049	protein_coding	1676	uc001arj.5;uc057cdb.1;uc001ark.4	DFFA	GO:0005737;GO:0005829;GO:0005886;GO:0006915;GO:0000785;GO:0005515;GO:0060703;GO:0006309;GO:0005654;GO:0042981;GO:0005634;GO:0032991;GO:1902511;GO:0019904;GO:0044183;GO:0032076;GO:0043065;GO:0061077;GO:0070242;GO:1900118;GO:0007165	cytoplasm;cytosol;plasma membrane;apoptotic process;chromatin;protein binding;deoxyribonuclease inhibitor activity;apoptotic DNA fragmentation;nucleoplasm;regulation of apoptotic process;nucleus;protein-containing complex;negative regulation of apoptotic DNA fragmentation;protein domain specific binding;protein folding chaperone;negative regulation of deoxyribonuclease activity;positive regulatio…	NM_004401;NM_213566	NP_004392;NP_998731	DFFA	0.0384501	0.999938	-0.12852	0.640664	-0.16697	0.680197	-0.0316558	0.999944	-0.0701059	1	0.0968642	0.900795	0.0565705	0.954663	0.0181203	1	0.18509	0.70861	0.0882262	1	0.0516311	0.785355	0.0644516	0.724801	0.0128205	1	0.153504	0.260764	0.101873	1	0.0890528	1
ENSG00000203469.2	chr1	10458555	10459338	+	783	1	RP5-1113E3.3|RP5-1113E3.3-001|ENSG00000203469.2|ENST00000424487.1|lncRNA	ENSG00000203469	lncRNA		uc057cda.1				NA	NA	ENSG00000203469.2	0.0851447	0.999938	-0.0812283	0.860149	-0.166373	0.793354	0.0208836	0.999944	-0.0642611	1	0.102112	0.924394	0.0416523	0.979852	-0.0434924	1	0.122881	0.905994	0.0207687	1	-0.187267	0.395722	-0.148492	0.531928	0.0387757	1	-0.063037	0.814036	0.12423	1	0.0854548	1
ENSG00000142655.13	chr1	10472288	10630758	+	158470	1	PEX14|PEX14-204|ENSG00000142655.13|ENST00000492696.1|protein_coding	ENSG00000142655	protein_coding	5195	uc057cdc.1;uc001arn.6;uc057cdd.1;uc057cde.1	PEX14	GO:0005634;GO:0016020;GO:0016021;GO:0015031;GO:0032991;GO:0001650;GO:0042802;GO:0045892;GO:0005777;GO:0005515;GO:0005102;GO:0005778;GO:0008017;GO:0007031;GO:0005829;GO:0047485;GO:0043433;GO:0065003;GO:0016558;GO:1990429;GO:0032091;GO:0048487;GO:0003714;GO:0034453;GO:0016560;GO:0016561;GO:0036250;GO:0044721	nucleus;membrane;integral component of membrane;protein transport;protein-containing complex;fibrillar center;identical protein binding;negative regulation of transcription, DNA-templated;peroxisome;protein binding;signaling receptor binding;peroxisomal membrane;microtubule binding;peroxisome organization;cytosol;protein N-terminus binding;negative regulation of DNA-binding transcription factor a…	NM_004565	NP_004556	PEX14	-0.148814	0.978212	0.189188	0.541133	0.338002	0.163401	0.0217079	0.999944	0.170522	1	-0.16748	0.850502	-0.0442194	0.975698	0.104595	1	-0.233407	0.68089	-0.0659272	1	-0.320864	0.0329568	-0.0213716	0.941868	0.299492	0.322541	0.0311055	0.902542	0.351969	0.0522207	0.0524771	1
ENSG00000287727.1	chr1	10612222	10616452	-	4230	1	RP4-734G22.4|RP4-734G22.4-001|ENSG00000287727.1|ENST00000663738.1|lncRNA	ENSG00000287727	lncRNA		uc287zkl.1				NA	NA	ENSG00000287727.1	-0.0635161	0.999938	-0.132871	0.954379	-0.0693552	0.988809	0.199782	0.999944	0.263298	1	0.332653	0.950141	-0.437902	0.925246	-0.374386	1	-0.30503	0.951593	-0.637683	1	0.501341	0.746694	-0.164689	0.929333	-0.66603	1	-0.409832	0.763551	-0.911173	1	-0.245143	1
ENSG00000243267.3	chr1	10616836	10617115	+	279	1	RN7SL614P|RN7SL614P-201|ENSG00000243267.3|ENST00000461850.3|misc_RNA	ENSG00000243267	misc_RNA		uc057cdf.1	RN7SL614P			NA	NA	RN7SL614P	NA	NA	NA	NA	NA	NA	NA	NA	NA	NA	NA	NA	NA	NA	NA	NA	NA	NA	NA	NA	NA	NA	NA	NA	NA	NA	NA	NA	NA	NA	NA	NA
ENSG00000130940.15	chr1	10636604	10796650	-	160046	1	CASZ1|CASZ1-204|ENSG00000130940.15|ENST00000472814.1|protein_coding	ENSG00000130940	protein_coding	54897	uc001aro.7;uc057cdg.1;uc057cdi.1;uc001arp.3;uc057cdj.1;uc009vmx.3;uc001arq.2;uc057cdk.1;uc057cdl.1	CASZ1	GO:0005634;GO:0043231;GO:0046872;GO:0005654;GO:0005829;GO:0003677;GO:0006355;GO:0045893;GO:0000977;GO:0000981;GO:0045944;GO:0001228;GO:0000785;GO:0045664	nucleus;intracellular membrane-bounded organelle;metal ion binding;nucleoplasm;cytosol;DNA binding;regulation of transcription, DNA-templated;positive regulation of transcription, DNA-templated;RNA polymerase II transcription regulatory region sequence-specific DNA binding;DNA-binding transcription factor activity, RNA polymerase II-specific;positive regulation of transcription by RNA polymerase …	NM_001079843;NM_017766	NP_001073312;NP_060236	CASZ1	-0.0765631	0.999938	0.129532	0.760068	0.206095	0.729249	-0.0345071	0.999944	0.042056	1	-0.164039	0.873136	-0.0313241	0.983454	0.0452391	1	-0.160856	0.871644	0.00318308	1	-0.113047	0.68323	0.233017	0.348875	0.346064	0.596958	0.347768	0.0858044	0.460815	0.037328	0.114751	1
ENSG00000272078.1	chr1	10639241	10654333	+	15092	1	RP4-734G22.3|RP4-734G22.3-001|ENSG00000272078.1|ENST00000606802.1|lncRNA	ENSG00000272078	lncRNA		uc057cdh.1				NA	NA	ENSG00000272078.1	0.0763273	0.999938	0.195666	0.560535	0.119339	0.872402	0.0726107	0.999944	-0.00371657	1	-0.123055	0.902135	0.128615	0.888616	0.0522879	1	-0.0670507	0.955593	0.0560045	1	-0.0175695	0.973103	0.217981	0.559264	0.235551	1	0.403549	0.182143	0.421118	0.973783	0.185567	1
ENSG00000225158.2	chr1	10895761	10895998	+	237	1	HSPE1P24|HSPE1P24-201|ENSG00000225158.2|ENST00000450782.2|processed_pseudogene	ENSG00000225158	processed_pseudogene		uc286drd.1	HSPE1P24			NA	NA	HSPE1P24	NA	NA	NA	NA	NA	NA	NA	NA	NA	NA	NA	NA	NA	NA	NA	NA	NA	NA	NA	NA	NA	NA	NA	NA	NA	NA	NA	NA	NA	NA	NA	NA
ENSG00000175262.14	chr1	10946471	10982037	-	35566	1	C1orf127|C1orf127-205|ENSG00000175262.14|ENST00000520253.1|protein_coding	ENSG00000175262	protein_coding	148345	uc057cdm.1;uc057cdn.1;uc057cdo.1;uc057cdp.1;uc010oao.2	C1orf127			NM_001366227;NM_001170754	NP_001164225	C1orf127	0.210568	0.999938	0.264141	0.900477	0.0535729	0.991837	0.628	0.999944	0.417432	1	0.363859	0.945337	0.537938	0.898862	0.32737	1	0.273797	0.959942	-0.0900622	1	NA	NA	NA	NA	NA	NA	NA	NA	NA	NA	NA	NA
ENSG00000215785.2	chr1	10990978	10991797	-	819	1	CFL1P6|CFL1P6-201|ENSG00000215785.2|ENST00000400899.2|processed_pseudogene	ENSG00000215785	processed_pseudogene		uc286dre.1	CFL1P6			NA	NA	CFL1P6	NA	NA	NA	NA	NA	NA	NA	NA	NA	NA	NA	NA	NA	NA	NA	NA	NA	NA	NA	NA	NA	NA	NA	NA	NA	NA	NA	NA	NA	NA	NA	NA
ENSG00000120948.19	chr1	11012344	11030528	+	18184	1	TARDBP|TARDBP-216|ENSG00000120948.19|ENST00000612387.1|protein_coding	ENSG00000120948	protein_coding	23435	uc057cds.1;uc285gaj.1;uc285gak.1;uc057cdt.1;uc057cdu.1;uc057cdv.1;uc057cdw.1;uc057cdx.1;uc001art.5;uc057cdy.1;uc057cdz.1;uc057cea.1;uc057ceb.1;uc285gam.1;uc057cec.1;uc057ced.1;uc057cee.1;uc057cef.1;uc057ceg.1;uc057ceh.1;uc057cei.1;uc057cej.1;uc057cek.1;uc057cel.1;uc057cem.1;uc057cen.1;uc057ceo.1;uc057cep.1;uc057ceq.1;uc057cer.1;uc057ces.1;uc057cet.1;uc057ceu.1;uc057cev.1;uc057cew.1;uc057cex.1;uc0…	TARDBP	GO:0005634;GO:0003676;GO:0003723;GO:0006397;GO:0008380;GO:0005737;GO:0005654;GO:0003677;GO:0005515;GO:0048511;GO:0010494;GO:0042802;GO:0010468;GO:0031647;GO:0003690;GO:0003730;GO:0070935;GO:0010629;GO:0051726;GO:0001933;GO:0042981;GO:0043922;GO:0061158;GO:0071765;GO:0000978;GO:0097157;GO:0010467;GO:0042307;GO:0042752	nucleus;nucleic acid binding;RNA binding;mRNA processing;RNA splicing;cytoplasm;nucleoplasm;DNA binding;protein binding;rhythmic process;cytoplasmic stress granule;identical protein binding;regulation of gene expression;regulation of protein stability;double-stranded DNA binding;mRNA 3'-UTR binding;3'-UTR-mediated mRNA stabilization;negative regulation of gene expression;regulation of cell cycle;…	NM_007375	NP_031401	TARDBP	0.122194	0.950499	-0.013507	0.975499	-0.135701	0.740675	0.0794329	0.999944	-0.042761	1	0.0929399	0.894101	0.113432	0.841534	-0.00876209	1	0.126939	0.833662	0.0339989	1	0.183911	0.411422	0.194716	0.39982	0.0108047	1	0.203934	0.313314	0.020023	1	0.00921836	1
ENSG00000009724.17	chr1	11026523	11047239	-	20716	1	MASP2|MASP2-202|ENSG00000009724.17|ENST00000400898.3|protein_coding	ENSG00000009724	protein_coding	10747	uc001aru.5;uc057cfa.1;uc057cfb.1;uc001arv.4	MASP2	GO:0046872;GO:0008233;GO:0006508;GO:0016787;GO:0005509;GO:0005576;GO:0005515;GO:0004252;GO:0002376;GO:0045087;GO:0008236;GO:0005615;GO:0006958;GO:0070062;GO:0048306;GO:0001855;GO:0001867;GO:0042802	metal ion binding;peptidase activity;proteolysis;hydrolase activity;calcium ion binding;extracellular region;protein binding;serine-type endopeptidase activity;immune system process;innate immune response;serine-type peptidase activity;extracellular space;complement activation, classical pathway;extracellular exosome;calcium-dependent protein binding;complement component C4b binding;complement ac…	NM_006610;NM_139208	NP_006601;NP_631947	MASP2	0.0365823	0.999938	-0.147146	0.761283	-0.183728	0.81693	-0.0658663	0.999944	-0.102449	1	0.0812794	0.955319	-0.10263	0.944333	-0.139213	1	0.0445153	0.97926	-0.0367641	1	0.187168	0.706321	0.202484	0.68038	0.0153159	1	0.110488	0.831812	-0.0766797	1	-0.0919956	1
ENSG00000116649.10	chr1	11054584	11060020	-	5436	1	SRM|SRM-205|ENSG00000116649.10|ENST00000487300.1|protein_coding	ENSG00000116649	protein_coding	6723	uc057cfc.1;uc001arz.3;uc057cfd.1;uc057cfe.1;uc057cff.1;uc057cfg.1	SRM	GO:0016740;GO:0003824;GO:0042803;GO:0005515;GO:0042802;GO:0006596;GO:0008295;GO:0005829;GO:0006595;GO:0004766;GO:1990830	transferase activity;catalytic activity;protein homodimerization activity;protein binding;identical protein binding;polyamine biosynthetic process;spermidine biosynthetic process;cytosol;polyamine metabolic process;spermidine synthase activity;cellular response to leukemia inhibitory factor	NM_003132	NP_003123	SRM	0.210266	0.562169	0.164275	0.544744	-0.0459907	0.956175	0.19195	0.86863	-0.0183162	1	0.0276745	0.978656	0.217102	0.507511	0.00683615	1	0.0528268	0.956981	0.0251523	1	-0.166619	0.347536	-0.265257	0.106974	-0.0986382	1	0.0144768	0.953496	0.181096	1	0.279734	0.844551
ENSG00000171824.14	chr1	11066618	11099869	-	33251	1	EXOSC10|EXOSC10-203|ENSG00000171824.14|ENST00000460196.1|protein_coding	ENSG00000171824	protein_coding	5394	uc001asb.4;uc001asa.5;uc057cfh.1;uc057cfi.1;uc057cfk.1;uc057cfl.1;uc057cfn.1;uc057cfo.1;uc057cfp.1;uc057cfq.1;uc057cfr.1	EXOSC10	GO:0005634;GO:0003676;GO:0003723;GO:0000184;GO:0006396;GO:0005737;GO:0016020;GO:0005654;GO:0005730;GO:0005829;GO:0016787;GO:0004518;GO:0005515;GO:0000166;GO:0004527;GO:0006364;GO:0006139;GO:0000956;GO:0000178;GO:0008408;GO:0000175;GO:0000467;GO:0003727;GO:0000176;GO:0071028;GO:0070034;GO:0071044;GO:1904872;GO:0035327;GO:0032211;GO:0000460;GO:0004532;GO:0006401;GO:0071034;GO:0071035;GO:0071036;GO:…	nucleus;nucleic acid binding;RNA binding;nuclear-transcribed mRNA catabolic process, nonsense-mediated decay;RNA processing;cytoplasm;membrane;nucleoplasm;nucleolus;cytosol;hydrolase activity;nuclease activity;protein binding;nucleotide binding;exonuclease activity;rRNA processing;nucleobase-containing compound metabolic process;nuclear-transcribed mRNA catabolic process;exosome (RNase complex);3…	NM_002685;NM_001001998	NP_002676;NP_001001998	EXOSC10	0.0754305	0.999938	0.0249716	0.953871	-0.050459	0.950591	0.0914882	0.999944	0.0160576	1	0.0665166	0.943585	0.0562667	0.956737	-0.0191638	1	0.0312952	0.977088	-0.0352214	1	0.118729	0.512736	0.14961	0.405713	0.0308802	1	0.166973	0.282799	0.0482431	1	0.0173629	1
ENSG00000226849.1	chr1	11068471	11073097	+	4626	1	RP4-635E18.7|RP4-635E18.7-001|ENSG00000226849.1|ENST00000452378.1|lncRNA	ENSG00000226849	lncRNA		uc057cfj.1				NA	NA	ENSG00000226849.1	0.139731	0.999938	-0.010624	0.987544	-0.150355	0.87355	0.13635	0.999944	-0.00338103	1	0.146974	0.911032	0.156352	0.900109	0.0166204	1	0.166976	0.89765	0.0200014	1	0.151845	0.631897	0.132493	0.68868	-0.0193525	1	0.151589	0.603999	-0.00025671	1	0.0190958	1
ENSG00000230337.1	chr1	11099675	11102100	+	2425	1	EXOSC10-AS1|EXOSC10-AS1-201|ENSG00000230337.1|ENST00000435388.1|lncRNA	ENSG00000230337	lncRNA		uc057cfs.1;uc057cft.1	EXOSC10-AS1			NA	NA	EXOSC10-AS1	-0.730405	0.8537	-0.882807	0.437778	-0.152403	0.967705	-0.472252	0.999944	0.258153	1	0.410555	0.910567	-0.456255	0.901854	0.27415	1	0.426553	0.907732	0.0159974	1	-0.448157	0.832448	-0.184582	0.942306	0.263575	1	-0.681045	0.699544	-0.232887	1	-0.496463	1
ENSG00000198793.13	chr1	11106535	11262551	-	156016	1	MTOR|MTOR-205|ENSG00000198793.13|ENST00000476768.1|protein_coding	ENSG00000198793	protein_coding	2475	uc001asc.4;uc001asd.5;uc057cfu.1;uc057cfv.1;uc057cfw.1;uc057cfx.1;uc057cfy.1	MTOR	GO:0000166;GO:0004674;GO:0004712;GO:0005524;GO:0016301;GO:0016740;GO:0106310;GO:0016310;GO:0044877;GO:0080135;GO:0006950;GO:0018105;GO:2000112;GO:0042221;GO:0032270;GO:0031931;GO:0005515;GO:0005634;GO:0005737;GO:0016020;GO:0005794;GO:0031410;GO:0005783;GO:0005789;GO:0043231;GO:0005739;GO:0005765;GO:0005741;GO:0000139;GO:0012505;GO:0005764;GO:0048511;GO:0006468;GO:0016605;GO:0045335;GO:0042802;GO:…	nucleotide binding;protein serine/threonine kinase activity;protein serine/threonine/tyrosine kinase activity;ATP binding;kinase activity;transferase activity;protein serine kinase activity;phosphorylation;protein-containing complex binding;regulation of cellular response to stress;response to stress;peptidyl-serine phosphorylation;regulation of cellular macromolecule biosynthetic process;respons…	NM_001386501;NM_004958;NM_001386500	NP_001373430;NP_004949;NP_001373429	MTOR	-0.0651477	0.999938	-0.132925	0.633	-0.0677774	0.918788	0.0253366	0.999944	0.0904843	1	0.158262	0.828355	-0.0247371	0.983454	0.0404106	1	0.108188	0.891532	-0.0500737	1	0.0862779	0.527514	0.0595236	0.694701	-0.0267544	1	0.101923	0.401681	0.015645	1	0.0423994	1
ENSG00000225602.5	chr1	11143898	11149537	+	5639	1	MTOR-AS1|MTOR-AS1-201|ENSG00000225602.5|ENST00000420480.1|lncRNA	ENSG00000225602	lncRNA	100873935	uc031plf.2;uc057cfz.1	MTOR-AS1			NA	NA	MTOR-AS1	-0.305532	0.776603	-0.0875604	0.90333	0.217972	0.815356	-0.0240567	0.999944	0.281476	1	0.0635037	0.975251	0.0566401	0.981413	0.362173	1	0.1442	0.928043	0.0806968	1	0.154043	0.720062	-0.179418	0.659723	-0.333461	1	-0.166787	0.659364	-0.32083	1	0.0126311	1
ENSG00000253086.1	chr1	11152350	11152452	+	102	1	RNU6-537P|RNU6-537P-201|ENSG00000253086.1|ENST00000517277.1|snRNA	ENSG00000253086	snRNA		uc057cga.1	RNU6-537P			NA	NA	RNU6-537P	NA	NA	NA	NA	NA	NA	NA	NA	NA	NA	NA	NA	NA	NA	NA	NA	NA	NA	NA	NA	NA	NA	NA	NA	NA	NA	NA	NA	NA	NA	NA	NA
ENSG00000171819.5	chr1	11189355	11195981	+	6626	1	ANGPTL7|ANGPTL7-202|ENSG00000171819.5|ENST00000476934.1|protein_coding	ENSG00000171819	protein_coding	10218	uc001ase.6;uc057cgb.1	ANGPTL7	GO:0042802;GO:0005576;GO:0005515;GO:0005615;GO:0005102;GO:0062023;GO:0006979;GO:1901346;GO:1903053	identical protein binding;extracellular region;protein binding;extracellular space;signaling receptor binding;collagen-containing extracellular matrix;response to oxidative stress;negative regulation of vasculature development involved in avascular cornea development in camera-type eye;regulation of extracellular matrix organization	NM_021146	NP_066969	ANGPTL7	-0.661673	0.988416	-0.333077	0.873383	0.328595	0.928654	0.0816255	0.999944	0.743298	1	0.414703	0.932074	-0.945196	0.675794	-0.283524	1	-0.612119	0.880272	-1.02682	1	-0.00984645	0.994976	0.553701	0.590176	0.563547	1	0.72981	0.413321	0.739656	1	0.176109	1
ENSG00000207451.1	chr1	11226254	11226360	+	106	1	RNU6-291P|RNU6-291P-201|ENSG00000207451.1|ENST00000384720.1|snRNA	ENSG00000207451	snRNA		uc057cgc.1	RNU6-291P	GO:0030621;GO:0000244;GO:0000353;GO:0005688;GO:0046540	U4 snRNA binding;spliceosomal tri-snRNP complex assembly;formation of quadruple SL/U4/U5/U6 snRNP;U6 snRNP;U4/U6 x U5 tri-snRNP complex	NA	NA	RNU6-291P	NA	NA	NA	NA	NA	NA	NA	NA	NA	NA	NA	NA	NA	NA	NA	NA	NA	NA	NA	NA	NA	NA	NA	NA	NA	NA	NA	NA	NA	NA	NA	NA
ENSG00000238173.1	chr1	11232963	11233112	+	149	1	RPL39P6|RPL39P6-201|ENSG00000238173.1|ENST00000448289.1|processed_pseudogene	ENSG00000238173	processed_pseudogene		uc286drf.1	RPL39P6			NA	NA	RPL39P6	NA	NA	NA	NA	NA	NA	NA	NA	NA	NA	NA	NA	NA	NA	NA	NA	NA	NA	NA	NA	NA	NA	NA	NA	NA	NA	NA	NA	NA	NA	NA	NA
ENSG00000120942.14	chr1	11273198	11296049	+	22851	1	UBIAD1|UBIAD1-203|ENSG00000120942.14|ENST00000483738.1|protein_coding	ENSG00000120942	protein_coding	29914	uc001asg.5;uc057cgd.1;uc057cge.1;uc057cgf.1	UBIAD1	GO:0005634;GO:0005737;GO:0016020;GO:0016021;GO:0005794;GO:0016740;GO:0005783;GO:0005789;GO:0005739;GO:0000139;GO:0005515;GO:0031966;GO:0006744;GO:0098869;GO:0016209;GO:0004659;GO:0016765;GO:0030173;GO:0042373;GO:0009234;GO:0032194;GO:0042371	nucleus;cytoplasm;membrane;integral component of membrane;Golgi apparatus;transferase activity;endoplasmic reticulum;endoplasmic reticulum membrane;mitochondrion;Golgi membrane;protein binding;mitochondrial membrane;ubiquinone biosynthetic process;cellular oxidant detoxification;antioxidant activity;prenyltransferase activity;transferase activity, transferring alkyl or aryl (other than methyl) gr…	NM_013319;NM_001330350;NM_001330349	NP_037451;NP_001317279	UBIAD1	0.034895	0.999938	-0.0346686	0.936339	-0.0695635	0.915068	0.0116553	0.999944	-0.0232397	1	0.0463238	0.962453	0.0228582	0.983454	-0.0120367	1	0.0575268	0.951066	0.011203	1	0.0458391	0.869961	-0.0747647	0.777484	-0.120604	1	0.108385	0.624934	0.0625455	1	0.183149	1
ENSG00000238199.1	chr1	11278616	11279351	-	735	1	UBE2V2P3|UBE2V2P3-201|ENSG00000238199.1|ENST00000433562.1|processed_pseudogene	ENSG00000238199	processed_pseudogene		uc286drg.1	UBE2V2P3			NA	NA	UBE2V2P3	0.279144	0.999938	0.130379	0.975113	-0.148765	0.986088	0.251763	0.999944	-0.0273802	1	0.121384	0.99147	-0.275436	0.979403	-0.55458	1	-0.405815	0.959237	-0.5272	1	1.28759	0.487441	0.397207	0.861755	-0.89038	1	0.336272	0.872975	-0.951315	1	-0.060935	1
ENSG00000284646.1	chr1	11311734	11319093	-	7359	1	RP4-796F18.3|RP4-796F18.3-001|ENSG00000284646.1|ENST00000641979.1|lncRNA	ENSG00000284646	lncRNA		uc285gan.1				NA	NA	ENSG00000284646.1	NA	NA	NA	NA	NA	NA	NA	NA	NA	NA	NA	NA	NA	NA	NA	NA	NA	NA	NA	NA	NA	NA	NA	NA	NA	NA	NA	NA	NA	NA	NA	NA
ENSG00000224338.2	chr1	11425257	11425821	-	564	1	MTCYBP45|MTCYBP45-201|ENSG00000224338.2|ENST00000435243.2|processed_pseudogene	ENSG00000224338	processed_pseudogene		uc286drh.1	MTCYBP45			NA	NA	MTCYBP45	NA	NA	NA	NA	NA	NA	NA	NA	NA	NA	NA	NA	NA	NA	NA	NA	NA	NA	NA	NA	NA	NA	NA	NA	NA	NA	NA	NA	NA	NA	NA	NA
ENSG00000204624.8	chr1	11479155	11537551	+	58396	1	DISP3|DISP3-202|ENSG00000204624.8|ENST00000304391.6|protein_coding	ENSG00000204624	protein_coding	57540	uc009vmz.2;uc001ash.6;uc057cgg.1	DISP3	GO:0005634;GO:0005737;GO:0016020;GO:0016021;GO:0030659;GO:0031410;GO:0005783;GO:0005789;GO:0006629;GO:0030154;GO:0008202;GO:0008203;GO:0031965;GO:0007224;GO:0003674;GO:2000179;GO:0045665;GO:0042632;GO:0032368;GO:0045834	nucleus;cytoplasm;membrane;integral component of membrane;cytoplasmic vesicle membrane;cytoplasmic vesicle;endoplasmic reticulum;endoplasmic reticulum membrane;lipid metabolic process;cell differentiation;steroid metabolic process;cholesterol metabolic process;nuclear membrane;smoothened signaling pathway;molecular_function;positive regulation of neural precursor cell proliferation;negative regul…	NM_020780	NP_065831	DISP3	-0.313111	0.8397	0.00789757	0.992692	0.321008	0.705893	-0.22614	0.999944	0.0869707	1	-0.234037	0.877242	-0.281837	0.79656	0.031274	1	-0.289734	0.829689	-0.0556967	1	-0.107485	0.931578	0.244313	0.838336	0.351798	1	-0.138648	0.904383	-0.0311629	1	-0.382961	1
ENSG00000285833.1	chr1	11500803	11502016	-	1213	1	RP11-149P14.2|RP11-149P14.2-001|ENSG00000285833.1|ENST00000649975.1|lncRNA	ENSG00000285833	lncRNA		uc285gao.1				NA	NA	ENSG00000285833.1	0.0789556	0.999938	0.352513	0.785145	0.273557	0.915411	0.161904	0.999944	0.0829486	1	-0.190608	0.962069	0.0753743	0.985985	-0.00358131	1	-0.277138	0.940012	-0.0865299	1	NA	NA	NA	NA	NA	NA	NA	NA	NA	NA	NA	NA
ENSG00000235643.2	chr1	11609468	11613358	+	3890	1	LINC01647|LINC01647-201|ENSG00000235643.2|ENST00000453135.2|lncRNA	ENSG00000235643	lncRNA	101929181	uc031tol.3	LINC01647			NA	NA	LINC01647	0.622077	0.999938	0.273731	0.955051	-0.348345	0.975015	0.393524	0.999944	-0.228553	1	0.119792	0.99147	1.53539	0.864527	0.913317	1	1.26166	0.907732	1.14187	1	NA	NA	NA	NA	NA	NA	NA	NA	NA	NA	NA	NA
ENSG00000284708.1	chr1	11623558	11643416	+	19858	1	RP3-330O12.5|RP3-330O12.5-001|ENSG00000284708.1|ENST00000642131.1|lncRNA	ENSG00000284708	lncRNA		uc285gap.1				NA	NA	ENSG00000284708.1	-0.432087	0.923428	-0.102121	0.942072	0.329966	0.842938	-0.410307	0.999944	0.02178	1	-0.308186	0.900312	-0.0447842	0.994529	0.387302	1	0.0573365	0.985108	0.365522	1	-0.264483	0.840377	-0.00114401	0.999535	0.263339	1	-0.603136	0.54181	-0.338654	1	-0.601992	1
ENSG00000116661.11	chr1	11637018	11655785	-	18767	1	FBXO2|FBXO2-205|ENSG00000116661.11|ENST00000475961.1|protein_coding	ENSG00000116661	protein_coding		uc285gaq.1;uc001asj.5;uc057cgh.1;uc057cgi.1;uc057cgj.1;uc057cgk.1	FBXO2	GO:0005737;GO:0044267;GO:0016020;GO:0005783;GO:0043231;GO:0030246;GO:0016567;GO:0005829;GO:0005515;GO:0031146;GO:0061630;GO:0030433;GO:0019005;GO:0004842;GO:0006464;GO:0006516;GO:0006508;GO:0001540;GO:0006511;GO:0031396;GO:0043197	cytoplasm;cellular protein metabolic process;membrane;endoplasmic reticulum;intracellular membrane-bounded organelle;carbohydrate binding;protein ubiquitination;cytosol;protein binding;SCF-dependent proteasomal ubiquitin-dependent protein catabolic process;ubiquitin protein ligase activity;ubiquitin-dependent ERAD pathway;SCF ubiquitin ligase complex;ubiquitin-protein transferase activity;cellula…	NM_012168	NP_036300	FBXO2	0.0616	0.999938	0.227424	0.600114	0.165824	0.85231	0.086182	0.999944	0.024582	1	-0.141242	0.913202	0.196027	0.847233	0.134427	1	-0.0313976	0.984441	0.109845	1	-0.58954	0.0347384	-0.485976	0.145993	0.103565	1	-0.486154	0.100248	0.103386	1	-0.000178357	1
ENSG00000132879.14	chr1	11654375	11663327	+	8952	1	FBXO44|FBXO44-208|ENSG00000132879.14|ENST00000471895.1|protein_coding	ENSG00000132879	protein_coding	93611	uc001ask.4;uc057cgl.1;uc010oar.3;uc001asm.5;uc057cgm.1;uc001asn.4;uc057cgn.1;uc057cgo.1;uc001asl.3	FBXO44	GO:0005737;GO:0016567;GO:0005515;GO:0044267;GO:0061630;GO:0030433;GO:0005829;GO:0031146;GO:0019005;GO:0006516;GO:0010498	cytoplasm;protein ubiquitination;protein binding;cellular protein metabolic process;ubiquitin protein ligase activity;ubiquitin-dependent ERAD pathway;cytosol;SCF-dependent proteasomal ubiquitin-dependent protein catabolic process;SCF ubiquitin ligase complex;glycoprotein catabolic process;proteasomal protein catabolic process	NM_183412;NM_001330355;NM_001304791;NM_033182;NM_001304790;NM_183413;NM_001014765	NP_904319;NP_001317284;NP_001291720;NP_149438;NP_001291719;NP_904320;NP_001014765	FBXO44	0.0496857	0.999938	0.194384	0.661107	0.144698	0.872604	0.0729752	0.999944	0.0232895	1	-0.121409	0.925857	0.201293	0.829076	0.151607	1	0.0069093	0.99769	0.128318	1	-0.370894	0.273696	-0.37946	0.290023	-0.00856631	1	-0.44094	0.147996	-0.070046	1	-0.0614797	1
ENSG00000116663.11	chr1	11664200	11674354	+	10154	1	FBXO6|FBXO6-202|ENSG00000116663.11|ENST00000449067.1|protein_coding	ENSG00000116663	protein_coding	26270	uc001aso.5;uc057cgp.1;uc057cgq.1	FBXO6	GO:0005737;GO:0016567;GO:0006281;GO:0006974;GO:0005515;GO:0006986;GO:0031146;GO:0061630;GO:0030433;GO:0005829;GO:0019005;GO:0006516;GO:0000077;GO:0006508;GO:0030246;GO:0044322;GO:0044267	cytoplasm;protein ubiquitination;DNA repair;cellular response to DNA damage stimulus;protein binding;response to unfolded protein;SCF-dependent proteasomal ubiquitin-dependent protein catabolic process;ubiquitin protein ligase activity;ubiquitin-dependent ERAD pathway;cytosol;SCF ubiquitin ligase complex;glycoprotein catabolic process;DNA damage checkpoint signaling;proteolysis;carbohydrate bindi…	NM_018438	NP_060908	FBXO6	1.16521	3.27279e-17	1.34276	4.3745e-21	0.177548	0.807727	1.37578	1.45216e-22	0.210566	1	0.0330177	0.985047	1.5011	4.90793e-26	0.335885	0.999527	0.158336	0.892228	0.125319	1	0.810865	1.0619e-05	0.886599	1.09432e-06	0.0757346	1	0.919013	2.69511e-07	0.108148	1	0.0324134	1
ENSG00000116670.15	chr1	11674480	11691650	-	17170	1	MAD2L2|MAD2L2-202|ENSG00000116670.15|ENST00000376655.1|protein_coding	ENSG00000116670	protein_coding	10459	uc001asq.5;uc057cgr.1;uc057cgs.1;uc009vnc.4;uc057cgt.1;uc057cgu.1;uc057cgv.1;uc057cgw.1;uc001asp.5	MAD2L2	GO:0005515;GO:0005634;GO:0005737;GO:0007049;GO:0005730;GO:0005829;GO:0005856;GO:0051301;GO:0005694;GO:0006281;GO:0006974;GO:0045893;GO:0006302;GO:0005819;GO:0005654;GO:0033138;GO:2000042;GO:2001034;GO:0035861;GO:0000785;GO:0001558;GO:0000122;GO:0061629;GO:0043433;GO:0005680;GO:0042177;GO:0010719;GO:0010944;GO:0090090;GO:0008432;GO:0007094;GO:0042276;GO:0016035;GO:2000048;GO:0045830;GO:0007015;GO:…	protein binding;nucleus;cytoplasm;cell cycle;nucleolus;cytosol;cytoskeleton;cell division;chromosome;DNA repair;cellular response to DNA damage stimulus;positive regulation of transcription, DNA-templated;double-strand break repair;spindle;nucleoplasm;positive regulation of peptidyl-serine phosphorylation;negative regulation of double-strand break repair via homologous recombination;positive regu…	NM_001127325;NM_006341	NP_001120797;NP_006332	MAD2L2	0.0407141	0.999938	-0.0180179	0.97851	-0.058732	0.956977	0.0232746	0.999944	-0.0174395	1	0.0412925	0.976182	0.122319	0.906759	0.0816046	1	0.140337	0.895388	0.0990441	1	-0.350692	0.0805591	-0.446812	0.0124215	-0.0961207	1	-0.314089	0.118776	0.0366028	1	0.132723	1
ENSG00000162490.7	chr1	11691710	11725857	+	34147	1	DRAXIN|DRAXIN-201|ENSG00000162490.7|ENST00000294485.6|protein_coding	ENSG00000162490	protein_coding	374946	uc001ass.5	DRAXIN	GO:0005576;GO:0016055;GO:0005515;GO:0090090;GO:0007411;GO:0030900;GO:0021516;GO:0010977;GO:0021528;GO:0021960;GO:0030517;GO:0043524	extracellular region;Wnt signaling pathway;protein binding;negative regulation of canonical Wnt signaling pathway;axon guidance;forebrain development;dorsal spinal cord development;negative regulation of neuron projection development;commissural neuron differentiation in spinal cord;anterior commissure morphogenesis;negative regulation of axon extension;negative regulation of neuron apoptotic pro…	NM_198545	NP_940947	DRAXIN	-0.311517	0.999938	-0.11564	0.919644	0.195877	0.913059	-0.466093	0.955387	-0.154576	1	-0.350453	0.863294	-0.655507	0.339046	-0.34399	1	-0.539867	0.676835	-0.189414	1	NA	NA	NA	NA	NA	NA	NA	NA	NA	NA	NA	NA
ENSG00000177674.16	chr1	11736084	11754802	+	18718	1	AGTRAP|AGTRAP-207|ENSG00000177674.16|ENST00000471765.1|protein_coding	ENSG00000177674	protein_coding	57085	uc001asx.4;uc057cgx.1;uc001ast.4;uc057cgy.1;uc001asv.5;uc057cgz.1;uc001asw.4;uc057cha.1;uc001asu.4;uc057chb.1;uc057chc.1;uc057chd.1;uc057che.1;uc057chf.1	AGTRAP	GO:0016020;GO:0016021;GO:0005794;GO:0030659;GO:0031410;GO:0043231;GO:0005783;GO:0005789;GO:0000139;GO:0005515;GO:0005886;GO:0008217;GO:0038166;GO:0004945;GO:0001666;GO:0005938;GO:0042802	membrane;integral component of membrane;Golgi apparatus;cytoplasmic vesicle membrane;cytoplasmic vesicle;intracellular membrane-bounded organelle;endoplasmic reticulum;endoplasmic reticulum membrane;Golgi membrane;protein binding;plasma membrane;regulation of blood pressure;angiotensin-activated signaling pathway;angiotensin type II receptor activity;response to hypoxia;cell cortex;identical prot…	NM_001040195;NM_001040197;NM_020350;NM_001040194;NM_001040196	NP_001035285;NP_001035287;NP_065083;NP_001035284;NP_001035286	AGTRAP	0.103397	0.999938	0.207043	0.640032	0.103647	0.922441	0.185153	0.999944	0.0817564	1	-0.0218902	0.99147	0.186439	0.860169	0.0830424	1	-0.0206042	0.991532	0.00128599	1	-0.301237	0.276176	-0.279032	0.346887	0.0222052	1	-0.268961	0.303705	0.0322756	1	0.0100704	1
ENSG00000215910.7	chr1	11761787	11789585	+	27798	1	C1orf167|C1orf167-206|ENSG00000215910.7|ENST00000482358.1|protein_coding	ENSG00000215910	protein_coding	284498	uc057chg.1;uc057chh.1;uc057chi.1;uc057chk.1;uc057chl.1;uc057chm.1;uc057chp.1	C1orf167			NM_001010881	NP_001010881	C1orf167	0.35178	0.196274	0.277376	0.363006	-0.0744038	0.939953	0.318953	0.442636	-0.0328275	1	0.0415763	0.976182	0.289107	0.466267	-0.0626735	1	0.0117303	0.997193	-0.029846	1	-0.329385	0.139047	-0.260889	0.306719	0.0684959	1	-0.430624	0.0233902	-0.101239	1	-0.169735	1
ENSG00000177553.6	chr1	11777077	11779619	-	2542	1	C1orf167-AS1|C1orf167-AS1-201|ENSG00000177553.6|ENST00000376620.3|lncRNA	ENSG00000177553	lncRNA	102724659	uc057chj.1	C1orf167-AS1			NA	NA	C1orf167-AS1	NA	NA	NA	NA	NA	NA	NA	NA	NA	NA	NA	NA	NA	NA	NA	NA	NA	NA	NA	NA	NA	NA	NA	NA	NA	NA	NA	NA	NA	NA	NA	NA
ENSG00000177000.13	chr1	11785723	11806455	-	20732	1	MTHFR|MTHFR-206|ENSG00000177000.13|ENST00000413656.5|protein_coding	ENSG00000177000	protein_coding	4524	uc057chn.2;uc001atc.5;uc057cho.1;uc001atd.3;uc285gar.1;uc285gas.1;uc285gat.1;uc285gau.1;uc285gav.1;uc285gaw.1;uc285gax.1;uc285gay.1;uc285gaz.1;uc285gba.1;uc285gbb.1;uc057chq.1;uc057cht.2;uc285gbc.1;uc057chr.1	MTHFR	GO:0044877;GO:0016491;GO:0003824;GO:0008152;GO:0035999;GO:0005829;GO:0004489;GO:0106312;GO:0106313;GO:0006555;GO:0071949;GO:0001843;GO:0050660;GO:0072341;GO:0050667;GO:0031060;GO:0070828;GO:0009086;GO:0050661;GO:0001666;GO:0009410;GO:0033274;GO:0043200;GO:0046500;GO:0046653;GO:0051593;GO:0070555;GO:0045202	protein-containing complex binding;oxidoreductase activity;catalytic activity;metabolic process;tetrahydrofolate interconversion;cytosol;methylenetetrahydrofolate reductase (NAD(P)H) activity;methylenetetrahydrofolate reductase NADH activity;methylenetetrahydrofolate reductase NADPH activity;methionine metabolic process;FAD binding;neural tube closure;flavin adenine dinucleotide binding;modified …	NM_005957;NM_001330358	NP_005948;NP_001317287	MTHFR	0.324405	0.105024	0.274607	0.223531	-0.0497977	0.956175	0.302602	0.227511	-0.0218031	1	0.0279946	0.981961	0.250158	0.424841	-0.0742466	1	-0.0244489	0.984441	-0.0524435	1	-0.297735	0.142666	-0.217833	0.351232	0.0799024	1	-0.310685	0.104647	-0.0129499	1	-0.0928523	1
ENSG00000011021.23	chr1	11806096	11848079	+	41983	1	CLCN6|CLCN6-209|ENSG00000011021.23|ENST00000446542.5|protein_coding	ENSG00000011021	protein_coding	1185	uc001ate.7;uc057chv.2;uc057cid.2;uc057chw.1;uc057chx.1;uc057chy.1;uc057chz.1;uc057cia.1;uc057cib.1;uc010oau.4	CLCN6	GO:0016020;GO:0016021;GO:0055085;GO:0000166;GO:0005524;GO:0006811;GO:0005768;GO:0005765;GO:0007165;GO:0010008;GO:0015297;GO:0006821;GO:0043231;GO:0005247;GO:0034220;GO:0015108;GO:1902476;GO:0006884;GO:0009612;GO:0003729;GO:0010468	membrane;integral component of membrane;transmembrane transport;nucleotide binding;ATP binding;ion transport;endosome;lysosomal membrane;signal transduction;endosome membrane;antiporter activity;chloride transport;intracellular membrane-bounded organelle;voltage-gated chloride channel activity;ion transmembrane transport;chloride transmembrane transporter activity;chloride transmembrane transport…	NM_001286;NM_001256959	NP_001277;NP_001243888	CLCN6	-0.0976704	0.999938	0.0605589	0.901342	0.158229	0.804684	-0.0730041	0.999944	0.0246664	1	-0.133563	0.890481	-0.0840351	0.944326	0.0136353	1	-0.144594	0.880272	-0.0110311	1	-0.0347828	0.887563	-0.015559	0.959015	0.0192238	1	-0.145401	0.388189	-0.110618	1	-0.129842	1
ENSG00000276470.1	chr1	11843812	11843984	+	172	1	ENSG10010138681.1|ENSG10010138681.1-001|ENSG00000276470.1|ENST00000622391.1|misc_RNA	ENSG00000276470	misc_RNA		uc057cic.1		GO:0003729;GO:0010468	mRNA binding;regulation of gene expression	NA	NA	ENSG00000276470.1	-2.16258	0.848958	0.788926	0.908914	2.9515	0.580583	-2.77824	0.718695	-0.615667	1	-3.56717	0.470735	-2.37221	0.676916	-0.209633	1	-3.16114	0.615981	0.406034	1	-0.073384	0.974476	0.401871	0.849303	0.475255	1	0.146178	0.944037	0.219562	1	-0.255693	1
ENSG00000278852.1	chr1	11845549	11845697	+	148	1	ENSG10010135835.1|ENSG10010135835.1-001|ENSG00000278852.1|ENST00000618496.1|misc_RNA	ENSG00000278852	misc_RNA		uc057cie.1		GO:0003729;GO:0010468	mRNA binding;regulation of gene expression	NA	NA	ENSG00000278852.1	-0.19188	0.999938	-1.2586	0.697158	-1.06672	0.85573	0.328119	0.999944	0.519999	1	1.58672	0.853429	0.243582	0.986171	0.435462	1	1.50218	0.849362	-0.0845374	1	0.179801	0.937206	0.00684995	0.998119	-0.172951	1	-0.178986	0.929778	-0.358786	1	-0.185836	1
ENSG00000175206.10	chr1	11845709	11848345	-	2636	1	NPPA|NPPA-201|ENSG00000175206.10|ENST00000376476.1|protein_coding	ENSG00000175206	protein_coding	4878	uc001ati.4;uc057cig.1	NPPA	GO:0005576;GO:0042995;GO:0005515;GO:0043204;GO:0005179;GO:0005102;GO:0005634;GO:0005737;GO:0005615;GO:0062023;GO:0008217;GO:0007565;GO:0007218;GO:0032991;GO:0019934;GO:0035994;GO:0003180;GO:1902261;GO:0003161;GO:1901841;GO:1902514;GO:0042311;GO:0006182;GO:0005184;GO:0051427;GO:0071855;GO:0003085;GO:0006457;GO:0007168;GO:0010460;GO:0014898;GO:0036376;GO:0043508;GO:0045776;GO:0060372;GO:0060452;GO:…	extracellular region;cell projection;protein binding;perikaryon;hormone activity;signaling receptor binding;nucleus;cytoplasm;extracellular space;collagen-containing extracellular matrix;regulation of blood pressure;female pregnancy;neuropeptide signaling pathway;protein-containing complex;cGMP-mediated signaling;response to muscle stretch;aortic valve morphogenesis;positive regulation of delayed…	NM_006172	NP_006163	NPPA	0.274712	0.999938	0.252693	0.847775	-0.0220189	0.993778	0.627639	0.973439	0.352926	1	0.374945	0.902135	0.352562	0.901781	0.0778492	1	0.0998681	0.981633	-0.275077	1	-0.711908	0.255513	-0.63288	0.352086	0.0790278	1	-0.359154	0.605375	0.352755	1	0.273727	1
ENSG00000275915.1	chr1	11847442	11847549	+	107	1	ENSG10010134403.1|ENSG10010134403.1-001|ENSG00000275915.1|ENST00000617059.1|misc_RNA	ENSG00000275915	misc_RNA		uc057cih.1		GO:0003729;GO:0010468	mRNA binding;regulation of gene expression	NA	NA	ENSG00000275915.1	0.315208	0.999938	-0.778406	0.876846	-1.09361	0.901272	0.0114705	0.999944	-0.303737	1	0.789876	0.952542	-0.0864466	0.994529	-0.401654	1	0.691959	0.957095	-0.097917	1	-0.649377	0.819998	-0.400488	0.905469	0.248889	1	0.268043	0.93169	0.917421	1	0.668531	1
ENSG00000120937.9	chr1	11857464	11858945	-	1481	1	NPPB|NPPB-201|ENSG00000120937.9|ENST00000376468.4|protein_coding	ENSG00000120937	protein_coding	4879	uc001atj.5	NPPB	GO:0005576;GO:0005615;GO:0005515;GO:0005179;GO:0005102;GO:0007166;GO:0005634;GO:0005737;GO:0030308;GO:0016525;GO:0032991;GO:0008217;GO:0007218;GO:0019934;GO:0097746;GO:0003161;GO:0042311;GO:0006182;GO:0051427;GO:0003085;GO:0006457;GO:0007168;GO:0007589;GO:0035810;GO:0035815;GO:0043114;GO:0008613	extracellular region;extracellular space;protein binding;hormone activity;signaling receptor binding;cell surface receptor signaling pathway;nucleus;cytoplasm;negative regulation of cell growth;negative regulation of angiogenesis;protein-containing complex;regulation of blood pressure;neuropeptide signaling pathway;cGMP-mediated signaling;blood vessel diameter maintenance;cardiac conduction syste…	NM_002521	NP_002512	NPPB	NA	NA	NA	NA	NA	NA	NA	NA	NA	NA	NA	NA	NA	NA	NA	NA	NA	NA	NA	NA	-1.66403	3.00347e-18	-0.756804	0.00208494	0.907225	0.000109334	-0.648905	0.0131757	1.01512	3.78718e-06	0.107899	1
ENSG00000224904.1	chr1	11877770	11880406	+	2636	1	SBF1P2|SBF1P2-201|ENSG00000224904.1|ENST00000438808.1|processed_pseudogene	ENSG00000224904	processed_pseudogene		uc286dri.1	SBF1P2			NA	NA	SBF1P2	NA	NA	NA	NA	NA	NA	NA	NA	NA	NA	NA	NA	NA	NA	NA	NA	NA	NA	NA	NA	NA	NA	NA	NA	NA	NA	NA	NA	NA	NA	NA	NA
ENSG00000285646.2	chr1	11907940	11914298	+	6358	1	RP5-934G17.7|RP5-934G17.7-006|ENSG00000285646.2|ENST00000660618.1|lncRNA	ENSG00000285646	lncRNA		uc287vmr.1;uc285gbe.1;uc285gbd.2;uc288dux.1;uc287rfr.1;uc287uve.1		GO:0000244;GO:0000353;GO:0046540;GO:0005682	spliceosomal tri-snRNP complex assembly;formation of quadruple SL/U4/U5/U6 snRNP;U4/U6 x U5 tri-snRNP complex;U5 snRNP	NA	NA	ENSG00000285646.2	-0.102926	0.999938	0.0520782	0.97822	0.155004	0.959378	-0.13333	0.999944	-0.0304047	1	-0.185409	0.960289	0.171648	0.96701	0.274574	1	0.11957	0.976822	0.304979	1	0.36126	0.852267	-0.709499	0.656669	-1.07076	1	0.0553042	0.978895	-0.305956	1	0.764804	1
ENSG00000199347.1	chr1	11908152	11908271	+	119	1	RNU5E-1|RNU5E-1-201|ENSG00000199347.1|ENST00000362477.1|snRNA	ENSG00000199347	snRNA		uc031ton.2	RNU5E-1	GO:0000244;GO:0000353;GO:0046540;GO:0005682	spliceosomal tri-snRNP complex assembly;formation of quadruple SL/U4/U5/U6 snRNP;U4/U6 x U5 tri-snRNP complex;U5 snRNP	NA	NA	RNU5E-1	NA	NA	NA	NA	NA	NA	NA	NA	NA	NA	NA	NA	NA	NA	NA	NA	NA	NA	NA	NA	NA	NA	NA	NA	NA	NA	NA	NA	NA	NA	NA	NA
ENSG00000201801.1	chr1	11909808	11909927	-	119	1	RNU5E-4P|RNU5E-4P-201|ENSG00000201801.1|ENST00000364931.1|snRNA	ENSG00000201801	snRNA		uc057cii.1	RNU5E-4P	GO:0000244;GO:0000353;GO:0046540;GO:0005682	spliceosomal tri-snRNP complex assembly;formation of quadruple SL/U4/U5/U6 snRNP;U4/U6 x U5 tri-snRNP complex;U5 snRNP	NA	NA	RNU5E-4P	NA	NA	NA	NA	NA	NA	NA	NA	NA	NA	NA	NA	NA	NA	NA	NA	NA	NA	NA	NA	NA	NA	NA	NA	NA	NA	NA	NA	NA	NA	NA	NA
ENSG00000116685.16	chr1	11919591	11926428	-	6837	1	KIAA2013|KIAA2013-202|ENSG00000116685.16|ENST00000376576.3|protein_coding	ENSG00000116685	protein_coding	90231	uc001atk.5;uc057cij.1;uc001atl.2	KIAA2013	GO:0016020;GO:0016021;GO:0005515	membrane;integral component of membrane;protein binding	NM_138346	NP_612355	KIAA2013	0.131255	0.999938	0.217449	0.566434	0.086195	0.931793	0.11641	0.999944	-0.0148444	1	-0.101039	0.934694	0.1254	0.914427	-0.00585475	1	-0.0920497	0.945244	0.00898961	1	-0.17137	0.588521	-0.262023	0.382804	-0.0906531	1	-0.217194	0.431204	-0.0458233	1	0.0448298	1
ENSG00000083444.17	chr1	11934205	11975538	+	41333	1	PLOD1|PLOD1-207|ENSG00000083444.17|ENST00000481933.1|protein_coding	ENSG00000083444	protein_coding	5351	uc057cik.1;uc057cil.1;uc001atm.5;uc057cim.1;uc057cin.1;uc057cio.1;uc057cip.1;uc057ciq.1;uc057cir.1	PLOD1	GO:0016020;GO:0046872;GO:0005783;GO:0016491;GO:0005506;GO:0016705;GO:0031418;GO:0051213;GO:0005515;GO:0030867;GO:0005789;GO:0070062;GO:0001666;GO:0008475;GO:0017185;GO:0008544;GO:1902494	membrane;metal ion binding;endoplasmic reticulum;oxidoreductase activity;iron ion binding;oxidoreductase activity, acting on paired donors, with incorporation or reduction of molecular oxygen;L-ascorbic acid binding;dioxygenase activity;protein binding;rough endoplasmic reticulum membrane;endoplasmic reticulum membrane;extracellular exosome;response to hypoxia;procollagen-lysine 5-dioxygenase act…	NM_001316320;NM_000302	NP_001303249;NP_000293	PLOD1	0.069627	0.999938	0.0963249	0.740148	0.0266979	0.976726	-0.0232005	0.999944	-0.0928275	1	-0.119525	0.863294	-0.0431005	0.965287	-0.112728	1	-0.139425	0.821193	-0.0199	1	-0.274486	0.177387	-0.229143	0.311741	0.0453431	1	-0.224846	0.259572	0.0496401	1	0.00429701	1
ENSG00000287384.1	chr1	11979533	11980127	-	594	1	RP5-1077B9.6|RP5-1077B9.6-001|ENSG00000287384.1|ENST00000660216.1|lncRNA	ENSG00000287384	lncRNA		uc287ufu.1				NA	NA	ENSG00000287384.1	NA	NA	NA	NA	NA	NA	NA	NA	NA	NA	NA	NA	NA	NA	NA	NA	NA	NA	NA	NA	NA	NA	NA	NA	NA	NA	NA	NA	NA	NA	NA	NA
ENSG00000116688.18	chr1	11980181	12015211	+	35030	1	MFN2|MFN2-212|ENSG00000116688.18|ENST00000675043.1|protein_coding	ENSG00000116688	protein_coding	9927	uc009vni.4;uc288nxm.1;uc288ogj.1;uc288olt.1;uc288pji.1;uc288opq.1;uc288qea.1;uc057civ.2;uc288oyj.1;uc288nnr.1;uc288por.1;uc288plk.1;uc288ntk.1;uc288qgd.1;uc288nrt.1;uc288oay.1;uc057cis.1;uc288one.1;uc057cit.1;uc057ciu.1;uc288oxr.1;uc288oir.1;uc001atn.6;uc288qbg.1;uc288pne.1;uc288pps.1;uc288phy.1;uc288owp.1;uc288osm.1;uc288oyh.1;uc288otq.1;uc288qbi.1;uc288ofz.1	MFN2	GO:1904707;GO:0016020;GO:0016021;GO:0000166;GO:0016787;GO:0005739;GO:0031625;GO:0006915;GO:0003924;GO:0005525;GO:0005741;GO:0005829;GO:0005515;GO:0006914;GO:0006986;GO:0006626;GO:0008053;GO:0048662;GO:0120162;GO:1905461;GO:0061734;GO:0034497;GO:0007006;GO:0046580;GO:0051646;GO:0031306;GO:0007005;GO:0001825;GO:0048593;GO:0015630	positive regulation of vascular associated smooth muscle cell proliferation;membrane;integral component of membrane;nucleotide binding;hydrolase activity;mitochondrion;ubiquitin protein ligase binding;apoptotic process;GTPase activity;GTP binding;mitochondrial outer membrane;cytosol;protein binding;autophagy;response to unfolded protein;protein targeting to mitochondrion;mitochondrial fusion;nega…	NM_001127660;NM_014874	NP_001121132;NP_055689	MFN2	-0.00982547	0.999938	0.0580492	0.832507	0.0678747	0.886717	0.0748601	0.999944	0.0846856	1	0.0168109	0.986206	0.0603746	0.934087	0.0702001	1	0.00232545	0.997955	-0.0144854	1	-0.0334211	0.881201	-0.0692723	0.729195	-0.0358512	1	-0.00799002	0.972683	0.0254311	1	0.0612823	1
ENSG00000270914.1	chr1	12017216	12017308	-	92	1	RP5-1077B9.5|RP5-1077B9.5-001|ENSG00000270914.1|ENST00000603287.1|processed_pseudogene	ENSG00000270914	processed_pseudogene		uc286drj.1				NA	NA	ENSG00000270914.1	NA	NA	NA	NA	NA	NA	NA	NA	NA	NA	NA	NA	NA	NA	NA	NA	NA	NA	NA	NA	NA	NA	NA	NA	NA	NA	NA	NA	NA	NA	NA	NA
ENSG00000116691.11	chr1	12019466	12032045	+	12579	1	MIIP|MIIP-204|ENSG00000116691.11|ENST00000478299.1|protein_coding	ENSG00000116691	protein_coding	60672	uc057ciw.1;uc001ato.4;uc057cix.1;uc057ciy.1;uc057cja.1;uc057cjb.1;uc057cjc.1	MIIP	GO:0005515;GO:0010972;GO:0030336	protein binding;negative regulation of G2/M transition of mitotic cell cycle;negative regulation of cell migration	NM_021933	NP_068752	MIIP	0.226816	0.90774	0.255249	0.52783	0.0284329	0.986061	0.332501	0.655436	0.105684	1	0.0772515	0.960102	0.315933	0.542364	0.0891164	1	0.0606835	0.9703	-0.0165681	1	-0.307013	0.252189	-0.277703	0.336513	0.02931	1	-0.225619	0.39382	0.0813941	1	0.0520841	1
ENSG00000202461.1	chr1	12024012	12024124	-	112	1	Y_RNA|Y_RNA.371-201|ENSG00000202461.1|ENST00000365591.1|misc_RNA	ENSG00000202461	misc_RNA		uc057ciz.1				NA	NA	ENSG00000202461.1	1.32671	0.999938	1.24913	0.783825	-0.0775811	0.994482	0.037081	0.999944	-1.28963	1	-1.21205	0.915977	1.67048	0.869532	0.343775	1	0.421356	0.980397	1.6334	1	NA	NA	NA	NA	NA	NA	NA	NA	NA	NA	NA	NA
ENSG00000276869.1	chr1	12029158	12029222	+	64	1	MIR6729|MIR6729-201|ENSG00000276869.1|ENST00000618194.1|miRNA	ENSG00000276869	miRNA	102466982	uc031top.1	MIR6729			NA	NA	MIR6729	NA	NA	NA	NA	NA	NA	NA	NA	NA	NA	NA	NA	NA	NA	NA	NA	NA	NA	NA	NA	NA	NA	NA	NA	NA	NA	NA	NA	NA	NA	NA	NA
ENSG00000243539.3	chr1	12036740	12037014	-	274	1	RN7SL649P|RN7SL649P-201|ENSG00000243539.3|ENST00000496974.3|misc_RNA	ENSG00000243539	misc_RNA		uc057cjd.1	RN7SL649P			NA	NA	RN7SL649P	NA	NA	NA	NA	NA	NA	NA	NA	NA	NA	NA	NA	NA	NA	NA	NA	NA	NA	NA	NA	NA	NA	NA	NA	NA	NA	NA	NA	NA	NA	NA	NA
ENSG00000120949.15	chr1	12063303	12144207	+	80904	1	TNFRSF8|TNFRSF8-204|ENSG00000120949.15|ENST00000479933.2|protein_coding	ENSG00000120949	protein_coding	943	uc001atq.4;uc010obc.3;uc057cje.1;uc001atr.5;uc057cjh.1	TNFRSF8	GO:0005737;GO:0016020;GO:0016021;GO:0005886;GO:0007165;GO:0043065;GO:0004888;GO:0070062;GO:0032760;GO:0071260;GO:0008285;GO:0032759;GO:0005515	cytoplasm;membrane;integral component of membrane;plasma membrane;signal transduction;positive regulation of apoptotic process;transmembrane signaling receptor activity;extracellular exosome;positive regulation of tumor necrosis factor production;cellular response to mechanical stimulus;negative regulation of cell population proliferation;positive regulation of TRAIL production;protein binding	NM_001243;NM_001281430	NP_001234;NP_001268359	TNFRSF8	-0.180204	0.999938	0.362616	0.942414	0.54282	0.951814	1.30842	0.999944	1.48862	1	0.945801	0.931381	1.64923	0.843741	1.82944	1	1.28662	0.907432	0.340816	1	NA	NA	NA	NA	NA	NA	NA	NA	NA	NA	NA	NA
ENSG00000201135.1	chr1	12077881	12077984	-	103	1	RNU6-777P|RNU6-777P-201|ENSG00000201135.1|ENST00000364265.1|snRNA	ENSG00000201135	snRNA		uc057cjg.1	RNU6-777P	GO:0030621;GO:0000244;GO:0000353;GO:0005688;GO:0046540	U4 snRNA binding;spliceosomal tri-snRNP complex assembly;formation of quadruple SL/U4/U5/U6 snRNP;U6 snRNP;U4/U6 x U5 tri-snRNP complex	NA	NA	RNU6-777P	NA	NA	NA	NA	NA	NA	NA	NA	NA	NA	NA	NA	NA	NA	NA	NA	NA	NA	NA	NA	NA	NA	NA	NA	NA	NA	NA	NA	NA	NA	NA	NA
ENSG00000227875.2	chr1	12080293	12080547	-	254	1	RPL23AP89|RPL23AP89-201|ENSG00000227875.2|ENST00000439324.2|processed_pseudogene	ENSG00000227875	processed_pseudogene		uc286drk.1	RPL23AP89			NA	NA	RPL23AP89	NA	NA	NA	NA	NA	NA	NA	NA	NA	NA	NA	NA	NA	NA	NA	NA	NA	NA	NA	NA	NA	NA	NA	NA	NA	NA	NA	NA	NA	NA	NA	NA
ENSG00000285604.1	chr1	12088441	12092264	-	3823	1	RP11-426M1.3|RP11-426M1.3-001|ENSG00000285604.1|ENST00000647616.1|lncRNA	ENSG00000285604	lncRNA		uc285gbf.1				NA	NA	ENSG00000285604.1	NA	NA	NA	NA	NA	NA	NA	NA	NA	NA	NA	NA	NA	NA	NA	NA	NA	NA	NA	NA	NA	NA	NA	NA	NA	NA	NA	NA	NA	NA	NA	NA
ENSG00000283789.1	chr1	12166943	12167038	+	95	1	MIR7846|MIR7846-201|ENSG00000283789.1|ENST00000622420.1|miRNA	ENSG00000283789	miRNA	102465836	uc031tos.1	MIR7846			NA	NA	MIR7846	0.718316	0.907625	0.960871	0.448558	0.242555	0.954669	1.13481	0.615021	0.416498	1	0.173943	0.976182	1.27808	0.344816	0.559766	1	0.317211	0.952742	0.143268	1	0.168178	0.923467	-0.00412648	0.998368	-0.172304	1	0.0186583	0.992277	-0.149519	1	0.0227848	1
ENSG00000028137.19	chr1	12166991	12209228	+	42237	1	TNFRSF1B|TNFRSF1B-202|ENSG00000028137.19|ENST00000489921.1|protein_coding	ENSG00000028137	protein_coding	7133	uc001att.5;uc001atu.4;uc057cjj.1;uc057cji.1	TNFRSF1B	GO:0016020;GO:0016021;GO:0005886;GO:0031625;GO:0006915;GO:0005576;GO:0005515;GO:0006954;GO:0035579;GO:0005031;GO:0008630;GO:0071222;GO:0097191;GO:0051044;GO:0045121;GO:0031643;GO:0033209;GO:0150079;GO:0150077;GO:1901215;GO:0060548;GO:0003176;GO:0043120;GO:0003177;GO:0003332;GO:1902339;GO:0002947;GO:0002718;GO:0002724;GO:0006955;GO:0007166;GO:0007568;GO:0010614;GO:0031641;GO:0032496;GO:0042129;GO:…	membrane;integral component of membrane;plasma membrane;ubiquitin protein ligase binding;apoptotic process;extracellular region;protein binding;inflammatory response;specific granule membrane;tumor necrosis factor-activated receptor activity;intrinsic apoptotic signaling pathway in response to DNA damage;cellular response to lipopolysaccharide;extrinsic apoptotic signaling pathway;positive regula…	NM_001066	NP_001057	TNFRSF1B	0.832001	1.32154e-11	0.918453	1.19341e-13	0.0864522	0.909949	0.962047	3.52047e-15	0.130046	1	0.0435941	0.972145	1.0024	2.36731e-16	0.170404	1	0.0839515	0.938792	0.0403574	1	0.766808	4.42924e-06	0.719709	2.86087e-05	-0.0470984	1	1.22537	1.22146e-15	0.458564	0.185594	0.505662	0.264484
ENSG00000263676.1	chr1	12191713	12191773	+	60	1	MIR4632|MIR4632-201|ENSG00000263676.1|ENST00000584158.1|miRNA	ENSG00000263676	miRNA	100616438	uc021ogi.2	MIR4632			NA	NA	MIR4632	NA	NA	NA	NA	NA	NA	NA	NA	NA	NA	NA	NA	NA	NA	NA	NA	NA	NA	NA	NA	NA	NA	NA	NA	NA	NA	NA	NA	NA	NA	NA	NA
ENSG00000225196.2	chr1	12220794	12221109	-	315	1	RPL10P17|RPL10P17-201|ENSG00000225196.2|ENST00000453852.2|processed_pseudogene	ENSG00000225196	processed_pseudogene		uc286drl.1	RPL10P17			NA	NA	RPL10P17	NA	NA	NA	NA	NA	NA	NA	NA	NA	NA	NA	NA	NA	NA	NA	NA	NA	NA	NA	NA	NA	NA	NA	NA	NA	NA	NA	NA	NA	NA	NA	NA
ENSG00000252969.1	chr1	12221148	12221271	-	123	1	SNORA70|SNORA70.22-201|ENSG00000252969.1|ENST00000517160.1|snoRNA	ENSG00000252969	snoRNA		uc057cjk.1		GO:0006396;GO:0005730	RNA processing;nucleolus	NA	NA	ENSG00000252969.1	NA	NA	NA	NA	NA	NA	NA	NA	NA	NA	NA	NA	NA	NA	NA	NA	NA	NA	NA	NA	NA	NA	NA	NA	NA	NA	NA	NA	NA	NA	NA	NA
ENSG00000048707.15	chr1	12230030	12512047	+	282017	1	VPS13D|VPS13D-205|ENSG00000048707.15|ENST00000473099.1|protein_coding	ENSG00000048707	protein_coding	55187	uc031tou.3;uc031tov.2;uc057cjl.1;uc057cjm.1;uc057cjn.1;uc285gbg.1;uc057cjo.1;uc057cjp.1;uc285gbh.1;uc057cjq.1;uc285gbi.1;uc031toy.2;uc285gbj.1;uc057cjr.1;uc057cjs.1;uc057cjt.1;uc057cju.1;uc285gbk.1;uc285gbl.1;uc057cjw.1	VPS13D	GO:0007005;GO:0070062;GO:0006623;GO:0019898;GO:1901526;GO:0045053;GO:0005515	mitochondrion organization;extracellular exosome;protein targeting to vacuole;extrinsic component of membrane;positive regulation of mitophagy;protein retention in Golgi apparatus;protein binding	NM_015378;NM_018156	NP_056193;NP_060626	VPS13D	-0.14065	0.999938	-0.324807	0.252	-0.184158	0.786212	-0.075761	0.999944	0.0648886	1	0.249046	0.769606	-0.177687	0.832963	-0.0370374	1	0.14712	0.892228	-0.101926	1	0.254668	0.199782	0.137521	0.553036	-0.117146	1	0.1499	0.467706	-0.104768	1	0.0123783	1
ENSG00000239149.1	chr1	12507246	12507397	+	151	1	SNORA59A|SNORA59A-201|ENSG00000239149.1|ENST00000459326.1|snoRNA	ENSG00000239149	snoRNA	677882;677885	uc001atz.1	SNORA59A	GO:0006396;GO:0005730	RNA processing;nucleolus	NA	NA	SNORA59A	NA	NA	NA	NA	NA	NA	NA	NA	NA	NA	NA	NA	NA	NA	NA	NA	NA	NA	NA	NA	-1.24651	0.664028	-1.58404	0.553977	-0.337529	1	-1.41487	0.576092	-0.168358	1	0.169171	1
ENSG00000229484.1	chr1	12527724	12528420	+	696	1	LINC02766|LINC02766-201|ENSG00000229484.1|ENST00000416696.1|lncRNA	ENSG00000229484	lncRNA		uc057cjx.1	LINC02766			NA	NA	LINC02766	NA	NA	NA	NA	NA	NA	NA	NA	NA	NA	NA	NA	NA	NA	NA	NA	NA	NA	NA	NA	NA	NA	NA	NA	NA	NA	NA	NA	NA	NA	NA	NA
ENSG00000162496.9	chr1	12567910	12618210	-	50300	1	DHRS3|DHRS3-203|ENSG00000162496.9|ENST00000482265.1|protein_coding	ENSG00000162496	protein_coding	9249	uc031tpa.3;uc057cjy.1;uc001aue.2;uc057cka.1	DHRS3	GO:0016020;GO:0016021;GO:0016491;GO:0006629;GO:0052650;GO:0042572;GO:0022900;GO:0005789;GO:0016616;GO:0004745;GO:0007601;GO:0009055;GO:0000166;GO:0001523;GO:0005811;GO:0003151;GO:0030278;GO:0048385;GO:0048387;GO:0060021;GO:0060349;GO:0060411;GO:0042622	membrane;integral component of membrane;oxidoreductase activity;lipid metabolic process;NADP-retinol dehydrogenase activity;retinol metabolic process;electron transport chain;endoplasmic reticulum membrane;oxidoreductase activity, acting on the CH-OH group of donors, NAD or NADP as acceptor;NAD-retinol dehydrogenase activity;visual perception;electron transfer activity;nucleotide binding;retinoid…	NM_004753;NM_001319225;NM_001324370	NP_001306154;NP_001311299;NP_004744	DHRS3	-0.202948	0.999938	-0.720344	0.145874	-0.517396	0.561317	-0.157972	0.999944	0.0449755	1	0.562371	0.616981	-0.202787	0.936635	0.000161241	1	0.517557	0.680188	-0.0448143	1	-0.103966	0.66789	0.128816	0.580915	0.232782	1	-0.0863797	0.711374	0.0175864	1	-0.215196	1
ENSG00000221340.1	chr1	12569972	12570072	-	100	1	RNU6ATAC18P|RNU6ATAC18P-201|ENSG00000221340.1|ENST00000408413.1|snRNA	ENSG00000221340	snRNA		uc057cjz.1	RNU6ATAC18P	GO:0000244;GO:0030627;GO:0000395;GO:0030622;GO:0005691	spliceosomal tri-snRNP complex assembly;pre-mRNA 5'-splice site binding;mRNA 5'-splice site recognition;U4atac snRNA binding;U6atac snRNP	NA	NA	RNU6ATAC18P	NA	NA	NA	NA	NA	NA	NA	NA	NA	NA	NA	NA	NA	NA	NA	NA	NA	NA	NA	NA	NA	NA	NA	NA	NA	NA	NA	NA	NA	NA	NA	NA
ENSG00000276830.1	chr1	12578957	12579023	-	66	1	MIR6730|MIR6730-201|ENSG00000276830.1|ENST00000622213.1|miRNA	ENSG00000276830	miRNA		uc031tpc.1	MIR6730			NA	NA	MIR6730	NA	NA	NA	NA	NA	NA	NA	NA	NA	NA	NA	NA	NA	NA	NA	NA	NA	NA	NA	NA	3.15414	0.320189	2.00756	0.5175	-1.14658	1	2.08588	0.458311	-1.06826	1	0.0783221	1
ENSG00000272482.1	chr1	12618900	12619244	-	344	1	RP11-474O21.5|RP11-474O21.5-001|ENSG00000272482.1|ENST00000606790.1|lncRNA	ENSG00000272482	lncRNA		uc057ckb.1				NA	NA	ENSG00000272482.1	NA	NA	NA	NA	NA	NA	NA	NA	NA	NA	NA	NA	NA	NA	NA	NA	NA	NA	NA	NA	-0.335134	0.851966	-0.660104	0.672723	-0.32497	1	-0.267411	0.881705	0.0677226	1	0.392693	1
ENSG00000204518.3	chr1	12644085	12667076	+	22991	1	AADACL4|AADACL4-201|ENSG00000204518.3|ENST00000376221.2|protein_coding	ENSG00000204518	protein_coding	343066	uc001auf.3	AADACL4	GO:0016020;GO:0016021;GO:0016787;GO:0052689	membrane;integral component of membrane;hydrolase activity;carboxylic ester hydrolase activity	NM_001013630	NP_001013652	AADACL4	NA	NA	NA	NA	NA	NA	NA	NA	NA	NA	NA	NA	NA	NA	NA	NA	NA	NA	NA	NA	NA	NA	NA	NA	NA	NA	NA	NA	NA	NA	NA	NA
ENSG00000226166.2	chr1	12692909	12693020	+	111	1	RP11-474O21.2|RP11-474O21.2-001|ENSG00000226166.2|ENST00000436879.2|processed_pseudogene	ENSG00000226166	processed_pseudogene		uc286drm.1				NA	NA	ENSG00000226166.2	NA	NA	NA	NA	NA	NA	NA	NA	NA	NA	NA	NA	NA	NA	NA	NA	NA	NA	NA	NA	NA	NA	NA	NA	NA	NA	NA	NA	NA	NA	NA	NA
ENSG00000188984.12	chr1	12716110	12728760	+	12650	1	AADACL3|AADACL3-202|ENSG00000188984.12|ENST00000620146.2|protein_coding	ENSG00000188984	protein_coding	126767	uc031tpf.2;uc057ckc.2	AADACL3	GO:0016021;GO:0016787;GO:0052689	integral component of membrane;hydrolase activity;carboxylic ester hydrolase activity	NM_001103170	NP_001096640	AADACL3	NA	NA	NA	NA	NA	NA	NA	NA	NA	NA	NA	NA	NA	NA	NA	NA	NA	NA	NA	NA	NA	NA	NA	NA	NA	NA	NA	NA	NA	NA	NA	NA
ENSG00000157330.10	chr1	12746200	12763699	+	17499	1	C1orf158|C1orf158-201|ENSG00000157330.10|ENST00000376210.3|protein_coding	ENSG00000157330	protein_coding	93190	uc001auh.5;uc057ckd.1;uc057cke.1	CFAP107			NM_152290;NM_001330361	NP_689503;NP_001317290	CFAP107	NA	NA	NA	NA	NA	NA	NA	NA	NA	NA	NA	NA	NA	NA	NA	NA	NA	NA	NA	NA	NA	NA	NA	NA	NA	NA	NA	NA	NA	NA	NA	NA
ENSG00000116726.5	chr1	12773738	12777906	+	4168	1	PRAMEF12|PRAMEF12-201|ENSG00000116726.5|ENST00000357726.5|protein_coding	ENSG00000116726	protein_coding	390999	uc001aui.6	PRAMEF12	GO:0043066;GO:0008284;GO:0045596;GO:0045892;GO:0005737	negative regulation of apoptotic process;positive regulation of cell population proliferation;negative regulation of cell differentiation;negative regulation of transcription, DNA-templated;cytoplasm	NM_001080830	NP_001074299	PRAMEF12	NA	NA	NA	NA	NA	NA	NA	NA	NA	NA	NA	NA	NA	NA	NA	NA	NA	NA	NA	NA	NA	NA	NA	NA	NA	NA	NA	NA	NA	NA	NA	NA
ENSG00000116721.9	chr1	12791397	12796628	+	5231	1	PRAMEF1|PRAMEF1-202|ENSG00000116721.9|ENST00000400814.3|protein_coding	ENSG00000116721	protein_coding	65121	uc031tpg.1;uc057ckf.1	PRAMEF1	GO:0043066;GO:0008284;GO:0045596;GO:0045892;GO:0005737	negative regulation of apoptotic process;positive regulation of cell population proliferation;negative regulation of cell differentiation;negative regulation of transcription, DNA-templated;cytoplasm	NM_023013	NP_075389	PRAMEF1	NA	NA	NA	NA	NA	NA	NA	NA	NA	NA	NA	NA	NA	NA	NA	NA	NA	NA	NA	NA	NA	NA	NA	NA	NA	NA	NA	NA	NA	NA	NA	NA
ENSG00000228338.1	chr1	12822686	12823159	-	473	1	LINC01784|LINC01784-201|ENSG00000228338.1|ENST00000438401.1|lncRNA	ENSG00000228338	lncRNA		uc057ckg.1	LINC01784			NA	NA	LINC01784	NA	NA	NA	NA	NA	NA	NA	NA	NA	NA	NA	NA	NA	NA	NA	NA	NA	NA	NA	NA	NA	NA	NA	NA	NA	NA	NA	NA	NA	NA	NA	NA
ENSG00000239810.3	chr1	12824605	12831410	-	6805	1	PRAMEF11|PRAMEF11-201|ENSG00000239810.3|ENST00000619922.1|protein_coding	ENSG00000239810	protein_coding	440560	uc031tph.2	PRAMEF11	GO:0043066;GO:0008284;GO:0045596;GO:0045892;GO:0005737	negative regulation of apoptotic process;positive regulation of cell population proliferation;negative regulation of cell differentiation;negative regulation of transcription, DNA-templated;cytoplasm	NM_001146344	NP_001139816	PRAMEF11	NA	NA	NA	NA	NA	NA	NA	NA	NA	NA	NA	NA	NA	NA	NA	NA	NA	NA	NA	NA	NA	NA	NA	NA	NA	NA	NA	NA	NA	NA	NA	NA
ENSG00000231103.2	chr1	12838125	12841357	-	3232	1	PRAMEF30P|PRAMEF30P-201|ENSG00000231103.2|ENST00000438176.2|unprocessed_pseudogene	ENSG00000231103	unprocessed_pseudogene		uc286drn.1	PRAMEF30P			NA	NA	PRAMEF30P	NA	NA	NA	NA	NA	NA	NA	NA	NA	NA	NA	NA	NA	NA	NA	NA	NA	NA	NA	NA	NA	NA	NA	NA	NA	NA	NA	NA	NA	NA	NA	NA
ENSG00000179172.10	chr1	12847377	12848720	-	1343	1	HNRNPCL1|HNRNPCL1-201|ENSG00000179172.10|ENST00000317869.7|protein_coding	ENSG00000179172	protein_coding	343069	uc010obf.3	HNRNPCL1	GO:0005634;GO:0003676;GO:0003723;GO:0005515;GO:0042802	nucleus;nucleic acid binding;RNA binding;protein binding;identical protein binding	NM_001013631	NP_001013653	HNRNPCL1	NA	NA	NA	NA	NA	NA	NA	NA	NA	NA	NA	NA	NA	NA	NA	NA	NA	NA	NA	NA	NA	NA	NA	NA	NA	NA	NA	NA	NA	NA	NA	NA
ENSG00000120952.4	chr1	12857086	12861909	+	4823	1	PRAMEF2|PRAMEF2-201|ENSG00000120952.4|ENST00000240189.2|protein_coding	ENSG00000120952	protein_coding	65122	uc001aum.1	PRAMEF2	GO:0043066;GO:0008284;GO:0045596;GO:0045892;GO:0005737	negative regulation of apoptotic process;positive regulation of cell population proliferation;negative regulation of cell differentiation;negative regulation of transcription, DNA-templated;cytoplasm	NM_023014	NP_075390	PRAMEF2	NA	NA	NA	NA	NA	NA	NA	NA	NA	NA	NA	NA	NA	NA	NA	NA	NA	NA	NA	NA	NA	NA	NA	NA	NA	NA	NA	NA	NA	NA	NA	NA
ENSG00000243073.4	chr1	12879212	12886201	-	6989	1	PRAMEF4|PRAMEF4-201|ENSG00000243073.4|ENST00000235349.6|protein_coding	ENSG00000243073	protein_coding	400735	uc001aun.4	PRAMEF4	GO:0043066;GO:0008284;GO:0045596;GO:0045892;GO:0005737	negative regulation of apoptotic process;positive regulation of cell population proliferation;negative regulation of cell differentiation;negative regulation of transcription, DNA-templated;cytoplasm	NM_001009611	NP_001009611	PRAMEF4	NA	NA	NA	NA	NA	NA	NA	NA	NA	NA	NA	NA	NA	NA	NA	NA	NA	NA	NA	NA	NA	NA	NA	NA	NA	NA	NA	NA	NA	NA	NA	NA
ENSG00000187545.5	chr1	12892896	12898270	-	5374	1	PRAMEF10|PRAMEF10-201|ENSG00000187545.5|ENST00000235347.4|protein_coding	ENSG00000187545	protein_coding	343071	uc031tpi.2	PRAMEF10	GO:0043066;GO:0008284;GO:0045596;GO:0045892;GO:0005737	negative regulation of apoptotic process;positive regulation of cell population proliferation;negative regulation of cell differentiation;negative regulation of transcription, DNA-templated;cytoplasm	NM_001039361	NP_001034450	PRAMEF10	NA	NA	NA	NA	NA	NA	NA	NA	NA	NA	NA	NA	NA	NA	NA	NA	NA	NA	NA	NA	-0.0387709	0.960671	-0.0187611	0.982136	0.0200098	1	0.00796187	0.992249	0.0467328	1	0.0267229	1
ENSG00000204510.5	chr1	12916610	12920482	+	3872	1	PRAMEF7|PRAMEF7-201|ENSG00000204510.5|ENST00000330881.6|protein_coding	ENSG00000204510	protein_coding	441871	uc031tpm.1;uc057ckj.1	PRAMEF7	GO:0043066;GO:0008284;GO:0045596;GO:0045892;GO:0005737	negative regulation of apoptotic process;positive regulation of cell population proliferation;negative regulation of cell differentiation;negative regulation of transcription, DNA-templated;cytoplasm	NM_001012277	NP_001012277	PRAMEF7	NA	NA	NA	NA	NA	NA	NA	NA	NA	NA	NA	NA	NA	NA	NA	NA	NA	NA	NA	NA	-0.739445	0.679252	-1.37823	0.373528	-0.638786	1	-1.34249	0.32774	-0.603041	1	0.0357451	1
ENSG00000207434.1	chr1	12922554	12922660	+	106	1	RNU6-1072P|RNU6-1072P-201|ENSG00000207434.1|ENST00000384703.1|snRNA	ENSG00000207434	snRNA		uc057ckk.1	RNU6-1072P	GO:0030621;GO:0000244;GO:0000353;GO:0005688;GO:0046540	U4 snRNA binding;spliceosomal tri-snRNP complex assembly;formation of quadruple SL/U4/U5/U6 snRNP;U6 snRNP;U4/U6 x U5 tri-snRNP complex	NA	NA	RNU6-1072P	NA	NA	NA	NA	NA	NA	NA	NA	NA	NA	NA	NA	NA	NA	NA	NA	NA	NA	NA	NA	NA	NA	NA	NA	NA	NA	NA	NA	NA	NA	NA	NA
ENSG00000234064.1	chr1	12926162	12928253	+	2091	1	PRAMEF29P|PRAMEF29P-201|ENSG00000234064.1|ENST00000418187.1|unprocessed_pseudogene	ENSG00000234064	unprocessed_pseudogene		uc286dro.1	PRAMEF29P			NA	NA	PRAMEF29P	NA	NA	NA	NA	NA	NA	NA	NA	NA	NA	NA	NA	NA	NA	NA	NA	NA	NA	NA	NA	NA	NA	NA	NA	NA	NA	NA	NA	NA	NA	NA	NA
ENSG00000232423.6	chr1	12938472	12947580	-	9108	1	PRAMEF6|PRAMEF6-201|ENSG00000232423.6|ENST00000376189.5|protein_coding	ENSG00000232423	protein_coding	440561	uc031tpn.1;uc057ckl.1	PRAMEF6	GO:0043066;GO:0016567;GO:0008284;GO:0045596;GO:0045892;GO:0043161;GO:0005737;GO:1990756;GO:0031462	negative regulation of apoptotic process;protein ubiquitination;positive regulation of cell population proliferation;negative regulation of cell differentiation;negative regulation of transcription, DNA-templated;proteasome-mediated ubiquitin-dependent protein catabolic process;cytoplasm;ubiquitin ligase-substrate adaptor activity;Cul2-RING ubiquitin ligase complex	NM_001010889	NP_001010889	PRAMEF6	NA	NA	NA	NA	NA	NA	NA	NA	NA	NA	NA	NA	NA	NA	NA	NA	NA	NA	NA	NA	NA	NA	NA	NA	NA	NA	NA	NA	NA	NA	NA	NA
ENSG00000274178.2	chr1	13029339	13032130	+	2791	1	PRAMEF28P|PRAMEF28P-201|ENSG00000274178.2|ENST00000610289.2|unprocessed_pseudogene	ENSG00000274178	unprocessed_pseudogene		uc286drp.1	PRAMEF28P			NA	NA	PRAMEF28P	NA	NA	NA	NA	NA	NA	NA	NA	NA	NA	NA	NA	NA	NA	NA	NA	NA	NA	NA	NA	NA	NA	NA	NA	NA	NA	NA	NA	NA	NA	NA	NA
ENSG00000274764.6	chr1	13049476	13056575	-	7099	1	PRAMEF27|PRAMEF27-201|ENSG00000274764.6|ENST00000436041.6|protein_coding	ENSG00000274764	protein_coding	101929983	uc057ckn.2	PRAMEF27	GO:0043066;GO:0008284;GO:0045596;GO:0045892;GO:0005737	negative regulation of apoptotic process;positive regulation of cell population proliferation;negative regulation of cell differentiation;negative regulation of transcription, DNA-templated;cytoplasm	NM_001300891	NP_001287820	PRAMEF27	NA	NA	NA	NA	NA	NA	NA	NA	NA	NA	NA	NA	NA	NA	NA	NA	NA	NA	NA	NA	NA	NA	NA	NA	NA	NA	NA	NA	NA	NA	NA	NA
ENSG00000277058.3	chr1	13060769	13062878	+	2109	1	HNRNPCL3|HNRNPCL3-202|ENSG00000277058.3|ENST00000681473.1|protein_coding	ENSG00000277058	protein_coding	649330	uc057ckr.1	HNRNPCL3	GO:0005634;GO:0003676;GO:0003723	nucleus;nucleic acid binding;RNA binding	NM_001382358	NP_001369287	HNRNPCL3	NA	NA	NA	NA	NA	NA	NA	NA	NA	NA	NA	NA	NA	NA	NA	NA	NA	NA	NA	NA	NA	NA	NA	NA	NA	NA	NA	NA	NA	NA	NA	NA
ENSG00000229571.7	chr1	13068677	13077884	+	9207	1	PRAMEF25|PRAMEF25-202|ENSG00000229571.7|ENST00000619661.2|protein_coding	ENSG00000229571	protein_coding	441873;645359	uc057cks.1;uc057ckt.1	PRAMEF25	GO:0043066;GO:0008284;GO:0045596;GO:0045892;GO:0005737	negative regulation of apoptotic process;positive regulation of cell population proliferation;negative regulation of cell differentiation;negative regulation of transcription, DNA-templated;cytoplasm	NM_001310134	NP_001297063	PRAMEF25	NA	NA	NA	NA	NA	NA	NA	NA	NA	NA	NA	NA	NA	NA	NA	NA	NA	NA	NA	NA	NA	NA	NA	NA	NA	NA	NA	NA	NA	NA	NA	NA
ENSG00000277862.1	chr1	13095179	13097971	-	2792	1	PRAMEF34P|PRAMEF34P-201|ENSG00000277862.1|ENST00000611860.1|unprocessed_pseudogene	ENSG00000277862	unprocessed_pseudogene		uc286drq.1	PRAMEF34P			NA	NA	PRAMEF34P	NA	NA	NA	NA	NA	NA	NA	NA	NA	NA	NA	NA	NA	NA	NA	NA	NA	NA	NA	NA	NA	NA	NA	NA	NA	NA	NA	NA	NA	NA	NA	NA
ENSG00000236179.1	chr1	13104403	13105689	-	1286	1	PRAMEF35P|PRAMEF35P-201|ENSG00000236179.1|ENST00000458709.1|unprocessed_pseudogene	ENSG00000236179	unprocessed_pseudogene		uc286drr.1	PRAMEF35P			NA	NA	PRAMEF35P	NA	NA	NA	NA	NA	NA	NA	NA	NA	NA	NA	NA	NA	NA	NA	NA	NA	NA	NA	NA	NA	NA	NA	NA	NA	NA	NA	NA	NA	NA	NA	NA
ENSG00000275774.3	chr1	13115488	13116854	-	1366	1	HNRNPCL2|HNRNPCL2-202|ENSG00000275774.3|ENST00000621994.3|protein_coding	ENSG00000275774	protein_coding	440563	uc010obg.4	HNRNPCL2	GO:0005634;GO:0003676;GO:0003723;GO:0005515;GO:0042802	nucleus;nucleic acid binding;RNA binding;protein binding;identical protein binding	NM_001136561	NP_001130033	HNRNPCL2	NA	NA	NA	NA	NA	NA	NA	NA	NA	NA	NA	NA	NA	NA	NA	NA	NA	NA	NA	NA	NA	NA	NA	NA	NA	NA	NA	NA	NA	NA	NA	NA
ENSG00000229978.1	chr1	13128818	13131615	+	2797	1	PRAMEF36P|PRAMEF36P-201|ENSG00000229978.1|ENST00000434606.1|transcribed_unprocessed_pseudogene	ENSG00000229978	transcribed_unprocessed_pseudogene		uc286drs.1;uc286drt.1	PRAMEF36P			NA	NA	PRAMEF36P	NA	NA	NA	NA	NA	NA	NA	NA	NA	NA	NA	NA	NA	NA	NA	NA	NA	NA	NA	NA	NA	NA	NA	NA	NA	NA	NA	NA	NA	NA	NA	NA
ENSG00000233336.1	chr1	13146981	13147460	-	479	1	RP13-221M14.2|RP13-221M14.2-001|ENSG00000233336.1|ENST00000437631.1|lncRNA	ENSG00000233336	lncRNA		uc057cku.1				NA	NA	ENSG00000233336.1	NA	NA	NA	NA	NA	NA	NA	NA	NA	NA	NA	NA	NA	NA	NA	NA	NA	NA	NA	NA	NA	NA	NA	NA	NA	NA	NA	NA	NA	NA	NA	NA
ENSG00000280267.4	chr1	13148905	13155961	-	7056	1	PRAMEF26|PRAMEF26-201|ENSG00000280267.4|ENST00000624207.1|protein_coding	ENSG00000280267	protein_coding	645359	uc057ckv.1	PRAMEF26	GO:0043066;GO:0045892;GO:0045596;GO:0008284	negative regulation of apoptotic process;negative regulation of transcription, DNA-templated;negative regulation of cell differentiation;positive regulation of cell population proliferation	NM_001306072	NP_001293001	PRAMEF26	NA	NA	NA	NA	NA	NA	NA	NA	NA	NA	NA	NA	NA	NA	NA	NA	NA	NA	NA	NA	NA	NA	NA	NA	NA	NA	NA	NA	NA	NA	NA	NA
ENSG00000179412.11	chr1	13163914	13165631	-	1717	1	HNRNPCL4|HNRNPCL4-201|ENSG00000179412.11|ENST00000323770.8|protein_coding	ENSG00000179412	protein_coding	101060301	uc031tpp.3	HNRNPCL4	GO:0005634;GO:0003676;GO:0003723	nucleus;nucleic acid binding;RNA binding	NM_001302551	NP_001289480	HNRNPCL4	NA	NA	NA	NA	NA	NA	NA	NA	NA	NA	NA	NA	NA	NA	NA	NA	NA	NA	NA	NA	NA	NA	NA	NA	NA	NA	NA	NA	NA	NA	NA	NA
ENSG00000204505.5	chr1	13171848	13179459	+	7611	1	PRAMEF9|PRAMEF9-201|ENSG00000204505.5|ENST00000415919.3|protein_coding	ENSG00000204505	protein_coding		uc057ckw.1	PRAMEF9	GO:0043066;GO:0008284;GO:0045596;GO:0045892	negative regulation of apoptotic process;positive regulation of cell population proliferation;negative regulation of cell differentiation;negative regulation of transcription, DNA-templated	NM_001010890	NP_001010890	PRAMEF9	NA	NA	NA	NA	NA	NA	NA	NA	NA	NA	NA	NA	NA	NA	NA	NA	NA	NA	NA	NA	NA	NA	NA	NA	NA	NA	NA	NA	NA	NA	NA	NA
ENSG00000279169.3	chr1	13196188	13201409	-	5221	1	PRAMEF13|PRAMEF13-202|ENSG00000279169.3|ENST00000638454.1|protein_coding	ENSG00000279169	protein_coding	400736	uc285gbm.1;uc285gbn.2	PRAMEF13	GO:0043066;GO:0008284;GO:0045596;GO:0045892;GO:0005737	negative regulation of apoptotic process;positive regulation of cell population proliferation;negative regulation of cell differentiation;negative regulation of transcription, DNA-templated;cytoplasm	NM_001291380	NP_001278309	PRAMEF13	NA	NA	NA	NA	NA	NA	NA	NA	NA	NA	NA	NA	NA	NA	NA	NA	NA	NA	NA	NA	NA	NA	NA	NA	NA	NA	NA	NA	NA	NA	NA	NA
ENSG00000279804.2	chr1	13222705	13226106	-	3401	1	PRAMEF18|PRAMEF18-202|ENSG00000279804.2|ENST00000624297.2|protein_coding	ENSG00000279804	protein_coding	391003	uc285gbo.1	PRAMEF18	GO:0043066;GO:0008284;GO:0045596;GO:0045892;GO:0005737	negative regulation of apoptotic process;positive regulation of cell population proliferation;negative regulation of cell differentiation;negative regulation of transcription, DNA-templated;cytoplasm	NM_001099850	NP_001093320	PRAMEF18	NA	NA	NA	NA	NA	NA	NA	NA	NA	NA	NA	NA	NA	NA	NA	NA	NA	NA	NA	NA	NA	NA	NA	NA	NA	NA	NA	NA	NA	NA	NA	NA
ENSG00000250894.1	chr1	13245863	13248652	+	2789	1	PRAMEF31P|PRAMEF31P-201|ENSG00000250894.1|ENST00000504262.1|unprocessed_pseudogene	ENSG00000250894	unprocessed_pseudogene		uc286dru.1	PRAMEF31P			NA	NA	PRAMEF31P	NA	NA	NA	NA	NA	NA	NA	NA	NA	NA	NA	NA	NA	NA	NA	NA	NA	NA	NA	NA	NA	NA	NA	NA	NA	NA	NA	NA	NA	NA	NA	NA
ENSG00000270601.4	chr1	13254212	13263314	+	9102	1	PRAMEF5|PRAMEF5-201|ENSG00000270601.4|ENST00000622421.2|protein_coding	ENSG00000270601	protein_coding	343068	uc001auu.2	PRAMEF5	GO:0043066;GO:0008284;GO:0045596;GO:0045892;GO:0005737	negative regulation of apoptotic process;positive regulation of cell population proliferation;negative regulation of cell differentiation;negative regulation of transcription, DNA-templated;cytoplasm	NM_001013407	NP_001013425	PRAMEF5	NA	NA	NA	NA	NA	NA	NA	NA	NA	NA	NA	NA	NA	NA	NA	NA	NA	NA	NA	NA	NA	NA	NA	NA	NA	NA	NA	NA	NA	NA	NA	NA
ENSG00000231219.1	chr1	13273539	13275627	-	2088	1	PRAMEF32P|PRAMEF32P-201|ENSG00000231219.1|ENST00000431596.1|unprocessed_pseudogene	ENSG00000231219	unprocessed_pseudogene		uc286drv.1	PRAMEF32P			NA	NA	PRAMEF32P	NA	NA	NA	NA	NA	NA	NA	NA	NA	NA	NA	NA	NA	NA	NA	NA	NA	NA	NA	NA	NA	NA	NA	NA	NA	NA	NA	NA	NA	NA	NA	NA
ENSG00000207511.1	chr1	13279125	13279231	-	106	1	RNU6-771P|RNU6-771P-202|ENSG00000207511.1|ENST00000384780.1|snRNA	ENSG00000207511	snRNA		uc057ckx.1	RNU6-771P	GO:0030621;GO:0000244;GO:0000353;GO:0005688;GO:0046540	U4 snRNA binding;spliceosomal tri-snRNP complex assembly;formation of quadruple SL/U4/U5/U6 snRNP;U6 snRNP;U4/U6 x U5 tri-snRNP complex	NA	NA	RNU6-771P	NA	NA	NA	NA	NA	NA	NA	NA	NA	NA	NA	NA	NA	NA	NA	NA	NA	NA	NA	NA	NA	NA	NA	NA	NA	NA	NA	NA	NA	NA	NA	NA
ENSG00000182330.10	chr1	13281035	13285174	-	4139	1	PRAMEF8|PRAMEF8-202|ENSG00000182330.10|ENST00000614831.1|protein_coding	ENSG00000182330	protein_coding	391002	uc031tpv.2;uc057cky.1;uc031tpu.2	PRAMEF8	GO:0043066;GO:0008284;GO:0045596;GO:0045892;GO:0005737	negative regulation of apoptotic process;positive regulation of cell population proliferation;negative regulation of cell differentiation;negative regulation of transcription, DNA-templated;cytoplasm	NM_001012276	NP_001012276	PRAMEF8	NA	NA	NA	NA	NA	NA	NA	NA	NA	NA	NA	NA	NA	NA	NA	NA	NA	NA	NA	NA	0.513566	0.608804	0.516237	0.613241	0.00267096	1	0.741433	0.394573	0.227868	1	0.225197	1
ENSG00000237700.2	chr1	13303539	13308907	+	5368	1	PRAMEF33|PRAMEF33-201|ENSG00000237700.2|ENST00000437300.2|protein_coding	ENSG00000237700	protein_coding	645382	uc285gbp.1	PRAMEF33	GO:0043066;GO:0008284;GO:0045596;GO:0045892;GO:0005737	negative regulation of apoptotic process;positive regulation of cell population proliferation;negative regulation of cell differentiation;negative regulation of transcription, DNA-templated;cytoplasm	NM_001291381	NP_001278310	PRAMEF33	NA	NA	NA	NA	NA	NA	NA	NA	NA	NA	NA	NA	NA	NA	NA	NA	NA	NA	NA	NA	-0.641126	0.746136	-0.0347887	0.989243	0.606337	1	-0.580133	0.757656	0.0609926	1	-0.545344	1
ENSG00000204501.7	chr1	13315581	13322598	+	7017	1	PRAMEF15|PRAMEF15-201|ENSG00000204501.7|ENST00000376152.2|protein_coding	ENSG00000204501	protein_coding	653619	uc001auw.2	PRAMEF15	GO:0043066;GO:0045892;GO:0045596;GO:0008284	negative regulation of apoptotic process;negative regulation of transcription, DNA-templated;negative regulation of cell differentiation;positive regulation of cell population proliferation	NM_001098376	NP_001091846	PRAMEF15	NA	NA	NA	NA	NA	NA	NA	NA	NA	NA	NA	NA	NA	NA	NA	NA	NA	NA	NA	NA	NA	NA	NA	NA	NA	NA	NA	NA	NA	NA	NA	NA
ENSG00000228229.2	chr1	13324039	13324518	+	479	1	RP11-219C24.10|RP11-219C24.10-001|ENSG00000228229.2|ENST00000432559.2|lncRNA	ENSG00000228229	lncRNA		uc057cla.1				NA	NA	ENSG00000228229.2	NA	NA	NA	NA	NA	NA	NA	NA	NA	NA	NA	NA	NA	NA	NA	NA	NA	NA	NA	NA	NA	NA	NA	NA	NA	NA	NA	NA	NA	NA	NA	NA
ENSG00000204481.8	chr1	13341892	13347134	-	5242	1	PRAMEF14|PRAMEF14-202|ENSG00000204481.8|ENST00000602491.1|protein_coding	ENSG00000204481	protein_coding	729528	uc010obi.3;uc057clb.1	PRAMEF14	GO:0043066;GO:0008284;GO:0045596;GO:0045892	negative regulation of apoptotic process;positive regulation of cell population proliferation;negative regulation of cell differentiation;negative regulation of transcription, DNA-templated	NM_001024661	NP_001019832	PRAMEF14	NA	NA	NA	NA	NA	NA	NA	NA	NA	NA	NA	NA	NA	NA	NA	NA	NA	NA	NA	NA	NA	NA	NA	NA	NA	NA	NA	NA	NA	NA	NA	NA
ENSG00000204480.8	chr1	13369067	13371900	-	2833	1	PRAMEF19|PRAMEF19-201|ENSG00000204480.8|ENST00000376101.3|protein_coding	ENSG00000204480	protein_coding	645414	uc057clc.2	PRAMEF19	GO:0043066;GO:0008284;GO:0045596;GO:0045892;GO:0005737	negative regulation of apoptotic process;positive regulation of cell population proliferation;negative regulation of cell differentiation;negative regulation of transcription, DNA-templated;cytoplasm	NM_001099790	NP_001093260	PRAMEF19	NA	NA	NA	NA	NA	NA	NA	NA	NA	NA	NA	NA	NA	NA	NA	NA	NA	NA	NA	NA	NA	NA	NA	NA	NA	NA	NA	NA	NA	NA	NA	NA
ENSG00000204479.4	chr1	13389632	13392629	+	2997	1	PRAMEF17|PRAMEF17-201|ENSG00000204479.4|ENST00000376098.4|protein_coding	ENSG00000204479	protein_coding	391004	uc009vnz.3	PRAMEF17	GO:0043066;GO:0008284;GO:0045596;GO:0045892;GO:0005737	negative regulation of apoptotic process;positive regulation of cell population proliferation;negative regulation of cell differentiation;negative regulation of transcription, DNA-templated;cytoplasm	NM_001099851	NP_001093321	PRAMEF17	NA	NA	NA	NA	NA	NA	NA	NA	NA	NA	NA	NA	NA	NA	NA	NA	NA	NA	NA	NA	NA	NA	NA	NA	NA	NA	NA	NA	NA	NA	NA	NA
ENSG00000204478.10	chr1	13416351	13421328	+	4977	1	PRAMEF20|PRAMEF20-201|ENSG00000204478.10|ENST00000602960.1|protein_coding	ENSG00000204478	protein_coding	645425	uc057cld.1	PRAMEF20	GO:0043066;GO:0008284;GO:0045596;GO:0045892;GO:0005737	negative regulation of apoptotic process;positive regulation of cell population proliferation;negative regulation of cell differentiation;negative regulation of transcription, DNA-templated;cytoplasm	NM_001099852	NP_001093322	PRAMEF20	NA	NA	NA	NA	NA	NA	NA	NA	NA	NA	NA	NA	NA	NA	NA	NA	NA	NA	NA	NA	NA	NA	NA	NA	NA	NA	NA	NA	NA	NA	NA	NA
ENSG00000162494.6	chr1	13474973	13514003	-	39030	1	LRRC38|LRRC38-201|ENSG00000162494.6|ENST00000376085.4|protein_coding	ENSG00000162494	protein_coding	126755	uc001avb.5	LRRC38	GO:0016020;GO:0016021;GO:0005886;GO:0006811;GO:0071805;GO:0044325;GO:0008076;GO:0005887;GO:0005249;GO:0099104;GO:1903818;GO:0005515	membrane;integral component of membrane;plasma membrane;ion transport;potassium ion transmembrane transport;transmembrane transporter binding;voltage-gated potassium channel complex;integral component of plasma membrane;voltage-gated potassium channel activity;potassium channel activator activity;positive regulation of voltage-gated potassium channel activity;protein binding	NM_001010847	NP_001010847	LRRC38	-0.631518	0.999938	-0.703292	0.684804	-0.0717738	0.988809	-0.655673	0.999944	-0.0241547	1	0.047619	0.992464	-1.2883	0.401695	-0.656778	1	-0.585005	0.889571	-0.632624	1	NA	NA	NA	NA	NA	NA	NA	NA	NA	NA	NA	NA
ENSG00000259961.1	chr1	13513220	13516270	+	3050	1	RP4-597A16.2|RP4-597A16.2-001|ENSG00000259961.1|ENST00000563570.1|lncRNA	ENSG00000259961	lncRNA		uc057cle.1				NA	NA	ENSG00000259961.1	NA	NA	NA	NA	NA	NA	NA	NA	NA	NA	NA	NA	NA	NA	NA	NA	NA	NA	NA	NA	NA	NA	NA	NA	NA	NA	NA	NA	NA	NA	NA	NA
ENSG00000215909.3	chr1	13555001	13555694	+	693	1	BRWD1P1|BRWD1P1-201|ENSG00000215909.3|ENST00000401091.2|processed_pseudogene	ENSG00000215909	processed_pseudogene		uc286drw.1	BRWD1P1			NA	NA	BRWD1P1	NA	NA	NA	NA	NA	NA	NA	NA	NA	NA	NA	NA	NA	NA	NA	NA	NA	NA	NA	NA	NA	NA	NA	NA	NA	NA	NA	NA	NA	NA	NA	NA
ENSG00000162493.17	chr1	13583465	13617957	+	34492	1	PDPN|PDPN-206|ENSG00000162493.17|ENST00000488631.1|protein_coding	ENSG00000162493	protein_coding	10630	uc001avd.4;uc001avc.4;uc057clg.1;uc057clh.1;uc057cli.1;uc057clj.1;uc009voc.4;uc009vob.4;uc001avf.4;uc057clk.1;uc057cll.1	PDPN	GO:0005737;GO:0016020;GO:0016021;GO:0031410;GO:0043066;GO:0005886;GO:0005739;GO:0005829;GO:0030054;GO:0016324;GO:0045121;GO:0030175;GO:0042995;GO:0005515;GO:0016323;GO:0030168;GO:0030027;GO:0005102;GO:0001726;GO:0032587;GO:0031528;GO:0007266;GO:0008285;GO:0031258;GO:0030335;GO:0051087;GO:0008360;GO:0005887;GO:0098609;GO:0010718;GO:0044319;GO:0097197;GO:0051272;GO:0090091;GO:0031527;GO:0000902;GO:…	cytoplasm;membrane;integral component of membrane;cytoplasmic vesicle;negative regulation of apoptotic process;plasma membrane;mitochondrion;cytosol;cell junction;apical plasma membrane;membrane raft;filopodium;cell projection;protein binding;basolateral plasma membrane;platelet activation;lamellipodium;signaling receptor binding;ruffle;ruffle membrane;microvillus membrane;Rho protein signal tran…	NM_198389;NM_006474;NM_001006624;NM_001385053;NM_001006625	NP_938203;NP_006465;NP_001006625;NP_001371982;NP_001006626	PDPN	NA	NA	NA	NA	NA	NA	NA	NA	NA	NA	NA	NA	NA	NA	NA	NA	NA	NA	NA	NA	NA	NA	NA	NA	NA	NA	NA	NA	NA	NA	NA	NA
ENSG00000222952.1	chr1	13623184	13623284	-	100	1	RNA5SP41|RNA5SP41-201|ENSG00000222952.1|ENST00000411020.1|rRNA_pseudogene	ENSG00000222952	rRNA_pseudogene		uc057clm.1	RNA5SP41			NA	NA	RNA5SP41	NA	NA	NA	NA	NA	NA	NA	NA	NA	NA	NA	NA	NA	NA	NA	NA	NA	NA	NA	NA	NA	NA	NA	NA	NA	NA	NA	NA	NA	NA	NA	NA
ENSG00000237445.2	chr1	13657311	13659910	-	2599	1	CTA-520D8.2|CTA-520D8.2-001|ENSG00000237445.2|ENST00000441809.2|lncRNA	ENSG00000237445	lncRNA		uc057clo.1				NA	NA	ENSG00000237445.2	NA	NA	NA	NA	NA	NA	NA	NA	NA	NA	NA	NA	NA	NA	NA	NA	NA	NA	NA	NA	NA	NA	NA	NA	NA	NA	NA	NA	NA	NA	NA	NA
ENSG00000253085.1	chr1	13696070	13696199	-	129	1	ENSG10010140100.1|ENSG10010140100.1-001|ENSG00000253085.1|ENST00000517276.1|scaRNA	ENSG00000253085	scaRNA		uc057clp.1		GO:0006396;GO:0005730;GO:0015030	RNA processing;nucleolus;Cajal body	NA	NA	ENSG00000253085.1	NA	NA	NA	NA	NA	NA	NA	NA	NA	NA	NA	NA	NA	NA	NA	NA	NA	NA	NA	NA	NA	NA	NA	NA	NA	NA	NA	NA	NA	NA	NA	NA
ENSG00000116731.22	chr1	13700198	13825079	+	124881	1	PRDM2|PRDM2-208|ENSG00000116731.22|ENST00000487453.1|protein_coding	ENSG00000116731	protein_coding	7799	uc001avi.3;uc057clq.1;uc001avg.4;uc057clr.1;uc057cls.1;uc057clt.1;uc057clu.1;uc001avk.4;uc057clv.1;uc057clw.1;uc057clx.1;uc057cly.1;uc057clz.1	PRDM2	GO:0005634;GO:0005794;GO:0046872;GO:0016740;GO:0005654;GO:0008168;GO:0032259;GO:0003677;GO:0008270;GO:0003700;GO:0006355;GO:0006357;GO:0000977;GO:0000981;GO:0042054;GO:0016571;GO:0010468;GO:0001227;GO:0001228;GO:0000122;GO:0045944;GO:0043565;GO:0008340;GO:0005515	nucleus;Golgi apparatus;metal ion binding;transferase activity;nucleoplasm;methyltransferase activity;methylation;DNA binding;zinc ion binding;DNA-binding transcription factor activity;regulation of transcription, DNA-templated;regulation of transcription by RNA polymerase II;RNA polymerase II transcription regulatory region sequence-specific DNA binding;DNA-binding transcription factor activity,…	NM_001393986;NM_001135610;NM_012231;NM_015866;NM_001007257;NM_001393988;NM_001393987	NP_001380915;NP_001129082;NP_036363;NP_001007258;NP_001380917;NP_001380916	PRDM2	-0.085983	0.999938	-0.273247	0.337371	-0.187264	0.750759	-0.218508	0.948143	-0.132525	1	0.0547385	0.964454	-0.230129	0.64341	-0.144146	1	0.0431175	0.974791	-0.0116209	1	0.0781885	0.743672	0.102647	0.648185	0.0244589	1	0.127225	0.51621	0.0490364	1	0.0245776	1
ENSG00000189337.17	chr1	13892792	15118043	+	1225251	1	KAZN|KAZN-204|ENSG00000189337.17|ENST00000400797.3|protein_coding	ENSG00000189337	protein_coding	23254	uc285gbq.1;uc285gbr.1;uc057cmd.1;uc001avm.6;uc031tqj.2;uc001avo.3;uc057cmf.1;uc001avq.3;uc001avp.2	KAZN	GO:0016607;GO:0005654;GO:0005829;GO:0005515;GO:0005634;GO:0005737;GO:0005856;GO:0030054;GO:0031424;GO:0030057;GO:0001533	nuclear speck;nucleoplasm;cytosol;protein binding;nucleus;cytoplasm;cytoskeleton;cell junction;keratinization;desmosome;cornified envelope	NM_201628;NM_001370230;NM_015209;NM_001018000;NM_001017999;NM_001370229;NM_001370231;NM_001018001	NP_963922;NP_001357159;NP_056024;NP_001018000;NP_001017999;NP_001357160;NP_001357158;NP_001018001	KAZN	-0.376184	0.277239	-0.238913	0.549831	0.137271	0.878118	-0.152808	0.999944	0.223376	1	0.0861052	0.953667	-0.318827	0.504919	0.0573568	1	-0.0799138	0.955234	-0.166019	1	-0.162639	0.645193	-0.115702	0.766505	0.0469366	1	-0.120961	0.730203	0.0416783	1	-0.00525837	1
ENSG00000252151.1	chr1	14124233	14124335	-	102	1	RNU6-1265P|RNU6-1265P-201|ENSG00000252151.1|ENST00000516342.1|snRNA	ENSG00000252151	snRNA		uc057cma.1	RNU6-1265P	GO:0030621;GO:0000244;GO:0000353;GO:0005688;GO:0046540	U4 snRNA binding;spliceosomal tri-snRNP complex assembly;formation of quadruple SL/U4/U5/U6 snRNP;U6 snRNP;U4/U6 x U5 tri-snRNP complex	NA	NA	RNU6-1265P	NA	NA	NA	NA	NA	NA	NA	NA	NA	NA	NA	NA	NA	NA	NA	NA	NA	NA	NA	NA	NA	NA	NA	NA	NA	NA	NA	NA	NA	NA	NA	NA
ENSG00000231606.2	chr1	14221887	14304445	-	82558	1	RP11-344F13.1|RP11-344F13.1-002|ENSG00000231606.2|ENST00000449215.2|lncRNA	ENSG00000231606	lncRNA		uc287qua.1;uc057cmb.2				NA	NA	ENSG00000231606.2	-0.904658	0.66819	-0.491972	0.747835	0.412686	0.885706	-0.416696	0.999944	0.487962	1	0.0752762	0.99147	-0.724671	0.774442	0.179987	1	-0.232698	0.959199	-0.307975	1	-0.495934	0.818903	-0.144763	0.960088	0.351171	1	1.26703	0.521765	1.76296	1	1.41179	1
ENSG00000234593.3	chr1	14338825	14419973	-	81148	1	KAZN-AS1|KAZN-AS1-207|ENSG00000234593.3|ENST00000670776.1|lncRNA	ENSG00000234593	lncRNA		uc287qyp.1;uc287whf.1;uc057cmc.3;uc287vvo.1;uc288bgt.1;uc288drw.1;uc288jtd.1	KAZN-AS1			NA	NA	KAZN-AS1	-0.962501	0.418188	-0.969514	0.300677	-0.00701323	0.998027	-0.66119	0.999944	0.301311	1	0.308324	0.931066	-0.443796	0.892797	0.518705	1	0.525718	0.866672	0.217394	1	0.161074	0.949933	0.0866051	0.975361	-0.0744693	1	-0.532952	0.782786	-0.694027	1	-0.619557	1
ENSG00000235829.1	chr1	14692129	14692613	-	484	1	TBCAP2|TBCAP2-201|ENSG00000235829.1|ENST00000416175.1|processed_pseudogene	ENSG00000235829	processed_pseudogene		uc286drx.1	TBCAP2			NA	NA	TBCAP2	NA	NA	NA	NA	NA	NA	NA	NA	NA	NA	NA	NA	NA	NA	NA	NA	NA	NA	NA	NA	NA	NA	NA	NA	NA	NA	NA	NA	NA	NA	NA	NA
ENSG00000287756.1	chr1	14774469	14777727	-	3258	1	RP5-864I18.1|RP5-864I18.1-001|ENSG00000287756.1|ENST00000666715.1|lncRNA	ENSG00000287756	lncRNA		uc288dud.1				NA	NA	ENSG00000287756.1	NA	NA	NA	NA	NA	NA	NA	NA	NA	NA	NA	NA	NA	NA	NA	NA	NA	NA	NA	NA	NA	NA	NA	NA	NA	NA	NA	NA	NA	NA	NA	NA
ENSG00000175147.13	chr1	15111815	15153618	-	41803	1	TMEM51-AS1|TMEM51-AS1-205|ENSG00000175147.13|ENST00000667108.1|lncRNA	ENSG00000175147	lncRNA	200197	uc009voh.3;uc001avv.6;uc285gbs.1;uc288hpq.1;uc287txt.1;uc288ejd.1	TMEM51-AS1			NA	NA	TMEM51-AS1	-0.201929	0.920176	-0.409745	0.100099	-0.207815	0.741083	-0.165648	0.999944	0.0362815	1	0.244097	0.794571	-0.175148	0.850111	0.0267818	1	0.234597	0.775337	-0.00949974	1	0.0566284	0.913454	0.00579689	0.991835	-0.0508315	1	-0.0784355	0.869966	-0.135064	1	-0.0842324	1
ENSG00000171729.14	chr1	15152532	15220478	+	67946	1	TMEM51|TMEM51-205|ENSG00000171729.14|ENST00000434578.6|protein_coding	ENSG00000171729	protein_coding	55092	uc001avw.5;uc057cmg.1;uc001avx.4;uc001avz.4;uc001avy.5;uc010obk.3	TMEM51	GO:0016020;GO:0016021;GO:0005515;GO:0003674;GO:0008150;GO:0005575	membrane;integral component of membrane;protein binding;molecular_function;biological_process;cellular_component	NM_001136216;NM_018022;NM_001319665;NM_001136218;NM_001136217	NP_001129688;NP_060492;NP_001306594;NP_001129690;NP_001129689	TMEM51	-0.0588455	0.999938	0.0881632	0.759663	0.147009	0.706809	-0.025363	0.999944	0.0334825	1	-0.113526	0.867928	0.0144728	0.993273	0.0733183	1	-0.0736904	0.92315	0.0398358	1	-0.0100093	0.97892	-0.0285295	0.940699	-0.0185202	1	-0.0751858	0.799653	-0.0651764	1	-0.0466562	1
ENSG00000204464.7	chr1	15164344	15171317	-	6973	1	C1orf195|C1orf195-202|ENSG00000204464.7|ENST00000625027.2|lncRNA	ENSG00000204464	lncRNA	727684	uc057cmj.1;uc057cmh.2	TMEM51-AS2			NA	NA	TMEM51-AS2	0.0296234	0.999938	0.266954	0.846617	0.237331	0.927397	0.233328	0.999944	0.203705	1	-0.0336262	0.992518	-0.0807889	0.984137	-0.110412	1	-0.347743	0.914383	-0.314117	1	-0.136937	0.885314	0.414698	0.610481	0.551634	1	0.271018	0.73705	0.407955	1	-0.143679	1
ENSG00000215720.4	chr1	15191828	15192845	-	1017	1	MFFP1|MFFP1-201|ENSG00000215720.4|ENST00000400795.3|processed_pseudogene	ENSG00000215720	processed_pseudogene		uc286dry.1	MFFP1			NA	NA	MFFP1	-0.0915266	0.999938	0.385113	0.940835	0.476639	0.958904	0.0032919	0.999944	0.0948185	1	-0.381821	0.975419	-0.863787	0.923487	-0.772261	1	-1.2489	0.883456	-0.867079	1	0.0958753	0.970893	1.22747	0.556868	1.13159	1	0.847597	0.666422	0.751722	1	-0.379871	1
ENSG00000278480.1	chr1	15226373	15227549	+	1176	1	ZBTB2P1|ZBTB2P1-201|ENSG00000278480.1|ENST00000612442.1|processed_pseudogene	ENSG00000278480	processed_pseudogene		uc286drz.1	ZBTB2P1			NA	NA	ZBTB2P1	NA	NA	NA	NA	NA	NA	NA	NA	NA	NA	NA	NA	NA	NA	NA	NA	NA	NA	NA	NA	NA	NA	NA	NA	NA	NA	NA	NA	NA	NA	NA	NA
ENSG00000142621.20	chr1	15236521	15400283	+	163762	1	FHAD1|FHAD1-214|ENSG00000142621.20|ENST00000472449.1|protein_coding	ENSG00000142621	protein_coding	114827	uc001awb.2;uc057cmk.1;uc057cml.1;uc057cmm.1;uc057cmn.1;uc057cmo.1;uc057cmp.1;uc057cmq.1;uc057cmr.1;uc057cms.1;uc057cmt.1;uc057cmu.1;uc057cmw.1;uc057cmx.1;uc057cmy.1;uc057cmz.1;uc001awf.4;uc057cna.1;uc001awg.4;uc057cnb.1;uc057cnc.1;uc057cnd.1	FHAD1	GO:0005515	protein binding	NM_001391957;NM_052929	NP_001378886;NP_443161	FHAD1	-0.123199	0.999938	-0.2824	0.563391	-0.159201	0.883019	-0.132001	0.999944	-0.00880165	1	0.150399	0.921289	-0.138029	0.935785	-0.0148298	1	0.144371	0.925112	-0.00602811	1	-0.822742	0.549422	-0.995937	0.457947	-0.173196	1	-0.965805	0.424407	-0.143063	1	0.0301322	1
ENSG00000233485.1	chr1	15326680	15343876	-	17196	1	FHAD1-AS1|FHAD1-AS1-201|ENSG00000233485.1|ENST00000428747.1|lncRNA	ENSG00000233485	lncRNA	101927417	uc001awc.1	FHAD1-AS1			NA	NA	FHAD1-AS1	-0.480878	0.999938	-0.456129	0.800665	0.0247492	0.994876	-0.775383	0.999944	-0.294506	1	-0.319255	0.945337	-1.17165	0.392992	-0.690775	1	-0.715524	0.828019	-0.396269	1	NA	NA	NA	NA	NA	NA	NA	NA	NA	NA	NA	NA
ENSG00000236045.1	chr1	15334166	15335464	-	1298	1	RP3-467K16.7|RP3-467K16.7-001|ENSG00000236045.1|ENST00000439788.1|lncRNA	ENSG00000236045	lncRNA		uc057cmv.1				NA	NA	ENSG00000236045.1	NA	NA	NA	NA	NA	NA	NA	NA	NA	NA	NA	NA	NA	NA	NA	NA	NA	NA	NA	NA	NA	NA	NA	NA	NA	NA	NA	NA	NA	NA	NA	NA
ENSG00000228140.2	chr1	15402979	15409433	-	6454	1	RP3-467K16.4|RP3-467K16.4-002|ENSG00000228140.2|ENST00000667833.1|lncRNA	ENSG00000228140	lncRNA		uc057cne.1;uc288fkw.1	EFHD2-AS1			NA	NA	EFHD2-AS1	-0.0140969	0.999938	0.281555	0.874692	0.295652	0.928025	0.11399	0.999944	0.128087	1	-0.167565	0.975251	-0.0862247	0.988668	-0.0721278	1	-0.36778	0.932376	-0.200215	1	NA	NA	NA	NA	NA	NA	NA	NA	NA	NA	NA	NA
ENSG00000142634.13	chr1	15409888	15430339	+	20451	1	EFHD2|EFHD2-202|ENSG00000142634.13|ENST00000445566.1|protein_coding	ENSG00000142634	protein_coding	79180	uc001awh.3;uc057cnf.1	EFHD2	GO:0016020;GO:0046872;GO:0005509;GO:0045121;GO:0045296	membrane;metal ion binding;calcium ion binding;membrane raft;cadherin binding	NM_024329	NP_077305	EFHD2	-0.103748	0.999938	-0.298823	0.318344	-0.195075	0.765553	-0.0553477	0.999944	0.0484001	1	0.243476	0.781932	-0.00526189	0.996124	0.0984859	1	0.293561	0.595177	0.0500858	1	-0.271312	0.249744	-0.31492	0.196134	-0.0436078	1	-0.261153	0.235864	0.0101596	1	0.0537675	1
ENSG00000162438.12	chr1	15438442	15449242	+	10800	1	CTRC|CTRC-204|ENSG00000162438.12|ENST00000483406.1|protein_coding	ENSG00000162438	protein_coding	11330	uc057cng.1;uc001awi.3;uc057cnh.1;uc057cni.1	CTRC	GO:0008233;GO:0006508;GO:0016787;GO:0005515;GO:0004252;GO:0008236;GO:0005576;GO:0009235;GO:0006874	peptidase activity;proteolysis;hydrolase activity;protein binding;serine-type endopeptidase activity;serine-type peptidase activity;extracellular region;cobalamin metabolic process;cellular calcium ion homeostasis	NM_007272	NP_009203	CTRC	-0.4054	0.999938	0.294335	0.907743	0.699734	0.831975	0.00712981	0.999944	0.412529	1	-0.287205	0.963597	-0.343527	0.955066	0.0618722	1	-0.637862	0.900337	-0.350657	1	NA	NA	NA	NA	NA	NA	NA	NA	NA	NA	NA	NA
ENSG00000142615.8	chr1	15456728	15472091	+	15363	1	CELA2A|CELA2A-203|ENSG00000142615.8|ENST00000497590.1|protein_coding	ENSG00000142615	protein_coding	63036	uc057cnj.1;uc001awk.5;uc057cnk.1	CELA2A	GO:0008233;GO:0006508;GO:0016787;GO:0005576;GO:0004252;GO:0008236;GO:0005615;GO:0005515;GO:0004175;GO:0005829;GO:0050796;GO:0032868;GO:0090330;GO:0017171;GO:1901143;GO:0036457	peptidase activity;proteolysis;hydrolase activity;extracellular region;serine-type endopeptidase activity;serine-type peptidase activity;extracellular space;protein binding;endopeptidase activity;cytosol;regulation of insulin secretion;response to insulin;regulation of platelet aggregation;serine hydrolase activity;insulin catabolic process;keratohyalin granule	NM_033440	NP_254275	CELA2A	0.109434	0.999938	-0.175521	0.93478	-0.284955	0.934738	-0.428989	0.999944	-0.538423	1	-0.253468	0.955319	-0.067657	0.994529	-0.177091	1	0.107864	0.984441	0.361332	1	-1.5187	0.61153	-1.28136	0.687897	0.237341	1	0.153796	0.971096	1.6725	1	1.43516	1
ENSG00000215704.10	chr1	15465909	15491395	+	25486	1	CELA2B|CELA2B-203|ENSG00000215704.10|ENST00000488764.1|protein_coding	ENSG00000215704	protein_coding	51032	uc057cnl.1;uc001awl.4;uc057cnm.1;uc057cnn.1	CELA2B	GO:0008233;GO:0006508;GO:0016787;GO:0005576;GO:0005515;GO:0004252;GO:0008236;GO:0005615	peptidase activity;proteolysis;hydrolase activity;extracellular region;protein binding;serine-type endopeptidase activity;serine-type peptidase activity;extracellular space	NM_015849	NP_056933	CELA2B	0.0642239	0.999938	0.110166	0.882328	0.0459418	0.980951	-0.0821264	0.999944	-0.14635	1	-0.192292	0.902135	-0.102135	0.959395	-0.166359	1	-0.212301	0.892245	-0.020009	1	-0.356131	0.665902	-0.207074	0.829827	0.149056	1	-0.00277302	0.998158	0.353357	1	0.204301	1
ENSG00000132906.18	chr1	15490832	15526534	-	35702	1	CASP9|CASP9-208|ENSG00000132906.18|ENST00000469637.1|protein_coding	ENSG00000132906	protein_coding	842	uc001awm.3;uc001awn.6;uc001awo.5;uc057cno.1;uc057cnp.1;uc010obm.4;uc057cnq.1;uc057cnr.1;uc057cns.1;uc057cnt.1;uc057cnu.1	CASP9	GO:0008233;GO:0008234;GO:0006508;GO:0016787;GO:0006915;GO:0042981;GO:0004197;GO:0032991;GO:0005829;GO:0006974;GO:0017124;GO:0005515;GO:0043065;GO:0005737;GO:0042802;GO:0097194;GO:0019901;GO:0008630;GO:0006919;GO:0008635;GO:0097202;GO:0043293;GO:0034644;GO:0097153;GO:0097199;GO:0097200;GO:0008047;GO:0030220;GO:0042770;GO:2001020;GO:0001822;GO:0002931;GO:0007568;GO:0009411;GO:0014070;GO:0032025;GO:…	peptidase activity;cysteine-type peptidase activity;proteolysis;hydrolase activity;apoptotic process;regulation of apoptotic process;cysteine-type endopeptidase activity;protein-containing complex;cytosol;cellular response to DNA damage stimulus;SH3 domain binding;protein binding;positive regulation of apoptotic process;cytoplasm;identical protein binding;execution phase of apoptosis;protein kina…	NM_001229;NM_001278054;NM_032996	NP_001220;NP_001264983;NP_127463	CASP9	0.073232	0.999938	-0.0467538	0.914667	-0.119986	0.842754	0.116573	0.999944	0.0433414	1	0.163327	0.843799	-0.0339385	0.98132	-0.107171	1	0.0128153	0.994202	-0.150512	1	-0.256042	0.298697	-0.103753	0.74052	0.152289	1	-0.170588	0.497159	0.0854541	1	-0.0668352	1
ENSG00000116138.13	chr1	15526813	15592379	+	65566	1	DNAJC16|DNAJC16-209|ENSG00000116138.13|ENST00000495523.1|protein_coding	ENSG00000116138	protein_coding		uc001awr.3;uc001aws.5;uc057cnv.1;uc057cnw.1;uc001awu.4;uc057cny.1;uc057coa.1;uc057cob.1;uc057coc.1;uc001awt.5	DNAJC16	GO:0016020;GO:0016021	membrane;integral component of membrane	NM_015291;NM_001287811	NP_056106;NP_001274740	DNAJC16	-0.0121445	0.999938	-0.228699	0.150185	-0.216554	0.295695	-0.0290429	0.999944	-0.0168983	1	0.199656	0.510058	0.0115094	0.994529	0.0236539	1	0.240208	0.248023	0.0405522	1	-0.00251469	0.990055	-0.00599027	0.97659	-0.00347558	1	0.025872	0.871299	0.0283867	1	0.0318623	1
ENSG00000251866.1	chr1	15542165	15542304	+	139	1	SCARNA21B|SCARNA21B-201|ENSG00000251866.1|ENST00000516057.1|scaRNA	ENSG00000251866	scaRNA	107397391	uc057cnx.1	SCARNA21B	GO:0006396;GO:0005730;GO:0015030	RNA processing;nucleolus;Cajal body	NA	NA	SCARNA21B	NA	NA	NA	NA	NA	NA	NA	NA	NA	NA	NA	NA	NA	NA	NA	NA	NA	NA	NA	NA	NA	NA	NA	NA	NA	NA	NA	NA	NA	NA	NA	NA
ENSG00000272510.1	chr1	15565611	15565956	-	345	1	RP4-680D5.8|RP4-680D5.8-001|ENSG00000272510.1|ENST00000606186.1|lncRNA	ENSG00000272510	lncRNA		uc057cnz.1				NA	NA	ENSG00000272510.1	-0.307589	0.999938	-0.883018	0.468913	-0.575428	0.814271	-0.15355	0.999944	0.15404	1	0.729468	0.841665	-0.153552	0.982684	0.154037	1	0.729465	0.819585	-2.38e-06	1	0.105658	0.95209	0.418821	0.790024	0.313163	1	-0.0646175	0.968874	-0.170276	1	-0.483438	1
ENSG00000116771.6	chr1	15571699	15585051	-	13352	1	AGMAT|AGMAT-201|ENSG00000116771.6|ENST00000375826.4|protein_coding	ENSG00000116771	protein_coding		uc001awv.4	AGMAT	GO:0046872;GO:0016787;GO:0005739;GO:0016813;GO:1901564;GO:0008295;GO:0009446;GO:0097055;GO:0008783;GO:0033388;GO:0033389	metal ion binding;hydrolase activity;mitochondrion;hydrolase activity, acting on carbon-nitrogen (but not peptide) bonds, in linear amidines;organonitrogen compound metabolic process;spermidine biosynthetic process;putrescine biosynthetic process;agmatine biosynthetic process;agmatinase activity;putrescine biosynthetic process from arginine;putrescine biosynthetic process from arginine, using agm…	NM_024758	NP_079034	AGMAT	0.0676242	0.999938	0.0116998	0.983561	-0.0559244	0.955474	0.0254906	0.999944	-0.0421335	1	0.0137909	0.99147	0.166857	0.822399	0.099233	1	0.155157	0.867179	0.141367	1	-0.0412374	0.811558	-0.0519782	0.756279	-0.0107409	1	-0.0170606	0.924184	0.0241768	1	0.0349177	1
ENSG00000237301.1	chr1	15586136	15603626	-	17490	1	RP4-680D5.2|RP4-680D5.2-001|ENSG00000237301.1|ENST00000428945.1|lncRNA	ENSG00000237301	lncRNA		uc057cod.1				NA	NA	ENSG00000237301.1	0.0801279	0.999938	-0.00827582	0.994674	-0.0884037	0.972765	0.236594	0.999944	0.156466	1	0.24487	0.919677	0.12914	0.966771	0.0490119	1	0.137416	0.960294	-0.107454	1	0.0713378	0.96736	0.250824	0.879726	0.179486	1	0.749474	0.530322	0.678136	1	0.49865	1
ENSG00000235084.3	chr1	15604597	15605043	+	446	1	CHCHD2P6|CHCHD2P6-201|ENSG00000235084.3|ENST00000454346.1|processed_pseudogene	ENSG00000235084	processed_pseudogene		uc286dsa.1	CHCHD2P6			NA	NA	CHCHD2P6	0.880084	0.999938	1.34901	0.673284	0.468924	0.960332	0.470207	0.999944	-0.409878	1	-0.878802	0.927745	0.378601	0.972501	-0.501483	1	-0.970407	0.919171	-0.0916055	1	-1.59249	0.501321	-1.74532	0.462872	-0.15283	1	-0.834778	0.75619	0.757708	1	0.910538	1
ENSG00000252417.1	chr1	15608078	15608145	-	67	1	RNU7-179P|RNU7-179P-201|ENSG00000252417.1|ENST00000516608.1|snRNA	ENSG00000252417	snRNA		uc057coe.1	RNU7-179P			NA	NA	RNU7-179P	NA	NA	NA	NA	NA	NA	NA	NA	NA	NA	NA	NA	NA	NA	NA	NA	NA	NA	NA	NA	NA	NA	NA	NA	NA	NA	NA	NA	NA	NA	NA	NA
ENSG00000236500.1	chr1	15614643	15614867	-	224	1	CD24P1|CD24P1-201|ENSG00000236500.1|ENST00000422383.1|processed_pseudogene	ENSG00000236500	processed_pseudogene		uc286dsb.1	CD24P1			NA	NA	CD24P1	NA	NA	NA	NA	NA	NA	NA	NA	NA	NA	NA	NA	NA	NA	NA	NA	NA	NA	NA	NA	NA	NA	NA	NA	NA	NA	NA	NA	NA	NA	NA	NA
ENSG00000197312.12	chr1	15617458	15669044	+	51586	1	DDI2|DDI2-206|ENSG00000197312.12|ENST00000548451.1|protein_coding	ENSG00000197312	protein_coding		uc001awz.5;uc057cof.1;uc057cog.1;uc057coh.1;uc057coi.1;uc057coj.1	DDI2	GO:0005737;GO:0005654;GO:0005829;GO:0008233;GO:0006508;GO:0016787;GO:0042802;GO:0005694;GO:0004190;GO:0043130;GO:0005515;GO:0016485;GO:0031647;GO:0010498;GO:0072711;GO:0097752	cytoplasm;nucleoplasm;cytosol;peptidase activity;proteolysis;hydrolase activity;identical protein binding;chromosome;aspartic-type endopeptidase activity;ubiquitin binding;protein binding;protein processing;regulation of protein stability;proteasomal protein catabolic process;cellular response to hydroxyurea;regulation of DNA stability	NM_032341	NP_115717	DDI2	0.0158574	0.999938	-0.254193	0.443545	-0.27005	0.57913	-0.0188936	0.999944	-0.0347509	1	0.235299	0.798923	-0.0889374	0.94816	-0.104795	1	0.165255	0.869302	-0.0700439	1	0.409375	0.00071828	0.218826	0.223148	-0.190549	1	0.216095	0.168413	-0.19328	1	-0.00273087	1
ENSG00000215695.1	chr1	15659869	15661722	+	1853	1	RSC1A1|RSC1A1-201|ENSG00000215695.1|ENST00000345034.1|protein_coding	ENSG00000215695	protein_coding	6248	uc010obn.2	RSC1A1	GO:0005634;GO:0016020;GO:0005794;GO:0005654;GO:0005886;GO:0006355;GO:0030054;GO:0005515;GO:0051051;GO:0010829;GO:1903077;GO:0019871;GO:0032243;GO:0042997;GO:0045920	nucleus;membrane;Golgi apparatus;nucleoplasm;plasma membrane;regulation of transcription, DNA-templated;cell junction;protein binding;negative regulation of transport;negative regulation of glucose transmembrane transport;negative regulation of protein localization to plasma membrane;sodium channel inhibitor activity;negative regulation of nucleoside transport;negative regulation of Golgi to plas…	NM_006511	NP_006502	RSC1A1	-0.0350786	0.999938	-0.404338	0.344772	-0.36926	0.593357	-0.124012	0.999944	-0.088933	1	0.280327	0.843799	-0.150301	0.931183	-0.115223	1	0.254037	0.846196	-0.0262895	1	0.621144	0.000579759	0.374366	0.143713	-0.246777	1	0.340387	0.142866	-0.280756	1	-0.0339789	1
ENSG00000271742.1	chr1	15682873	15683128	-	255	1	RP4-680D5.9|RP4-680D5.9-001|ENSG00000271742.1|ENST00000606262.1|lncRNA	ENSG00000271742	lncRNA		uc057cok.1				NA	NA	ENSG00000271742.1	NA	NA	NA	NA	NA	NA	NA	NA	NA	NA	NA	NA	NA	NA	NA	NA	NA	NA	NA	NA	NA	NA	NA	NA	NA	NA	NA	NA	NA	NA	NA	NA
ENSG00000116786.13	chr1	15684320	15734769	+	50449	1	PLEKHM2|PLEKHM2-204|ENSG00000116786.13|ENST00000477849.1|protein_coding	ENSG00000116786	protein_coding	23207	uc010obo.3;uc057col.1;uc057con.1;uc285gbt.1;uc057cor.1	PLEKHM2	GO:0005737;GO:0016020;GO:0005765;GO:0005515;GO:0005764;GO:0032880;GO:0007030;GO:0010008;GO:0019894;GO:0032418;GO:0042267;GO:1903527	cytoplasm;membrane;lysosomal membrane;protein binding;lysosome;regulation of protein localization;Golgi organization;endosome membrane;kinesin binding;lysosome localization;natural killer cell mediated cytotoxicity;positive regulation of membrane tubulation	NM_015164	NP_055979	PLEKHM2	-0.076476	0.999938	0.101593	0.619822	0.178069	0.364952	0.0452218	0.999944	0.121698	1	-0.0563715	0.928482	0.0152949	0.985361	0.0917709	1	-0.0862984	0.876555	-0.0299269	1	-0.319965	0.0560387	-0.224345	0.27729	0.0956198	1	-0.178992	0.336469	0.140973	1	0.0453528	1
ENSG00000237938.5	chr1	15720312	15736896	-	16584	1	RP11-288I21.1|RP11-288I21.1-001|ENSG00000237938.5|ENST00000453804.1|lncRNA	ENSG00000237938	lncRNA		uc057coo.1;uc057cop.1;uc057coq.1				NA	NA	ENSG00000237938.5	-0.0629373	0.999938	0.129396	0.567844	0.192333	0.445094	0.0593238	0.999944	0.122261	1	-0.070072	0.921304	0.0280238	0.97945	0.0909611	1	-0.101372	0.873299	-0.0313	1	-0.37785	0.0481886	-0.276703	0.240934	0.101147	1	-0.256555	0.216917	0.121295	1	0.0201479	1
ENSG00000162461.8	chr1	15736258	15741392	+	5134	1	SLC25A34|SLC25A34-202|ENSG00000162461.8|ENST00000465495.1|protein_coding	ENSG00000162461	protein_coding	284723	uc001axb.3;uc057cos.1;uc057cot.1	SLC25A34	GO:0016020;GO:0016021;GO:0005739;GO:0005743;GO:0001835	membrane;integral component of membrane;mitochondrion;mitochondrial inner membrane;blastocyst hatching	NM_207348	NP_997231	SLC25A34	-0.322497	0.999938	0.593439	0.466268	0.915936	0.167802	-0.0489348	0.999944	0.273562	1	-0.642374	0.711289	-0.194357	0.950262	0.12814	1	-0.787796	0.466057	-0.145422	1	-0.662869	0.564419	-0.402673	0.763445	0.260196	1	-0.711904	0.492934	-0.0490357	1	-0.309232	1
ENSG00000224459.1	chr1	15740051	15749896	-	9845	1	SLC25A34-AS1|SLC25A34-AS1-201|ENSG00000224459.1|ENST00000418525.1|lncRNA	ENSG00000224459	lncRNA	110806303	uc057cou.1	SLC25A34-AS1			NA	NA	SLC25A34-AS1	-0.135755	0.999938	0.789718	0.522924	0.925472	0.584586	-0.021169	0.999944	0.114586	1	-0.810887	0.806579	-0.313105	0.940308	-0.17735	1	-1.10282	0.50691	-0.291936	1	-0.584624	0.131991	-0.388511	0.395928	0.196112	1	-0.64474	0.0726998	-0.0601165	1	-0.256229	1
ENSG00000162460.7	chr1	15742499	15747982	+	5483	1	TMEM82|TMEM82-202|ENSG00000162460.7|ENST00000465575.1|protein_coding	ENSG00000162460	protein_coding		uc001axc.6;uc057cov.1	TMEM82	GO:0016020;GO:0016021	membrane;integral component of membrane	NM_001013641	NP_001013663	TMEM82	NA	NA	NA	NA	NA	NA	NA	NA	NA	NA	NA	NA	NA	NA	NA	NA	NA	NA	NA	NA	-0.581712	0.140475	-0.404903	0.377563	0.176809	1	-0.667559	0.0632947	-0.0858472	1	-0.262656	1
ENSG00000162458.13	chr1	15756607	15786594	+	29987	1	FBLIM1|FBLIM1-212|ENSG00000162458.13|ENST00000509138.1|protein_coding	ENSG00000162458	protein_coding	54751	uc057cow.1;uc057cox.1;uc057coy.1;uc057coz.1;uc001axd.2;uc057cpa.1;uc057cpb.1;uc057cpc.1;uc057cpd.1;uc001axe.3;uc057cpe.1;uc001axg.2;uc001axi.2;uc057cpg.1;uc057cph.1	FBLIM1	GO:0001650;GO:0005925;GO:0030054;GO:0005737;GO:0046872;GO:0007155;GO:0005856;GO:0005515;GO:0098609;GO:0005829;GO:0001725;GO:0008360;GO:0031005;GO:0033623;GO:0071944	fibrillar center;focal adhesion;cell junction;cytoplasm;metal ion binding;cell adhesion;cytoskeleton;protein binding;cell-cell adhesion;cytosol;stress fiber;regulation of cell shape;filamin binding;regulation of integrin activation;cell periphery	NM_001350151;NM_017556;NM_001024215;NM_001024216	NP_001337080;NP_060026;NP_001019386;NP_001019387	FBLIM1	-0.0326126	0.999938	0.226627	0.567969	0.25924	0.661899	0.102261	0.999944	0.134873	1	-0.124366	0.92052	0.135656	0.905318	0.168269	1	-0.0909708	0.948496	0.0333956	1	-0.237239	0.51538	0.0635214	0.902688	0.30076	1	0.101859	0.809024	0.339098	1	0.0383378	1
ENSG00000224321.1	chr1	15792796	15793285	+	489	1	RPL12P14|RPL12P14-201|ENSG00000224321.1|ENST00000431782.1|processed_pseudogene	ENSG00000224321	processed_pseudogene		uc286dsc.1	RPL12P14			NA	NA	RPL12P14	-0.0035131	0.999938	-0.119454	0.982063	-0.115941	0.991222	0.999458	0.999944	1.00297	1	1.11891	0.911032	0.905697	0.936503	0.909211	1	1.02515	0.920524	-0.0937606	1	-0.819782	0.684806	0.156443	0.958638	0.976225	1	0.020572	0.994144	0.840354	1	-0.135871	1
ENSG00000233954.6	chr1	15807169	15809348	-	2179	1	UQCRHL|UQCRHL-201|ENSG00000233954.6|ENST00000483273.2|protein_coding	ENSG00000233954	protein_coding	440567	uc009vol.2	UQCRHL	GO:0016020;GO:0005739;GO:0005743;GO:0070469;GO:0006122;GO:0005750	membrane;mitochondrion;mitochondrial inner membrane;respirasome;mitochondrial electron transport, ubiquinol to cytochrome c;mitochondrial respiratory chain complex III	NM_001089591	NP_001083060	UQCRHL	0.167715	0.999938	0.180258	0.77316	0.012543	0.993358	0.276492	0.999944	0.108776	1	0.0962333	0.960267	0.22162	0.872576	0.0539045	1	0.0413615	0.984441	-0.0548718	1	-0.224401	0.561308	-0.205737	0.608315	0.0186637	1	-0.120073	0.773477	0.104328	1	0.0856646	1
ENSG00000178715.8	chr1	15828232	15828669	+	437	1	RP11-169K16.8|RP11-169K16.8-001|ENSG00000178715.8|ENST00000321418.6|processed_pseudogene	ENSG00000178715	processed_pseudogene		uc286dsd.1				NA	NA	ENSG00000178715.8	NA	NA	NA	NA	NA	NA	NA	NA	NA	NA	NA	NA	NA	NA	NA	NA	NA	NA	NA	NA	NA	NA	NA	NA	NA	NA	NA	NA	NA	NA	NA	NA
ENSG00000179743.4	chr1	15834474	15848147	-	13673	1	FLJ37453|FLJ37453-201|ENSG00000179743.4|ENST00000317122.2|lncRNA	ENSG00000179743	lncRNA	729614	uc001axj.4				NA	NA	ENSG00000179743.4	0.0306485	0.999938	0.165297	0.696375	0.134649	0.871392	0.0465931	0.999944	0.0159446	1	-0.118704	0.920995	0.0632958	0.96701	0.0326473	1	-0.102002	0.938792	0.0167027	1	-0.808858	0.049284	-0.760823	0.0936153	0.0480351	1	-0.705209	0.0970907	0.103649	1	0.0556142	1
ENSG00000065526.12	chr1	15836095	15940456	+	104361	1	SPEN|SPEN-205|ENSG00000065526.12|ENST00000487496.1|protein_coding	ENSG00000065526	protein_coding		uc288mod.1;uc001axk.3;uc057cpi.1;uc057cpj.1;uc057cpk.1;uc057cpl.1	SPEN	GO:0003676;GO:0003723;GO:0005654;GO:0005515;GO:0005634;GO:0003677;GO:0045892;GO:0007219;GO:0006357;GO:0003729;GO:0070062;GO:0000122;GO:0061629;GO:0003714;GO:0017053;GO:0050769	nucleic acid binding;RNA binding;nucleoplasm;protein binding;nucleus;DNA binding;negative regulation of transcription, DNA-templated;Notch signaling pathway;regulation of transcription by RNA polymerase II;mRNA binding;extracellular exosome;negative regulation of transcription by RNA polymerase II;RNA polymerase II-specific DNA-binding transcription factor binding;transcription corepressor activi…	NM_015001	NP_055816	SPEN	-0.0239283	0.999938	-0.259729	0.42297	-0.235801	0.670163	-0.00683954	0.999944	0.0170888	1	0.25289	0.75228	-0.134364	0.893666	-0.110436	1	0.125365	0.909297	-0.127524	1	0.27839	0.0202476	0.150659	0.348261	-0.127731	1	0.218083	0.0969125	-0.0603077	1	0.0674231	1
ENSG00000270620.1	chr1	15917698	15917908	-	210	1	RP1-134O19.3|RP1-134O19.3-001|ENSG00000270620.1|ENST00000604816.1|unprocessed_pseudogene	ENSG00000270620	unprocessed_pseudogene		uc286dse.1				NA	NA	ENSG00000270620.1	NA	NA	NA	NA	NA	NA	NA	NA	NA	NA	NA	NA	NA	NA	NA	NA	NA	NA	NA	NA	NA	NA	NA	NA	NA	NA	NA	NA	NA	NA	NA	NA
ENSG00000116809.12	chr1	15941869	15976132	-	34263	1	ZBTB17|ZBTB17-215|ENSG00000116809.12|ENST00000494020.1|protein_coding	ENSG00000116809	protein_coding	7709	uc057cpm.1;uc057cpn.1;uc001axl.6;uc010obq.3;uc010obr.3;uc057cpo.1;uc057cpp.1;uc057cpq.1;uc057cpr.1;uc057cps.1;uc057cpt.1;uc057cpu.1;uc057cpv.1;uc057cpw.1;uc057cpx.1;uc057cpy.1	ZBTB17	GO:0005634;GO:0046872;GO:0003677;GO:0003700;GO:0005515;GO:0000122;GO:0006357;GO:0001227;GO:0000978;GO:0005654;GO:0045786;GO:0001228;GO:0045944;GO:0032991;GO:0032993;GO:0140297;GO:0008285;GO:0001046;GO:0001223;GO:0070314;GO:0001702;GO:0007398;GO:0045893	nucleus;metal ion binding;DNA binding;DNA-binding transcription factor activity;protein binding;negative regulation of transcription by RNA polymerase II;regulation of transcription by RNA polymerase II;DNA-binding transcription repressor activity, RNA polymerase II-specific;RNA polymerase II cis-regulatory region sequence-specific DNA binding;nucleoplasm;negative regulation of cell cycle;DNA-bin…	NM_001324138;NM_003443;NM_001324137;NM_001242884;NM_001287604;NM_001287603	NP_001311067;NP_003434;NP_001274533;NP_001311066;NP_001229813;NP_001274532	ZBTB17	0.0494622	0.999938	0.275598	0.190574	0.226136	0.516823	0.194841	0.882347	0.145379	1	-0.0807574	0.930398	0.16131	0.766612	0.111848	1	-0.114288	0.893683	-0.033531	1	-0.279917	0.367882	-0.233308	0.482725	0.046609	1	-0.00816889	0.985722	0.271748	1	0.225139	1
ENSG00000234607.2	chr1	15969632	15970194	+	562	1	RP11-5P18.1|RP11-5P18.1-001|ENSG00000234607.2|ENST00000416882.2|processed_pseudogene	ENSG00000234607	processed_pseudogene		uc286dsf.1				NA	NA	ENSG00000234607.2	NA	NA	NA	NA	NA	NA	NA	NA	NA	NA	NA	NA	NA	NA	NA	NA	NA	NA	NA	NA	NA	NA	NA	NA	NA	NA	NA	NA	NA	NA	NA	NA
ENSG00000231353.1	chr1	15988182	15988441	+	259	1	RP11-5P18.3|RP11-5P18.3-001|ENSG00000231353.1|ENST00000424379.1|unprocessed_pseudogene	ENSG00000231353	unprocessed_pseudogene		uc286dsg.1				NA	NA	ENSG00000231353.1	NA	NA	NA	NA	NA	NA	NA	NA	NA	NA	NA	NA	NA	NA	NA	NA	NA	NA	NA	NA	NA	NA	NA	NA	NA	NA	NA	NA	NA	NA	NA	NA
ENSG00000275503.1	chr1	15989140	15989375	-	235	1	RP11-5P18.11|RP11-5P18.11-001|ENSG00000275503.1|ENST00000613591.1|processed_pseudogene	ENSG00000275503	processed_pseudogene		uc286dsh.1				NA	NA	ENSG00000275503.1	NA	NA	NA	NA	NA	NA	NA	NA	NA	NA	NA	NA	NA	NA	NA	NA	NA	NA	NA	NA	NA	NA	NA	NA	NA	NA	NA	NA	NA	NA	NA	NA
ENSG00000224966.4	chr1	15989871	15994751	+	4880	1	TBC1D3P6|TBC1D3P6-201|ENSG00000224966.4|ENST00000505954.1|unprocessed_pseudogene	ENSG00000224966	unprocessed_pseudogene		uc286dsi.1	TBC1D3P6			NA	NA	TBC1D3P6	NA	NA	NA	NA	NA	NA	NA	NA	NA	NA	NA	NA	NA	NA	NA	NA	NA	NA	NA	NA	NA	NA	NA	NA	NA	NA	NA	NA	NA	NA	NA	NA
ENSG00000183888.4	chr1	16004236	16008807	+	4571	1	SRARP|SRARP-201|ENSG00000183888.4|ENST00000329454.2|protein_coding	ENSG00000183888	protein_coding	149563	uc001axn.4	SRARP	GO:0005634;GO:0005737;GO:0005515;GO:0030331;GO:0033148	nucleus;cytoplasm;protein binding;estrogen receptor binding;positive regulation of intracellular estrogen receptor signaling pathway	NM_178840	NP_849162	SRARP	NA	NA	NA	NA	NA	NA	NA	NA	NA	NA	NA	NA	NA	NA	NA	NA	NA	NA	NA	NA	-0.0992997	0.97451	0.724085	0.794425	0.823384	1	0.774622	0.754873	0.873922	1	0.050538	1
ENSG00000233078.1	chr1	16006160	16006671	-	511	1	RP11-5P18.5|RP11-5P18.5-001|ENSG00000233078.1|ENST00000437156.1|lncRNA	ENSG00000233078	lncRNA		uc057cpz.1				NA	NA	ENSG00000233078.1	NA	NA	NA	NA	NA	NA	NA	NA	NA	NA	NA	NA	NA	NA	NA	NA	NA	NA	NA	NA	NA	NA	NA	NA	NA	NA	NA	NA	NA	NA	NA	NA
ENSG00000173641.18	chr1	16014028	16019594	-	5566	1	HSPB7|HSPB7-203|ENSG00000173641.18|ENST00000406363.2|protein_coding	ENSG00000173641	protein_coding	27129	uc057cqa.1;uc057cqb.1;uc001axs.2;uc001axo.3;uc057cqc.1;uc057cqd.1;uc057cqe.1	HSPB7	GO:0005654;GO:0016235;GO:0007507;GO:0005634;GO:0005737;GO:0005515;GO:0015030;GO:0006986;GO:0008022;GO:0008016;GO:0031005;GO:0015629	nucleoplasm;aggresome;heart development;nucleus;cytoplasm;protein binding;Cajal body;response to unfolded protein;protein C-terminus binding;regulation of heart contraction;filamin binding;actin cytoskeleton	NM_001349687;NM_001349688;NM_001349682;NM_001349685;NM_001349686;NM_014424;NM_001349689;NM_001349683	NP_001336616;NP_001336611;NP_055239;NP_001336618;NP_001336612	HSPB7	-0.677002	0.669096	0.319206	0.812944	0.996209	0.257818	-0.676169	0.868974	0.00083321	1	-0.995375	0.348775	-0.243318	0.948471	0.433684	1	-0.562524	0.829689	0.432851	1	NA	NA	NA	NA	NA	NA	NA	NA	NA	NA	NA	NA
ENSG00000186510.12	chr1	16018875	16034050	+	15175	1	CLCNKA|CLCNKA-206|ENSG00000186510.12|ENST00000491433.1|protein_coding	ENSG00000186510	protein_coding	1187	uc001axt.3;uc057cqf.1;uc001axv.4;uc057cqg.1;uc010obw.3;uc001axu.5;uc057cqh.1	CLCNKA	GO:0016020;GO:0016021;GO:0055085;GO:0046872;GO:0006811;GO:0034220;GO:0005244;GO:0034765;GO:0005515;GO:0005254;GO:0006821;GO:0034707;GO:0005886;GO:0005247;GO:0042802;GO:0005887;GO:0070293;GO:0030321	membrane;integral component of membrane;transmembrane transport;metal ion binding;ion transport;ion transmembrane transport;voltage-gated ion channel activity;regulation of ion transmembrane transport;protein binding;chloride channel activity;chloride transport;chloride channel complex;plasma membrane;voltage-gated chloride channel activity;identical protein binding;integral component of plasma m…	NM_001042704;NM_001257139;NM_004070	NP_001036169;NP_001244068;NP_004061	CLCNKA	-0.163002	0.999938	0.475098	0.518369	0.638101	0.445984	0.133412	0.999944	0.296414	1	-0.341687	0.876598	-0.0917894	0.979403	0.0712127	1	-0.566888	0.673373	-0.225201	1	NA	NA	NA	NA	NA	NA	NA	NA	NA	NA	NA	NA
ENSG00000232456.1	chr1	16035178	16040029	-	4851	1	RP11-5P18.10|RP11-5P18.10-001|ENSG00000232456.1|ENST00000447882.1|unprocessed_pseudogene	ENSG00000232456	unprocessed_pseudogene		uc286dsj.1				NA	NA	ENSG00000232456.1	0.539814	0.999938	-0.952359	0.698342	-1.49217	0.663284	0.590384	0.999944	0.0505696	1	1.54274	0.800785	-0.370562	0.969116	-0.910376	1	0.581797	0.937109	-0.960946	1	NA	NA	NA	NA	NA	NA	NA	NA	NA	NA	NA	NA
ENSG00000184908.19	chr1	16040252	16057311	+	17059	1	CLCNKB|CLCNKB-214|ENSG00000184908.19|ENST00000684650.1|protein_coding	ENSG00000184908	protein_coding	1188	uc001axx.7;uc001axy.6;uc057cqj.1	CLCNKB	GO:0016020;GO:0055085;GO:0005247;GO:0006821;GO:0016021;GO:0046872;GO:0005886;GO:0006811;GO:0034220;GO:0005244;GO:0034765;GO:0005254;GO:0034707;GO:0005887;GO:0070294;GO:0070293;GO:0030321	membrane;transmembrane transport;voltage-gated chloride channel activity;chloride transport;integral component of membrane;metal ion binding;plasma membrane;ion transport;ion transmembrane transport;voltage-gated ion channel activity;regulation of ion transmembrane transport;chloride channel activity;chloride channel complex;integral component of plasma membrane;renal sodium ion absorption;renal …	NM_000085;NM_001165945	NP_000076;NP_001159417	CLCNKB	-0.12785	0.999938	-0.13515	0.906244	-0.00730048	0.997554	-0.0216327	0.999944	0.106217	1	0.113517	0.969324	-0.0242388	0.994529	0.103611	1	0.110911	0.971392	-0.00260614	1	NA	NA	NA	NA	NA	NA	NA	NA	NA	NA	NA	NA
ENSG00000185519.9	chr1	16057769	16073651	-	15882	1	FAM131C|FAM131C-202|ENSG00000185519.9|ENST00000494078.1|protein_coding	ENSG00000185519	protein_coding		uc001axz.6;uc057cqk.1	FAM131C	GO:0005515	protein binding	NM_182623	NP_872429	FAM131C	0.220454	0.983748	0.330307	0.459983	0.109854	0.931545	-0.0940355	0.999944	-0.314489	1	-0.424343	0.515906	0.0165028	0.994529	-0.203951	1	-0.313805	0.763293	0.110538	1	-0.77748	0.628235	-0.71091	0.669239	0.0665692	1	-0.294446	0.87665	0.483034	1	0.416465	1
ENSG00000142627.13	chr1	16124337	16156069	-	31732	1	EPHA2|EPHA2-202|ENSG00000142627.13|ENST00000461614.1|protein_coding	ENSG00000142627	protein_coding	1969	uc001aya.3;uc057cql.1;uc057cqm.1;uc057cqn.1	EPHA2	GO:0016020;GO:0016021;GO:0000166;GO:0004672;GO:0004712;GO:0005524;GO:0016301;GO:0016740;GO:0006468;GO:0016310;GO:0005886;GO:0006915;GO:0007155;GO:0004713;GO:0004714;GO:0005003;GO:0001501;GO:0001568;GO:0001570;GO:0001649;GO:0001818;GO:0002043;GO:0006954;GO:0007169;GO:0014028;GO:0016525;GO:0018108;GO:0021915;GO:0030182;GO:0030316;GO:0032682;GO:0033598;GO:0036342;GO:0043535;GO:0045765;GO:0046849;GO:…	membrane;integral component of membrane;nucleotide binding;protein kinase activity;protein serine/threonine/tyrosine kinase activity;ATP binding;kinase activity;transferase activity;protein phosphorylation;phosphorylation;plasma membrane;apoptotic process;cell adhesion;protein tyrosine kinase activity;transmembrane receptor protein tyrosine kinase activity;ephrin receptor activity;skeletal system…	NM_001329090;NM_004431	NP_001316019;NP_004422	EPHA2	-0.318663	0.00025603	-0.0627111	0.787308	0.255952	0.0182617	-0.316653	0.000414039	0.00201023	1	-0.253942	0.0300619	-0.312287	0.000548156	0.00637543	1	-0.249576	0.0394032	0.0043652	1	-0.149316	0.565257	-0.0763419	0.805649	0.0729738	1	0.162632	0.488461	0.311948	0.778719	0.238974	1
ENSG00000227959.1	chr1	16155211	16157329	+	2118	1	RP11-276H7.2|RP11-276H7.2-001|ENSG00000227959.1|ENST00000424774.1|lncRNA	ENSG00000227959	lncRNA			EPHA2-AS1			NA	NA	EPHA2-AS1	-0.421207	0.955205	0.230753	0.850422	0.65196	0.569475	-0.143627	0.999944	0.27758	1	-0.37438	0.882431	-0.136528	0.970014	0.284678	1	-0.367282	0.891599	0.00709813	1	-0.333333	0.795942	-0.409448	0.741945	-0.0761148	1	-0.598899	0.556718	-0.265566	1	-0.189452	1
ENSG00000224621.1	chr1	16159266	16161883	+	2617	1	RP11-276H7.3|RP11-276H7.3-001|ENSG00000224621.1|ENST00000426353.1|lncRNA	ENSG00000224621	lncRNA		uc057cqp.1				NA	NA	ENSG00000224621.1	-0.29533	0.999938	-0.598219	0.532592	-0.302889	0.888639	-0.0430388	0.999944	0.252291	1	0.55518	0.840018	-0.26392	0.942035	0.0314102	1	0.3343	0.90954	-0.220881	1	-0.222553	0.888162	0.310739	0.849591	0.533292	1	0.228121	0.883589	0.450674	1	-0.0826175	1
ENSG00000234166.1	chr1	16197854	16198357	+	503	1	ARHGEF19-AS1|ARHGEF19-AS1-201|ENSG00000234166.1|ENST00000457809.1|lncRNA	ENSG00000234166	lncRNA		uc057cqq.1	ARHGEF19-AS1			NA	NA	ARHGEF19-AS1	0.147944	0.999938	0.537914	0.434406	0.38997	0.776499	0.463091	0.975098	0.315148	1	-0.0748221	0.981032	0.232852	0.921786	0.0849085	1	-0.305061	0.894992	-0.230239	1	-0.288438	0.770181	-0.114809	0.92718	0.173629	1	-0.379141	0.655564	-0.0907031	1	-0.264332	1
ENSG00000142632.17	chr1	16197854	16212652	-	14798	1	ARHGEF19|ARHGEF19-202|ENSG00000142632.17|ENST00000441785.1|protein_coding	ENSG00000142632	protein_coding	128272	uc057cqr.1;uc001ayc.2;uc057cqs.1;uc057cqt.1;uc057cqu.1;uc057cqv.1	ARHGEF19	GO:0005096;GO:0005085;GO:0005515;GO:0090630;GO:0005829;GO:0051056;GO:0032956;GO:0060071;GO:0042060;GO:0043547;GO:0050790	GTPase activator activity;guanyl-nucleotide exchange factor activity;protein binding;activation of GTPase activity;cytosol;regulation of small GTPase mediated signal transduction;regulation of actin cytoskeleton organization;Wnt signaling pathway, planar cell polarity pathway;wound healing;positive regulation of GTPase activity;regulation of catalytic activity	NM_153213	NP_694945	ARHGEF19	0.0857709	0.999938	0.293914	0.472361	0.208143	0.804684	0.111591	0.999944	0.0258202	1	-0.182323	0.883506	0.134565	0.924074	0.0487937	1	-0.15935	0.905994	0.0229735	1	-0.380441	0.175837	-0.158076	0.657236	0.222365	1	-0.266992	0.346854	0.11345	1	-0.108915	1
ENSG00000237276.8	chr1	16215909	16228027	-	12118	1	ANO7L1|ANO7L1-203|ENSG00000237276.8|ENST00000602586.1|transcribed_unprocessed_pseudogene	ENSG00000237276	transcribed_unprocessed_pseudogene		uc286dsk.1;uc286dsm.1	ANO7L1			NA	NA	ANO7L1	0.162037	0.999938	0.198823	0.85219	0.0367864	0.989368	0.525163	0.937875	0.363126	1	0.326339	0.892126	0.256294	0.919008	0.0942575	1	0.0574711	0.984521	-0.268868	1	0.746117	0.494334	0.33556	0.797587	-0.410557	1	0.750368	0.457416	0.00425102	1	0.414808	1
ENSG00000288398.1	chr1	16228674	16231335	-	2661	1	RP4-733M16.8|RP4-733M16.8-001|ENSG00000288398.1|ENST00000671994.1|lncRNA	ENSG00000288398	lncRNA		uc288lgn.1				NA	NA	ENSG00000288398.1	-0.0657625	0.999938	0.141384	0.83573	0.207146	0.842767	-0.100332	0.999944	-0.034569	1	-0.241715	0.866634	0.125367	0.948171	0.191129	1	-0.0160172	0.99767	0.225698	1	-0.217918	0.801824	-0.151889	0.876273	0.0660294	1	-0.423976	0.532098	-0.206058	1	-0.272088	1
ENSG00000132881.12	chr1	16231692	16237183	-	5491	1	CPLANE2|CPLANE2-202|ENSG00000132881.12|ENST00000434014.1|protein_coding	ENSG00000132881	protein_coding	79363	uc001ayd.5;uc057cqw.1	CPLANE2	GO:0005737;GO:0015031;GO:0000166;GO:0005929;GO:0003924;GO:0005525;GO:0005856;GO:0006887;GO:0042995;GO:0005515;GO:0060271;GO:0030030;GO:0036064;GO:0034613;GO:0017157;GO:0031338	cytoplasm;protein transport;nucleotide binding;cilium;GTPase activity;GTP binding;cytoskeleton;exocytosis;cell projection;protein binding;cilium assembly;cell projection organization;ciliary basal body;cellular protein localization;regulation of exocytosis;regulation of vesicle fusion	NM_030907	NP_112169	CPLANE2	0.22857	0.999938	0.10687	0.908914	-0.1217	0.947385	0.0442366	0.999944	-0.184333	1	-0.062633	0.979257	0.247328	0.886984	0.0187577	1	0.140458	0.951117	0.203091	1	-0.273894	0.72221	-0.217114	0.796145	0.0567798	1	-0.37425	0.568475	-0.100356	1	-0.157136	1
ENSG00000233929.1	chr1	16241213	16241398	-	185	1	MT1XP1|MT1XP1-201|ENSG00000233929.1|ENST00000421314.1|processed_pseudogene	ENSG00000233929	processed_pseudogene		uc286dsn.1	MT1XP1			NA	NA	MT1XP1	NA	NA	NA	NA	NA	NA	NA	NA	NA	NA	NA	NA	NA	NA	NA	NA	NA	NA	NA	NA	NA	NA	NA	NA	NA	NA	NA	NA	NA	NA	NA	NA
ENSG00000037637.11	chr1	16246840	16352480	-	105640	1	FBXO42|FBXO42-204|ENSG00000037637.11|ENST00000478089.1|protein_coding	ENSG00000037637	protein_coding	54455	uc001ayg.5;uc057cqx.1;uc057cqy.1;uc057cqz.1	FBXO42	GO:0005515	protein binding	NM_018994	NP_061867	FBXO42	-0.111777	0.999938	0.0392692	0.933903	0.151047	0.775688	-0.0954007	0.999944	0.0163768	1	-0.13467	0.872574	-0.112421	0.886984	-0.000643535	1	-0.15169	0.839806	-0.0170203	1	0.0073062	0.981113	0.0522225	0.85003	0.0449163	1	0.159074	0.409313	0.151768	1	0.106852	1
ENSG00000055070.17	chr1	16352575	16398145	+	45570	1	SZRD1|SZRD1-205|ENSG00000055070.17|ENST00000472461.1|protein_coding	ENSG00000055070	protein_coding	26099	uc057cra.1;uc001aym.7;uc031plh.2;uc001ayi.6;uc057crb.1;uc057crc.1;uc057crd.1;uc057cre.1;uc001ayk.6;uc057crf.1	SZRD1	GO:0005515	protein binding	NM_001114600;NM_001271869	NP_001108072;NP_001258798	SZRD1	0.14505	0.999938	0.208	0.529718	0.0629492	0.950721	0.143811	0.999944	-0.00123928	1	-0.0641885	0.958795	0.164449	0.835779	0.0193988	1	-0.0435504	0.974791	0.0206381	1	-0.162659	0.565416	-0.186622	0.501091	-0.0239626	1	-0.187664	0.456676	-0.0250049	1	-0.00104229	1
ENSG00000226457.1	chr1	16369150	16369530	-	380	1	RPL22P3|RPL22P3-201|ENSG00000226457.1|ENST00000445689.1|processed_pseudogene	ENSG00000226457	processed_pseudogene		uc286dso.1	RPL22P3			NA	NA	RPL22P3	-0.748262	0.999938	-1.70229	0.611703	-0.954031	0.890941	0.35104	0.999944	1.0993	1	2.05333	0.821098	-0.740127	0.953863	0.00813506	1	0.962166	0.920609	-1.09117	1	1.2285	0.617994	2.14664	0.407166	0.918142	1	0.74166	0.761145	-0.486835	1	-1.40498	1
ENSG00000187144.11	chr1	16387117	16437424	-	50307	1	SPATA21|SPATA21-206|ENSG00000187144.11|ENST00000612240.1|protein_coding	ENSG00000187144	protein_coding	374955	uc057crg.1;uc001ayl.2;uc001ayn.3;uc057cri.1;uc010occ.3;uc057crj.1	SPATA21	GO:0005509;GO:0046872	calcium ion binding;metal ion binding	NM_198546;NM_001353349	NP_940948;NP_001340278	SPATA21	0.145865	0.999938	0.210815	0.544136	0.0649498	0.950848	0.145245	0.999944	-0.000620602	1	-0.0655704	0.959639	0.171772	0.832382	0.0259069	1	-0.0390429	0.97918	0.0265275	1	-0.171531	0.547211	-0.183971	0.51739	-0.0124404	1	-0.195755	0.442261	-0.0242244	1	-0.0117841	1
ENSG00000157191.20	chr1	16440721	16460078	+	19357	1	NECAP2|NECAP2-211|ENSG00000157191.20|ENST00000509727.1|protein_coding	ENSG00000157191	protein_coding	55707	uc001ayo.5;uc057crk.1;uc010ocd.3;uc057crl.1;uc001ayq.4;uc057crm.1;uc057crn.1;uc057cro.1;uc057crp.1;uc057crq.1;uc057crr.1;uc057crs.1	NECAP2	GO:0016020;GO:0015031;GO:0005905;GO:0031410;GO:0005886;GO:0006897;GO:0016192;GO:0030665;GO:0030125	membrane;protein transport;clathrin-coated pit;cytoplasmic vesicle;plasma membrane;endocytosis;vesicle-mediated transport;clathrin-coated vesicle membrane;clathrin vesicle coat	NM_018090;NM_001145278;NM_001145277	NP_060560;NP_001138750;NP_001138749	NECAP2	-0.127702	0.981927	0.0782928	0.826843	0.205995	0.564779	0.12044	0.999944	0.248143	0.822517	0.0421476	0.966225	0.16143	0.748206	0.289133	0.394003	0.0831376	0.92315	0.04099	1	-0.254521	0.0985257	0.0408991	0.871863	0.29542	0.212822	0.0262993	0.911665	0.28082	0.242261	-0.0145998	1
ENSG00000226029.1	chr1	16460948	16468481	+	7533	1	LINC01772|LINC01772-201|ENSG00000226029.1|ENST00000457898.1|lncRNA	ENSG00000226029	lncRNA		uc057crt.1	LINC01772			NA	NA	LINC01772	-0.191355	0.999938	-0.194129	0.782222	-0.00277441	0.998369	-0.16746	0.999944	0.0238942	1	0.0266686	0.99147	-0.299205	0.801672	-0.10785	1	-0.105076	0.958209	-0.131745	1	-0.402603	0.704954	-0.599371	0.535886	-0.196768	1	-0.0612497	0.962349	0.341353	1	0.538121	1
ENSG00000080947.15	chr1	16467436	16499257	-	31821	1	CROCCP3|CROCCP3-203|ENSG00000080947.15|ENST00000589964.1|transcribed_unprocessed_pseudogene	ENSG00000080947	transcribed_unprocessed_pseudogene	114819	uc286dsp.1;uc286dsq.1;uc286dsr.2;uc286dss.1;uc286dst.1;uc286dsu.1	CROCCP3			NA	NA	CROCCP3	-0.0294487	0.999938	0.00324581	0.995246	0.0326945	0.977245	-0.168157	0.999944	-0.138708	1	-0.171402	0.847171	-0.279733	0.369403	-0.250284	1	-0.282978	0.484266	-0.111576	1	-0.342983	0.262124	-0.0884959	0.838883	0.254487	1	-0.30155	0.299259	0.0414328	1	-0.213054	1
ENSG00000206652.1	chr1	16514122	16514285	-	163	1	RNU1-1|RNU1-1-201|ENSG00000206652.1|ENST00000383925.1|snRNA	ENSG00000206652	snRNA	26871	uc031tqt.1	RNU1-1	GO:0030627;GO:0000395;GO:0005685	pre-mRNA 5'-splice site binding;mRNA 5'-splice site recognition;U1 snRNP	NA	NA	RNU1-1	NA	NA	NA	NA	NA	NA	NA	NA	NA	NA	NA	NA	NA	NA	NA	NA	NA	NA	NA	NA	NA	NA	NA	NA	NA	NA	NA	NA	NA	NA	NA	NA
ENSG00000261135.1	chr1	16514645	16515754	+	1109	1	RP4-798A10.7|RP4-798A10.7-001|ENSG00000261135.1|ENST00000562878.1|lncRNA	ENSG00000261135	lncRNA		uc057cru.1				NA	NA	ENSG00000261135.1	0.313667	0.999938	0.169169	0.942616	-0.144498	0.977862	0.362995	0.999944	0.049328	1	0.193826	0.975251	-0.39206	0.934087	-0.705727	1	-0.561229	0.893248	-0.755055	1	-0.581483	0.811306	-0.291666	0.924399	0.289817	1	-0.836637	0.682109	-0.255153	1	-0.544971	1
ENSG00000285853.1	chr1	16515034	16521788	+	6754	1	RP4-798A10.8|RP4-798A10.8-001|ENSG00000285853.1|ENST00000648419.1|lncRNA	ENSG00000285853	lncRNA		uc285gbu.1				NA	NA	ENSG00000285853.1	0.0868168	0.999938	-0.173329	0.948178	-0.260146	0.960625	0.349038	0.999944	0.262221	1	0.522368	0.927745	-0.288901	0.966874	-0.375717	1	-0.115571	0.985108	-0.637939	1	NA	NA	NA	NA	NA	NA	NA	NA	NA	NA	NA	NA
ENSG00000224174.2	chr1	16520694	16521796	+	1102	1	RP4-798A10.4|RP4-798A10.4-001|ENSG00000224174.2|ENST00000452795.2|lncRNA	ENSG00000224174	lncRNA		uc057crv.1				NA	NA	ENSG00000224174.2	NA	NA	NA	NA	NA	NA	NA	NA	NA	NA	NA	NA	NA	NA	NA	NA	NA	NA	NA	NA	NA	NA	NA	NA	NA	NA	NA	NA	NA	NA	NA	NA
ENSG00000233421.5	chr1	16533886	16535649	-	1763	1	LINC01783|LINC01783-201|ENSG00000233421.5|ENST00000415386.2|lncRNA	ENSG00000233421	lncRNA		uc031tqu.2	LINC01783	GO:0030533;GO:0006412	triplet codon-amino acid adaptor activity;translation	NA	NA	LINC01783	NA	NA	NA	NA	NA	NA	NA	NA	NA	NA	NA	NA	NA	NA	NA	NA	NA	NA	NA	NA	NA	NA	NA	NA	NA	NA	NA	NA	NA	NA	NA	NA
ENSG00000277344.1	chr1	16534081	16534224	-	143	1	RNU1-6P|RNU1-6P-201|ENSG00000277344.1|ENST00000516290.1|snRNA	ENSG00000277344	snRNA		uc057crw.1	RNU1-6P	GO:0030627;GO:0000395;GO:0005685	pre-mRNA 5'-splice site binding;mRNA 5'-splice site recognition;U1 snRNP	NA	NA	RNU1-6P	NA	NA	NA	NA	NA	NA	NA	NA	NA	NA	NA	NA	NA	NA	NA	NA	NA	NA	NA	NA	NA	NA	NA	NA	NA	NA	NA	NA	NA	NA	NA	NA
ENSG00000225710.1	chr1	16548651	16552531	-	3880	1	PDE4DIPP8|PDE4DIPP8-201|ENSG00000225710.1|ENST00000438396.1|unprocessed_pseudogene	ENSG00000225710	unprocessed_pseudogene		uc286dsw.1	PDE4DIPP8			NA	NA	PDE4DIPP8	NA	NA	NA	NA	NA	NA	NA	NA	NA	NA	NA	NA	NA	NA	NA	NA	NA	NA	NA	NA	NA	NA	NA	NA	NA	NA	NA	NA	NA	NA	NA	NA
ENSG00000219481.10	chr1	16562319	16613562	-	51243	1	NBPF1|NBPF1-205|ENSG00000219481.10|ENST00000449853.2|protein_coding	ENSG00000219481	protein_coding	55672	uc001ayw.5;uc057crz.1;uc057csa.1;uc001aza.6;uc057csb.1;uc001azc.3	NBPF1	GO:0005737;GO:0005515	cytoplasm;protein binding	NM_017940	NP_060410	NBPF1	-0.193065	0.900292	-0.321407	0.22532	-0.128342	0.864369	-0.156481	0.999944	0.0365841	1	0.164926	0.865017	-0.307214	0.373401	-0.114149	1	0.0141936	0.994944	-0.150733	1	-0.0377603	0.906416	0.0753691	0.803987	0.113129	1	-0.0800982	0.767037	-0.0423379	1	-0.155467	1
ENSG00000271732.1	chr1	16617391	16617729	+	338	1	RP5-1182A14.5|RP5-1182A14.5-001|ENSG00000271732.1|ENST00000607700.1|lncRNA	ENSG00000271732	lncRNA		uc057csc.1				NA	NA	ENSG00000271732.1	NA	NA	NA	NA	NA	NA	NA	NA	NA	NA	NA	NA	NA	NA	NA	NA	NA	NA	NA	NA	NA	NA	NA	NA	NA	NA	NA	NA	NA	NA	NA	NA
ENSG00000215908.10	chr1	16618253	16657232	-	38979	1	CROCCP2|CROCCP2-201|ENSG00000215908.10|ENST00000362058.2|transcribed_unprocessed_pseudogene	ENSG00000215908	transcribed_unprocessed_pseudogene	84809	uc286dsx.1;uc286dsy.1;uc286dsz.1;uc286dta.1;uc286dtb.1;uc286dtc.1;uc286dtd.1	CROCCP2			NA	NA	CROCCP2	-0.0813669	0.999938	0.0998108	0.795888	0.181178	0.726404	-0.0512341	0.999944	0.0301329	1	-0.151045	0.860977	-0.0608481	0.959063	0.0205188	1	-0.160659	0.83996	-0.00961409	1	-0.138572	0.620418	-0.222364	0.394878	-0.083792	1	-0.248781	0.268915	-0.110208	1	-0.0264162	1
ENSG00000283773.1	chr1	16642767	16643109	-	342	1	RP5-1182A14.8|RP5-1182A14.8-001|ENSG00000283773.1|ENST00000639399.1|transcribed_unprocessed_pseudogene	ENSG00000283773	transcribed_unprocessed_pseudogene		uc286dte.1				NA	NA	ENSG00000283773.1	-0.956599	0.370595	-0.698881	0.533298	0.257718	0.920549	-0.665737	0.999944	0.290863	1	0.0331444	0.992995	-0.661376	0.758546	0.295223	1	0.0375047	0.996295	0.00436031	1	0.515226	0.642119	0.146628	0.921577	-0.368598	1	0.68603	0.481765	0.170803	1	0.539401	1
ENSG00000186301.8	chr1	16645622	16650289	+	4667	1	MST1P2|MST1P2-201|ENSG00000186301.8|ENST00000457982.3|unprocessed_pseudogene	ENSG00000186301	unprocessed_pseudogene		uc286dtf.1	MST1P2			NA	NA	MST1P2	-0.252263	0.999938	0.32418	0.614333	0.576443	0.314376	0.190916	0.999944	0.443179	1	-0.133264	0.953667	0.00720776	0.99692	0.25947	1	-0.316973	0.843753	-0.183709	1	-0.541514	0.472985	-0.990623	0.143713	-0.449109	1	-1.18052	0.0327038	-0.639003	1	-0.189894	1
ENSG00000282143.1	chr1	16656879	16667524	+	10645	1	RP1-163M9.8|RP1-163M9.8-001|ENSG00000282143.1|ENST00000633763.1|lncRNA	ENSG00000282143	lncRNA		uc284mna.1				NA	NA	ENSG00000282143.1	NA	NA	NA	NA	NA	NA	NA	NA	NA	NA	NA	NA	NA	NA	NA	NA	NA	NA	NA	NA	NA	NA	NA	NA	NA	NA	NA	NA	NA	NA	NA	NA
ENSG00000207513.1	chr1	16666785	16666948	-	163	1	RNU1-3|RNU1-3-201|ENSG00000207513.1|ENST00000384782.1|snRNA	ENSG00000207513	snRNA	26869	uc031tqw.1	RNU1-3	GO:0030627;GO:0000395;GO:0005685	pre-mRNA 5'-splice site binding;mRNA 5'-splice site recognition;U1 snRNP	NA	NA	RNU1-3	NA	NA	NA	NA	NA	NA	NA	NA	NA	NA	NA	NA	NA	NA	NA	NA	NA	NA	NA	NA	NA	NA	NA	NA	NA	NA	NA	NA	NA	NA	NA	NA
ENSG00000280114.1	chr1	16681097	16688749	-	7652	1	RP5-875O13.7|RP5-875O13.7-001|ENSG00000280114.1|ENST00000624828.1|unprocessed_pseudogene	ENSG00000280114	unprocessed_pseudogene		uc286dtg.1				NA	NA	ENSG00000280114.1	0.0736805	0.999938	-0.278974	0.677866	-0.352655	0.73089	0.0339085	0.999944	-0.039772	1	0.312883	0.856985	0.0523411	0.983454	-0.0213394	1	0.331315	0.829689	0.0184326	1	0.467601	0.198863	0.273588	0.509412	-0.194013	1	0.415202	0.232254	-0.0523991	1	0.141614	1
ENSG00000236698.1	chr1	16685621	16686055	-	434	1	EIF1AXP1|EIF1AXP1-201|ENSG00000236698.1|ENST00000419267.1|processed_pseudogene	ENSG00000236698	processed_pseudogene		uc286dth.1	EIF1AXP1			NA	NA	EIF1AXP1	-0.117163	0.999938	-0.130338	0.963264	-0.0131748	0.997852	0.249915	0.999944	0.367078	1	0.380253	0.950141	0.048776	0.994529	0.165939	1	0.179114	0.979754	-0.201139	1	0.297195	0.798102	-0.149283	0.911917	-0.446478	1	-0.372264	0.695152	-0.669459	1	-0.222981	1
ENSG00000268869.6	chr1	16687339	16720157	-	32818	1	ESPNP|ESPNP-203|ENSG00000268869.6|ENST00000492551.2|transcribed_unprocessed_pseudogene	ENSG00000268869	transcribed_unprocessed_pseudogene		uc286dti.1;uc286dtj.2;uc286dtk.1	ESPNP			NA	NA	ESPNP	-0.32132	0.999938	-0.751998	0.426936	-0.430678	0.82803	-0.372422	0.999944	-0.0511019	1	0.379576	0.899368	-0.838492	0.476839	-0.517172	1	-0.0864937	0.984441	-0.46607	1	-1.27757	0.338469	-1.43066	0.297661	-0.153091	1	-1.64638	0.154612	-0.368818	1	-0.215727	1
ENSG00000279151.1	chr1	16701546	16705594	+	4048	1	RP1-163M9.7|RP1-163M9.7-001|ENSG00000279151.1|ENST00000624517.1|lncRNA	ENSG00000279151	lncRNA		uc057csd.1				NA	NA	ENSG00000279151.1	NA	NA	NA	NA	NA	NA	NA	NA	NA	NA	NA	NA	NA	NA	NA	NA	NA	NA	NA	NA	NA	NA	NA	NA	NA	NA	NA	NA	NA	NA	NA	NA
ENSG00000282740.1	chr1	16739938	16750589	-	10651	1	RP5-1182A14.7|RP5-1182A14.7-001|ENSG00000282740.1|ENST00000633433.1|lncRNA	ENSG00000282740	lncRNA		uc284mnb.1				NA	NA	ENSG00000282740.1	NA	NA	NA	NA	NA	NA	NA	NA	NA	NA	NA	NA	NA	NA	NA	NA	NA	NA	NA	NA	0.170604	0.94273	-0.798847	0.63604	-0.969451	1	0.0113824	0.996157	-0.159222	1	0.810229	1
ENSG00000058453.17	chr1	16740273	16972964	+	232691	1	CROCC|CROCC-204|ENSG00000058453.17|ENST00000465291.1|protein_coding	ENSG00000058453	protein_coding	9696	uc009voy.2;uc001azt.3;uc057cso.1;uc057csp.1;uc057csq.1;uc057csr.1;uc057css.1;uc057cst.1;uc057csu.1;uc057csv.1;uc057csw.1;uc057csx.1;uc057csy.1	CROCC	GO:0005737;GO:0007049;GO:0005829;GO:0005886;GO:0005814;GO:0005929;GO:0005856;GO:0042995;GO:0005813;GO:0015629;GO:0030030;GO:0005815;GO:0007098;GO:0005515;GO:0035253;GO:0005198;GO:0070062;GO:0008104;GO:0019894;GO:0045724;GO:1903566;GO:0033365;GO:0010457;GO:0003779;GO:0005200;GO:0010669;GO:0032053;GO:0045494;GO:0051656;GO:0001917;GO:0097729;GO:0120219	cytoplasm;cell cycle;cytosol;plasma membrane;centriole;cilium;cytoskeleton;cell projection;centrosome;actin cytoskeleton;cell projection organization;microtubule organizing center;centrosome cycle;protein binding;ciliary rootlet;structural molecule activity;extracellular exosome;protein localization;kinesin binding;positive regulation of cilium assembly;positive regulation of protein localization…	NM_014675	NP_055490	CROCC	0.0329598	0.999938	0.327476	0.296143	0.294516	0.563731	0.022847	0.999944	-0.0101128	1	-0.304629	0.650325	0.0803693	0.956475	0.0474095	1	-0.247107	0.770055	0.0575223	1	-0.144677	0.687914	-0.187354	0.58296	-0.0426767	1	-0.245544	0.397141	-0.100867	1	-0.0581902	1
ENSG00000227684.2	chr1	16740280	16750968	+	10688	1	CROCCP4|CROCCP4-201|ENSG00000227684.2|ENST00000457096.1|transcribed_unprocessed_pseudogene	ENSG00000227684	transcribed_unprocessed_pseudogene		uc286dtl.1;uc286dtm.1	CROCCP4			NA	NA	CROCCP4	-0.8831	0.999938	-1.13363	0.713893	-0.25053	0.97693	-0.24992	0.999944	0.63318	1	0.88371	0.912809	-0.555566	0.959429	0.327534	1	0.578064	0.948496	-0.305645	1	0.295759	0.887875	-0.989085	0.506062	-1.28484	1	-0.080133	0.969689	-0.375892	1	0.908952	1
ENSG00000207389.1	chr1	16740516	16740679	+	163	1	RNU1-4|RNU1-4-201|ENSG00000207389.1|ENST00000384659.1|snRNA	ENSG00000207389	snRNA	6060	uc031tra.1	RNU1-4	GO:0030627;GO:0000395;GO:0005685	pre-mRNA 5'-splice site binding;mRNA 5'-splice site recognition;U1 snRNP	NA	NA	RNU1-4	NA	NA	NA	NA	NA	NA	NA	NA	NA	NA	NA	NA	NA	NA	NA	NA	NA	NA	NA	NA	NA	NA	NA	NA	NA	NA	NA	NA	NA	NA	NA	NA
ENSG00000186715.11	chr1	16754910	16770237	-	15327	1	MST1L|MST1L-204|ENSG00000186715.11|ENST00000545160.1|transcribed_unprocessed_pseudogene	ENSG00000186715	transcribed_unprocessed_pseudogene		uc286dtn.1;uc286dto.1;uc286dtp.1;uc286dtq.1;uc286dtr.1;uc286dts.1	MST1L			NA	NA	MST1L	0.065517	0.999938	0.247095	0.876834	0.181578	0.958904	-0.164447	0.999944	-0.229964	1	-0.411542	0.902835	0.0127695	0.996945	-0.0527476	1	-0.234325	0.954254	0.177217	1	0.877646	0.455855	-0.128226	0.936443	-1.00587	1	0.146187	0.917682	-0.73146	1	0.274413	1
ENSG00000223643.6	chr1	16851257	16853129	-	1872	1	RP11-108M9.1|RP11-108M9.1-001|ENSG00000223643.6|ENST00000422345.1|lncRNA	ENSG00000223643	lncRNA		uc057cse.1;uc057csf.1				NA	NA	ENSG00000223643.6	NA	NA	NA	NA	NA	NA	NA	NA	NA	NA	NA	NA	NA	NA	NA	NA	NA	NA	NA	NA	NA	NA	NA	NA	NA	NA	NA	NA	NA	NA	NA	NA
ENSG00000230239.1	chr1	16855407	16859284	+	3877	1	PDE4DIPP9|PDE4DIPP9-201|ENSG00000230239.1|ENST00000414128.1|unprocessed_pseudogene	ENSG00000230239	unprocessed_pseudogene		uc057csg.1	PDE4DIPP9			NA	NA	PDE4DIPP9	NA	NA	NA	NA	NA	NA	NA	NA	NA	NA	NA	NA	NA	NA	NA	NA	NA	NA	NA	NA	NA	NA	NA	NA	NA	NA	NA	NA	NA	NA	NA	NA
ENSG00000263811.1	chr1	16858949	16859021	-	72	1	MIR3675|MIR3675-201|ENSG00000263811.1|ENST00000583661.1|miRNA	ENSG00000263811	miRNA	100500876	uc021ohc.1	MIR3675			NA	NA	MIR3675	NA	NA	NA	NA	NA	NA	NA	NA	NA	NA	NA	NA	NA	NA	NA	NA	NA	NA	NA	NA	NA	NA	NA	NA	NA	NA	NA	NA	NA	NA	NA	NA
ENSG00000228549.5	chr1	16870945	16883659	+	12714	1	RP11-108M9.3|RP11-108M9.3-006|ENSG00000228549.5|ENST00000658705.1|lncRNA	ENSG00000228549	lncRNA	112267871	uc031trc.2;uc288giw.1;uc287yaj.1;uc057csh.1;uc287vgf.1;uc057csi.1;uc288dwv.1;uc057csj.1;uc287sac.1		GO:0030533;GO:0006412;GO:0030627;GO:0000395;GO:0005685	triplet codon-amino acid adaptor activity;translation;pre-mRNA 5'-splice site binding;mRNA 5'-splice site recognition;U1 snRNP	NA	NA	ENSG00000228549.5	NA	NA	NA	NA	NA	NA	NA	NA	NA	NA	NA	NA	NA	NA	NA	NA	NA	NA	NA	NA	NA	NA	NA	NA	NA	NA	NA	NA	NA	NA	NA	NA
ENSG00000277234.1	chr1	16873708	16873851	+	143	1	RNU1-5P|RNU1-5P-201|ENSG00000277234.1|ENST00000362684.1|snRNA	ENSG00000277234	snRNA		uc057csk.1	RNU1-5P	GO:0030627;GO:0000395;GO:0005685	pre-mRNA 5'-splice site binding;mRNA 5'-splice site recognition;U1 snRNP	NA	NA	RNU1-5P	NA	NA	NA	NA	NA	NA	NA	NA	NA	NA	NA	NA	NA	NA	NA	NA	NA	NA	NA	NA	NA	NA	NA	NA	NA	NA	NA	NA	NA	NA	NA	NA
ENSG00000238142.2	chr1	16887577	16889706	-	2129	1	RP11-108M9.4|RP11-108M9.4-001|ENSG00000238142.2|ENST00000457075.1|lncRNA	ENSG00000238142	lncRNA		uc287lls.1;uc288ktt.1;uc057csl.1;uc287uph.1;uc288dnq.1;uc001azs.2				NA	NA	ENSG00000238142.2	-0.519533	0.969773	0.134478	0.942414	0.65401	0.716183	-0.152002	0.999944	0.367531	1	-0.28648	0.94084	-0.0175916	0.995656	0.501941	1	-0.152069	0.973975	0.13441	1	-0.231607	0.757929	-0.465671	0.465402	-0.234064	1	-0.556112	0.3078	-0.324506	1	-0.0904415	1
ENSG00000235241.1	chr1	16889095	16889602	+	507	1	RP11-108M9.5|RP11-108M9.5-001|ENSG00000235241.1|ENST00000453917.1|processed_pseudogene	ENSG00000235241	processed_pseudogene		uc286dtu.1				NA	NA	ENSG00000235241.1	0.079646	0.999938	0.882498	0.814987	0.802852	0.910355	-0.139342	0.999944	-0.218988	1	-1.02184	0.909015	1.64395	0.819014	1.5643	1	0.76145	0.950668	1.78329	1	-0.993301	0.529354	-1.05581	0.504621	-0.0625114	1	-0.623374	0.713482	0.369927	1	0.432438	1
ENSG00000207005.1	chr1	16895980	16896143	+	163	1	RNU1-2|RNU1-2-201|ENSG00000207005.1|ENST00000384278.1|snRNA	ENSG00000207005	snRNA	26870	uc031trd.1	RNU1-2	GO:0030627;GO:0000395;GO:0005685	pre-mRNA 5'-splice site binding;mRNA 5'-splice site recognition;U1 snRNP	NA	NA	RNU1-2	NA	NA	NA	NA	NA	NA	NA	NA	NA	NA	NA	NA	NA	NA	NA	NA	NA	NA	NA	NA	NA	NA	NA	NA	NA	NA	NA	NA	NA	NA	NA	NA
ENSG00000272426.1	chr1	16904339	16904776	-	437	1	RP11-108M9.6|RP11-108M9.6-001|ENSG00000272426.1|ENST00000606899.1|lncRNA	ENSG00000272426	lncRNA		uc057csn.1				NA	NA	ENSG00000272426.1	NA	NA	NA	NA	NA	NA	NA	NA	NA	NA	NA	NA	NA	NA	NA	NA	NA	NA	NA	NA	NA	NA	NA	NA	NA	NA	NA	NA	NA	NA	NA	NA
ENSG00000117122.14	chr1	16974502	16980632	-	6130	1	MFAP2|MFAP2-206|ENSG00000117122.14|ENST00000492598.1|protein_coding	ENSG00000117122	protein_coding	4237	uc057csz.1;uc001azw.5;uc057cta.1;uc057ctb.1;uc057ctc.1;uc057ctd.1	MFAP2	GO:0005576;GO:0005515;GO:0001527;GO:0062023;GO:0005201;GO:0120162;GO:0048048;GO:0048050;GO:0110165	extracellular region;protein binding;microfibril;collagen-containing extracellular matrix;extracellular matrix structural constituent;positive regulation of cold-induced thermogenesis;embryonic eye morphogenesis;post-embryonic eye morphogenesis;cellular anatomical entity	NM_001135247;NM_001135248;NM_017459;NM_002403	NP_001128719;NP_001128720;NP_059453;NP_002394	MFAP2	0.588496	0.999938	-0.449087	0.92853	-1.03758	0.89119	0.680654	0.999944	0.092157	1	1.12974	0.913026	1.89843	0.843038	1.30994	1	2.34752	0.801284	1.21778	1	-0.739904	0.0195481	-0.677121	0.0549892	0.0627831	1	-0.801084	0.00758003	-0.0611794	1	-0.123963	1
ENSG00000286898.1	chr1	16976302	16977792	+	1490	1	RP1-37C10.7|RP1-37C10.7-001|ENSG00000286898.1|ENST00000654887.1|lncRNA	ENSG00000286898	lncRNA	105376806	uc287mkt.1				NA	NA	ENSG00000286898.1	NA	NA	NA	NA	NA	NA	NA	NA	NA	NA	NA	NA	NA	NA	NA	NA	NA	NA	NA	NA	-0.810971	0.174413	-1.0237	0.067294	-0.212732	1	-0.54736	0.375681	0.263611	1	0.476343	1
ENSG00000226526.1	chr1	16978926	17005091	+	26165	1	RP1-37C10.3|RP1-37C10.3-001|ENSG00000226526.1|ENST00000446261.1|lncRNA	ENSG00000226526	lncRNA		uc057cte.1				NA	NA	ENSG00000226526.1	-0.0440455	0.999938	0.0473301	0.921406	0.0913756	0.907737	-0.195162	0.988101	-0.151117	1	-0.242492	0.674181	-0.157551	0.826286	-0.113506	1	-0.204881	0.763629	0.0376112	1	-0.376627	0.0906521	-0.383728	0.103694	-0.00710102	1	-0.43781	0.0298253	-0.061183	1	-0.054082	1
ENSG00000159363.19	chr1	16985958	17011928	-	25970	1	ATP13A2|ATP13A2-212|ENSG00000159363.19|ENST00000509619.1|protein_coding	ENSG00000159363	protein_coding	23400	uc001bac.3;uc001baa.4;uc001bab.2;uc057ctf.1;uc057ctg.1;uc057cth.1;uc001bad.2;uc057cti.1;uc057ctk.1;uc057ctl.1;uc057ctm.1;uc057ctn.1;uc057cto.1;uc057ctp.1	ATP13A2	GO:0016020;GO:0016021;GO:0031410;GO:0046872;GO:0000166;GO:0005524;GO:0005768;GO:0005765;GO:0005515;GO:0006914;GO:0005764;GO:0016887;GO:0006812;GO:0031902;GO:0000421;GO:0008289;GO:0019829;GO:0032585;GO:0034220;GO:0010628;GO:0005776;GO:1903146;GO:0080025;GO:0043202;GO:0055088;GO:0043005;GO:0050714;GO:0031982;GO:0006874;GO:0007041;GO:0016241;GO:0034599;GO:1901215;GO:0061462;GO:0008270;GO:0010821;GO:…	membrane;integral component of membrane;cytoplasmic vesicle;metal ion binding;nucleotide binding;ATP binding;endosome;lysosomal membrane;protein binding;autophagy;lysosome;ATP hydrolysis activity;cation transport;late endosome membrane;autophagosome membrane;lipid binding;ATPase-coupled cation transmembrane transporter activity;multivesicular body membrane;ion transmembrane transport;positive reg…	NM_001141974;NM_022089;NM_001141973	NP_001135446;NP_071372;NP_001135445	ATP13A2	-0.0471529	0.999938	0.0394253	0.941662	0.0865782	0.913321	-0.189634	0.999944	-0.142481	1	-0.229059	0.741507	-0.15977	0.825806	-0.112618	1	-0.199196	0.783629	0.0298632	1	-0.398595	0.0735933	-0.40389	0.0851539	-0.00529551	1	-0.454791	0.0253057	-0.0561962	1	-0.0509006	1
ENSG00000288636.1	chr1	17005068	17011757	-	6689	1	RP1-37C10.8|RP1-37C10.8-001|ENSG00000288636.1|ENST00000617114.5|protein_coding	ENSG00000288636	protein_coding		uc057ctj.2						ENSG00000288636.1	-0.0469353	0.999938	-0.0740083	0.927418	-0.0270729	0.988655	-0.0645925	0.999944	-0.0176571	1	0.0094158	0.99628	-0.142742	0.937901	-0.095807	1	-0.0687341	0.974137	-0.0781499	1	-0.374328	0.490455	-0.848452	0.0477633	-0.474124	1	-0.736846	0.0853904	-0.362518	1	0.111606	1
ENSG00000117118.10	chr1	17018722	17054032	-	35310	1	SDHB|SDHB-203|ENSG00000117118.10|ENST00000466613.2|protein_coding	ENSG00000117118	protein_coding	6390	uc001bae.6;uc057ctq.1;uc057ctr.1;uc057cts.1;uc057ctt.1;uc057ctu.1;uc057ctv.1;uc057ctw.1	SDHB	GO:0016020;GO:0046872;GO:0005654;GO:0005886;GO:0016491;GO:0008177;GO:0006099;GO:0005739;GO:0005743;GO:0051536;GO:0051537;GO:0005515;GO:0051539;GO:0009055;GO:0051538;GO:0009060;GO:0048039;GO:0005749;GO:0031966;GO:0022904;GO:0006105;GO:0045273;GO:0042776;GO:0006121;GO:0022900	membrane;metal ion binding;nucleoplasm;plasma membrane;oxidoreductase activity;succinate dehydrogenase (ubiquinone) activity;tricarboxylic acid cycle;mitochondrion;mitochondrial inner membrane;iron-sulfur cluster binding;2 iron, 2 sulfur cluster binding;protein binding;4 iron, 4 sulfur cluster binding;electron transfer activity;3 iron, 4 sulfur cluster binding;aerobic respiration;ubiquinone bindi…	NM_003000	NP_002991	SDHB	0.197936	0.669857	0.149068	0.60776	-0.0488674	0.953909	0.245739	0.49538	0.0478033	1	0.0966707	0.911032	0.294876	0.162427	0.0969404	1	0.145808	0.841848	0.0491371	1	0.154838	0.266955	0.128019	0.397845	-0.0268182	1	0.194894	0.116036	0.040056	1	0.0668742	1
ENSG00000117115.13	chr1	17066761	17119451	-	52690	1	PADI2|PADI2-201|ENSG00000117115.13|ENST00000375481.1|protein_coding	ENSG00000117115	protein_coding	11240	uc001baf.5;uc057ctx.1;uc057cty.1;uc001bag.2	PADI2	GO:0005737;GO:0046872;GO:0016787;GO:0005509;GO:0042803;GO:0005634;GO:0005576;GO:0005829;GO:0070062;GO:0030331;GO:0004668;GO:0018101;GO:0021762;GO:0035578;GO:0030520;GO:0045815;GO:0070100;GO:0035327;GO:0036414;GO:0036413;GO:0010848;GO:1901624;GO:1990830	cytoplasm;metal ion binding;hydrolase activity;calcium ion binding;protein homodimerization activity;nucleus;extracellular region;cytosol;extracellular exosome;estrogen receptor binding;protein-arginine deiminase activity;protein citrullination;substantia nigra development;azurophil granule lumen;intracellular estrogen receptor signaling pathway;positive regulation of gene expression, epigenetic;…	NM_007365	NP_031391	PADI2	0.28613	0.622471	0.134443	0.784231	-0.151687	0.860817	0.327988	0.615079	0.0418582	1	0.193545	0.8652	0.239088	0.74226	-0.0470422	1	0.104644	0.940243	-0.0889004	1	-0.820931	0.0456809	0.34512	0.556127	1.16605	0.00370263	0.0835861	0.905104	0.904518	0.0743878	-0.261533	1
ENSG00000204362.6	chr1	17189783	17197617	+	7834	1	LINC02783|LINC02783-202|ENSG00000204362.6|ENST00000634972.1|lncRNA	ENSG00000204362	lncRNA	400743	uc057cua.1;uc284mnc.1	LINC02783			NA	NA	LINC02783	NA	NA	NA	NA	NA	NA	NA	NA	NA	NA	NA	NA	NA	NA	NA	NA	NA	NA	NA	NA	NA	NA	NA	NA	NA	NA	NA	NA	NA	NA	NA	NA
ENSG00000282843.1	chr1	17193232	17201733	-	8501	1	RP11-380J14.4|RP11-380J14.4-001|ENSG00000282843.1|ENST00000635428.1|lncRNA	ENSG00000282843	lncRNA		uc284mnd.1				NA	NA	ENSG00000282843.1	NA	NA	NA	NA	NA	NA	NA	NA	NA	NA	NA	NA	NA	NA	NA	NA	NA	NA	NA	NA	NA	NA	NA	NA	NA	NA	NA	NA	NA	NA	NA	NA
ENSG00000142623.11	chr1	17205128	17246007	+	40879	1	PADI1|PADI1-202|ENSG00000142623.11|ENST00000460293.1|protein_coding	ENSG00000142623	protein_coding	29943	uc001bah.3;uc057cub.1;uc285gbv.1;uc057cuc.1	PADI1	GO:0005737;GO:0046872;GO:0005654;GO:0005829;GO:0016787;GO:0005509;GO:0005634;GO:0004668;GO:0018101;GO:0036414	cytoplasm;metal ion binding;nucleoplasm;cytosol;hydrolase activity;calcium ion binding;nucleus;protein-arginine deiminase activity;protein citrullination;histone citrullination	NM_013358	NP_037490	PADI1	0.839292	0.999938	1.32527	0.600774	0.485983	0.947526	-0.231654	0.999944	-1.07095	1	-1.55693	0.801485	0.762891	0.911756	-0.0764012	1	-0.562384	0.951291	0.994544	1	-0.499358	0.87986	0.424197	0.916388	0.923555	1	-1.14496	0.649176	-0.645606	1	-1.56916	1
ENSG00000142619.4	chr1	17249098	17284233	+	35135	1	PADI3|PADI3-201|ENSG00000142619.4|ENST00000375460.3|protein_coding	ENSG00000142619	protein_coding	51702	uc001bai.4	PADI3	GO:0005737;GO:0016787;GO:0005509;GO:0005515;GO:0005634;GO:0042802;GO:0005829;GO:0004668;GO:0018101;GO:0036414	cytoplasm;hydrolase activity;calcium ion binding;protein binding;nucleus;identical protein binding;cytosol;protein-arginine deiminase activity;protein citrullination;histone citrullination	NM_016233	NP_057317	PADI3	-0.250442	0.999938	0.0256292	0.984448	0.276071	0.869305	-0.309567	0.999944	-0.0591252	1	-0.335196	0.879895	-0.169104	0.95402	0.0813381	1	-0.194733	0.942984	0.140463	1	NA	NA	NA	NA	NA	NA	NA	NA	NA	NA	NA	NA
ENSG00000266634.1	chr1	17277889	17277975	+	86	1	MIR3972|MIR3972-201|ENSG00000266634.1|ENST00000582732.1|miRNA	ENSG00000266634	miRNA	100616188	uc031tre.1	MIR3972			NA	NA	MIR3972	NA	NA	NA	NA	NA	NA	NA	NA	NA	NA	NA	NA	NA	NA	NA	NA	NA	NA	NA	NA	NA	NA	NA	NA	NA	NA	NA	NA	NA	NA	NA	NA
ENSG00000159339.13	chr1	17308195	17364004	+	55809	1	PADI4|PADI4-203|ENSG00000159339.13|ENST00000467001.1|protein_coding	ENSG00000159339	protein_coding	23569	uc057cud.1;uc001baj.3;uc057cuf.1;uc057cug.1;uc057cuh.1	PADI4	GO:0005737;GO:0005509;GO:0004668;GO:0018101;GO:0005634;GO:0046872;GO:0016787;GO:0042802;GO:0006325;GO:0006334;GO:0005515;GO:0002376;GO:0045087;GO:0006338;GO:0005654;GO:0005829;GO:0032991;GO:0006464;GO:0019827;GO:0036414;GO:0034618;GO:0036413	cytoplasm;calcium ion binding;protein-arginine deiminase activity;protein citrullination;nucleus;metal ion binding;hydrolase activity;identical protein binding;chromatin organization;nucleosome assembly;protein binding;immune system process;innate immune response;chromatin remodeling;nucleoplasm;cytosol;protein-containing complex;cellular protein modification process;stem cell population maintena…	NM_012387	NP_036519	PADI4	-0.507615	0.999938	-0.412066	0.908828	0.0955489	0.990879	0.421814	0.999944	0.929429	1	0.83388	0.916967	-1.24914	0.786377	-0.741525	1	-0.837074	0.900574	-1.67095	1	NA	NA	NA	NA	NA	NA	NA	NA	NA	NA	NA	NA
ENSG00000276747.1	chr1	17372196	17401699	+	29503	1	PADI6|PADI6-201|ENSG00000276747.1|ENST00000619609.1|protein_coding	ENSG00000276747	protein_coding	353238	uc031trf.2	PADI6	GO:0005634;GO:0005737;GO:0031410;GO:0016787;GO:0005509;GO:0005515;GO:0004668;GO:0018101;GO:0060473;GO:0040016;GO:0007010;GO:0007028;GO:0034613;GO:0036414;GO:0043143;GO:0045111	nucleus;cytoplasm;cytoplasmic vesicle;hydrolase activity;calcium ion binding;protein binding;protein-arginine deiminase activity;protein citrullination;cortical granule;embryonic cleavage;cytoskeleton organization;cytoplasm organization;cellular protein localization;histone citrullination;regulation of translation by machinery localization;intermediate filament cytoskeleton	NM_207421	NP_997304	PADI6	NA	NA	NA	NA	NA	NA	NA	NA	NA	NA	NA	NA	NA	NA	NA	NA	NA	NA	NA	NA	NA	NA	NA	NA	NA	NA	NA	NA	NA	NA	NA	NA
ENSG00000227751.1	chr1	17406760	17407382	+	622	1	RCC2-AS1|RCC2-AS1-201|ENSG00000227751.1|ENST00000439577.1|lncRNA	ENSG00000227751	lncRNA		uc057cui.1	RCC2-AS1			NA	NA	RCC2-AS1	0.0836779	0.999938	0.337698	0.507203	0.25402	0.804684	0.134949	0.999944	0.0512712	1	-0.202749	0.896429	0.242365	0.853605	0.158687	1	-0.0953327	0.960304	0.107416	1	-0.51889	0.269442	-0.323146	0.542094	0.195743	1	-0.203156	0.707849	0.315733	1	0.11999	1
ENSG00000179051.14	chr1	17406760	17439677	-	32917	1	RCC2|RCC2-201|ENSG00000179051.14|ENST00000375433.3|protein_coding	ENSG00000179051	protein_coding	55920	uc001bam.5;uc057cuj.1;uc001bal.4	RCC2	GO:0005634;GO:0003723;GO:0005737;GO:0016020;GO:0007049;GO:0005886;GO:0005856;GO:0051301;GO:0005694;GO:0005730;GO:0005085;GO:0005874;GO:0000775;GO:0005819;GO:0007229;GO:0030496;GO:0031267;GO:0010762;GO:0030334;GO:0034260;GO:0045184;GO:0051895;GO:0090630;GO:1900025;GO:1900027;GO:0031901;GO:0008017;GO:0005515;GO:0019904;GO:0005829;GO:0019901;GO:0048041;GO:0010971;GO:1990023;GO:0051987;GO:0072356;GO:…	nucleus;RNA binding;cytoplasm;membrane;cell cycle;plasma membrane;cytoskeleton;cell division;chromosome;nucleolus;guanyl-nucleotide exchange factor activity;microtubule;chromosome, centromeric region;spindle;integrin-mediated signaling pathway;midbody;small GTPase binding;regulation of fibroblast migration;regulation of cell migration;negative regulation of GTPase activity;establishment of protei…	NM_018715;NM_001136204	NP_061185;NP_001129676	RCC2	-0.0486183	0.999938	0.00904436	0.979782	0.0576626	0.903904	0.0248692	0.999944	0.0734874	1	0.0158248	0.986035	0.0397893	0.958443	0.0884076	1	0.0307449	0.96693	0.0149201	1	-0.20763	0.222948	-0.0710367	0.748745	0.136594	1	0.00240531	0.993245	0.210036	1	0.073442	1
ENSG00000074964.17	chr1	17539698	17697874	+	158176	1	ARHGEF10L|ARHGEF10L-209|ENSG00000074964.17|ENST00000495593.1|protein_coding	ENSG00000074964	protein_coding	55160	uc001ban.5;uc001bao.4;uc057cul.1;uc057cum.1;uc010ocs.3;uc057cun.1;uc057cuo.1;uc057cup.1;uc057cuq.1	ARHGEF10L	GO:0005737;GO:0050790;GO:0005085;GO:0005829;GO:0051056;GO:0030036;GO:0051496;GO:0032933;GO:0005096;GO:0005515	cytoplasm;regulation of catalytic activity;guanyl-nucleotide exchange factor activity;cytosol;regulation of small GTPase mediated signal transduction;actin cytoskeleton organization;positive regulation of stress fiber assembly;SREBP signaling pathway;GTPase activator activity;protein binding	NM_018125;NM_001011722;NM_001319837;NM_001319838;NM_001328124	NP_060595;NP_001306766;NP_001011722;NP_001315053;NP_001306767	ARHGEF10L	-0.263237	0.595537	-0.340249	0.191032	-0.0770126	0.934779	-0.0402223	0.999944	0.223014	1	0.300027	0.561195	-0.121766	0.906607	0.141471	1	0.218484	0.784502	-0.0815433	1	-0.0824577	0.790907	-0.186961	0.475115	-0.104504	1	-0.225953	0.316074	-0.143496	1	-0.038992	1
ENSG00000236648.2	chr1	17717625	17749978	+	32353	1	LINC02810|LINC02810-201|ENSG00000236648.2|ENST00000430540.1|lncRNA	ENSG00000236648	lncRNA		uc057cur.1;uc288jes.1;uc288hfn.1;uc287kru.1	LINC02810			NA	NA	LINC02810	NA	NA	NA	NA	NA	NA	NA	NA	NA	NA	NA	NA	NA	NA	NA	NA	NA	NA	NA	NA	NA	NA	NA	NA	NA	NA	NA	NA	NA	NA	NA	NA
ENSG00000117148.8	chr1	17755333	17827063	+	71730	1	ACTL8|ACTL8-202|ENSG00000117148.8|ENST00000617065.1|protein_coding	ENSG00000117148	protein_coding	81569	uc001bat.4;uc057cut.1	ACTL8	GO:0005737;GO:0005856;GO:0005515;GO:0030855;GO:0005869	cytoplasm;cytoskeleton;protein binding;epithelial cell differentiation;dynactin complex	NM_030812	NP_110439	ACTL8	0.414944	0.977431	-0.143763	0.908914	-0.558707	0.674198	0.523023	0.999944	0.108079	1	0.666787	0.686847	0.187823	0.954744	-0.227122	1	0.331586	0.89946	-0.335201	1	-0.25336	0.30399	-0.318382	0.205301	-0.0650217	1	-0.183908	0.453689	0.0694519	1	0.134474	1
ENSG00000284653.1	chr1	18015712	18045612	+	29900	1	RP11-658E23.1|RP11-658E23.1-001|ENSG00000284653.1|ENST00000641892.1|lncRNA	ENSG00000284653	lncRNA		uc285gbw.1				NA	NA	ENSG00000284653.1	NA	NA	NA	NA	NA	NA	NA	NA	NA	NA	NA	NA	NA	NA	NA	NA	NA	NA	NA	NA	NA	NA	NA	NA	NA	NA	NA	NA	NA	NA	NA	NA
ENSG00000261781.1	chr1	18065657	18074412	+	8755	1	LINC01654|LINC01654-201|ENSG00000261781.1|ENST00000569711.1|lncRNA	ENSG00000261781	lncRNA	101927876	uc057cuu.1	LINC01654			NA	NA	LINC01654	NA	NA	NA	NA	NA	NA	NA	NA	NA	NA	NA	NA	NA	NA	NA	NA	NA	NA	NA	NA	NA	NA	NA	NA	NA	NA	NA	NA	NA	NA	NA	NA
ENSG00000117154.12	chr1	18107798	18378483	+	270685	1	IGSF21|IGSF21-203|ENSG00000117154.12|ENST00000473951.1|protein_coding	ENSG00000117154	protein_coding	84966	uc001bau.4;uc057cux.1;uc001bav.3;uc057cuy.1	IGSF21	GO:0016020;GO:0005886;GO:0030054;GO:0045202;GO:0045211;GO:0031225;GO:0042734;GO:0005912;GO:0007156;GO:0060077;GO:0007157;GO:0031362;GO:0060074	membrane;plasma membrane;cell junction;synapse;postsynaptic membrane;anchored component of membrane;presynaptic membrane;adherens junction;homophilic cell adhesion via plasma membrane adhesion molecules;inhibitory synapse;heterophilic cell-cell adhesion via plasma membrane cell adhesion molecules;anchored component of external side of plasma membrane;synapse maturation	NM_032880	NP_116269	IGSF21	0.124629	0.999938	0.233426	0.94567	0.108797	0.988809	-0.287771	0.999944	-0.4124	1	-0.521197	0.945204	-0.370588	0.963935	-0.495217	1	-0.604014	0.933996	-0.0828172	1	NA	NA	NA	NA	NA	NA	NA	NA	NA	NA	NA	NA
ENSG00000280222.1	chr1	18109389	18115861	+	6472	1	RP11-174G17.3|RP11-174G17.3-001|ENSG00000280222.1|ENST00000624418.1|TEC	ENSG00000280222	TEC		uc057cuv.1				NA	NA	ENSG00000280222.1	NA	NA	NA	NA	NA	NA	NA	NA	NA	NA	NA	NA	NA	NA	NA	NA	NA	NA	NA	NA	NA	NA	NA	NA	NA	NA	NA	NA	NA	NA	NA	NA
ENSG00000230035.2	chr1	18166929	18179346	-	12417	1	IGSF21-AS1|IGSF21-AS1-201|ENSG00000230035.2|ENST00000419667.2|lncRNA	ENSG00000230035	lncRNA		uc057cuw.1	IGSF21-AS1			NA	NA	IGSF21-AS1	NA	NA	NA	NA	NA	NA	NA	NA	NA	NA	NA	NA	NA	NA	NA	NA	NA	NA	NA	NA	NA	NA	NA	NA	NA	NA	NA	NA	NA	NA	NA	NA
ENSG00000225387.1	chr1	18385829	18388514	+	2685	1	RP11-422P22.1|RP11-422P22.1-001|ENSG00000225387.1|ENST00000420211.1|lncRNA	ENSG00000225387	lncRNA		uc057cuz.1				NA	NA	ENSG00000225387.1	NA	NA	NA	NA	NA	NA	NA	NA	NA	NA	NA	NA	NA	NA	NA	NA	NA	NA	NA	NA	NA	NA	NA	NA	NA	NA	NA	NA	NA	NA	NA	NA
ENSG00000179023.9	chr1	18480930	18485974	+	5044	1	KLHDC7A|KLHDC7A-201|ENSG00000179023.9|ENST00000400664.3|protein_coding	ENSG00000179023	protein_coding		uc001bax.4	KLHDC7A	GO:0016020;GO:0016021;GO:0005515	membrane;integral component of membrane;protein binding	NM_152375	NP_689588	KLHDC7A	-0.255889	0.969773	-0.0456603	0.95861	0.210229	0.847808	-0.169178	0.999944	0.0867111	1	-0.123518	0.94792	-0.00589106	0.996978	0.249998	1	0.0397692	0.984441	0.163287	1	-0.217367	0.637543	-0.208602	0.658134	0.00876443	1	-0.320746	0.40685	-0.103379	1	-0.112144	1
ENSG00000235282.3	chr1	18513118	18513383	+	265	1	DYNLL1P3|DYNLL1P3-201|ENSG00000235282.3|ENST00000596113.1|processed_pseudogene	ENSG00000235282	processed_pseudogene		uc286dtv.1	DYNLL1P3			NA	NA	DYNLL1P3	NA	NA	NA	NA	NA	NA	NA	NA	NA	NA	NA	NA	NA	NA	NA	NA	NA	NA	NA	NA	NA	NA	NA	NA	NA	NA	NA	NA	NA	NA	NA	NA
ENSG00000225478.2	chr1	18595414	18595636	+	222	1	RP1-8B22.2|RP1-8B22.2-001|ENSG00000225478.2|ENST00000450125.2|processed_pseudogene	ENSG00000225478	processed_pseudogene		uc286dtw.1				NA	NA	ENSG00000225478.2	NA	NA	NA	NA	NA	NA	NA	NA	NA	NA	NA	NA	NA	NA	NA	NA	NA	NA	NA	NA	NA	NA	NA	NA	NA	NA	NA	NA	NA	NA	NA	NA
ENSG00000009709.12	chr1	18630846	18748866	+	118020	1	PAX7|PAX7-202|ENSG00000009709.12|ENST00000400661.3|protein_coding	ENSG00000009709	protein_coding	5081	uc010oct.4;uc001bay.3;uc001baz.4	PAX7	GO:0005634;GO:0003677;GO:0006355;GO:0007517;GO:0000981;GO:0006357;GO:0000978;GO:0000785;GO:1990837;GO:0048856;GO:0043066;GO:0009653;GO:0003700;GO:0005515	nucleus;DNA binding;regulation of transcription, DNA-templated;muscle organ development;DNA-binding transcription factor activity, RNA polymerase II-specific;regulation of transcription by RNA polymerase II;RNA polymerase II cis-regulatory region sequence-specific DNA binding;chromatin;sequence-specific double-stranded DNA binding;anatomical structure development;negative regulation of apoptotic …	NM_001135254;NM_002584;NM_013945	NP_001128726;NP_002575;NP_039236	PAX7	NA	NA	NA	NA	NA	NA	NA	NA	NA	NA	NA	NA	NA	NA	NA	NA	NA	NA	NA	NA	NA	NA	NA	NA	NA	NA	NA	NA	NA	NA	NA	NA
ENSG00000179002.5	chr1	18839599	18859682	-	20083	1	TAS1R2|TAS1R2-201|ENSG00000179002.5|ENST00000375371.3|protein_coding	ENSG00000179002	protein_coding	80834	uc001bba.2	TAS1R2	GO:0016020;GO:0016021;GO:0004930;GO:0007186;GO:0005886;GO:0007165;GO:0050896;GO:0005887;GO:0050909;GO:0050916;GO:0032467;GO:0043235;GO:0008527;GO:0033041;GO:0001582;GO:1903767	membrane;integral component of membrane;G protein-coupled receptor activity;G protein-coupled receptor signaling pathway;plasma membrane;signal transduction;response to stimulus;integral component of plasma membrane;sensory perception of taste;sensory perception of sweet taste;positive regulation of cytokinesis;receptor complex;taste receptor activity;sweet taste receptor activity;detection of ch…	NM_152232	NP_689418	TAS1R2	NA	NA	NA	NA	NA	NA	NA	NA	NA	NA	NA	NA	NA	NA	NA	NA	NA	NA	NA	NA	NA	NA	NA	NA	NA	NA	NA	NA	NA	NA	NA	NA
ENSG00000159423.17	chr1	18871430	18902724	-	31294	1	ALDH4A1|ALDH4A1-203|ENSG00000159423.17|ENST00000432718.1|protein_coding	ENSG00000159423	protein_coding	8659	uc001bbb.4;uc001bbc.5;uc010ocu.3;uc057cvb.1;uc057cvc.1;uc021ohl.2	ALDH4A1	GO:0005829;GO:0016491;GO:0005739;GO:0005759;GO:0005515;GO:0016620;GO:0003842;GO:0006560;GO:0010133;GO:0042802;GO:0022900;GO:0009055;GO:0019470;GO:0004029;GO:0006562	cytosol;oxidoreductase activity;mitochondrion;mitochondrial matrix;protein binding;oxidoreductase activity, acting on the aldehyde or oxo group of donors, NAD or NADP as acceptor;1-pyrroline-5-carboxylate dehydrogenase activity;proline metabolic process;proline catabolic process to glutamate;identical protein binding;electron transport chain;electron transfer activity;4-hydroxyproline catabolic p…	NM_170726;NM_003748;NM_001161504;NM_001319218	NP_733844;NP_003739;NP_001154976;NP_001306147	ALDH4A1	0.0564097	0.999938	0.158048	0.733182	0.101638	0.920141	-0.0217322	0.999944	-0.0781419	1	-0.17978	0.874888	0.0430838	0.983454	-0.0133259	1	-0.114964	0.930518	0.064816	1	-0.31722	0.400195	-0.353954	0.360054	-0.0367342	1	-0.423662	0.199798	-0.106442	1	-0.0697083	1
ENSG00000265606.1	chr1	18883202	18883275	-	73	1	MIR4695|MIR4695-201|ENSG00000265606.1|ENST00000577305.1|miRNA	ENSG00000265606	miRNA	100616120	uc021ohm.2	MIR4695			NA	NA	MIR4695	NA	NA	NA	NA	NA	NA	NA	NA	NA	NA	NA	NA	NA	NA	NA	NA	NA	NA	NA	NA	NA	NA	NA	NA	NA	NA	NA	NA	NA	NA	NA	NA
ENSG00000221662.1	chr1	18897071	18897148	-	77	1	MIR1290|MIR1290-201|ENSG00000221662.1|ENST00000408735.1|miRNA	ENSG00000221662	miRNA		uc031trl.1	MIR1290			NA	NA	MIR1290	NA	NA	NA	NA	NA	NA	NA	NA	NA	NA	NA	NA	NA	NA	NA	NA	NA	NA	NA	NA	NA	NA	NA	NA	NA	NA	NA	NA	NA	NA	NA	NA
ENSG00000169991.11	chr1	18904280	18956676	-	52396	1	IFFO2|IFFO2-202|ENSG00000169991.11|ENST00000416166.1|protein_coding	ENSG00000169991	protein_coding	126917	uc001bbd.4;uc057cvd.1;uc057cve.1	IFFO2	GO:0005882	intermediate filament	NM_001136265	NP_001129737	IFFO2	-0.0478806	0.999938	-0.175555	0.520459	-0.127674	0.817011	-0.0935096	0.999944	-0.0456289	1	0.0820454	0.927745	-0.088455	0.92302	-0.0405743	1	0.0871	0.922519	0.0050546	1	-0.274662	0.278543	-0.362747	0.149051	-0.0880849	1	-0.425751	0.0419362	-0.151089	1	-0.063004	1
ENSG00000272084.1	chr1	19072110	19075511	-	3401	1	RP5-1126H10.2|RP5-1126H10.2-001|ENSG00000272084.1|ENST00000606379.1|lncRNA	ENSG00000272084	lncRNA		uc001bbe.1				NA	NA	ENSG00000272084.1	-0.17002	0.999938	0.240749	0.797907	0.410769	0.750557	0.0165749	0.999944	0.186595	1	-0.224174	0.924658	0.142253	0.960782	0.312273	1	-0.0984965	0.974318	0.125678	1	-0.463428	0.228203	-0.419576	0.315366	0.0438521	1	-0.494997	0.162363	-0.0315691	1	-0.0754212	1
ENSG00000127481.15	chr1	19074510	19210266	-	135756	1	UBR4|UBR4-217|ENSG00000127481.15|ENST00000497018.1|protein_coding	ENSG00000127481	protein_coding	23352	uc057cvf.1;uc001bbi.5;uc057cvg.1;uc057cvh.1;uc057cvi.1;uc057cvj.1;uc057cvk.1;uc057cvl.1;uc057cvm.1;uc057cvn.1;uc001bbj.2;uc057cvo.1;uc057cvp.1;uc057cvq.1;uc057cvr.1;uc057cvs.1;uc057cvt.1	UBR4	GO:0005634;GO:0005737;GO:0016020;GO:0016021;GO:0008270;GO:0046872;GO:0016740;GO:0005654;GO:0005829;GO:0016567;GO:0005856;GO:0005813;GO:0005515;GO:0006511;GO:0061630;GO:0005886;GO:0005516;GO:0004842;GO:0035579;GO:0070821;GO:0101003	nucleus;cytoplasm;membrane;integral component of membrane;zinc ion binding;metal ion binding;transferase activity;nucleoplasm;cytosol;protein ubiquitination;cytoskeleton;centrosome;protein binding;ubiquitin-dependent protein catabolic process;ubiquitin protein ligase activity;plasma membrane;calmodulin binding;ubiquitin-protein transferase activity;specific granule membrane;tertiary granule membr…	NM_020765	NP_065816	UBR4	-0.115763	0.999938	-0.208053	0.571147	-0.0922908	0.920536	0.0567255	0.999944	0.172488	1	0.264779	0.725148	-0.119032	0.917576	-0.00326935	1	0.0890215	0.945227	-0.175757	1	0.00459575	0.981695	0.0835735	0.565906	0.0789778	1	0.0464594	0.761145	0.0418637	1	-0.0371141	1
ENSG00000230424.1	chr1	19210501	19240704	+	30203	1	EMC1-AS1|EMC1-AS1-201|ENSG00000230424.1|ENST00000437898.1|lncRNA	ENSG00000230424	lncRNA			EMC1-AS1			NA	NA	EMC1-AS1	-0.0270578	0.999938	-0.117655	0.592359	-0.0905968	0.835972	-0.061515	0.999944	-0.0344571	1	0.0561397	0.937439	-0.0727801	0.910178	-0.0457223	1	0.0448745	0.952554	-0.0112652	1	0.0954485	0.645193	0.13892	0.473914	0.0434717	1	0.164394	0.32693	0.0689456	1	0.025474	1
ENSG00000127463.15	chr1	19215660	19251527	-	35867	1	EMC1|EMC1-211|ENSG00000127463.15|ENST00000488681.1|protein_coding	ENSG00000127463	protein_coding	23065	uc001bbo.6;uc001bbn.5;uc001bbq.5;uc001bbr.5;uc057cvv.1;uc057cvx.1;uc057cvz.1;uc057cwb.2;uc057cwc.1	EMC1	GO:0016020;GO:0016021;GO:0005783;GO:0005789;GO:0030176;GO:0072546;GO:0032991;GO:0071816;GO:0032977;GO:0045050;GO:0005515	membrane;integral component of membrane;endoplasmic reticulum;endoplasmic reticulum membrane;integral component of endoplasmic reticulum membrane;EMC complex;protein-containing complex;tail-anchored membrane protein insertion into ER membrane;membrane insertase activity;protein insertion into ER membrane by stop-transfer membrane-anchor sequence;protein binding	NM_001271428;NM_015047;NM_001271427;NM_001271429;NM_001375821;NM_001375820	NP_001258357;NP_055862;NP_001258356;NP_001258358;NP_001362750;NP_001362749	EMC1	-0.0286259	0.999938	-0.127308	0.484625	-0.0986825	0.781297	-0.0696229	0.999944	-0.040997	1	0.0576855	0.924658	-0.082672	0.872625	-0.0540461	1	0.0446364	0.948447	-0.0130491	1	0.090964	0.576005	0.128473	0.41309	0.0375094	1	0.159525	0.23314	0.0685608	1	0.0310514	1
ENSG00000053372.5	chr1	19251805	19260128	+	8323	1	MRTO4|MRTO4-202|ENSG00000053372.5|ENST00000479559.1|protein_coding	ENSG00000053372	protein_coding	51154	uc001bbs.5;uc057cwf.1;uc057cwg.1	MRTO4	GO:0005634;GO:0003723;GO:0005737;GO:0005730;GO:0005515;GO:0000027;GO:0042254;GO:0030687;GO:0006364;GO:0042273;GO:0000956	nucleus;RNA binding;cytoplasm;nucleolus;protein binding;ribosomal large subunit assembly;ribosome biogenesis;preribosome, large subunit precursor;rRNA processing;ribosomal large subunit biogenesis;nuclear-transcribed mRNA catabolic process	NM_016183	NP_057267	MRTO4	0.160891	0.846632	-0.0226916	0.959101	-0.183583	0.643525	0.111719	0.999944	-0.0491724	1	0.13441	0.857222	0.144647	0.798249	-0.0162441	1	0.167338	0.787641	0.0329283	1	0.156519	0.33414	0.0536244	0.800649	-0.102894	1	0.224011	0.110799	0.067492	1	0.170386	1
ENSG00000286064.1	chr1	19260521	19262307	-	1786	1	RP4-657E11.11|RP4-657E11.11-001|ENSG00000286064.1|ENST00000650657.1|unprocessed_pseudogene	ENSG00000286064	unprocessed_pseudogene		uc287gfh.1				NA	NA	ENSG00000286064.1	0.10702	0.999938	-0.259737	0.776853	-0.366757	0.79472	0.0582825	0.999944	-0.0487375	1	0.31802	0.882097	-0.168422	0.953665	-0.275442	1	0.091315	0.975958	-0.226705	1	0.372138	0.565301	0.100514	0.910043	-0.271624	1	0.128684	0.863581	-0.243454	1	0.0281699	1
ENSG00000211454.15	chr1	19265982	19274194	-	8212	1	AKR7L|AKR7L-204|ENSG00000211454.15|ENST00000493176.1|polymorphic_pseudogene	ENSG00000211454	polymorphic_pseudogene		uc057cwh.1;uc057cwi.1;uc057cwk.1	AKR7L					AKR7L	0.114336	0.999938	0.0565784	0.973156	-0.0577572	0.986477	0.0343975	0.999944	-0.0799381	1	-0.0221808	0.994794	-0.1358	0.971348	-0.250136	1	-0.192378	0.952443	-0.170197	1	-0.418564	0.750985	-0.374958	0.786586	0.0436062	1	-0.595263	0.586649	-0.176698	1	-0.220305	1
ENSG00000162482.5	chr1	19282573	19288770	-	6197	1	AKR7A3|AKR7A3-201|ENSG00000162482.5|ENST00000361640.5|protein_coding	ENSG00000162482	protein_coding	22977	uc001bbv.3	AKR7A3	GO:0005737;GO:0005794;GO:0005829;GO:0016491;GO:0005515;GO:0042802;GO:0022900;GO:0004033;GO:0046222;GO:0046223;GO:0070062;GO:0009055;GO:0006081	cytoplasm;Golgi apparatus;cytosol;oxidoreductase activity;protein binding;identical protein binding;electron transport chain;aldo-keto reductase (NADP) activity;aflatoxin metabolic process;aflatoxin catabolic process;extracellular exosome;electron transfer activity;cellular aldehyde metabolic process	NM_012067	NP_036199	AKR7A3	-0.16178	0.999938	0.156487	0.911536	0.318267	0.87545	-0.20779	0.999944	-0.0460102	1	-0.364277	0.893723	0.0864755	0.983454	0.248255	1	-0.0700119	0.984441	0.294265	1	-0.45196	0.350315	-0.575958	0.241433	-0.123999	1	-0.605159	0.15256	-0.1532	1	-0.0292011	1
ENSG00000270728.1	chr1	19297080	19297903	+	823	1	RP4-657E11.10|RP4-657E11.10-001|ENSG00000270728.1|ENST00000604801.1|processed_pseudogene	ENSG00000270728	processed_pseudogene		uc286dtx.1				NA	NA	ENSG00000270728.1	-0.134873	0.999938	-0.303026	0.672987	-0.168153	0.915664	-0.329539	0.999944	-0.194666	1	-0.0265128	0.99147	-0.365184	0.774771	-0.230311	1	-0.0621578	0.982407	-0.0356451	1	-0.48674	0.687823	0.207846	0.896732	0.694586	1	-0.420897	0.716856	0.0658426	1	-0.628743	1
ENSG00000053371.13	chr1	19303965	19312144	-	8179	1	AKR7A2|AKR7A2-205|ENSG00000053371.13|ENST00000492217.1|protein_coding	ENSG00000053371	protein_coding	8574	uc001bbw.4;uc057cwl.1;uc057cwm.1;uc057cwn.1;uc057cwp.1	AKR7A2	GO:0005737;GO:0005794;GO:0005829;GO:0016491;GO:0006629;GO:0005515;GO:0022900;GO:0070062;GO:0005975;GO:0009055;GO:0004033;GO:0004032;GO:0019119;GO:0006081;GO:0044597;GO:0044598	cytoplasm;Golgi apparatus;cytosol;oxidoreductase activity;lipid metabolic process;protein binding;electron transport chain;extracellular exosome;carbohydrate metabolic process;electron transfer activity;aldo-keto reductase (NADP) activity;alditol:NADP+ 1-oxidoreductase activity;phenanthrene-9,10-epoxide hydrolase activity;cellular aldehyde metabolic process;daunorubicin metabolic process;doxorubi…	NM_003689;NM_001320979	NP_003680	AKR7A2	0.151775	0.934379	0.160692	0.586684	0.00891673	0.992319	0.00809777	0.999944	-0.143677	1	-0.152594	0.852762	0.129779	0.858777	-0.0219957	1	-0.0309124	0.979754	0.121682	1	-0.192524	0.559639	-0.23076	0.475092	-0.038236	1	-0.231561	0.425223	-0.0390367	1	-0.000800681	1
ENSG00000200403.1	chr1	19305076	19305182	-	106	1	RNU6-1099P|RNU6-1099P-201|ENSG00000200403.1|ENST00000363533.1|snRNA	ENSG00000200403	snRNA		uc057cwo.1	RNU6-1099P			NA	NA	RNU6-1099P	0.444876	0.999938	0.33943	0.944987	-0.105446	0.992212	0.482859	0.999944	0.0379835	1	0.14343	0.99147	0.136004	0.994529	-0.308872	1	-0.203426	0.98574	-0.346855	1	NA	NA	NA	NA	NA	NA	NA	NA	NA	NA	NA	NA
ENSG00000040487.13	chr1	19312326	19329300	+	16974	1	SLC66A1|SLC66A1-204|ENSG00000040487.13|ENST00000432465.1|protein_coding	ENSG00000040487	protein_coding	54896	uc001bca.5;uc001bby.4;uc057cwq.1;uc001bbz.4;uc057cwr.1;uc057cws.1	SLC66A1	GO:0016020;GO:0016021;GO:0043231;GO:0005765;GO:0005764;GO:0015174;GO:0080144;GO:1990822;GO:0006865;GO:1903826;GO:0031301;GO:0055085;GO:0015189;GO:1903401;GO:0061459;GO:0015819;GO:0005515	membrane;integral component of membrane;intracellular membrane-bounded organelle;lysosomal membrane;lysosome;basic amino acid transmembrane transporter activity;amino acid homeostasis;basic amino acid transmembrane transport;amino acid transport;arginine transmembrane transport;integral component of organelle membrane;transmembrane transport;L-lysine transmembrane transporter activity;L-lysine tr…	NM_001040125;NM_017765;NM_001040126;NM_001287531	NP_001035214;NP_060235;NP_001274460;NP_001035215	SLC66A1	0.0125977	0.999938	0.17129	0.668428	0.158692	0.828463	-0.0799593	0.999944	-0.092557	1	-0.251249	0.768396	-0.141743	0.884979	-0.154341	1	-0.313033	0.534067	-0.0617837	1	-0.209481	0.40247	-0.221435	0.394102	-0.0119541	1	-0.268879	0.22264	-0.0593976	1	-0.0474435	1
ENSG00000077549.19	chr1	19338775	19485539	-	146764	1	CAPZB|CAPZB-211|ENSG00000077549.19|ENST00000674278.1|protein_coding	ENSG00000077549	protein_coding	832	uc001bce.6;uc009vpk.5;uc021ohr.3;uc288neg.1;uc288nka.1;uc057cwx.2;uc288nht.1;uc057cwt.2;uc288njj.1;uc010ocz.3;uc288nbn.1;uc057cwu.1;uc057cwv.2;uc057cww.1;uc288ndl.1	CAPZB	GO:0005737;GO:0003779;GO:0005856;GO:0030036;GO:0007010;GO:0030017;GO:0005515;GO:0051693;GO:0051016;GO:0008290;GO:0051015;GO:0008154;GO:0030030;GO:0030032;GO:0005903;GO:0014069;GO:0016020;GO:0030027;GO:0030863;GO:0032279;GO:0097224;GO:0098685;GO:0098686;GO:0005829;GO:0045296;GO:0070062;GO:0022604;GO:0071203;GO:0010591;GO:0015629;GO:0000902;GO:0051490	cytoplasm;actin binding;cytoskeleton;actin cytoskeleton organization;cytoskeleton organization;sarcomere;protein binding;actin filament capping;barbed-end actin filament capping;F-actin capping protein complex;actin filament binding;actin polymerization or depolymerization;cell projection organization;lamellipodium assembly;brush border;postsynaptic density;membrane;lamellipodium;cortical cytoske…	NM_004930;NM_001206541;NM_001206540;NM_001282162	NP_004921;NP_001193470;NP_001193469;NP_001269091	CAPZB	0.0408392	0.999938	0.0184229	0.951462	-0.0224164	0.974144	-0.00116952	0.999944	-0.0420088	1	-0.0195924	0.978392	-0.00833324	0.994529	-0.0491725	1	-0.0267561	0.973018	-0.00716373	1	0.0539093	0.761665	0.0552978	0.756753	0.00138849	1	0.116122	0.393703	0.0622127	1	0.0608242	1
ENSG00000240490.3	chr1	19424384	19424671	+	287	1	RN7SL277P|RN7SL277P-201|ENSG00000240490.3|ENST00000481521.3|misc_RNA	ENSG00000240490	misc_RNA		uc021ohs.2	RN7SL277P			NA	NA	RN7SL277P	NA	NA	NA	NA	NA	NA	NA	NA	NA	NA	NA	NA	NA	NA	NA	NA	NA	NA	NA	NA	NA	NA	NA	NA	NA	NA	NA	NA	NA	NA	NA	NA
ENSG00000173436.15	chr1	19484403	19629821	+	145418	1	MICOS10|MICOS10-206|ENSG00000173436.15|ENST00000485362.1|protein_coding	ENSG00000173436	protein_coding	440574	uc285gby.1;uc057cxa.1;uc001bci.4;uc057cxb.1;uc057cxc.1;uc001bch.3;uc021ohv.2;uc057cxd.1;uc057cxe.1;uc057cxi.1;uc021oht.1	MICOS10	GO:0016020;GO:0016021;GO:0005739;GO:0005743;GO:0061617;GO:0005515;GO:0003674;GO:0008150;GO:0007007;GO:0001401;GO:0140275;GO:0042407;GO:0044284	membrane;integral component of membrane;mitochondrion;mitochondrial inner membrane;MICOS complex;protein binding;molecular_function;biological_process;inner mitochondrial membrane organization;SAM complex;MIB complex;cristae formation;mitochondrial crista junction	NM_001204083;NM_001032363;NM_001204082	NP_001191012;NP_001027535;NP_001191011	MICOS10	0.0409359	0.999938	0.0693833	0.8549	0.0284474	0.977626	0.0792115	0.999944	0.0382755	1	0.00982814	0.992005	0.151231	0.789681	0.110296	1	0.0818482	0.929488	0.07202	1	0.0966408	0.572065	-0.0298796	0.896678	-0.12652	1	0.0603332	0.733613	-0.0363076	1	0.0902128	1
ENSG00000201609.1	chr1	19510593	19510733	+	140	1	RNU4-28P|RNU4-28P-201|ENSG00000201609.1|ENST00000364739.1|snRNA	ENSG00000201609	snRNA		uc057cwy.1	RNU4-28P			NA	NA	RNU4-28P	NA	NA	NA	NA	NA	NA	NA	NA	NA	NA	NA	NA	NA	NA	NA	NA	NA	NA	NA	NA	NA	NA	NA	NA	NA	NA	NA	NA	NA	NA	NA	NA
ENSG00000235185.1	chr1	19591802	19596832	-	5030	1	RP5-1056L3.1|RP5-1056L3.1-001|ENSG00000235185.1|ENST00000416470.1|lncRNA	ENSG00000235185	lncRNA	105378614	uc057cwz.1	MICOS10-DT			NA	NA	MICOS10-DT	NA	NA	NA	NA	NA	NA	NA	NA	NA	NA	NA	NA	NA	NA	NA	NA	NA	NA	NA	NA	NA	NA	NA	NA	NA	NA	NA	NA	NA	NA	NA	NA
ENSG00000158747.15	chr1	19596979	19658456	+	61477	1	NBL1|NBL1-209|ENSG00000158747.15|ENST00000548815.2|protein_coding	ENSG00000158747	protein_coding	4681;100532736	uc009vpl.3;uc057cxj.1;uc001bcj.3;uc057cxk.1;uc057cxl.1;uc001bck.5;uc057cxm.1;uc057cxn.1;uc057cxo.1;uc031plk.1;uc009vpm.2;uc021ohy.2;uc031pll.1;uc021ohz.1	NBL1	GO:0042802;GO:0007165;GO:0005576;GO:0005615;GO:0005515;GO:0009887;GO:0036122;GO:0048018;GO:0030514;GO:0016015;GO:0038098;GO:0048263;GO:0090027;GO:0007399;GO:0035582;GO:0045666;GO:0048812	identical protein binding;signal transduction;extracellular region;extracellular space;protein binding;animal organ morphogenesis;BMP binding;receptor ligand activity;negative regulation of BMP signaling pathway;morphogen activity;sequestering of BMP from receptor via BMP binding;determination of dorsal identity;negative regulation of monocyte chemotaxis;nervous system development;sequestering of…	NM_001204088;NM_001204089;NM_182744;NM_001278164;NM_005380;NM_001278165;NM_001204084;NM_001204085;NM_001278166;NM_001204086	NP_001191017;NP_001191018;NP_877421;NP_001265093;NP_005371;NP_001265094;NP_001191013;NP_001191014;NP_001265095;NP_001191015	NBL1	-0.0221433	0.999938	0.0786094	0.88555	0.100753	0.917708	0.023275	0.999944	0.0454183	1	-0.0553344	0.970712	0.110753	0.934087	0.132896	1	0.0321434	0.984441	0.0874779	1	0.00859792	0.971036	-0.114664	0.48449	-0.123262	1	-0.0737813	0.654606	-0.0823792	1	0.0408829	1
ENSG00000270136.6	chr1	19597067	19656927	+	59860	1	MICOS10-NBL1|MICOS10-NBL1-203|ENSG00000270136.6|ENST00000602450.1|protein_coding	ENSG00000270136	protein_coding		uc057cxf.1;uc057cxg.1;uc057cxh.1	MICOS10-NBL1	GO:0016020;GO:0016021;GO:0005739;GO:0005743;GO:0061617	membrane;integral component of membrane;mitochondrion;mitochondrial inner membrane;MICOS complex			MICOS10-NBL1	-0.0431087	0.999938	0.00569432	0.990537	0.0488031	0.958904	-0.00882268	0.999944	0.0342861	1	-0.014517	0.99147	0.0774568	0.944698	0.120566	1	0.0717625	0.947994	0.0862795	1	0.171337	0.277252	0.0188684	0.939714	-0.152469	1	0.093172	0.576744	-0.0781653	1	0.0743036	1
ENSG00000226396.1	chr1	19608114	19608568	+	454	1	RP5-1056L3.3|RP5-1056L3.3-001|ENSG00000226396.1|ENST00000457263.1|processed_pseudogene	ENSG00000226396	processed_pseudogene		uc286dty.1				NA	NA	ENSG00000226396.1	-0.784188	0.999938	0.0299876	0.993689	0.814176	0.859185	-0.105951	0.999944	0.678237	1	-0.135939	0.99147	0.0846426	0.994529	0.868831	1	0.054655	0.99767	0.190594	1	-0.786423	0.617795	-0.40633	0.83491	0.380093	1	0.250281	0.902889	1.0367	1	0.656611	1
ENSG00000158748.4	chr1	19664875	19680966	+	16091	1	HTR6|HTR6-201|ENSG00000158748.4|ENST00000289753.2|protein_coding	ENSG00000158748	protein_coding		uc001bcl.6	HTR6	GO:0016020;GO:0016021;GO:0004930;GO:0007186;GO:0005886;GO:0007165;GO:0005515;GO:0045202;GO:0004993;GO:0098664;GO:0005887;GO:0030594;GO:0007268;GO:0030425;GO:0032008;GO:0007187;GO:0004969;GO:0021795;GO:0005929	membrane;integral component of membrane;G protein-coupled receptor activity;G protein-coupled receptor signaling pathway;plasma membrane;signal transduction;protein binding;synapse;G protein-coupled serotonin receptor activity;G protein-coupled serotonin receptor signaling pathway;integral component of plasma membrane;neurotransmitter receptor activity;chemical synaptic transmission;dendrite;posi…	NM_000871	NP_000862	HTR6	0.231856	0.999938	-0.445702	0.723188	-0.677558	0.701831	-0.161788	0.999944	-0.393644	1	0.283914	0.937439	-0.124718	0.982921	-0.356574	1	0.320984	0.927586	0.0370701	1	NA	NA	NA	NA	NA	NA	NA	NA	NA	NA	NA	NA
ENSG00000162542.14	chr1	19682240	19799945	-	117705	1	TMCO4|TMCO4-204|ENSG00000162542.14|ENST00000488449.1|protein_coding	ENSG00000162542	protein_coding	255104	uc001bcn.3;uc001bco.2;uc057cxp.1;uc057cxq.1;uc057cxr.1;uc057cxs.1;uc057cxt.1;uc057cxu.1	TMCO4	GO:0016020;GO:0016021;GO:0005515	membrane;integral component of membrane;protein binding	NM_001349112;NM_181719;NM_001349113;NM_001349114	NP_001336041;NP_859070;NP_001336042;NP_001336043	TMCO4	0.0763206	0.999938	0.147672	0.573501	0.0713514	0.91113	0.136959	0.999944	0.0606383	1	-0.0107132	0.99147	0.102918	0.884249	0.026597	1	-0.0447544	0.963509	-0.0340413	1	0.201389	0.302215	0.36931	0.0204644	0.16792	1	0.368073	0.0165052	0.166684	1	-0.00123672	1
[truncated: 84,201 more rows]
[truncated: 34 more columns]
