# Supplementary material for: Microprotein-encoding RNA regulation in cells treated with pro-inflammatory and pro-fibrotic stimuli
Source: BMC Genomics. 2024 Nov 5;25:1034. doi: 10.1186/s12864-024-10948-1 (PMC11536906; doi:10.1186/s12864-024-10948-1)
Supplement: Supplementary file 5 — Supplementary Material 5 [file 12864_2024_10948_MOESM5_ESM.xlsx]

## Sheet: Protein compare
Accession	peptide_count_20180618_ASAG-C2-U1-1(searched:2023-06-29)	peptide_count_20180618_ASAG-C2-U1-2(searched:2023-06-29)	peptide_count_20180731_ASAG-C2-C-1(searched:2023-06-29)	peptide_count_20180731_ASAG-C2-C-2(searched:2023-06-29)	NSAF_20180618_ASAG-C2-U1-1(searched:2023-06-29)	NSAF_20180618_ASAG-C2-U1-2(searched:2023-06-29)	NSAF_20180731_ASAG-C2-C-1(searched:2023-06-29)	NSAF_20180731_ASAG-C2-C-2(searched:2023-06-29)	EMPAI_20180618_ASAG-C2-U1-1(searched:2023-06-29)	EMPAI_20180618_ASAG-C2-U1-2(searched:2023-06-29)	EMPAI_20180731_ASAG-C2-C-1(searched:2023-06-29)	EMPAI_20180731_ASAG-C2-C-2(searched:2023-06-29)	spectral_count__20180618_ASAG-C2-U1-1(searched:2023-06-29)	spectral_count__20180618_ASAG-C2-U1-2(searched:2023-06-29)	spectral_count__20180731_ASAG-C2-C-1(searched:2023-06-29)	spectral_count__20180731_ASAG-C2-C-2(searched:2023-06-29)	seqcov_20180618_ASAG-C2-U1-1(searched:2023-06-29)	seqcov_20180618_ASAG-C2-U1-2(searched:2023-06-29)	seqcov_20180731_ASAG-C2-C-1(searched:2023-06-29)	seqcov_20180731_ASAG-C2-C-2(searched:2023-06-29)	description	occurrence	status	sum
IEC_22759	0	1	1	1	0	0.000141	0.000242241	0.000168933	0	0.629296	0.629296	0.629296	0	1	3	2	0	0.212	0.212	0.212	IEC_22759	3	0_1_1_1_	6
IEC_11732	0	0	1	1	0	0	8.84897e-05	4.6283e-05	0	0	0.267652	0.267652	0	0	2	1	0	0	0.103	0.103	IEC_11732	2	0_0_1_1_	3
IEC_08519	0	0	1	1	0	0	0.000129195	0.000270293	0	0	1.18776	1.18776	0	0	1	2	0	0	0.34	0.34	IEC_08519	2	0_0_1_1_	3
IEC_19758	0	0	1	1	0	0	4.6473e-05	4.86138e-05	0	0	0.261828	0.261828	0	0	1	1	0	0	0.101	0.101	IEC_19758	2	0_0_1_1_	2
IEC_07070	0	0	0	1	0	0	0	0.000254993	0	0	0	0.918669	0	0	0	2	0	0	0	0.283	IEC_07070	1	0_0_0_1_	2
IEC_02833	0	0	1	1	0	0	0.000189993	0.000198745	0	0	2.62243	2.62243	0	0	1	1	0	0	0.559	0.559	IEC_02833	2	0_0_1_1_	2
IEC_22100	1	0	0	0	0.000117737	0	0	0	0.238797	0	0	0	1	0	0	0	0.093	0	0	0	IEC_22100	1	1_0_0_0_	1
IEC_21865	0	0	1	0	0	0	8.72939e-05	0	0	0	0.452112	0	0	0	1	0	0	0	0.162	0	IEC_21865	1	0_0_1_0_	1
IEC_21393	0	1	0	0	0	0.000152432	0	0	0	0.452112	0	0	0	1	0	0	0	0.162	0	0	IEC_21393	1	0_1_0_0_	1
IEC_19875	0	1	0	0	0	8.2941e-05	0	0	0	0.288249	0	0	0	1	0	0	0	0.11	0	0	IEC_19875	1	0_1_0_0_	1
IEC_17269	0	1	0	0	0	9.5593e-05	0	0	0	0.238797	0	0	0	1	0	0	0	0.093	0	0	IEC_17269	1	0_1_0_0_	1
IEC_16184	0	0	1	0	0	0	0.000157555	0	0	0	0.482518	0	0	0	1	0	0	0	0.171	0	IEC_16184	1	0_0_1_0_	1
IEC_15708	0	0	0	1	0	0	0	8.55357e-05	0	0	0	3.68813	0	0	0	1	0	0	0	0.671	IEC_15708	1	0_0_0_1_	1
IEC_14457	0	0	1	0	0	0	8.72939e-05	0	0	0	2.26588	0	0	0	1	0	0	0	0.514	0	IEC_14457	1	0_0_1_0_	1
IEC_14329	1	0	0	0	0.000423852	0	0	0	2.41193	0	0	0	1	0	0	0	0.533	0	0	0	IEC_14329	1	1_0_0_0_	1
IEC_14159	1	0	0	0	0.000438468	0	0	0	2.28852	0	0	0	1	0	0	0	0.517	0	0	0	IEC_14159	1	1_0_0_0_	1
IEC_11074	0	0	1	0	0	0	0.000113329	0	0	0	0.986095	0	0	0	1	0	0	0	0.298	0	IEC_11074	1	0_0_1_0_	1
IEC_10581	0	0	1	0	0	0	9.09824e-05	0	0	0	0.733804	0	0	0	1	0	0	0	0.239	0	IEC_10581	1	0_0_1_0_	1
IEC_10061	1	0	0	0	0.000160957	0	0	0	0.261828	0	0	0	1	0	0	0	0.101	0	0	0	IEC_10061	1	1_0_0_0_	1
IEC_09861	0	1	0	0	0	0.000163478	0	0	0	0.306171	0	0	0	1	0	0	0	0.116	0	0	IEC_09861	1	0_1_0_0_	1
IEC_08570	0	0	1	0	0	0	4.74981e-05	0	0	0	0.224616	0	0	0	1	0	0	0	0.088	0	IEC_08570	1	0_0_1_0_	1
IEC_08421	0	0	0	1	0	0	0	6.03332e-05	0	0	0	0.333522	0	0	0	1	0	0	0	0.125	IEC_08421	1	0_0_0_1_	1
IEC_08028	0	0	0	1	0	0	0	0.000140778	0	0	0	1.37137	0	0	0	1	0	0	0	0.375	IEC_08028	1	0_0_0_1_	1
IEC_07174	0	1	0	0	0	0.000101621	0	0	0	0.230269	0	0	0	1	0	0	0	0.09	0	0	IEC_07174	1	0_1_0_0_	1
IEC_06830	0	0	0	1	0	0	0	0.000204767	0	0	0	0.874995	0	0	0	1	0	0	0	0.273	IEC_06830	1	0_0_0_1_	1
IEC_05418	0	1	0	0	0	0.000101621	0	0	0	0.610646	0	0	0	1	0	0	0	0.207	0	0	IEC_05418	1	0_1_0_0_	1
IEC_04042	0	0	1	0	0	0	5.42836e-05	0	0	0	0.823896	0	0	0	1	0	0	0	0.261	0	IEC_04042	1	0_0_1_0_	1
IEC_04023	1	0	0	0	0.000105087	0	0	0	0.233105	0	0	0	1	0	0	0	0.091	0	0	0	IEC_04023	1	1_0_0_0_	1
IEC_01794	0	0	0	1	0	0	0	0.000118549	0	0	0	1.63633	0	0	0	1	0	0	0	0.421	IEC_01794	1	0_0_0_1_	1
IEC_00616	0	0	1	0	0	0	9.7875e-05	0	0	0	0.81134	0	0	0	1	0	0	0	0.258	0	IEC_00616	1	0_0_1_0_	1
contaminant_INT-STD1	141	134	42	42	0.0192933	0.0164647	0.000989714	0.00107984	5.71429	5.59174	3.25598	3.14954	921	886	93	97	0.827	0.819	0.629	0.618	BSA	4	1_1_1_1_	1997
P62805	28	36	40	44	0.021851	0.023217	0.0403264	0.0387726	4.22396	4.22396	4.00035	4.00035	177	212	643	591	0.718	0.718	0.699	0.699	Histone H4 OS=Homo sapiens OX=9606 GN=H4-16 PE=1 SV=2	4	1_1_1_1_	1623
P05787	85	86	78	81	0.0126366	0.0117704	0.00296908	0.002882	5.60693	5.54636	4.91562	5.20869	480	504	222	206	0.82	0.816	0.772	0.793	Keratin, type II cytoskeletal 8 OS=Homo sapiens OX=9606 GN=KRT8 PE=1 SV=7	4	1_1_1_1_	1412
contaminant_KERATIN20	72	72	71	74	0.0120311	0.0112099	0.00286208	0.00275609	4.83445	4.7544	3.86407	3.81948	457	480	214	197	0.766	0.76	0.687	0.683	no description	4	1_1_1_1_	1348
P17931	17	18	52	51	0.00508623	0.00451199	0.0147541	0.0148391	1.70396	2.19154	2.59749	2.69828	100	100	571	549	0.432	0.504	0.556	0.568	Galectin-3 OS=Homo sapiens OX=9606 GN=LGALS3 PE=1 SV=5	4	1_1_1_1_	1320
P60174	26	28	46	53	0.00531092	0.00647806	0.00700455	0.00784283	5.29506	7.24138	7.24138	7.3946	104	143	270	289	0.799	0.916	0.916	0.924	Triosephosphate isomerase OS=Homo sapiens OX=9606 GN=TPI1 PE=1 SV=4	4	1_1_1_1_	806
P63261	29	28	46	44	0.00610347	0.00667774	0.00325571	0.00327955	4.50808	3.69894	3.96592	3.81948	180	222	189	182	0.741	0.672	0.696	0.683	Actin, cytoplasmic 2 OS=Homo sapiens OX=9606 GN=ACTG1 PE=1 SV=1	4	1_1_1_1_	773
P60709	29	28	46	44	0.00610347	0.00667774	0.00325571	0.00327955	4.50808	3.69894	3.96592	3.81948	180	222	189	182	0.741	0.672	0.696	0.683	Actin, cytoplasmic 1 OS=Homo sapiens OX=9606 GN=ACTB PE=1 SV=1	4	1_1_1_1_	773
P0CG48	10	12	10	12	0.00352695	0.00317815	0.00176346	0.00182497	5.53131	5.53131	4.28445	5.13762	190	193	187	185	0.815	0.815	0.723	0.788	Polyubiquitin-C OS=Homo sapiens OX=9606 GN=UBC PE=1 SV=3	4	1_1_1_1_	755
P0CG47	10	12	10	12	0.0104945	0.00911264	0.00510574	0.0051934	5.48634	5.48634	4.26017	5.10942	189	185	181	176	0.812	0.812	0.721	0.786	Polyubiquitin-B OS=Homo sapiens OX=9606 GN=UBB PE=1 SV=1	4	1_1_1_1_	731
contaminant_KERATIN10	46	51	48	47	0.00635778	0.00631678	0.00230936	0.00212856	4.59758	4.59758	3.14954	3.87529	200	224	143	126	0.748	0.748	0.618	0.688	no description	4	1_1_1_1_	693
P08727	45	50	50	47	0.0062942	0.00623218	0.00234166	0.00212856	3.69894	4.37032	3.73151	3.67735	198	221	145	126	0.672	0.73	0.675	0.67	Keratin, type I cytoskeletal 19 OS=Homo sapiens OX=9606 GN=KRT19 PE=1 SV=4	4	1_1_1_1_	690
P61604	15	18	16	16	0.00947434	0.010727	0.0165927	0.0166283	4.55904	6.62079	4.55904	5.51628	76	97	262	251	0.745	0.882	0.745	0.814	10 kDa heat shock protein, mitochondrial OS=Homo sapiens OX=9606 GN=HSPE1 PE=1 SV=2	4	1_1_1_1_	686
P04075	24	30	63	59	0.0025501	0.00291296	0.00436565	0.00469671	4.11682	5.96627	6.51623	5.223	73	94	246	253	0.709	0.843	0.876	0.794	Fructose-bisphosphate aldolase A OS=Homo sapiens OX=9606 GN=ALDOA PE=1 SV=2	4	1_1_1_1_	666
Q99880	18	20	22	26	0.00948622	0.0132495	0.0102023	0.00959969	3.15911	3.15911	3.39542	3.39542	94	148	199	179	0.619	0.619	0.643	0.643	Histone H2B type 1-L OS=Homo sapiens OX=9606 GN=H2BC13 PE=1 SV=3	4	1_1_1_1_	620
Q99879	18	20	22	26	0.00948622	0.0132495	0.0102023	0.00959969	3.15911	3.15911	3.39542	3.39542	94	148	199	179	0.619	0.619	0.643	0.643	Histone H2B type 1-M OS=Homo sapiens OX=9606 GN=H2BC14 PE=1 SV=3	4	1_1_1_1_	620
Q99877	18	20	22	26	0.00948622	0.0132495	0.0102023	0.00959969	3.15911	3.15911	3.39542	3.39542	94	148	199	179	0.619	0.619	0.643	0.643	Histone H2B type 1-N OS=Homo sapiens OX=9606 GN=H2BC15 PE=1 SV=3	4	1_1_1_1_	620
Q93079	18	20	22	26	0.00948622	0.0132495	0.0102023	0.00959969	3.15911	3.15911	3.39542	3.39542	94	148	199	179	0.619	0.619	0.643	0.643	Histone H2B type 1-H OS=Homo sapiens OX=9606 GN=H2BC9 PE=1 SV=3	4	1_1_1_1_	620
Q5QNW6	18	20	22	26	0.00948622	0.0132495	0.0102023	0.00959969	3.15911	3.15911	3.39542	3.39542	94	148	199	179	0.619	0.619	0.643	0.643	Histone H2B type 2-F OS=Homo sapiens OX=9606 GN=H2BC18 PE=1 SV=3	4	1_1_1_1_	620
P62807	18	20	22	26	0.00948622	0.0132495	0.0102023	0.00959969	3.15911	3.15911	3.39542	3.39542	94	148	199	179	0.619	0.619	0.643	0.643	Histone H2B type 1-C/E/F/G/I OS=Homo sapiens OX=9606 GN=H2BC10 PE=1 SV=4	4	1_1_1_1_	620
P58876	18	20	22	26	0.00948622	0.0132495	0.0102023	0.00959969	3.15911	3.15911	3.39542	3.39542	94	148	199	179	0.619	0.619	0.643	0.643	Histone H2B type 1-D OS=Homo sapiens OX=9606 GN=H2BC5 PE=1 SV=2	4	1_1_1_1_	620
P68133	12	13	24	23	0.00499179	0.00574471	0.00245025	0.00238388	0.798871	0.901078	1.33884	1.39332	148	192	143	133	0.255	0.279	0.369	0.379	Actin, alpha skeletal muscle OS=Homo sapiens OX=9606 GN=ACTA1 PE=1 SV=1	4	1_1_1_1_	616
P68032	12	13	24	23	0.00499179	0.00574471	0.00245025	0.00238388	0.798871	0.901078	1.33884	1.39332	148	192	143	133	0.255	0.279	0.369	0.379	Actin, alpha cardiac muscle 1 OS=Homo sapiens OX=9606 GN=ACTC1 PE=1 SV=1	4	1_1_1_1_	616
O60814	18	20	21	24	0.00948622	0.0132495	0.0100998	0.0094388	3.15911	3.15911	3.00867	2.72392	94	148	197	176	0.619	0.619	0.603	0.571	Histone H2B type 1-K OS=Homo sapiens OX=9606 GN=H2BC12 PE=1 SV=3	4	1_1_1_1_	615
P62979	12	14	13	15	0.0126341	0.0109907	0.00645975	0.00649742	3.00867	3.00867	2.6141	2.89045	155	152	156	150	0.603	0.603	0.558	0.59	Ubiquitin-40S ribosomal protein S27a OS=Homo sapiens OX=9606 GN=RPS27A PE=1 SV=2	4	1_1_1_1_	613
P62987	10	12	10	12	0.0151991	0.0132187	0.00746908	0.00754919	2.0479	2.0479	1.69153	1.94442	153	150	148	143	0.484	0.484	0.43	0.469	Ubiquitin-60S ribosomal protein L40 OS=Homo sapiens OX=9606 GN=UBA52 PE=1 SV=2	4	1_1_1_1_	594
contaminant_UBIQUITIN08	10	12	10	12	0.0255984	0.0222631	0.0125795	0.0127144	5.54636	5.54636	4.29663	5.15177	153	150	148	143	0.816	0.816	0.724	0.789	no description	4	1_1_1_1_	594
P12277	13	14	49	48	0.000834355	0.000858581	0.00444214	0.00475318	1.52348	2.01995	6.53355	6.53355	25	29	262	268	0.402	0.48	0.877	0.877	Creatine kinase B-type OS=Homo sapiens OX=9606 GN=CKB PE=1 SV=1	4	1_1_1_1_	584
A0A2R8Y422	9	11	10	11	0.0120635	0.0106292	0.00567298	0.005891	2.02691	2.02691	1.85102	1.76694	148	147	137	136	0.481	0.481	0.455	0.442	Ubiquitin carboxyl extension protein 80 OS=Homo sapiens OX=9606 GN=RPS27AP5 PE=3 SV=1	4	1_1_1_1_	568
Q16778	15	16	20	24	0.00867888	0.0121752	0.0087668	0.00933154	3.15911	3.15911	3.23643	3.23643	86	136	171	174	0.619	0.619	0.627	0.627	Histone H2B type 2-E OS=Homo sapiens OX=9606 GN=H2BC21 PE=1 SV=3	4	1_1_1_1_	567
P33778	15	16	20	24	0.00867888	0.0121752	0.0087668	0.00933154	3.15911	3.15911	3.23643	3.23643	86	136	171	174	0.619	0.619	0.627	0.627	Histone H2B type 1-B OS=Homo sapiens OX=9606 GN=H2BC3 PE=1 SV=2	4	1_1_1_1_	567
P23527	15	16	20	24	0.00867888	0.0121752	0.0087668	0.00933154	3.15911	3.15911	3.23643	3.23643	86	136	171	174	0.619	0.619	0.627	0.627	Histone H2B type 1-O OS=Homo sapiens OX=9606 GN=H2BC17 PE=1 SV=3	4	1_1_1_1_	567
P63267	11	12	18	19	0.00483597	0.00557999	0.00211316	0.00204876	0.682674	0.778279	1.18776	1.24388	143	186	123	114	0.226	0.25	0.34	0.351	Actin, gamma-enteric smooth muscle OS=Homo sapiens OX=9606 GN=ACTG2 PE=1 SV=1	4	1_1_1_1_	566
P62736	11	12	18	19	0.00482315	0.00556518	0.00210756	0.00204333	0.678804	0.774189	1.18776	1.23872	143	186	123	114	0.225	0.249	0.34	0.35	Actin, aortic smooth muscle OS=Homo sapiens OX=9606 GN=ACTA2 PE=1 SV=1	4	1_1_1_1_	566
P06899	15	16	19	22	0.00867888	0.0121752	0.00866426	0.00917065	3.15911	3.15911	2.86367	2.59749	86	136	169	171	0.619	0.619	0.587	0.556	Histone H2B type 1-J OS=Homo sapiens OX=9606 GN=H2BC11 PE=1 SV=3	4	1_1_1_1_	562
P62937	16	17	28	29	0.00585687	0.00567417	0.00661635	0.00638874	5.223	3.84172	4.64937	4.64937	76	83	169	156	0.794	0.685	0.752	0.752	Peptidyl-prolyl cis-trans isomerase A OS=Homo sapiens OX=9606 GN=PPIA PE=1 SV=2	4	1_1_1_1_	484
P04264	50	58	27	26	0.00321838	0.00357316	0.000581778	0.0005771	2.57273	3.04576	1.02768	1.00909	163	204	58	55	0.553	0.607	0.307	0.303	Keratin, type II cytoskeletal 1 OS=Homo sapiens OX=9606 GN=KRT1 PE=1 SV=6	4	1_1_1_1_	480
Q99878	23	23	26	27	0.00705317	0.00704998	0.00893262	0.00781315	3.14	3.37522	3.9545	3.44631	71	80	177	148	0.617	0.641	0.695	0.648	Histone H2A type 1-J OS=Homo sapiens OX=9606 GN=H2AC14 PE=1 SV=3	4	1_1_1_1_	476
Q96KK5	23	23	26	27	0.00705317	0.00704998	0.00893262	0.00781315	3.14	3.37522	3.9545	3.44631	71	80	177	148	0.617	0.641	0.695	0.648	Histone H2A type 1-H OS=Homo sapiens OX=9606 GN=H2AC12 PE=1 SV=3	4	1_1_1_1_	476
P0C0S8	23	23	26	27	0.00694466	0.00694152	0.00879519	0.00769295	3.05509	3.27563	3.84172	3.3451	71	80	177	148	0.608	0.631	0.685	0.638	Histone H2A type 1 OS=Homo sapiens OX=9606 GN=H2AC17 PE=1 SV=2	4	1_1_1_1_	476
Q9BTM1	23	23	25	27	0.00699849	0.00699533	0.00871315	0.00775259	3.09261	3.32514	3.39542	3.39542	71	80	174	148	0.612	0.636	0.643	0.643	Histone H2A.J OS=Homo sapiens OX=9606 GN=H2AJ PE=1 SV=1	4	1_1_1_1_	473
Q6FI13	21	20	23	23	0.00674903	0.00668121	0.00864612	0.00748503	3.05509	3.27563	3.84172	2.27341	69	77	174	144	0.608	0.631	0.685	0.515	Histone H2A type 2-A OS=Homo sapiens OX=9606 GN=H2AC19 PE=1 SV=3	4	1_1_1_1_	464
P57053	17	19	21	23	0.00867888	0.00993712	0.0071775	0.00681095	2.65595	2.65595	3.00867	2.28095	86	111	140	127	0.563	0.563	0.603	0.516	Histone H2B type F-S OS=Homo sapiens OX=9606 GN=H2BC12L PE=1 SV=2	4	1_1_1_1_	464
P16104	21	23	27	29	0.00560196	0.00552166	0.00776977	0.00741888	3.05509	2.34195	2.86367	2.86367	63	70	172	157	0.608	0.524	0.587	0.587	Histone H2AX OS=Homo sapiens OX=9606 GN=H2AX PE=1 SV=2	4	1_1_1_1_	462
Q16777	21	20	22	23	0.00680135	0.00673301	0.00856292	0.00754306	3.09261	3.32514	3.39542	2.3037	69	77	171	144	0.612	0.636	0.643	0.519	Histone H2A type 2-C OS=Homo sapiens OX=9606 GN=H2AC20 PE=1 SV=4	4	1_1_1_1_	461
P23528	18	16	34	35	0.00444279	0.00387324	0.00692672	0.00683873	3.29536	3.23643	5.06736	5.06736	58	57	178	168	0.633	0.627	0.783	0.783	Cofilin-1 OS=Homo sapiens OX=9606 GN=CFL1 PE=1 SV=3	4	1_1_1_1_	461
Q93077	24	25	26	27	0.00694466	0.00711506	0.00804984	0.00753701	3.05509	3.27563	3.84172	3.3451	71	82	162	145	0.608	0.631	0.685	0.638	Histone H2A type 1-C OS=Homo sapiens OX=9606 GN=H2AC6 PE=1 SV=3	4	1_1_1_1_	460
P20671	23	22	25	26	0.00694466	0.00685475	0.00819891	0.00748503	3.05509	2.77572	3.27563	2.84592	71	79	165	144	0.608	0.577	0.631	0.585	Histone H2A type 1-D OS=Homo sapiens OX=9606 GN=H2AC7 PE=1 SV=2	4	1_1_1_1_	459
Q8N257	12	13	20	24	0.00524769	0.00778855	0.00789525	0.00825895	2.16228	2.16228	3.23643	3.23643	52	87	154	154	0.5	0.5	0.627	0.627	Histone H2B type 3-B OS=Homo sapiens OX=9606 GN=H2BU1 PE=1 SV=3	4	1_1_1_1_	447
Q7L7L0	24	24	25	26	0.00694466	0.00702829	0.00745355	0.00732909	3.05509	2.77572	3.27563	2.84592	71	81	150	141	0.608	0.577	0.631	0.585	Histone H2A type 3 OS=Homo sapiens OX=9606 GN=H2AW PE=1 SV=3	4	1_1_1_1_	443
P04908	24	24	25	26	0.00694466	0.00702829	0.00745355	0.00732909	3.05509	2.77572	3.27563	2.84592	71	81	150	141	0.608	0.577	0.631	0.585	Histone H2A type 1-B/E OS=Homo sapiens OX=9606 GN=H2AC8 PE=1 SV=2	4	1_1_1_1_	443
P04406	18	20	54	54	0.00136645	0.00131319	0.00347091	0.00346943	2.41979	2.71535	5.01174	3.63447	36	39	180	172	0.534	0.57	0.779	0.666	Glyceraldehyde-3-phosphate dehydrogenase OS=Homo sapiens OX=9606 GN=GAPDH PE=1 SV=3	4	1_1_1_1_	427
P05783	44	46	30	27	0.00408081	0.00364632	0.00111168	0.00113146	3.57088	3.4978	3.1115	2.81066	138	139	74	72	0.66	0.653	0.614	0.581	Keratin, type I cytoskeletal 18 OS=Homo sapiens OX=9606 GN=KRT18 PE=1 SV=2	4	1_1_1_1_	423
contaminant_KERATIN09	44	46	30	27	0.00409032	0.00365482	0.00111427	0.0011341	3.59198	3.51856	3.12098	2.82825	138	139	74	72	0.662	0.655	0.615	0.583	no description	4	1_1_1_1_	423
P09210	7	8	26	26	0.00108827	0.00106702	0.00517944	0.00599636	0.923092	1.19786	2.43558	2.47536	19	21	178	197	0.284	0.342	0.536	0.541	Glutathione S-transferase A2 OS=Homo sapiens OX=9606 GN=GSTA2 PE=1 SV=4	4	1_1_1_1_	415
P08263	7	9	26	25	0.00108827	0.00111783	0.00515034	0.00575285	0.923092	1.36592	3.27563	2.22849	19	22	177	189	0.284	0.374	0.631	0.509	Glutathione S-transferase A1 OS=Homo sapiens OX=9606 GN=GSTA1 PE=1 SV=3	4	1_1_1_1_	407
contaminant_KERATIN13	42	49	24	23	0.00263012	0.00284192	0.000532452	0.000525453	1.26986	1.71644	0.778279	0.849269	133	162	53	50	0.356	0.434	0.25	0.267	no description	4	1_1_1_1_	398
P06454	4	4	17	16	0.000916437	0.00071135	0.0120466	0.0106534	0.823896	1.10863	2.47536	2.47536	8	7	207	175	0.261	0.324	0.541	0.541	Prothymosin alpha OS=Homo sapiens OX=9606 GN=PTMA PE=1 SV=2	4	1_1_1_1_	397
Q96QV6	13	18	22	24	0.0050474	0.00559693	0.00685424	0.00644783	1.40991	1.54097	1.58226	1.58226	52	65	139	125	0.382	0.405	0.412	0.412	Histone H2A type 1-A OS=Homo sapiens OX=9606 GN=H2AC1 PE=1 SV=3	4	1_1_1_1_	381
Q16772	6	7	15	13	0.00103099	0.00101621	0.0042483	0.00487014	0.577611	0.807174	1.33884	1.31739	18	20	146	160	0.198	0.257	0.369	0.365	Glutathione S-transferase A3 OS=Homo sapiens OX=9606 GN=GSTA3 PE=1 SV=3	4	1_1_1_1_	344
P50454	21	29	42	44	0.00164268	0.00170009	0.00171539	0.00174591	2.0903	3.54988	3.52898	3.67735	54	63	111	108	0.49	0.658	0.656	0.67	Serpin H1 OS=Homo sapiens OX=9606 GN=SERPINH1 PE=1 SV=2	4	1_1_1_1_	336
P14174	12	13	35	34	0.00287482	0.00372729	0.00735849	0.00810879	3.22669	4.94292	6.70903	7.51138	26	38	131	138	0.626	0.774	0.887	0.93	Macrophage migration inhibitory factor OS=Homo sapiens OX=9606 GN=MIF PE=1 SV=4	4	1_1_1_1_	333
P13645	39	42	23	22	0.00226442	0.00243369	0.000486693	0.000509113	2.05492	2.36512	1.44906	1.25424	104	126	44	44	0.485	0.527	0.389	0.353	Keratin, type I cytoskeletal 10 OS=Homo sapiens OX=9606 GN=KRT10 PE=1 SV=6	4	1_1_1_1_	318
contaminant_KERATIN03	39	42	23	22	0.00223005	0.00239676	0.000479307	0.000501386	1.99916	2.3037	1.41546	1.22331	104	126	44	44	0.477	0.519	0.383	0.347	no description	4	1_1_1_1_	318
P68431	13	14	21	23	0.00308539	0.00315176	0.00560478	0.0061114	2.74973	1.85759	2.55631	3.28549	33	38	118	123	0.574	0.456	0.551	0.632	Histone H3.1 OS=Homo sapiens OX=9606 GN=H3C12 PE=1 SV=2	4	1_1_1_1_	312
Q71DI3	15	15	23	26	0.00327239	0.0032347	0.0051298	0.0061114	2.74973	2.81066	2.55631	3.21697	35	39	108	123	0.574	0.581	0.551	0.625	Histone H3.2 OS=Homo sapiens OX=9606 GN=H3C13 PE=1 SV=3	4	1_1_1_1_	305
Q09666	16	14	106	98	4.31768e-05	3.44719e-05	0.000145865	0.000152585	0.14025	0.122018	1.51189	1.30675	20	18	133	133	0.057	0.05	0.4	0.363	Neuroblast differentiation-associated protein AHNAK OS=Homo sapiens OX=9606 GN=AHNAK PE=1 SV=2	4	1_1_1_1_	304
P09651	13	15	14	17	0.00430689	0.00366902	0.000451488	0.000490451	1.1677	0.97697	0.96336	1.46604	126	121	26	27	0.336	0.296	0.293	0.392	Heterogeneous nuclear ribonucleoprotein A1 OS=Homo sapiens OX=9606 GN=HNRNPA1 PE=1 SV=5	4	1_1_1_1_	300
P06733	16	15	39	42	0.000732463	0.000623777	0.00180099	0.00202408	1.65461	1.5704	3.61318	3.75335	25	24	121	130	0.424	0.41	0.664	0.677	Alpha-enolase OS=Homo sapiens OX=9606 GN=ENO1 PE=1 SV=2	4	1_1_1_1_	300
P67936	30	29	28	31	0.00394798	0.00354773	0.00174517	0.00198905	3.21697	3.4157	3.1783	3.1783	77	78	67	73	0.625	0.645	0.621	0.621	Tropomyosin alpha-4 chain OS=Homo sapiens OX=9606 GN=TPM4 PE=1 SV=3	4	1_1_1_1_	295
P84243	13	16	26	24	0.00308539	0.00340058	0.0052248	0.00541579	2.74973	2.94457	3.21697	2.55631	33	41	110	109	0.574	0.596	0.625	0.551	Histone H3.3 OS=Homo sapiens OX=9606 GN=H3-3B PE=1 SV=2	4	1_1_1_1_	293
P07108	12	11	26	26	0.00336159	0.00337103	0.0093555	0.00869908	1.26986	2.46737	4.88844	4.74116	23	26	126	112	0.356	0.54	0.77	0.759	Acyl-CoA-binding protein OS=Homo sapiens OX=9606 GN=DBI PE=1 SV=2	4	1_1_1_1_	287
P06753	25	26	30	29	0.00272158	0.00253305	0.00181326	0.00194421	1.51189	1.51189	2.46737	1.4322	61	64	80	82	0.4	0.4	0.54	0.386	Tropomyosin alpha-3 chain OS=Homo sapiens OX=9606 GN=TPM3 PE=1 SV=2	4	1_1_1_1_	287
P0DP25	12	11	26	25	0.00170679	0.00158979	0.0054626	0.00517003	1.56448	2.33426	2.33426	2.33426	20	21	126	114	0.409	0.523	0.523	0.523	Calmodulin-3 OS=Homo sapiens OX=9606 GN=CALM3 PE=1 SV=1	4	1_1_1_1_	281
P0DP24	12	11	26	25	0.00170679	0.00158979	0.0054626	0.00517003	1.56448	2.33426	2.33426	2.33426	20	21	126	114	0.409	0.523	0.523	0.523	Calmodulin-2 OS=Homo sapiens OX=9606 GN=CALM2 PE=1 SV=1	4	1_1_1_1_	281
P0DP23	12	11	26	25	0.00170679	0.00158979	0.0054626	0.00517003	1.56448	2.33426	2.33426	2.33426	20	21	126	114	0.409	0.523	0.523	0.523	Calmodulin-1 OS=Homo sapiens OX=9606 GN=CALM1 PE=1 SV=1	4	1_1_1_1_	281
P30101	25	25	44	49	0.00130933	0.00104982	0.00111287	0.00120428	2.28852	2.14051	3.81948	4.4325	52	47	87	90	0.517	0.497	0.683	0.735	Protein disulfide-isomerase A3 OS=Homo sapiens OX=9606 GN=PDIA3 PE=1 SV=4	4	1_1_1_1_	276
P10599	8	10	9	9	0.00544953	0.00451199	0.00578301	0.0059207	3.53942	3.53942	3.53942	3.53942	45	42	94	92	0.657	0.657	0.657	0.657	Thioredoxin OS=Homo sapiens OX=9606 GN=TXN PE=1 SV=3	4	1_1_1_1_	273
O75347	14	14	20	20	0.00553363	0.00428221	0.00532331	0.00556853	2.5156	2.5156	3.35512	3.35512	47	41	89	89	0.546	0.546	0.639	0.639	Tubulin-specific chaperone A OS=Homo sapiens OX=9606 GN=TBCA PE=1 SV=3	4	1_1_1_1_	266
Q6S8J3	11	13	24	23	0.000697878	0.000692538	0.000420635	0.00042744	0.216186	0.238797	0.258925	0.258925	59	66	70	68	0.085	0.093	0.1	0.1	POTE ankyrin domain family member E OS=Homo sapiens OX=9606 GN=POTEE PE=2 SV=3	4	1_1_1_1_	263
Q06830	14	14	25	24	0.00223641	0.00158713	0.00321364	0.00336168	3.29536	3.39542	5.223	5.223	35	28	99	99	0.633	0.643	0.794	0.794	Peroxiredoxin-1 OS=Homo sapiens OX=9606 GN=PRDX1 PE=1 SV=1	4	1_1_1_1_	261
P14854	8	7	12	12	0.00384424	0.00983718	0.00593395	0.00612873	3.2462	3.2462	4.70164	4.70164	26	75	79	78	0.628	0.628	0.756	0.756	Cytochrome c oxidase subunit 6B1 OS=Homo sapiens OX=9606 GN=COX6B1 PE=1 SV=2	4	1_1_1_1_	258
P00558	14	14	40	44	0.000548873	0.000405754	0.00176597	0.00173389	1.64241	1.72898	4.06991	5.35331	18	15	114	107	0.422	0.436	0.705	0.803	Phosphoglycerate kinase 1 OS=Homo sapiens OX=9606 GN=PGK1 PE=1 SV=3	4	1_1_1_1_	254
P30041	17	19	36	39	0.00198681	0.00166178	0.00262427	0.00283566	4.12861	4.79429	5.10942	5.10942	35	33	91	94	0.71	0.763	0.786	0.786	Peroxiredoxin-6 OS=Homo sapiens OX=9606 GN=PRDX6 PE=1 SV=3	4	1_1_1_1_	253
P37802	20	23	20	21	0.00415333	0.00430793	0.00178536	0.00190156	6.74462	6.74462	5.36796	6.06318	65	76	55	56	0.889	0.889	0.804	0.849	Transgelin-2 OS=Homo sapiens OX=9606 GN=TAGLN2 PE=1 SV=3	4	1_1_1_1_	252
A5A3E0	10	10	21	20	0.000686049	0.000661059	0.000390589	0.000408582	0.1508	0.1508	0.193988	0.196741	58	63	65	65	0.061	0.061	0.077	0.078	POTE ankyrin domain family member F OS=Homo sapiens OX=9606 GN=POTEF PE=1 SV=2	4	1_1_1_1_	251
Q6DRA6	6	6	4	4	0.00155068	0.00330145	0.00338743	0.0038319	0.610646	0.610646	0.270574	0.270574	20	48	86	93	0.207	0.207	0.104	0.104	Putative histone H2B type 2-D OS=Homo sapiens OX=9606 GN=H2BC19P PE=5 SV=3	4	1_1_1_1_	247
Q6DN03	6	6	4	4	0.00131768	0.00280538	0.00287844	0.00325612	0.499685	0.499685	0.224616	0.224616	20	48	86	93	0.176	0.176	0.088	0.088	Putative histone H2B type 2-C OS=Homo sapiens OX=9606 GN=H2BC20P PE=5 SV=3	4	1_1_1_1_	247
P68104	13	14	34	34	0.000715595	0.000878959	0.00124441	0.00136024	1.11349	1.00909	2.37287	2.76704	26	36	89	93	0.325	0.303	0.528	0.576	Elongation factor 1-alpha 1 OS=Homo sapiens OX=9606 GN=EEF1A1 PE=1 SV=1	4	1_1_1_1_	244
O95994	17	15	24	25	0.00225247	0.0018048	0.00335907	0.00359103	3.08319	3.08319	3.14	3.14	31	28	91	93	0.611	0.611	0.617	0.617	Anterior gradient protein 2 homolog OS=Homo sapiens OX=9606 GN=AGR2 PE=1 SV=1	4	1_1_1_1_	243
P00338	12	12	35	31	0.000842598	0.000679516	0.00188734	0.00201498	2.1842	1.2182	3.93174	4.28445	22	20	97	99	0.503	0.346	0.693	0.723	L-lactate dehydrogenase A chain OS=Homo sapiens OX=9606 GN=LDHA PE=1 SV=2	4	1_1_1_1_	238
Q8IUE6	16	19	26	24	0.0032278	0.0036443	0.00457151	0.0035346	2.58096	3.27563	3.3451	3.3451	33	42	92	68	0.554	0.631	0.638	0.638	Histone H2A type 2-B OS=Homo sapiens OX=9606 GN=H2AC21 PE=1 SV=3	4	1_1_1_1_	235
P35527	33	32	5	5	0.00218389	0.00206407	7.25814e-05	7.5925e-05	2.63078	2.65595	0.285287	0.267652	107	114	7	7	0.56	0.563	0.109	0.103	Keratin, type I cytoskeletal 9 OS=Homo sapiens OX=9606 GN=KRT9 PE=1 SV=3	4	1_1_1_1_	235
P30086	12	11	24	24	0.00237992	0.0020509	0.00307442	0.00274629	2.22107	3.16869	5.66807	5.66807	35	34	89	76	0.508	0.62	0.824	0.824	Phosphatidylethanolamine-binding protein 1 OS=Homo sapiens OX=9606 GN=PEBP1 PE=1 SV=3	4	1_1_1_1_	234
P10809	20	26	35	35	0.000821075	0.000826804	0.000924432	0.000801916	1.32274	2.00608	2.82825	2.74973	37	42	82	68	0.366	0.478	0.583	0.574	60 kDa heat shock protein, mitochondrial OS=Homo sapiens OX=9606 GN=HSPD1 PE=1 SV=2	4	1_1_1_1_	229
contaminant_KERATIN02	30	30	5	5	0.00210563	0.00201299	7.26981e-05	7.6047e-05	1.83139	2.39625	0.285287	0.267652	103	111	7	7	0.452	0.531	0.109	0.103	no description	4	1_1_1_1_	228
Q5VTE0	13	14	31	28	0.000715595	0.000878959	0.00116052	0.00119935	1.11349	1.00909	1.76694	2.08319	26	36	83	82	0.325	0.303	0.442	0.489	Putative elongation factor 1-alpha-like 3 OS=Homo sapiens OX=9606 GN=EEF1A1P5 PE=5 SV=1	4	1_1_1_1_	227
Q15843	10	10	12	12	0.00863403	0.00877331	0.0043065	0.00367064	2.69828	2.69828	4.19996	4.19996	55	63	54	44	0.568	0.568	0.716	0.716	NEDD8 OS=Homo sapiens OX=9606 GN=NEDD8 PE=1 SV=1	4	1_1_1_1_	216
Q5TEC6	9	11	13	16	0.00243092	0.00265411	0.00351486	0.00412395	1.17771	1.2182	1.17771	2.05492	26	32	74	83	0.338	0.346	0.338	0.485	Histone H3-7 OS=Homo sapiens OX=9606 GN=H3-7 PE=1 SV=1	4	1_1_1_1_	215
P35908	32	40	18	18	0.00149244	0.00150047	0.000262838	0.000285521	2.64754	3.83059	0.845015	1.0797	75	85	26	27	0.562	0.684	0.266	0.318	Keratin, type II cytoskeletal 2 epidermal OS=Homo sapiens OX=9606 GN=KRT2 PE=1 SV=2	4	1_1_1_1_	213
A0A2R8Y4L2	3	2	2	5	0.00494751	0.00393774	9.396e-05	0.00012286	0.599558	0.409289	0.409289	0.840772	107	96	4	5	0.204	0.149	0.149	0.265	Heterogeneous nuclear ribonucleoprotein A1-like 3 OS=Homo sapiens OX=9606 GN=HNRNPA1L3 PE=4 SV=1	4	1_1_1_1_	212
Q96A08	5	5	6	10	0.00610748	0.00719431	0.00152592	0.00191546	0.990673	1.38781	1.34423	1.34423	61	81	30	36	0.299	0.378	0.37	0.37	Histone H2B type 1-A OS=Homo sapiens OX=9606 GN=H2BC1 PE=1 SV=3	4	1_1_1_1_	208
P18669	14	14	31	33	0.00145178	0.00115464	0.00185654	0.00212829	2.01995	2.86367	4.02343	4.59758	29	26	73	80	0.48	0.587	0.701	0.748	Phosphoglycerate mutase 1 OS=Homo sapiens OX=9606 GN=PGAM1 PE=1 SV=2	4	1_1_1_1_	208
P07355	22	22	31	34	0.00157538	0.00136424	0.00116237	0.00127572	2.7325	3.05509	2.83707	3.86407	42	41	61	64	0.572	0.608	0.584	0.687	Annexin A2 OS=Homo sapiens OX=9606 GN=ANXA2 PE=1 SV=2	4	1_1_1_1_	208
Q9BYX7	9	10	18	16	0.00155978	0.00147392	0.000964656	0.000955035	0.409289	0.489361	0.489361	0.489361	46	49	56	53	0.149	0.173	0.173	0.173	Putative beta-actin-like protein 3 OS=Homo sapiens OX=9606 GN=POTEKP PE=5 SV=1	4	1_1_1_1_	204
P07237	14	16	43	41	0.000525643	0.000510707	0.00100457	0.00106415	0.778279	1.00909	3.2658	3.79733	21	23	79	80	0.25	0.303	0.63	0.681	Protein disulfide-isomerase OS=Homo sapiens OX=9606 GN=P4HB PE=1 SV=3	4	1_1_1_1_	203
contaminant_KERATIN22	32	41	18	18	0.00136027	0.00138158	0.000260393	0.000282865	2.68129	3.86407	0.836538	1.06538	69	79	26	27	0.566	0.687	0.264	0.315	no description	4	1_1_1_1_	201
P62081	14	17	28	25	0.0016386	0.00186061	0.00243073	0.00236855	2.01301	2.31894	4.08159	4.08159	25	32	73	68	0.479	0.521	0.706	0.706	40S ribosomal protein S7 OS=Homo sapiens OX=9606 GN=RPS7 PE=1 SV=1	4	1_1_1_1_	198
P62328	15	16	16	16	0.0164724	0.0158945	0.0058725	0.00568229	2.69828	2.69828	2.69828	2.69828	57	62	40	37	0.568	0.568	0.568	0.568	Thymosin beta-4 OS=Homo sapiens OX=9606 GN=TMSB4X PE=1 SV=2	4	1_1_1_1_	196
O43707	11	12	50	54	0.000209367	0.000185729	0.000574357	0.000630486	0.406048	0.472312	2.86367	3.25598	15	15	81	85	0.148	0.168	0.587	0.629	Alpha-actinin-4 OS=Homo sapiens OX=9606 GN=ACTN4 PE=1 SV=2	4	1_1_1_1_	196
P20674	13	11	19	20	0.00406898	0.00315839	0.00228244	0.00211729	3.23643	1.67301	3.57088	3.57088	48	42	53	47	0.627	0.427	0.66	0.66	Cytochrome c oxidase subunit 5A, mitochondrial OS=Homo sapiens OX=9606 GN=COX5A PE=1 SV=2	4	1_1_1_1_	190
Q16695	9	10	10	12	0.00224392	0.00232235	0.00313488	0.00342835	1.17771	1.17771	1.07014	1.85759	24	28	66	69	0.338	0.338	0.316	0.456	Histone H3.1t OS=Homo sapiens OX=9606 GN=H3-4 PE=1 SV=3	4	1_1_1_1_	187
P23141	3	3	39	36	0.00011213	5.96824e-05	0.00103675	0.00104876	0.196741	0.199499	3.04576	3.04576	5	3	91	88	0.078	0.079	0.607	0.607	Liver carboxylesterase 1 OS=Homo sapiens OX=9606 GN=CES1 PE=1 SV=2	4	1_1_1_1_	187
P0CG38	9	10	19	18	0.000413995	0.000430213	0.000342517	0.000339438	0.114295	0.135011	0.1508	0.153453	35	41	57	54	0.047	0.055	0.061	0.062	POTE ankyrin domain family member I OS=Homo sapiens OX=9606 GN=POTEI PE=3 SV=1	4	1_1_1_1_	187
O75369	8	7	69	65	3.90947e-05	3.03458e-05	0.000225917	0.000210355	0.0914403	0.081434	1.31206	1.19786	8	7	91	81	0.038	0.034	0.364	0.342	Filamin-B OS=Homo sapiens OX=9606 GN=FLNB PE=1 SV=2	4	1_1_1_1_	187
P07737	14	13	17	19	0.00308807	0.00346456	0.00244548	0.00270293	4.71479	4.71479	5.96627	5.96627	34	43	53	56	0.757	0.757	0.843	0.843	Profilin-1 OS=Homo sapiens OX=9606 GN=PFN1 PE=1 SV=2	4	1_1_1_1_	186
P07148	6	5	10	12	0.00280343	0.00213165	0.00320444	0.00372451	2.19154	2.19154	4.80764	4.91562	28	24	63	70	0.504	0.504	0.764	0.772	Fatty acid-binding protein, liver OS=Homo sapiens OX=9606 GN=FABP1 PE=1 SV=1	4	1_1_1_1_	185
Q15084	10	11	27	31	0.000982566	0.00107672	0.000748743	0.00087538	1.03704	1.39883	2.83707	3.2658	34	42	51	57	0.309	0.38	0.584	0.63	Protein disulfide-isomerase A6 OS=Homo sapiens OX=9606 GN=PDIA6 PE=1 SV=1	4	1_1_1_1_	184
P02765	5	5	1	0	0.00367262	0.00236664	1.76015e-05	0	0.177606	0.177606	0.0447202	0	106	77	1	0	0.071	0.071	0.019	0	Alpha-2-HS-glycoprotein OS=Homo sapiens OX=9606 GN=AHSG PE=1 SV=2	3	1_1_1_0_	184
P68371	14	14	28	26	0.000885803	0.000684403	0.000870977	0.000956654	1.31206	1.46037	3.13048	3.13048	31	27	60	63	0.364	0.391	0.616	0.616	Tubulin beta-4B chain OS=Homo sapiens OX=9606 GN=TUBB4B PE=1 SV=1	4	1_1_1_1_	181
P54819	9	10	28	25	0.000851251	0.000755144	0.00197306	0.0021205	2.23594	1.61818	5.29506	5.1235	16	16	73	75	0.51	0.418	0.799	0.787	Adenylate kinase 2, mitochondrial OS=Homo sapiens OX=9606 GN=AK2 PE=1 SV=2	4	1_1_1_1_	180
P05387	14	14	18	17	0.00442281	0.00382538	0.00275241	0.00305548	4.48277	4.48277	5.44169	8.05733	40	39	49	52	0.739	0.739	0.809	0.957	60S acidic ribosomal protein P2 OS=Homo sapiens OX=9606 GN=RPLP2 PE=1 SV=1	4	1_1_1_1_	180
Q71UI9	8	5	8	8	0.00317889	0.00308437	0.00272521	0.00306191	2.45939	1.05116	2.45939	1.59418	32	35	54	58	0.539	0.312	0.539	0.414	Histone H2A.V OS=Homo sapiens OX=9606 GN=H2AZ2 PE=1 SV=3	4	1_1_1_1_	179
P0C0S5	8	5	8	8	0.00317889	0.00308437	0.00272521	0.00306191	2.45939	1.05116	2.45939	1.59418	32	35	54	58	0.539	0.312	0.539	0.414	Histone H2A.Z OS=Homo sapiens OX=9606 GN=H2AZ1 PE=1 SV=2	4	1_1_1_1_	179
P07437	15	14	26	25	0.000887799	0.000685944	0.00085839	0.000928371	1.50611	1.46604	2.2961	2.89045	31	27	59	61	0.399	0.392	0.518	0.59	Tubulin beta chain OS=Homo sapiens OX=9606 GN=TUBB PE=1 SV=2	4	1_1_1_1_	178
P62857	6	6	6	6	0.00939846	0.0119339	0.00271497	0.00225244	2.67282	2.67282	2.67282	2.67282	51	73	29	23	0.565	0.565	0.565	0.565	40S ribosomal protein S28 OS=Homo sapiens OX=9606 GN=RPS28 PE=1 SV=1	4	1_1_1_1_	176
P31946	18	15	17	14	0.00268784	0.00238438	0.00105037	0.000879001	3.73151	3.03645	2.25087	1.7227	52	52	40	32	0.675	0.606	0.512	0.435	14-3-3 protein beta/alpha OS=Homo sapiens OX=9606 GN=YWHAB PE=1 SV=3	4	1_1_1_1_	176
P09972	5	5	35	29	0.000209597	0.000216923	0.00143747	0.00150369	0.51008	0.671091	3.74242	3.74242	6	7	81	81	0.179	0.223	0.676	0.676	Fructose-bisphosphate aldolase C OS=Homo sapiens OX=9606 GN=ALDOC PE=1 SV=2	4	1_1_1_1_	175
P62258	26	19	28	26	0.00209433	0.0016367	0.00126662	0.00119247	3.85288	3.85288	3.85288	2.70681	42	37	50	45	0.686	0.686	0.686	0.569	14-3-3 protein epsilon OS=Homo sapiens OX=9606 GN=YWHAE PE=1 SV=1	4	1_1_1_1_	174
P14618	13	10	33	36	0.000454983	0.000361129	0.000802906	0.000916247	1.30675	0.749847	3.03645	3.05509	19	17	66	72	0.363	0.243	0.606	0.608	Pyruvate kinase PKM OS=Homo sapiens OX=9606 GN=PKM PE=1 SV=4	4	1_1_1_1_	174
P02533	23	24	9	9	0.00137393	0.0013144	0.000465321	0.00047244	1.66686	1.56448	0.309182	0.294196	51	55	34	33	0.426	0.409	0.117	0.112	Keratin, type I cytoskeletal 14 OS=Homo sapiens OX=9606 GN=KRT14 PE=1 SV=4	4	1_1_1_1_	173
Q99497	16	16	23	24	0.00181651	0.00161142	0.00201653	0.00210943	4.17607	3.1115	4.91562	4.8479	27	27	59	59	0.714	0.614	0.772	0.767	Parkinson disease protein 7 OS=Homo sapiens OX=9606 GN=PARK7 PE=1 SV=2	4	1_1_1_1_	172
P31949	7	5	9	10	0.00448072	0.00515656	0.00276846	0.00263857	2.64754	1.86418	3.64515	6.36207	37	48	45	41	0.562	0.457	0.667	0.867	Protein S100-A11 OS=Homo sapiens OX=9606 GN=S100A11 PE=1 SV=2	4	1_1_1_1_	171
P29966	8	8	23	22	0.000727698	0.000679516	0.00118688	0.00142474	0.840772	0.840772	2.94457	2.31894	19	20	61	70	0.265	0.265	0.596	0.521	Myristoylated alanine-rich C-kinase substrate OS=Homo sapiens OX=9606 GN=MARCKS PE=1 SV=4	4	1_1_1_1_	170
P11021	10	10	32	37	0.00034997	0.000344953	0.000572883	0.00076459	0.671091	0.659587	1.81838	2.05492	18	20	58	74	0.223	0.22	0.45	0.485	Endoplasmic reticulum chaperone BiP OS=Homo sapiens OX=9606 GN=HSPA5 PE=1 SV=2	4	1_1_1_1_	170
contaminant_GR78_HUMAN	10	10	32	37	0.000350506	0.000345481	0.00057376	0.000765761	0.674943	0.663413	1.81838	2.05492	18	20	58	74	0.224	0.221	0.45	0.485	owl|P11021| 78 KD GLUCOSE REGULATED PROTEIN PRECURSOR (GRP 78) (IMMUNOGLOBULIN...	4	1_1_1_1_	170
P39019	11	13	14	13	0.00315697	0.00280054	0.0024057	0.0020039	1.99226	2.50752	2.23594	2.79315	36	36	54	43	0.476	0.545	0.51	0.579	40S ribosomal protein S19 OS=Homo sapiens OX=9606 GN=RPS19 PE=1 SV=2	4	1_1_1_1_	169
P20962	1	3	5	6	0.000623312	0.000663528	0.00487648	0.00536611	0.282331	0.678804	0.717908	1.76058	5	6	77	81	0.108	0.225	0.235	0.441	Parathymosin OS=Homo sapiens OX=9606 GN=PTMS PE=1 SV=2	4	1_1_1_1_	169
A6NMY6	17	18	24	26	0.0012378	0.00109805	0.00093371	0.00101659	1.78612	2.06902	1.86418	2.02691	33	33	49	51	0.445	0.487	0.457	0.481	Putative annexin A2-like protein OS=Homo sapiens OX=9606 GN=ANXA2P2 PE=5 SV=2	4	1_1_1_1_	166
P30044	12	12	21	20	0.00148546	0.00110691	0.00175077	0.00192615	2.63915	2.63915	2.79315	2.67282	25	21	58	61	0.561	0.561	0.579	0.565	Peroxiredoxin-5, mitochondrial OS=Homo sapiens OX=9606 GN=PRDX5 PE=1 SV=4	4	1_1_1_1_	165
P09493	22	20	21	21	0.00192524	0.00182704	0.000796096	0.000975529	1.36048	1.12324	1.89068	1.66686	43	46	35	41	0.373	0.327	0.461	0.426	Tropomyosin alpha-1 chain OS=Homo sapiens OX=9606 GN=TPM1 PE=1 SV=2	4	1_1_1_1_	165
P16403	11	11	13	14	0.00161183	0.00148281	0.00166801	0.00171312	0.506607	0.794734	0.832314	0.853532	27	28	55	54	0.178	0.254	0.263	0.268	Histone H1.2 OS=Homo sapiens OX=9606 GN=H1-2 PE=1 SV=2	4	1_1_1_1_	164
P00367	15	15	29	32	0.000501331	0.000384085	0.000706173	0.000750813	1.06538	1.05116	2.33426	2.4914	22	19	61	62	0.315	0.312	0.523	0.543	Glutamate dehydrogenase 1, mitochondrial OS=Homo sapiens OX=9606 GN=GLUD1 PE=1 SV=2	4	1_1_1_1_	164
P56385	8	8	6	7	0.00479137	0.0058852	0.00421288	0.0054842	3.19759	3.19759	3.19759	3.19759	26	36	45	56	0.623	0.623	0.623	0.623	ATP synthase subunit e, mitochondrial OS=Homo sapiens OX=9606 GN=ATP5ME PE=1 SV=2	4	1_1_1_1_	163
P53999	7	10	18	17	0.00160196	0.00133228	0.00350963	0.00335206	2.13329	2.19154	2.31131	2.31131	16	15	69	63	0.496	0.504	0.52	0.52	Activated RNA polymerase II transcriptional coactivator p15 OS=Homo sapiens OX=9606 GN=SUB1 PE=1 SV=3	4	1_1_1_1_	163
P31948	10	14	40	48	0.000351259	0.000373922	0.000701888	0.000883554	0.713957	0.81134	1.83792	2.67282	15	18	59	71	0.234	0.258	0.453	0.565	Stress-induced-phosphoprotein 1 OS=Homo sapiens OX=9606 GN=STIP1 PE=1 SV=1	4	1_1_1_1_	163
contaminant_KERATIN05	21	22	9	9	0.00124186	0.00119745	0.000466309	0.000473443	1.30675	1.2182	0.309182	0.297179	46	50	34	33	0.363	0.346	0.117	0.113	no description	4	1_1_1_1_	163
P63104	13	14	20	20	0.00269881	0.00188767	0.000922821	0.000937751	2.52371	3.37522	3.16869	3.16869	52	41	35	34	0.547	0.641	0.62	0.62	14-3-3 protein zeta/delta OS=Homo sapiens OX=9606 GN=YWHAZ PE=1 SV=1	4	1_1_1_1_	162
P40926	12	10	18	21	0.000978121	0.000800945	0.00103203	0.00113955	1.74157	1.36048	3.09261	3.09261	26	24	54	57	0.438	0.373	0.612	0.612	Malate dehydrogenase, mitochondrial OS=Homo sapiens OX=9606 GN=MDH2 PE=1 SV=3	4	1_1_1_1_	161
Q15365	10	10	27	25	0.000857229	0.000760447	0.00101614	0.00102499	1.47172	1.29087	5.65273	4.95662	24	24	56	54	0.393	0.36	0.823	0.775	Poly(rC)-binding protein 1 OS=Homo sapiens OX=9606 GN=PCBP1 PE=1 SV=2	4	1_1_1_1_	158
P22392	13	14	14	19	0.00284427	0.00281999	0.00169993	0.00200052	4.45758	5.06736	3.90908	5.06736	34	38	40	45	0.737	0.783	0.691	0.783	Nucleoside diphosphate kinase B OS=Homo sapiens OX=9606 GN=NME2 PE=1 SV=1	4	1_1_1_1_	157
P11142	13	17	26	30	0.000531456	0.000593683	0.000479981	0.000502092	0.761976	0.94536	1.34423	1.76058	27	34	48	48	0.246	0.289	0.37	0.441	Heat shock cognate 71 kDa protein OS=Homo sapiens OX=9606 GN=HSPA8 PE=1 SV=1	4	1_1_1_1_	157
P09429	9	11	19	23	0.000887133	0.00136409	0.00165249	0.00191719	1.208	1.40436	1.88403	2.65595	15	26	55	61	0.344	0.381	0.46	0.563	High mobility group protein B1 OS=Homo sapiens OX=9606 GN=HMGB1 PE=1 SV=3	4	1_1_1_1_	157
O75874	12	14	24	27	0.00070642	0.000626665	0.000811369	0.000963	1.20293	1.47742	2.5156	2.53183	23	23	52	59	0.343	0.394	0.546	0.548	Isocitrate dehydrogenase [NADP] cytoplasmic OS=Homo sapiens OX=9606 GN=IDH1 PE=1 SV=2	4	1_1_1_1_	157
P62424	15	14	22	23	0.00138628	0.00127218	0.00109281	0.00127017	1.61216	1.61216	2.08319	2.50752	29	30	45	50	0.417	0.417	0.489	0.545	60S ribosomal protein L7a OS=Homo sapiens OX=9606 GN=RPL7A PE=1 SV=2	4	1_1_1_1_	154
P25398	7	8	16	18	0.00144495	0.00145272	0.00269156	0.00342985	1.34963	1.52348	3.1115	3.1115	15	17	55	67	0.371	0.402	0.614	0.614	40S ribosomal protein S12 OS=Homo sapiens OX=9606 GN=RPS12 PE=1 SV=3	4	1_1_1_1_	154
P07339	11	14	22	22	0.000740713	0.000793979	0.000752592	0.000852866	1.02302	1.2856	1.71644	2.19889	24	29	48	52	0.306	0.359	0.434	0.505	Cathepsin D OS=Homo sapiens OX=9606 GN=CTSD PE=1 SV=1	4	1_1_1_1_	153
Q06323	19	16	19	21	0.00188946	0.00126843	0.0010896	0.0012212	4.5847	3.1115	3.60257	3.60257	37	28	42	45	0.747	0.614	0.663	0.663	Proteasome activator complex subunit 1 OS=Homo sapiens OX=9606 GN=PSME1 PE=1 SV=1	4	1_1_1_1_	152
P47985	5	6	6	7	0.00185629	0.00214072	0.000683696	0.000764514	0.725838	0.725838	0.725838	1.0797	40	52	29	31	0.237	0.237	0.237	0.318	Cytochrome b-c1 complex subunit Rieske, mitochondrial OS=Homo sapiens OX=9606 GN=UQCRFS1 PE=1 SV=2	4	1_1_1_1_	152
P10606	10	11	16	15	0.00275997	0.00236092	0.00255385	0.00240959	2.42768	2.42768	2.54813	2.54813	28	27	51	46	0.535	0.535	0.55	0.55	Cytochrome c oxidase subunit 5B, mitochondrial OS=Homo sapiens OX=9606 GN=COX5B PE=1 SV=2	4	1_1_1_1_	152
P04080	6	6	13	11	0.00233551	0.00241714	0.00428453	0.00330971	2.55631	3.09261	5.71429	4.82103	18	21	65	48	0.551	0.612	0.827	0.765	Cystatin-B OS=Homo sapiens OX=9606 GN=CSTB PE=1 SV=2	4	1_1_1_1_	152
P0C7P4	5	6	6	6	0.00179725	0.00207265	0.000661953	0.000716324	0.698244	0.698244	0.698244	0.698244	40	52	29	30	0.23	0.23	0.23	0.23	Putative cytochrome b-c1 complex subunit Rieske-like protein 1 OS=Homo sapiens OX=9606 GN=UQCRFS1P1 PE=5 SV=1	4	1_1_1_1_	151
Q6NXT2	6	7	8	8	0.00160122	0.00158755	0.00272745	0.00285309	0.815516	0.815516	0.97697	0.97697	17	19	57	57	0.259	0.259	0.296	0.296	Histone H3.3C OS=Homo sapiens OX=9606 GN=H3-5 PE=1 SV=3	4	1_1_1_1_	150
P30046	9	9	14	14	0.00301725	0.00258101	0.00262769	0.00269148	2.69828	2.69828	6.76247	2.69828	28	27	48	47	0.568	0.568	0.89	0.568	D-dopachrome decarboxylase OS=Homo sapiens OX=9606 GN=DDT PE=1 SV=3	4	1_1_1_1_	150
P08708	7	7	16	17	0.00131865	0.00116977	0.0031581	0.00280304	1.30675	1.73527	2.98107	2.35738	14	14	66	56	0.363	0.437	0.6	0.526	40S ribosomal protein S17 OS=Homo sapiens OX=9606 GN=RPS17 PE=1 SV=2	4	1_1_1_1_	150
P00441	2	4	14	14	0.000247706	0.000585972	0.00322987	0.00272048	0.901078	1.34423	4.33335	4.33335	3	8	77	62	0.279	0.37	0.727	0.727	Superoxide dismutase [Cu-Zn] OS=Homo sapiens OX=9606 GN=SOD1 PE=1 SV=2	4	1_1_1_1_	150
Q01995	20	21	0	0	0.00430178	0.00454566	0	0	4.3827	4.90201	0	0	68	81	0	0	0.731	0.771	0	0	Transgelin OS=Homo sapiens OX=9606 GN=TAGLN PE=1 SV=4	2	1_1_0_0_	149
P60903	5	6	12	11	0.004457	0.00418638	0.00253062	0.00285619	2.5156	2.87258	3.25598	3.25598	34	36	38	41	0.546	0.588	0.629	0.629	Protein S100-A10 OS=Homo sapiens OX=9606 GN=S100A10 PE=1 SV=2	4	1_1_1_1_	149
P30040	9	9	15	14	0.00121797	0.00103724	0.00126225	0.00126862	1.39332	1.11836	2.28852	2.28852	25	24	51	49	0.379	0.326	0.517	0.517	Endoplasmic reticulum resident protein 29 OS=Homo sapiens OX=9606 GN=ERP29 PE=1 SV=4	4	1_1_1_1_	149
contaminant_GR78_RAT	9	9	29	34	0.000330527	0.000327706	0.000483987	0.000661267	0.570363	0.559552	1.50611	1.66073	17	19	49	64	0.196	0.193	0.399	0.425	owl|P06761| 78 KD GLUCOSE REGULATED PROTEIN PRECURSOR (GRP 78) (IMMUNOGLOBULIN...	4	1_1_1_1_	149
contaminant_GR78_MOUSE	9	9	29	34	0.000330022	0.000327205	0.000483248	0.000660257	0.566751	0.555966	1.50035	1.65461	17	19	49	64	0.195	0.192	0.398	0.424	owl|P20029| 78 KD GLUCOSE REGULATED PROTEIN PRECURSOR (GRP 78) (IMMUNOGLOBULIN...	4	1_1_1_1_	149
contaminant_GR78_MESAU	9	9	29	34	0.000330527	0.000327706	0.000483987	0.000661267	0.570363	0.559552	1.50611	1.66073	17	19	49	64	0.196	0.193	0.399	0.425	owl|P07823| 78 KD GLUCOSE REGULATED PROTEIN PRECURSOR (GRP 78) (IMMUNOGLOBULIN...	4	1_1_1_1_	149
P07602	8	7	17	18	0.000242663	0.00019374	0.00082596	0.000786635	0.485936	0.479108	1.1677	1.14783	10	9	67	61	0.172	0.17	0.336	0.332	Prosaposin OS=Homo sapiens OX=9606 GN=PSAP PE=1 SV=2	4	1_1_1_1_	147
P04350	10	10	20	19	0.000773244	0.000584323	0.000669253	0.000776179	0.862087	0.981527	1.91072	1.91072	27	23	46	51	0.27	0.297	0.464	0.464	Tubulin beta-4A chain OS=Homo sapiens OX=9606 GN=TUBB4A PE=1 SV=2	4	1_1_1_1_	147
P61247	10	12	22	27	0.000722475	0.000939998	0.00127237	0.00143337	1.24905	1.56448	2.96278	3.40555	15	22	52	56	0.352	0.409	0.598	0.644	40S ribosomal protein S3a OS=Homo sapiens OX=9606 GN=RPS3A PE=1 SV=2	4	1_1_1_1_	145
P50502	11	9	19	19	0.000827029	0.000519673	0.000927823	0.000933939	0.832314	0.729816	1.32274	1.22331	24	17	53	51	0.263	0.238	0.366	0.347	Hsc70-interacting protein OS=Homo sapiens OX=9606 GN=ST13 PE=1 SV=2	4	1_1_1_1_	145
P09525	8	8	24	26	0.000438468	0.000459685	0.001215	0.00129215	1.13305	0.901078	4.06991	2.97192	11	13	60	61	0.329	0.279	0.705	0.599	Annexin A4 OS=Homo sapiens OX=9606 GN=ANXA4 PE=1 SV=4	4	1_1_1_1_	145
P30050	9	10	14	14	0.00138715	0.00116218	0.0019575	0.00241625	2.50752	2.87258	3.44631	3.32514	18	17	50	59	0.545	0.588	0.648	0.636	60S ribosomal protein L12 OS=Homo sapiens OX=9606 GN=RPL12 PE=1 SV=1	4	1_1_1_1_	144
P02768	17	17	6	8	0.00114837	0.00129655	8.48571e-05	0.000122053	0.492794	0.527566	0.250259	0.342765	55	70	8	11	0.174	0.184	0.097	0.128	Albumin OS=Homo sapiens OX=9606 GN=ALB PE=1 SV=2	4	1_1_1_1_	144
P16402	11	11	12	12	0.00155349	0.00142914	0.0012861	0.00134535	0.485936	0.75388	0.633052	0.633052	27	28	44	44	0.172	0.244	0.213	0.213	Histone H1.3 OS=Homo sapiens OX=9606 GN=H1-3 PE=1 SV=2	4	1_1_1_1_	143
P10412	11	11	12	12	0.00156767	0.00144219	0.00129785	0.00135764	0.492794	0.766038	0.64059	0.64059	27	28	44	44	0.174	0.247	0.215	0.215	Histone H1.4 OS=Homo sapiens OX=9606 GN=H1-4 PE=1 SV=2	4	1_1_1_1_	143
O14745	10	9	20	24	0.00085244	0.000787707	0.000811979	0.000924885	1.32274	1.17771	1.96483	2.10456	24	25	45	49	0.366	0.338	0.472	0.492	Na(+)/H(+) exchange regulatory cofactor NHE-RF1 OS=Homo sapiens OX=9606 GN=SLC9A3R1 PE=1 SV=4	4	1_1_1_1_	143
P68363	13	18	23	25	0.000592077	0.000650287	0.000673189	0.000719183	1.25424	1.92415	2.3037	2.97192	21	26	47	48	0.353	0.466	0.519	0.599	Tubulin alpha-1B chain OS=Homo sapiens OX=9606 GN=TUBA1B PE=1 SV=1	4	1_1_1_1_	142
P07951	17	17	15	16	0.00170138	0.00166816	0.000682368	0.000761388	0.749847	0.749847	0.749847	0.749847	38	42	30	32	0.243	0.243	0.243	0.243	Tropomyosin beta chain OS=Homo sapiens OX=9606 GN=TPM2 PE=1 SV=1	4	1_1_1_1_	142
P07910	8	8	17	18	0.000831083	0.000737253	0.00105551	0.0011483	0.694338	0.694338	1.66073	1.77971	20	20	50	52	0.229	0.229	0.425	0.444	Heterogeneous nuclear ribonucleoproteins C1/C2 OS=Homo sapiens OX=9606 GN=HNRNPC PE=1 SV=4	4	1_1_1_1_	142
P04259	19	21	10	9	0.000969449	0.000939998	0.000309243	0.000299527	1.37684	1.45471	0.321296	0.261828	43	47	27	25	0.376	0.39	0.121	0.101	Keratin, type II cytoskeletal 6B OS=Homo sapiens OX=9606 GN=KRT6B PE=1 SV=5	4	1_1_1_1_	142
O43399	11	13	15	13	0.00179006	0.00175223	0.00141111	0.00118089	1.85759	2.53997	2.57273	2.57273	29	32	45	36	0.456	0.549	0.553	0.553	Tumor protein D54 OS=Homo sapiens OX=9606 GN=TPD52L2 PE=1 SV=2	4	1_1_1_1_	142
P54727	12	14	21	19	0.000870503	0.000799802	0.000679142	0.000677384	0.95434	1.15278	2.4914	1.74157	28	29	43	41	0.291	0.333	0.543	0.438	UV excision repair protein RAD23 homolog B OS=Homo sapiens OX=9606 GN=RAD23B PE=1 SV=1	4	1_1_1_1_	141
P27348	16	19	17	17	0.00192031	0.00197975	0.000790989	0.000827427	2.55631	3.09261	2.2961	2.06196	37	43	30	30	0.551	0.612	0.518	0.486	14-3-3 protein theta OS=Homo sapiens OX=9606 GN=YWHAQ PE=1 SV=1	4	1_1_1_1_	140
P13647	24	28	9	7	0.000991383	0.00101329	0.000251821	0.000206156	1.42661	1.62422	0.253141	0.158777	46	53	23	18	0.385	0.419	0.098	0.064	Keratin, type II cytoskeletal 5 OS=Homo sapiens OX=9606 GN=KRT5 PE=1 SV=3	4	1_1_1_1_	140
P0CG39	6	7	16	15	0.000294002	0.000315144	0.0002676	0.000286438	0.0914403	0.111732	0.129796	0.1324	24	29	43	44	0.038	0.046	0.053	0.054	POTE ankyrin domain family member J OS=Homo sapiens OX=9606 GN=POTEJ PE=3 SV=1	4	1_1_1_1_	140
P07195	16	17	18	16	0.000989834	0.00104694	0.000773622	0.000869954	2.11889	2.11889	1.91072	1.87078	26	31	40	43	0.494	0.494	0.464	0.458	L-lactate dehydrogenase B chain OS=Homo sapiens OX=9606 GN=LDHB PE=1 SV=2	4	1_1_1_1_	140
P32119	7	6	14	17	0.00083486	0.000569696	0.00205537	0.00180878	0.766038	0.832314	2.50752	3.69894	13	10	63	53	0.247	0.263	0.545	0.672	Peroxiredoxin-2 OS=Homo sapiens OX=9606 GN=PRDX2 PE=1 SV=5	4	1_1_1_1_	139
P08779	14	18	6	6	0.00102155	0.001097	0.000382395	0.000385724	0.667247	1.11836	0.233105	0.227439	38	46	28	27	0.222	0.326	0.091	0.089	Keratin, type I cytoskeletal 16 OS=Homo sapiens OX=9606 GN=KRT16 PE=1 SV=4	4	1_1_1_1_	139
contaminant_KERATIN17	24	27	9	7	0.000991383	0.000994167	0.000251821	0.000206156	1.42661	1.51189	0.253141	0.158777	46	52	23	18	0.385	0.4	0.098	0.064	no description	4	1_1_1_1_	139
Q9BVA1	12	11	23	21	0.000685783	0.000532313	0.000711298	0.00066814	1.04174	1.07491	1.79898	2.02691	24	21	49	44	0.31	0.317	0.447	0.481	Tubulin beta-2B chain OS=Homo sapiens OX=9606 GN=TUBB2B PE=1 SV=1	4	1_1_1_1_	138
Q13885	12	11	23	21	0.000685783	0.000532313	0.000711298	0.00066814	1.04174	1.07491	1.79898	2.02691	24	21	49	44	0.31	0.317	0.447	0.481	Tubulin beta-2A chain OS=Homo sapiens OX=9606 GN=TUBB2A PE=1 SV=1	4	1_1_1_1_	138
P22307	6	9	21	18	0.00023246	0.000309323	0.000684946	0.000679438	0.294196	0.309182	0.749847	0.629296	10	15	58	55	0.112	0.117	0.243	0.212	Sterol carrier protein 2 OS=Homo sapiens OX=9606 GN=SCP2 PE=1 SV=2	4	1_1_1_1_	138
Q9BQE3	13	17	22	22	0.000594715	0.000628061	0.000647413	0.000677237	1.25944	1.93765	2.10456	2.02691	21	25	45	45	0.354	0.468	0.492	0.481	Tubulin alpha-1C chain OS=Homo sapiens OX=9606 GN=TUBA1C PE=1 SV=1	4	1_1_1_1_	136
P56381	3	4	3	3	0.0119676	0.00729881	0.00341987	0.0037099	1.82488	2.53997	1.82488	1.82488	48	33	27	28	0.451	0.549	0.451	0.451	ATP synthase subunit epsilon, mitochondrial OS=Homo sapiens OX=9606 GN=ATP5F1E PE=1 SV=2	4	1_1_1_1_	136
P14625	7	5	40	41	0.000126681	7.02364e-05	0.00049876	0.000513321	0.202264	0.169499	1.72898	1.78612	8	5	62	61	0.08	0.068	0.436	0.445	Endoplasmin OS=Homo sapiens OX=9606 GN=HSP90B1 PE=1 SV=1	4	1_1_1_1_	136
A6NHG4	8	8	13	13	0.00237231	0.00202029	0.00212111	0.00216839	1.61818	1.61818	4.02343	1.61818	25	24	44	43	0.418	0.418	0.701	0.418	D-dopachrome decarboxylase-like protein OS=Homo sapiens OX=9606 GN=DDTL PE=2 SV=1	4	1_1_1_1_	136
Q96FQ6	8	9	12	11	0.00148143	0.00186174	0.00338666	0.00341146	2.12608	2.12608	3.7863	3.7863	12	17	54	52	0.495	0.495	0.68	0.68	Protein S100-A16 OS=Homo sapiens OX=9606 GN=S100A16 PE=1 SV=1	4	1_1_1_1_	135
Q5VTU8	3	3	3	3	0.0119676	0.00707763	0.00341987	0.0037099	1.82488	1.82488	1.82488	1.82488	48	32	27	28	0.451	0.451	0.451	0.451	ATP synthase subunit epsilon-like protein, mitochondrial OS=Homo sapiens OX=9606 GN=ATP5F1EP2 PE=1 SV=1	4	1_1_1_1_	135
Q13813	3	5	58	56	1.54315e-05	2.28155e-05	0.000175082	0.000164013	0.0327615	0.0495424	1.06063	1.06063	3	5	67	60	0.014	0.021	0.314	0.314	Spectrin alpha chain, non-erythrocytic 1 OS=Homo sapiens OX=9606 GN=SPTAN1 PE=1 SV=3	4	1_1_1_1_	135
P62269	12	10	13	12	0.00225869	0.00200368	0.00195492	0.00155596	2.21366	1.71644	2.41193	2.06902	27	27	46	35	0.507	0.434	0.533	0.487	40S ribosomal protein S18 OS=Homo sapiens OX=9606 GN=RPS18 PE=1 SV=3	4	1_1_1_1_	135
Q9Y2B0	13	13	24	20	0.00146718	0.00123956	0.00170367	0.00167077	3.0738	3.1783	5.83912	4.30884	21	20	48	45	0.61	0.621	0.835	0.725	Protein canopy homolog 2 OS=Homo sapiens OX=9606 GN=CNPY2 PE=1 SV=1	4	1_1_1_1_	134
O60664	8	8	28	28	0.000380881	0.000311889	0.000818632	0.000840773	0.940886	0.940886	3.14954	3.3451	13	12	55	54	0.288	0.288	0.618	0.638	Perilipin-3 OS=Homo sapiens OX=9606 GN=PLIN3 PE=1 SV=3	4	1_1_1_1_	134
O00151	16	16	18	19	0.00123677	0.000959998	0.00078538	0.000698325	2.2434	2.33426	3.83059	4.14044	32	28	40	34	0.511	0.523	0.684	0.711	PDZ and LIM domain protein 1 OS=Homo sapiens OX=9606 GN=PDLIM1 PE=1 SV=4	4	1_1_1_1_	134
P35754	6	6	12	13	0.00131954	0.00127698	0.00359552	0.00325116	2.22849	1.28034	5.06736	5.76083	11	12	59	51	0.509	0.358	0.783	0.83	Glutaredoxin-1 OS=Homo sapiens OX=9606 GN=GLRX PE=1 SV=2	4	1_1_1_1_	133
P09327	4	5	36	42	6.15021e-05	6.81981e-05	0.000499908	0.000482082	0.188502	0.191242	1.83139	2.25837	4	5	64	59	0.075	0.076	0.452	0.513	Villin-1 OS=Homo sapiens OX=9606 GN=VIL1 PE=1 SV=4	4	1_1_1_1_	132
Q71U36	12	17	21	22	0.000563883	0.000600265	0.000615896	0.000659251	1.09894	1.7227	1.8774	2.45939	20	24	43	44	0.322	0.435	0.459	0.539	Tubulin alpha-1A chain OS=Homo sapiens OX=9606 GN=TUBA1A PE=1 SV=1	4	1_1_1_1_	131
P62888	9	11	16	15	0.0022114	0.00205982	0.00224687	0.00293797	3.58142	3.58142	3.67735	3.67735	20	21	40	50	0.661	0.661	0.67	0.67	60S ribosomal protein L30 OS=Homo sapiens OX=9606 GN=RPL30 PE=1 SV=2	4	1_1_1_1_	131
P09211	9	10	14	15	0.00121101	0.00123543	0.00135347	0.00141582	2.3037	2.06196	2.60579	2.60579	20	23	44	44	0.519	0.486	0.557	0.557	Glutathione S-transferase P OS=Homo sapiens OX=9606 GN=GSTP1 PE=1 SV=2	4	1_1_1_1_	131
P02538	21	24	9	8	0.000901813	0.000899998	0.000286336	0.000251602	1.64241	1.74157	0.267652	0.210598	40	45	25	21	0.422	0.438	0.103	0.083	Keratin, type II cytoskeletal 6A OS=Homo sapiens OX=9606 GN=KRT6A PE=1 SV=3	4	1_1_1_1_	131
P49458	5	4	5	5	0.00517494	0.00183627	0.00307965	0.00314294	2.42768	1.69153	2.42768	2.52371	35	14	41	40	0.535	0.43	0.535	0.547	Signal recognition particle 9 kDa protein OS=Homo sapiens OX=9606 GN=SRP9 PE=1 SV=2	4	1_1_1_1_	130
Q04695	17	15	8	8	0.0010302	0.00104444	0.000418687	0.000406691	0.86638	0.713957	0.264736	0.258925	35	40	28	26	0.271	0.234	0.102	0.1	Keratin, type I cytoskeletal 17 OS=Homo sapiens OX=9606 GN=KRT17 PE=1 SV=2	4	1_1_1_1_	129
P48668	20	23	9	8	0.000879268	0.000879998	0.000286336	0.000251602	1.50611	1.60016	0.267652	0.210598	39	44	25	21	0.399	0.415	0.103	0.083	Keratin, type II cytoskeletal 6C OS=Homo sapiens OX=9606 GN=KRT6C PE=1 SV=3	4	1_1_1_1_	129
P27144	7	6	22	23	0.000627225	0.000455245	0.00147734	0.00175751	0.819701	0.625549	5.62216	5.62216	11	9	51	58	0.26	0.211	0.821	0.821	Adenylate kinase 4, mitochondrial OS=Homo sapiens OX=9606 GN=AK4 PE=1 SV=1	4	1_1_1_1_	129
contaminant_KERATIN12	17	15	8	8	0.00103259	0.00104687	0.000419659	0.000407634	0.86638	0.713957	0.264736	0.258925	35	40	28	26	0.271	0.234	0.102	0.1	no description	4	1_1_1_1_	129
P07919	5	5	11	10	0.00139732	0.000991646	0.0041172	0.00386133	2.36512	2.36512	3.67735	3.67735	10	8	58	52	0.527	0.527	0.67	0.67	Cytochrome b-c1 complex subunit 6, mitochondrial OS=Homo sapiens OX=9606 GN=UQCRH PE=1 SV=2	4	1_1_1_1_	128
contaminant_KERATIN08	12	14	6	6	0.000894699	0.000937993	0.000385657	0.000389014	0.472312	0.625549	0.235947	0.230269	33	39	28	27	0.168	0.211	0.092	0.09	no description	4	1_1_1_1_	127
P22626	12	15	20	17	0.000936557	0.000894728	0.000695384	0.000650847	1.30675	1.38232	1.83792	1.89734	26	28	38	34	0.363	0.377	0.453	0.462	Heterogeneous nuclear ribonucleoproteins A2/B1 OS=Homo sapiens OX=9606 GN=HNRNPA2B1 PE=1 SV=2	4	1_1_1_1_	126
O14737	6	6	9	9	0.00193277	0.00252671	0.00222215	0.00183799	1.65461	1.65461	2.43558	2.43558	19	28	43	34	0.424	0.424	0.536	0.536	Programmed cell death protein 5 OS=Homo sapiens OX=9606 GN=PDCD5 PE=1 SV=3	4	1_1_1_1_	124
P02649	21	23	9	6	0.00224628	0.00181476	0.0001834	0.000149215	2.38844	3.33511	0.96336	0.698244	56	51	9	7	0.53	0.637	0.293	0.23	Apolipoprotein E OS=Homo sapiens OX=9606 GN=APOE PE=1 SV=1	4	1_1_1_1_	123
P49773	8	10	16	15	0.00151376	0.0015219	0.00261466	0.00203792	2.86367	5.10942	6.06318	5.223	15	17	51	38	0.587	0.786	0.849	0.794	Adenosine 5'-monophosphoramidase HINT1 OS=Homo sapiens OX=9606 GN=HINT1 PE=1 SV=2	4	1_1_1_1_	121
P15531	9	9	12	16	0.00184041	0.00170684	0.00148744	0.0018227	1.93089	3.21697	4.05825	6.2778	22	23	35	41	0.467	0.625	0.704	0.862	Nucleoside diphosphate kinase A OS=Homo sapiens OX=9606 GN=NME1 PE=1 SV=1	4	1_1_1_1_	121
P14314	10	10	23	23	0.000361238	0.000363181	0.000526078	0.000588706	0.667247	0.559552	1.40436	1.40436	15	17	43	46	0.222	0.193	0.381	0.381	Glucosidase 2 subunit beta OS=Homo sapiens OX=9606 GN=PRKCSH PE=1 SV=2	4	1_1_1_1_	121
P09496	7	7	11	11	0.00107672	0.00122806	0.00104189	0.00089916	0.409289	0.409289	0.967886	0.967886	21	27	40	33	0.149	0.149	0.294	0.294	Clathrin light chain A OS=Homo sapiens OX=9606 GN=CLTA PE=1 SV=1	4	1_1_1_1_	121
P46782	9	9	13	14	0.00105963	0.00110588	0.00129828	0.00139121	1.15278	1.36048	2.19889	3.00867	17	20	41	42	0.333	0.373	0.505	0.603	40S ribosomal protein S5 OS=Homo sapiens OX=9606 GN=RPS5 PE=1 SV=4	4	1_1_1_1_	120
P20073	19	18	6	8	0.00132888	0.00122508	9.26603e-05	0.000124623	1.38232	1.22843	0.559552	0.698244	51	53	7	9	0.377	0.348	0.193	0.23	Annexin A7 OS=Homo sapiens OX=9606 GN=ANXA7 PE=1 SV=3	4	1_1_1_1_	120
P12074	1	1	7	8	0.000116657	0.000103486	0.00391141	0.00322368	0.402814	0.402814	3.20727	3.20727	1	1	66	52	0.147	0.147	0.624	0.624	Cytochrome c oxidase subunit 6A1, mitochondrial OS=Homo sapiens OX=9606 GN=COX6A1 PE=1 SV=4	4	1_1_1_1_	120
P04792	14	17	7	7	0.00310136	0.00253112	0.000409643	0.000362588	3.30527	2.98107	2.59749	1.1727	50	46	13	11	0.634	0.6	0.556	0.337	Heat shock protein beta-1 OS=Homo sapiens OX=9606 GN=HSPB1 PE=1 SV=2	4	1_1_1_1_	120
O00244	6	6	15	15	0.00243092	0.00199058	0.00493981	0.00427301	1.85759	1.85759	1.95801	1.95801	13	12	52	43	0.456	0.456	0.471	0.471	Copper transport protein ATOX1 OS=Homo sapiens OX=9606 GN=ATOX1 PE=1 SV=1	4	1_1_1_1_	120
P62750	7	7	15	15	0.00122265	0.00108461	0.00182198	0.00194923	1.18776	1.12324	1.6485	1.6485	15	15	44	45	0.34	0.327	0.423	0.423	60S ribosomal protein L23a OS=Homo sapiens OX=9606 GN=RPL23A PE=1 SV=1	4	1_1_1_1_	119
P48047	8	7	15	14	0.00131334	0.000953237	0.00127375	0.00117381	2.21366	1.61818	3.59198	2.99025	22	18	42	37	0.507	0.418	0.662	0.601	ATP synthase subunit O, mitochondrial OS=Homo sapiens OX=9606 GN=ATP5PO PE=1 SV=1	4	1_1_1_1_	119
P52272	8	8	24	26	0.000191604	0.000185424	0.00042475	0.000425804	0.396368	0.393157	1.07014	1.31206	11	12	48	46	0.145	0.144	0.316	0.364	Heterogeneous nuclear ribonucleoprotein M OS=Homo sapiens OX=9606 GN=HNRNPM PE=1 SV=3	4	1_1_1_1_	117
P06576	9	7	25	27	0.000384592	0.000170586	0.000549506	0.000613141	0.745822	0.465548	2.99025	3.16869	16	8	45	48	0.242	0.166	0.601	0.62	ATP synthase subunit beta, mitochondrial OS=Homo sapiens OX=9606 GN=ATP5F1B PE=1 SV=3	4	1_1_1_1_	117
O75947	11	10	16	15	0.00165855	0.00105093	0.00144442	0.00184672	4.97035	3.48745	4.40754	3.62381	21	15	36	44	0.776	0.652	0.733	0.665	ATP synthase subunit d, mitochondrial OS=Homo sapiens OX=9606 GN=ATP5PD PE=1 SV=3	4	1_1_1_1_	116
P50395	10	10	31	30	0.000342892	0.000278831	0.000653233	0.000713695	0.840772	0.958845	4.10505	3.50817	12	11	45	47	0.265	0.292	0.708	0.654	Rab GDP dissociation inhibitor beta OS=Homo sapiens OX=9606 GN=GDI2 PE=1 SV=2	4	1_1_1_1_	115
P06744	7	7	26	24	0.000182302	0.00016172	0.000601984	0.000569165	0.492794	0.499685	2.2961	1.62422	8	8	52	47	0.174	0.176	0.518	0.419	Glucose-6-phosphate isomerase OS=Homo sapiens OX=9606 GN=GPI PE=1 SV=4	4	1_1_1_1_	115
Q7RTV2	3	3	9	8	0.000630051	0.000660539	0.00133851	0.00130885	0.282331	0.282331	0.883649	0.770109	11	13	46	43	0.108	0.108	0.275	0.248	Glutathione S-transferase A5 OS=Homo sapiens OX=9606 GN=GSTA5 PE=1 SV=1	4	1_1_1_1_	113
P08238	13	13	26	28	0.000263444	0.000249281	0.00034797	0.000401333	0.545254	0.678804	1.28034	1.5293	15	16	39	43	0.189	0.225	0.358	0.403	Heat shock protein HSP 90-beta OS=Homo sapiens OX=9606 GN=HSP90AB1 PE=1 SV=4	4	1_1_1_1_	113
P06748	10	12	14	15	0.00108126	0.000997548	0.00068113	0.000689523	1.07014	1.74789	1.48313	2.11172	25	26	31	30	0.316	0.439	0.395	0.493	Nucleophosmin OS=Homo sapiens OX=9606 GN=NPM1 PE=1 SV=2	4	1_1_1_1_	112
Q9Y5L4	7	4	10	10	0.00267696	0.00178105	0.0025839	0.00270293	3.1783	2.35738	3.1783	3.1783	20	15	38	38	0.621	0.526	0.621	0.621	Mitochondrial import inner membrane translocase subunit Tim13 OS=Homo sapiens OX=9606 GN=TIMM13 PE=1 SV=1	4	1_1_1_1_	111
O95793	14	17	15	16	0.000639084	0.000645128	0.00026869	0.000292778	0.819701	1.00447	0.96336	1.13305	29	33	24	25	0.26	0.302	0.293	0.329	Double-stranded RNA-binding protein Staufen homolog 1 OS=Homo sapiens OX=9606 GN=STAU1 PE=1 SV=2	4	1_1_1_1_	111
Q562R1	4	5	7	6	0.00118363	0.000899998	0.000395144	0.000377404	0.285287	0.358313	0.425608	0.374042	35	30	23	21	0.109	0.133	0.154	0.138	Beta-actin-like protein 2 OS=Homo sapiens OX=9606 GN=ACTBL2 PE=1 SV=2	4	1_1_1_1_	109
P18077	7	6	11	11	0.00138715	0.00225599	0.0021141	0.00239578	1.31206	1.26464	2.50752	2.50752	12	22	36	39	0.364	0.355	0.545	0.545	60S ribosomal protein L35a OS=Homo sapiens OX=9606 GN=RPL35A PE=1 SV=2	4	1_1_1_1_	109
P78417	7	9	18	15	0.000791425	0.000889292	0.000964942	0.00106547	0.914256	1.83139	2.81066	2.81066	15	19	36	38	0.282	0.452	0.581	0.581	Glutathione S-transferase omega-1 OS=Homo sapiens OX=9606 GN=GSTO1 PE=1 SV=2	4	1_1_1_1_	108
Q8NFU3	3	3	14	14	0.000663421	0.00058852	0.00308944	0.00235037	0.584893	0.584893	6.4131	6.4131	6	6	55	40	0.2	0.2	0.87	0.87	Thiosulfateglutathione sulfurtransferase OS=Homo sapiens OX=9606 GN=TSTD1 PE=1 SV=3	4	1_1_1_1_	107
Q05639	6	7	7	7	0.000466878	0.00060907	0.000460414	0.000467029	0.282331	0.380384	0.361445	0.361445	17	25	33	32	0.108	0.14	0.134	0.134	Elongation factor 1-alpha 2 OS=Homo sapiens OX=9606 GN=EEF1A2 PE=1 SV=1	4	1_1_1_1_	107
P62829	5	6	9	10	0.00190733	0.00177257	0.00152265	0.00149626	1.06063	1.34963	2.31894	2.31894	21	22	33	31	0.314	0.371	0.521	0.521	60S ribosomal protein L23 OS=Homo sapiens OX=9606 GN=RPL23 PE=1 SV=1	4	1_1_1_1_	107
P61978	9	12	24	23	0.000357025	0.000389805	0.000558077	0.000554597	1.00447	1.2856	2.66438	2.58922	13	16	40	38	0.302	0.359	0.564	0.555	Heterogeneous nuclear ribonucleoprotein K OS=Homo sapiens OX=9606 GN=HNRNPK PE=1 SV=1	4	1_1_1_1_	107
P23396	11	10	19	19	0.000837239	0.000649875	0.000957	0.00114012	2.4914	2.02691	3.60257	4.15229	16	14	36	41	0.543	0.481	0.663	0.712	40S ribosomal protein S3 OS=Homo sapiens OX=9606 GN=RPS3 PE=1 SV=2	4	1_1_1_1_	107
Q02878	6	9	14	16	0.000397361	0.000587499	0.000919617	0.00096198	0.819701	1.11836	1.54683	1.85102	9	15	41	41	0.26	0.326	0.406	0.455	60S ribosomal protein L6 OS=Homo sapiens OX=9606 GN=RPL6 PE=1 SV=3	4	1_1_1_1_	106
Q92945	19	15	18	17	0.000536522	0.000396623	0.000227136	0.000237599	1.06538	0.923092	1.38781	1.18776	30	25	25	25	0.315	0.284	0.378	0.34	Far upstream element-binding protein 2 OS=Homo sapiens OX=9606 GN=KHSRP PE=1 SV=4	4	1_1_1_1_	105
Q15691	15	18	17	18	0.00137594	0.00130477	0.000554381	0.000554705	1.77971	2.78443	3.01791	3.09261	29	31	23	22	0.444	0.578	0.604	0.612	Microtubule-associated protein RP/EB family member 1 OS=Homo sapiens OX=9606 GN=MAPRE1 PE=1 SV=3	4	1_1_1_1_	105
contaminant_KERATIN21	16	20	6	7	0.00110415	0.00120067	0.000343796	0.000321777	2.2961	2.53997	0.285287	0.294196	31	38	19	17	0.518	0.549	0.109	0.112	no description	4	1_1_1_1_	105
P68036	11	10	17	18	0.0013211	0.00139168	0.00142618	0.00153575	2.40408	2.40408	3.9545	4.02343	16	19	34	35	0.532	0.532	0.695	0.701	Ubiquitin-conjugating enzyme E2 L3 OS=Homo sapiens OX=9606 GN=UBE2L3 PE=1 SV=1	4	1_1_1_1_	104
P11940	8	9	22	22	0.000319888	0.000283773	0.000365646	0.00038249	0.409289	0.51008	1.63027	1.5527	16	16	36	36	0.149	0.179	0.42	0.407	Polyadenylate-binding protein 1 OS=Homo sapiens OX=9606 GN=PABPC1 PE=1 SV=2	4	1_1_1_1_	104
Q6GMV3	9	12	20	19	0.00136238	0.00136971	0.00189178	0.001448	2.38065	3.46684	5.85488	5.85488	15	17	41	30	0.529	0.65	0.836	0.836	Putative peptidyl-tRNA hydrolase PTRHD1 OS=Homo sapiens OX=9606 GN=PTRHD1 PE=1 SV=1	4	1_1_1_1_	103
Q15942	12	11	8	5	0.00093366	0.00086769	0.000112933	8.26945e-05	1.10378	0.936422	0.65577	0.330454	42	44	10	7	0.323	0.287	0.219	0.124	Zyxin OS=Homo sapiens OX=9606 GN=ZYX PE=1 SV=1	4	1_1_1_1_	103
P63220	7	9	7	9	0.00275759	0.00271807	0.00225702	0.00293089	2.99945	2.99945	2.48337	2.48337	18	20	29	36	0.602	0.602	0.542	0.542	40S ribosomal protein S21 OS=Homo sapiens OX=9606 GN=RPS21 PE=1 SV=1	4	1_1_1_1_	103
P62249	9	10	10	9	0.00200314	0.00177698	0.00137159	0.00120336	2.36512	1.78612	1.97167	1.97167	23	23	31	26	0.527	0.445	0.473	0.473	40S ribosomal protein S16 OS=Homo sapiens OX=9606 GN=RPS16 PE=1 SV=2	4	1_1_1_1_	103
P08865	14	11	7	8	0.00189656	0.00141478	0.000218974	0.000274874	2.19889	1.84446	1.1677	1.11349	44	37	10	12	0.505	0.454	0.336	0.325	40S ribosomal protein SA OS=Homo sapiens OX=9606 GN=RPSA PE=1 SV=4	4	1_1_1_1_	103
O60361	7	8	7	10	0.0019491	0.00189372	0.00136739	0.00147971	2.35738	2.77572	1.97852	2.77572	21	23	29	30	0.526	0.577	0.474	0.577	Putative nucleoside diphosphate kinase OS=Homo sapiens OX=9606 GN=NME2P1 PE=5 SV=1	4	1_1_1_1_	103
Q01082	0	2	46	49	0	9.54312e-06	0.000131162	0.000148638	0	0.0327615	0.815516	0.887991	0	2	48	52	0	0.014	0.259	0.276	Spectrin beta chain, non-erythrocytic 1 OS=Homo sapiens OX=9606 GN=SPTBN1 PE=1 SV=2	3	0_1_1_1_	102
Q9Y281	5	6	10	8	0.000765998	0.00081542	0.00179005	0.00134332	0.538155	0.538155	0.892344	0.694338	10	12	46	33	0.187	0.187	0.277	0.229	Cofilin-2 OS=Homo sapiens OX=9606 GN=CFL2 PE=1 SV=1	4	1_1_1_1_	101
Q04760	10	9	13	18	0.0010366	0.000980867	0.00101811	0.00150571	1.58821	1.89734	2.81944	3.00867	15	16	29	41	0.413	0.462	0.582	0.603	Lactoylglutathione lyase OS=Homo sapiens OX=9606 GN=GLO1 PE=1 SV=4	4	1_1_1_1_	101
Q13509	8	8	15	13	0.000565136	0.000451199	0.00045936	0.000450488	0.577611	0.475707	0.803018	0.914256	20	18	32	30	0.198	0.169	0.256	0.282	Tubulin beta-3 chain OS=Homo sapiens OX=9606 GN=TUBB3 PE=1 SV=2	4	1_1_1_1_	100
P13804	10	8	19	19	0.000420034	0.000338738	0.000698351	0.000872567	1.52348	1.35505	4.29663	3.90908	11	10	36	43	0.402	0.372	0.724	0.691	Electron transfer flavoprotein subunit alpha, mitochondrial OS=Homo sapiens OX=9606 GN=ETFA PE=1 SV=1	4	1_1_1_1_	100
P62263	9	12	17	16	0.00151576	0.00156874	0.00141173	0.00120826	2.82825	3.06443	4.188	4.188	18	21	33	27	0.583	0.609	0.715	0.715	40S ribosomal protein S14 OS=Homo sapiens OX=9606 GN=RPS14 PE=1 SV=3	4	1_1_1_1_	99
P27797	8	9	25	22	0.000274437	0.000270503	0.000712586	0.000550957	0.823896	0.745822	3.4157	4.06991	9	10	46	34	0.261	0.242	0.645	0.705	Calreticulin OS=Homo sapiens OX=9606 GN=CALR PE=1 SV=1	4	1_1_1_1_	99
P06703	5	6	13	12	0.00226055	0.00250666	0.00265567	0.00195212	2.00608	2.59749	4.54626	4.54626	16	20	37	26	0.478	0.556	0.744	0.744	Protein S100-A6 OS=Homo sapiens OX=9606 GN=S100A6 PE=1 SV=1	4	1_1_1_1_	99
Q9NX24	5	6	11	11	0.0019946	0.00191686	0.00105551	0.00101581	1.58226	1.99916	4.64937	4.64937	24	26	25	23	0.412	0.477	0.752	0.752	H/ACA ribonucleoprotein complex subunit 2 OS=Homo sapiens OX=9606 GN=NHP2 PE=1 SV=1	4	1_1_1_1_	98
Q96PK6	13	14	12	12	0.000570205	0.000556411	0.000154493	0.000181811	0.721869	0.682674	0.614359	0.559552	30	33	16	18	0.236	0.226	0.208	0.193	RNA-binding protein 14 OS=Homo sapiens OX=9606 GN=RBM14 PE=1 SV=2	4	1_1_1_1_	97
P04181	8	11	24	19	0.000289648	0.000411115	0.000588587	0.000477168	0.610646	1.03236	3.64515	2.95367	10	16	40	31	0.207	0.308	0.667	0.597	Ornithine aminotransferase, mitochondrial OS=Homo sapiens OX=9606 GN=OAT PE=1 SV=1	4	1_1_1_1_	97
contaminant_KERATIN07	9	10	5	5	0.000698953	0.000715432	0.000286796	0.000285722	0.333522	0.468926	0.180321	0.174898	26	30	21	20	0.125	0.167	0.072	0.07	no description	4	1_1_1_1_	97
P63313	7	11	10	8	0.00520182	0.0069218	0.00425756	0.00337866	1.85102	2.69828	1.85102	1.0797	18	27	29	22	0.455	0.568	0.455	0.318	Thymosin beta-10 OS=Homo sapiens OX=9606 GN=TMSB10 PE=1 SV=2	4	1_1_1_1_	96
P0DPH8	9	13	16	17	0.000452109	0.000451199	0.00043065	0.000480521	0.774189	0.95434	1.43781	1.93089	16	18	30	32	0.249	0.291	0.387	0.467	Tubulin alpha-3D chain OS=Homo sapiens OX=9606 GN=TUBA3D PE=1 SV=1	4	1_1_1_1_	96
P0DPH7	9	13	16	17	0.000452109	0.000451199	0.00043065	0.000480521	0.774189	0.95434	1.43781	1.93089	16	18	30	32	0.249	0.291	0.387	0.467	Tubulin alpha-3C chain OS=Homo sapiens OX=9606 GN=TUBA3C PE=1 SV=1	4	1_1_1_1_	96
Q14247	1	2	25	28	2.31192e-05	6.15271e-05	0.000552015	0.000540586	0.0423174	0.0739894	1.60016	1.93089	1	3	47	44	0.018	0.031	0.415	0.467	Src substrate cortactin OS=Homo sapiens OX=9606 GN=CTTN PE=1 SV=2	4	1_1_1_1_	95
Q9H444	8	8	11	12	0.00107855	0.000906426	0.000807468	0.000874832	0.870682	0.870682	1.91072	1.91072	19	18	28	29	0.272	0.272	0.464	0.464	Charged multivesicular body protein 4b OS=Homo sapiens OX=9606 GN=CHMP4B PE=1 SV=1	4	1_1_1_1_	94
Q99623	13	12	15	15	0.00102065	0.000792239	0.000561717	0.000519794	1.67917	1.44343	2.3266	2.53183	24	21	26	23	0.428	0.388	0.522	0.548	Prohibitin-2 OS=Homo sapiens OX=9606 GN=PHB2 PE=1 SV=2	4	1_1_1_1_	94
P62851	4	6	7	7	0.00244139	0.00270719	0.00103356	0.00108117	1.05116	1.05116	1.05116	1.05116	24	30	20	20	0.312	0.312	0.312	0.312	40S ribosomal protein S25 OS=Homo sapiens OX=9606 GN=RPS25 PE=1 SV=1	4	1_1_1_1_	94
P08758	14	11	15	23	0.000834459	0.000669748	0.000484481	0.000633499	2.20627	1.5293	2.14051	2.57273	21	19	24	30	0.506	0.403	0.497	0.553	Annexin A5 OS=Homo sapiens OX=9606 GN=ANXA5 PE=1 SV=2	4	1_1_1_1_	94
Q96FJ2	5	5	11	11	0.00185733	0.00164764	0.00261293	0.00235367	0.81134	0.81134	3.48745	3.48745	13	13	36	31	0.258	0.258	0.652	0.652	Dynein light chain 2, cytoplasmic OS=Homo sapiens OX=9606 GN=DYNLL2 PE=1 SV=1	4	1_1_1_1_	93
P69905	6	7	8	9	0.00134319	0.00150929	0.00136474	0.00138002	1.21309	1.73527	1.21309	1.21309	15	19	30	29	0.345	0.437	0.345	0.345	Hemoglobin subunit alpha OS=Homo sapiens OX=9606 GN=HBA2 PE=1 SV=2	4	1_1_1_1_	93
P19012	8	8	5	5	0.00066924	0.00069263	0.000297488	0.000296374	0.273503	0.279381	0.188502	0.180321	24	28	21	20	0.105	0.107	0.075	0.072	Keratin, type I cytoskeletal 15 OS=Homo sapiens OX=9606 GN=KRT15 PE=1 SV=3	4	1_1_1_1_	93
contaminant_KERATIN06	8	8	5	5	0.00066924	0.00069263	0.000297488	0.000296374	0.273503	0.279381	0.188502	0.180321	24	28	21	20	0.105	0.107	0.075	0.072	no description	4	1_1_1_1_	93
Q9P2M7	9	9	29	31	0.000105699	9.37653e-05	0.000187939	0.000207831	0.216186	0.224616	0.958845	0.949845	10	10	35	37	0.085	0.088	0.292	0.29	Cingulin OS=Homo sapiens OX=9606 GN=CGN PE=1 SV=3	4	1_1_1_1_	92
Q15366	10	8	12	11	0.000661906	0.000494464	0.000530938	0.000499857	1.37137	1.04174	2.74111	2.0761	19	16	30	27	0.375	0.31	0.573	0.488	Poly(rC)-binding protein 2 OS=Homo sapiens OX=9606 GN=PCBP2 PE=1 SV=1	4	1_1_1_1_	92
P62942	9	8	10	9	0.00188379	0.00146222	0.001914	0.00187703	1.61216	1.61216	3.53942	3.53942	16	14	32	30	0.417	0.417	0.657	0.657	Peptidyl-prolyl cis-trans isomerase FKBP1A OS=Homo sapiens OX=9606 GN=FKBP1A PE=1 SV=2	4	1_1_1_1_	92
Q9NVS9	6	10	19	20	0.00034103	0.000475401	0.00096525	0.000880264	1.11836	1.68534	2.72392	2.72392	7	11	39	34	0.326	0.429	0.571	0.571	Pyridoxine-5'-phosphate oxidase OS=Homo sapiens OX=9606 GN=PNPO PE=1 SV=1	4	1_1_1_1_	91
Q8NFI4	8	7	12	11	0.000654731	0.000427966	0.000542689	0.000494438	0.577611	0.489361	0.798871	0.721869	19	14	31	27	0.198	0.173	0.255	0.236	Putative protein FAM10A5 OS=Homo sapiens OX=9606 GN=ST13P5 PE=5 SV=1	4	1_1_1_1_	91
Q15637	12	13	11	12	0.000577076	0.000529576	0.000161746	0.000169197	0.636817	0.584893	0.65577	0.636817	29	30	16	16	0.214	0.2	0.219	0.214	Splicing factor 1 OS=Homo sapiens OX=9606 GN=SF1 PE=1 SV=4	4	1_1_1_1_	91
P68366	9	13	16	17	0.000340596	0.000428035	0.000446991	0.000467582	0.713957	0.892344	1.11836	1.74157	12	17	31	31	0.234	0.277	0.326	0.438	Tubulin alpha-4A chain OS=Homo sapiens OX=9606 GN=TUBA4A PE=1 SV=1	4	1_1_1_1_	91
P63173	6	7	6	7	0.00454127	0.0041897	0.00184564	0.00193066	2.06196	2.38065	2.38065	2.16228	25	26	20	20	0.486	0.529	0.529	0.5	60S ribosomal protein L38 OS=Homo sapiens OX=9606 GN=RPL38 PE=1 SV=2	4	1_1_1_1_	91
P62273	4	5	5	5	0.0024977	0.00322285	0.00322987	0.00434399	2.03389	2.03389	2.03389	2.03389	11	16	28	36	0.482	0.482	0.482	0.482	40S ribosomal protein S29 OS=Homo sapiens OX=9606 GN=RPS29 PE=1 SV=2	4	1_1_1_1_	91
P55769	9	8	11	14	0.00129142	0.0010575	0.00161494	0.00179491	1.94442	1.94442	1.94442	3.87529	13	12	32	34	0.469	0.469	0.469	0.688	NHP2-like protein 1 OS=Homo sapiens OX=9606 GN=SNU13 PE=1 SV=3	4	1_1_1_1_	91
P12814	6	8	22	25	0.000142551	0.000139103	0.000260707	0.000257566	0.191242	0.258925	0.786488	0.949845	10	11	36	34	0.076	0.1	0.252	0.29	Alpha-actinin-1 OS=Homo sapiens OX=9606 GN=ACTN1 PE=1 SV=2	4	1_1_1_1_	91
Q14847	7	7	17	16	0.000487186	0.000388965	0.0009405	0.000854374	1.39332	1.39332	2.72392	2.56451	10	9	38	33	0.379	0.379	0.571	0.552	LIM and SH3 domain protein 1 OS=Homo sapiens OX=9606 GN=LASP1 PE=1 SV=2	4	1_1_1_1_	90
Q03154	3	1	21	23	9.34968e-05	2.7647e-05	0.000712472	0.000679045	0.273503	0.0641431	2.52371	2.82825	3	1	45	41	0.105	0.027	0.547	0.583	Aminoacylase-1 OS=Homo sapiens OX=9606 GN=ACY1 PE=1 SV=1	4	1_1_1_1_	90
P35232	13	16	13	13	0.00121546	0.00107823	0.00049873	0.000422333	3.0738	4.71479	2.77572	2.94457	26	26	21	17	0.61	0.757	0.577	0.596	Prohibitin 1 OS=Homo sapiens OX=9606 GN=PHB1 PE=1 SV=1	4	1_1_1_1_	90
P35221	9	13	25	29	0.000154383	0.000174304	0.000213899	0.000261044	0.3122	0.51008	1.18273	1.36048	11	14	30	35	0.118	0.179	0.339	0.373	Catenin alpha-1 OS=Homo sapiens OX=9606 GN=CTNNA1 PE=1 SV=1	4	1_1_1_1_	90
P16401	6	10	11	13	0.000393845	0.000798582	0.000886071	0.00107639	0.733804	1.04174	0.901078	0.901078	7	16	31	36	0.239	0.31	0.279	0.279	Histone H1.5 OS=Homo sapiens OX=9606 GN=H1-5 PE=1 SV=3	4	1_1_1_1_	90
O00299	10	12	13	13	0.00094971	0.00102971	0.000670098	0.000700967	1.77971	3.27563	3.27563	3.31519	18	22	25	25	0.444	0.631	0.631	0.635	Chloride intracellular channel protein 1 OS=Homo sapiens OX=9606 GN=CLIC1 PE=1 SV=4	4	1_1_1_1_	90
P22061	9	10	14	14	0.00078422	0.000745373	0.000939082	0.000773966	1.93089	1.95801	3.48745	4.06991	14	15	33	26	0.467	0.471	0.652	0.705	Protein-L-isoaspartate(D-aspartate) O-methyltransferase OS=Homo sapiens OX=9606 GN=PCMT1 PE=1 SV=4	4	1_1_1_1_	88
P18859	7	6	15	14	0.00164831	0.00104444	0.00203362	0.00181447	2.09742	2.09742	2.91742	2.91742	14	10	34	29	0.491	0.491	0.593	0.593	ATP synthase-coupling factor 6, mitochondrial OS=Homo sapiens OX=9606 GN=ATP5PF PE=1 SV=1	4	1_1_1_1_	87
Q3ZCM7	4	5	11	9	0.00042958	0.000330269	0.000436469	0.000426137	0.288249	0.297179	0.482518	0.482518	15	13	30	28	0.11	0.113	0.171	0.171	Tubulin beta-8 chain OS=Homo sapiens OX=9606 GN=TUBB8 PE=1 SV=2	4	1_1_1_1_	86
P49448	6	7	16	18	0.000227878	0.00020215	0.000382028	0.000399626	0.270574	0.306171	1.06063	1.01837	10	10	33	33	0.104	0.116	0.314	0.305	Glutamate dehydrogenase 2, mitochondrial OS=Homo sapiens OX=9606 GN=GLUD2 PE=1 SV=2	4	1_1_1_1_	86
P49411	8	9	21	26	0.000225054	0.000274513	0.000414453	0.000568093	0.786488	0.832314	1.95801	3.31519	8	11	29	38	0.252	0.263	0.471	0.635	Elongation factor Tu, mitochondrial OS=Homo sapiens OX=9606 GN=TUFM PE=1 SV=2	4	1_1_1_1_	86
P46779	4	5	8	9	0.000742515	0.00123503	0.001556	0.00147971	0.629296	0.958845	1.51768	1.56448	8	15	33	30	0.212	0.292	0.401	0.409	60S ribosomal protein L28 OS=Homo sapiens OX=9606 GN=RPL28 PE=1 SV=3	4	1_1_1_1_	86
P38117	6	5	13	14	0.00049865	0.000353881	0.000810635	0.000953975	0.782379	0.674943	2.00608	2.50752	10	8	32	36	0.251	0.224	0.478	0.545	Electron transfer flavoprotein subunit beta OS=Homo sapiens OX=9606 GN=ETFB PE=1 SV=3	4	1_1_1_1_	86
B2RPK0	2	3	10	11	0.000241053	0.000588055	0.00116337	0.00105683	0.177606	0.30017	0.840772	0.94536	4	11	38	33	0.071	0.114	0.265	0.289	Putative high mobility group protein B1-like 1 OS=Homo sapiens OX=9606 GN=HMGB1P1 PE=5 SV=1	4	1_1_1_1_	86
Q99471	10	12	13	11	0.0015688	0.00146493	0.000964767	0.00100921	2.72392	3.2658	3.2658	3.2658	19	20	23	23	0.571	0.63	0.63	0.63	Prefoldin subunit 5 OS=Homo sapiens OX=9606 GN=PFDN5 PE=1 SV=2	4	1_1_1_1_	85
Q8IZP2	5	4	9	9	0.000582797	0.000422999	0.0008613	0.000929132	0.570363	0.570363	1.09411	1.09411	11	9	32	33	0.196	0.196	0.321	0.321	Putative protein FAM10A4 OS=Homo sapiens OX=9606 GN=ST13P4 PE=5 SV=1	4	1_1_1_1_	85
P58546	7	8	11	11	0.000969831	0.00105152	0.00164231	0.00200429	2.04088	4.24808	5.38263	4.57186	9	11	30	35	0.483	0.72	0.805	0.746	Myotrophin OS=Homo sapiens OX=9606 GN=MTPN PE=1 SV=2	4	1_1_1_1_	85
P27816	8	8	19	21	0.000132454	8.81248e-05	0.000185045	0.000181838	0.244515	0.247383	0.663413	0.633052	12	9	33	31	0.095	0.096	0.221	0.213	Microtubule-associated protein 4 OS=Homo sapiens OX=9606 GN=MAP4 PE=1 SV=3	4	1_1_1_1_	85
P15311	3	4	21	25	8.67957e-05	7.69964e-05	0.000407868	0.000461251	0.119438	0.196741	1.40436	1.35505	4	4	37	40	0.049	0.078	0.381	0.372	Ezrin OS=Homo sapiens OX=9606 GN=EZR PE=1 SV=4	4	1_1_1_1_	85
P0DMV9	8	5	17	19	0.000238045	0.000193572	0.000312406	0.000326797	0.406048	0.291219	1.15774	1.36048	12	11	31	31	0.148	0.111	0.334	0.373	Heat shock 70 kDa protein 1B OS=Homo sapiens OX=9606 GN=HSPA1B PE=1 SV=1	4	1_1_1_1_	85
P0DMV8	8	5	17	19	0.000238045	0.000193572	0.000312406	0.000326797	0.406048	0.291219	1.15774	1.36048	12	11	31	31	0.148	0.111	0.334	0.373	Heat shock 70 kDa protein 1A OS=Homo sapiens OX=9606 GN=HSPA1A PE=1 SV=1	4	1_1_1_1_	85
Q9Y5J9	3	3	4	4	0.0013788	0.00135903	0.00287965	0.00227958	1.23357	1.23357	1.79254	1.79254	9	10	37	28	0.349	0.349	0.446	0.446	Mitochondrial import inner membrane translocase subunit Tim8 B OS=Homo sapiens OX=9606 GN=TIMM8B PE=1 SV=1	4	1_1_1_1_	84
Q9BX68	5	8	9	7	0.00124815	0.00145325	0.000990759	0.000912031	1.33346	2.77572	1.96483	1.96483	16	21	25	22	0.368	0.577	0.472	0.472	Adenosine 5'-monophosphoramidase HINT2 OS=Homo sapiens OX=9606 GN=HINT2 PE=1 SV=1	4	1_1_1_1_	84
P62277	6	9	14	14	0.000926299	0.00112053	0.00119783	0.00134251	1.34963	1.42103	1.91072	1.61216	11	15	28	30	0.371	0.384	0.464	0.417	40S ribosomal protein S13 OS=Homo sapiens OX=9606 GN=RPS13 PE=1 SV=2	4	1_1_1_1_	84
P61981	10	10	12	12	0.0010296	0.000822022	0.000627668	0.000601867	1.66073	1.83792	1.58821	1.8119	20	18	24	22	0.425	0.453	0.413	0.449	14-3-3 protein gamma OS=Homo sapiens OX=9606 GN=YWHAG PE=1 SV=2	4	1_1_1_1_	84
P16152	1	2	16	18	9.18091e-05	0.000122166	0.000932815	0.000951392	0.142878	0.250259	2.45144	2.78443	2	3	40	39	0.058	0.097	0.538	0.578	Carbonyl reductase [NADPH] 1 OS=Homo sapiens OX=9606 GN=CBR1 PE=1 SV=3	4	1_1_1_1_	84
P02771	5	6	20	26	0.000125276	0.000148177	0.000339428	0.000421639	0.348963	0.380384	2.0761	2.46737	6	8	32	38	0.13	0.14	0.488	0.54	Alpha-fetoprotein OS=Homo sapiens OX=9606 GN=AFP PE=1 SV=1	4	1_1_1_1_	84
Q13404	6	7	8	6	0.00121101	0.00145796	0.00127437	0.000965332	1.8119	2.28852	2.23594	1.15278	14	19	29	21	0.449	0.517	0.51	0.333	Ubiquitin-conjugating enzyme E2 variant 1 OS=Homo sapiens OX=9606 GN=UBE2V1 PE=1 SV=2	4	1_1_1_1_	83
Q00059	5	7	14	14	0.000361825	0.000504389	0.000945329	0.000796595	0.64059	0.770109	1.90402	1.6485	7	11	36	29	0.215	0.248	0.463	0.423	Transcription factor A, mitochondrial OS=Homo sapiens OX=9606 GN=TFAM PE=1 SV=1	4	1_1_1_1_	83
P30084	11	11	15	14	0.000613855	0.000622343	0.0006237	0.000582528	1.47172	1.37684	2.23594	2.01301	14	16	28	25	0.393	0.376	0.51	0.479	Enoyl-CoA hydratase, mitochondrial OS=Homo sapiens OX=9606 GN=ECHS1 PE=1 SV=4	4	1_1_1_1_	83
P07900	9	9	20	25	0.000156339	0.000154098	0.000255919	0.000323096	0.377209	0.339677	0.807174	1.06063	9	10	29	35	0.139	0.127	0.257	0.314	Heat shock protein HSP 90-alpha OS=Homo sapiens OX=9606 GN=HSP90AA1 PE=1 SV=5	4	1_1_1_1_	83
contaminant_KERATIN18	18	20	6	4	0.000678767	0.000662347	0.000126436	0.000108213	1.37137	1.46037	0.216186	0.164126	30	33	11	9	0.375	0.391	0.085	0.066	no description	4	1_1_1_1_	83
Q4VC31	8	8	9	10	0.00158945	0.00156666	0.000942046	0.00107929	1.91743	1.91743	1.65461	1.82488	18	20	21	23	0.465	0.465	0.424	0.451	Protein MIX23 OS=Homo sapiens OX=9606 GN=MIX23 PE=1 SV=1	4	1_1_1_1_	82
P38646	6	6	21	21	0.000168542	0.000132901	0.000332977	0.000298556	0.288249	0.267652	1.38232	1.53513	9	8	35	30	0.11	0.103	0.377	0.404	Stress-70 protein, mitochondrial OS=Homo sapiens OX=9606 GN=HSPA9 PE=1 SV=2	4	1_1_1_1_	82
P37108	7	7	7	6	0.00224392	0.00207352	0.000807468	0.000794979	1.58226	1.58226	1.33346	1.33346	24	25	17	16	0.412	0.412	0.368	0.368	Signal recognition particle 14 kDa protein OS=Homo sapiens OX=9606 GN=SRP14 PE=1 SV=2	4	1_1_1_1_	82
P23526	9	6	19	17	0.000412079	0.000182777	0.000508406	0.000422333	0.599558	0.428894	1.50035	1.50035	14	7	34	27	0.204	0.155	0.398	0.398	Adenosylhomocysteinase OS=Homo sapiens OX=9606 GN=AHCY PE=1 SV=4	4	1_1_1_1_	82
A0A0B4J2A2	2	2	6	5	0.00170575	0.00144439	0.000827163	0.000741657	0.342765	0.342765	0.778279	0.545254	22	21	21	18	0.128	0.128	0.25	0.189	Peptidyl-prolyl cis-trans isomerase A-like 4C OS=Homo sapiens OX=9606 GN=PPIAL4C PE=2 SV=1	4	1_1_1_1_	82
P63167	7	6	10	10	0.00228594	0.00202786	0.00174195	0.00189812	1.53513	1.47172	3.48745	3.48745	16	16	24	25	0.404	0.393	0.652	0.652	Dynein light chain 1, cytoplasmic OS=Homo sapiens OX=9606 GN=DYNLL1 PE=1 SV=1	4	1_1_1_1_	81
P61956	5	6	8	6	0.00214157	0.00249347	0.00169993	0.00135146	3.28549	3.28549	4.06991	3.28549	16	21	25	19	0.632	0.632	0.705	0.632	Small ubiquitin-related modifier 2 OS=Homo sapiens OX=9606 GN=SUMO2 PE=1 SV=3	4	1_1_1_1_	81
P09669	6	7	11	12	0.00220403	0.00225599	0.00215325	0.00252273	1.93089	3.23643	2.21366	3.4978	13	15	25	28	0.467	0.627	0.507	0.653	Cytochrome c oxidase subunit 6C OS=Homo sapiens OX=9606 GN=COX6C PE=1 SV=2	4	1_1_1_1_	81
O00483	4	5	4	5	0.00376758	0.00334221	0.00119625	0.00150163	1.94442	3.38531	1.94442	4.50808	24	24	15	18	0.469	0.642	0.469	0.741	Cytochrome c oxidase subunit NDUFA4 OS=Homo sapiens OX=9606 GN=NDUFA4 PE=1 SV=1	4	1_1_1_1_	81
Q6PEY2	7	11	12	15	0.000310825	0.000375999	0.00034452	0.000450488	0.506607	0.659587	1.05589	1.52348	11	15	24	30	0.178	0.22	0.313	0.402	Tubulin alpha-3E chain OS=Homo sapiens OX=9606 GN=TUBA3E PE=1 SV=2	4	1_1_1_1_	80
Q9Y536	2	2	4	4	0.00170575	0.00144439	0.000748385	0.000700454	0.342765	0.342765	0.380384	0.380384	22	21	19	17	0.128	0.128	0.14	0.14	Peptidyl-prolyl cis-trans isomerase A-like 4A OS=Homo sapiens OX=9606 GN=PPIAL4A PE=2 SV=1	4	1_1_1_1_	79
Q9UNZ2	10	12	15	17	0.000515496	0.000579242	0.000366634	0.000438313	0.931968	1.04644	2.3266	2.40408	15	19	21	24	0.286	0.311	0.522	0.532	NSFL1 cofactor p47 OS=Homo sapiens OX=9606 GN=NSFL1C PE=1 SV=2	4	1_1_1_1_	79
Q96HE7	5	2	25	25	0.00013585	4.8205e-05	0.000483101	0.000534233	0.364583	0.114295	2.90841	2.92645	5	2	35	37	0.135	0.047	0.592	0.594	ERO1-like protein alpha OS=Homo sapiens OX=9606 GN=ERO1A PE=1 SV=2	4	1_1_1_1_	79
Q92597	1	0	23	24	3.2273e-05	0	0.000639417	0.000668872	0.0864257	0	2.72392	2.72392	1	0	39	39	0.036	0	0.571	0.571	Protein NDRG1 OS=Homo sapiens OX=9606 GN=NDRG1 PE=1 SV=1	3	1_0_1_1_	79
P63241	11	13	9	9	0.00123853	0.00124519	0.000922821	0.00109697	1.89068	1.89068	2.25837	2.25837	15	17	22	25	0.461	0.461	0.513	0.513	Eukaryotic translation initiation factor 5A-1 OS=Homo sapiens OX=9606 GN=EIF5A PE=1 SV=2	4	1_1_1_1_	79
P46783	6	7	10	7	0.000924768	0.000888725	0.0011745	0.000982883	1.31206	1.31206	2.09742	1.69153	12	13	30	24	0.364	0.364	0.491	0.43	40S ribosomal protein S10 OS=Homo sapiens OX=9606 GN=RPS10 PE=1 SV=1	4	1_1_1_1_	79
P25705	6	8	20	18	0.000229938	0.000203978	0.000373801	0.000329923	0.370882	0.425608	1.71644	1.48886	10	10	32	27	0.137	0.154	0.434	0.396	ATP synthase subunit alpha, mitochondrial OS=Homo sapiens OX=9606 GN=ATP5F1A PE=1 SV=1	4	1_1_1_1_	79
P0DN26	2	2	4	4	0.00170575	0.00144439	0.000748385	0.000700454	0.342765	0.342765	0.380384	0.380384	22	21	19	17	0.128	0.128	0.14	0.14	Peptidyl-prolyl cis-trans isomerase A-like 4F OS=Homo sapiens OX=9606 GN=PPIAL4F PE=3 SV=1	4	1_1_1_1_	79
F5H284	2	2	4	4	0.00170575	0.00144439	0.000748385	0.000700454	0.342765	0.342765	0.380384	0.380384	22	21	19	17	0.128	0.128	0.14	0.14	Peptidyl-prolyl cis-trans isomerase A-like 4D OS=Homo sapiens OX=9606 GN=PPIAL4D PE=3 SV=1	4	1_1_1_1_	79
A0A075B767	2	2	4	4	0.00170575	0.00144439	0.000748385	0.000700454	0.342765	0.342765	0.380384	0.380384	22	21	19	17	0.128	0.128	0.14	0.14	Peptidyl-prolyl cis-trans isomerase A-like 4H OS=Homo sapiens OX=9606 GN=PPIAL4H PE=3 SV=1	4	1_1_1_1_	79
A0A075B759	2	2	4	4	0.00170575	0.00144439	0.000748385	0.000700454	0.342765	0.342765	0.380384	0.380384	22	21	19	17	0.128	0.128	0.14	0.14	Peptidyl-prolyl cis-trans isomerase A-like 4E OS=Homo sapiens OX=9606 GN=PPIAL4E PE=3 SV=1	4	1_1_1_1_	79
Q9NZI8	9	8	19	16	0.000264448	0.000195493	0.000324667	0.0003162	0.570363	0.520548	1.41546	0.97697	12	10	29	27	0.196	0.182	0.383	0.296	Insulin-like growth factor 2 mRNA-binding protein 1 OS=Homo sapiens OX=9606 GN=IGF2BP1 PE=1 SV=2	4	1_1_1_1_	78
Q14103	2	3	19	18	0.000107455	0.000127098	0.000636877	0.000685249	0.153453	0.279381	1.6485	1.67917	3	4	35	36	0.062	0.107	0.423	0.428	Heterogeneous nuclear ribonucleoprotein D0 OS=Homo sapiens OX=9606 GN=HNRNPD PE=1 SV=1	4	1_1_1_1_	78
P62316	5	6	9	10	0.00107759	0.00105152	0.00136859	0.00183249	2.04088	2.62243	2.62243	2.62243	10	11	25	32	0.483	0.559	0.559	0.559	Small nuclear ribonucleoprotein Sm D2 OS=Homo sapiens OX=9606 GN=SNRPD2 PE=1 SV=1	4	1_1_1_1_	78
P26583	5	4	14	16	0.00036504	0.000269856	0.000958144	0.00116394	0.774189	0.552387	2.43558	2.58922	6	5	31	36	0.249	0.191	0.536	0.555	High mobility group protein B2 OS=Homo sapiens OX=9606 GN=HMGB2 PE=1 SV=2	4	1_1_1_1_	78
P24752	7	8	17	15	0.00026801	0.000369835	0.000393334	0.000458928	0.651962	0.651962	1.5293	1.39332	9	14	26	29	0.218	0.218	0.403	0.379	Acetyl-CoA acetyltransferase, mitochondrial OS=Homo sapiens OX=9606 GN=ACAT1 PE=1 SV=1	4	1_1_1_1_	78
P55145	10	11	14	15	0.000978121	0.000991646	0.000816342	0.000891075	2.91742	2.97192	2.41193	3.39542	14	16	23	24	0.593	0.599	0.533	0.643	Mesencephalic astrocyte-derived neurotrophic factor OS=Homo sapiens OX=9606 GN=MANF PE=1 SV=3	4	1_1_1_1_	77
P40925	4	5	12	13	0.000380706	0.000270179	0.000599557	0.000566482	0.482518	0.667247	1.11836	1.25424	10	8	31	28	0.171	0.222	0.326	0.353	Malate dehydrogenase, cytoplasmic OS=Homo sapiens OX=9606 GN=MDH1 PE=1 SV=4	4	1_1_1_1_	77
P02751	24	25	0	0	0.000189938	0.000182155	0	0	0.330454	0.358313	0	0	37	40	0	0	0.124	0.133	0	0	Fibronectin OS=Homo sapiens OX=9606 GN=FN1 PE=1 SV=5	2	1_1_0_0_	77
O75531	3	5	11	11	0.00185733	0.00139415	0.0019597	0.00197405	0.81134	2.74111	3.36516	3.36516	13	11	27	26	0.258	0.573	0.64	0.64	Barrier-to-autointegration factor OS=Homo sapiens OX=9606 GN=BANF1 PE=1 SV=1	4	1_1_1_1_	77
P02647	17	19	10	11	0.0011906	0.00105618	0.000290326	0.000354316	2.68129	2.90841	1.21309	1.24905	25	25	12	14	0.566	0.592	0.345	0.352	Apolipoprotein A-I OS=Homo sapiens OX=9606 GN=APOA1 PE=1 SV=1	4	1_1_1_1_	76
O60220	3	3	6	6	0.00104871	0.0010466	0.00206446	0.00195057	1.18776	1.18776	2.77572	2.77572	8	9	31	28	0.34	0.34	0.577	0.577	Mitochondrial import inner membrane translocase subunit Tim8 A OS=Homo sapiens OX=9606 GN=TIMM8A PE=1 SV=1	4	1_1_1_1_	76
P61088	9	8	9	9	0.0016731	0.00133579	0.00076497	0.000844665	3.21697	2.45939	3.14954	2.5156	20	18	18	19	0.625	0.539	0.618	0.546	Ubiquitin-conjugating enzyme E2 N OS=Homo sapiens OX=9606 GN=UBE2N PE=1 SV=1	4	1_1_1_1_	75
P60660	9	8	9	9	0.00176839	0.00156874	0.000727256	0.000716008	1.99916	1.99916	1.99916	1.99916	21	21	17	16	0.477	0.477	0.477	0.477	Myosin light polypeptide 6 OS=Homo sapiens OX=9606 GN=MYL6 PE=1 SV=2	4	1_1_1_1_	75
P54652	5	6	10	9	0.000318387	0.000370703	0.000212292	0.000179772	0.233105	0.264736	0.364583	0.364583	16	21	21	17	0.091	0.102	0.135	0.135	Heat shock-related 70 kDa protein 2 OS=Homo sapiens OX=9606 GN=HSPA2 PE=1 SV=1	4	1_1_1_1_	75
Q9H361	7	6	12	13	0.000302272	0.000214516	0.000225221	0.000267723	0.367729	0.30017	0.595879	0.659587	15	12	22	25	0.136	0.114	0.203	0.22	Polyadenylate-binding protein 3 OS=Homo sapiens OX=9606 GN=PABPC3 PE=1 SV=2	4	1_1_1_1_	74
P62753	3	3	12	16	0.000204266	0.000226505	0.000830168	0.000895549	0.396368	0.396368	0.999862	1.54683	4	5	32	33	0.145	0.145	0.301	0.406	40S ribosomal protein S6 OS=Homo sapiens OX=9606 GN=RPS6 PE=1 SV=1	4	1_1_1_1_	74
P50995	20	22	3	5	0.000830918	0.000737107	3.83747e-05	6.69042e-05	1.32274	1.33346	0.193988	0.339677	33	33	3	5	0.366	0.368	0.077	0.127	Annexin A11 OS=Homo sapiens OX=9606 GN=ANXA11 PE=1 SV=1	4	1_1_1_1_	74
Q02818	3	2	23	24	8.27477e-05	4.8937e-05	0.000476424	0.000498371	0.196741	0.122018	2.87258	2.33426	3	2	34	34	0.078	0.05	0.588	0.523	Nucleobindin-1 OS=Homo sapiens OX=9606 GN=NUCB1 PE=1 SV=4	4	1_1_1_1_	73
P62826	7	7	9	9	0.000941894	0.00109666	0.000508406	0.000594394	1.20293	1.06538	1.29615	1.39883	16	21	17	19	0.343	0.315	0.361	0.38	GTP-binding nuclear protein Ran OS=Homo sapiens OX=9606 GN=RAN PE=1 SV=3	4	1_1_1_1_	73
P14550	3	3	22	20	0.000117374	0.00013883	0.000715541	0.000623753	0.374042	0.374042	3.88652	3.14954	3	4	36	30	0.138	0.138	0.689	0.618	Aldo-keto reductase family 1 member A1 OS=Homo sapiens OX=9606 GN=AKR1A1 PE=1 SV=3	4	1_1_1_1_	73
P13667	2	1	21	26	5.91422e-05	1.74883e-05	0.000320484	0.000387629	0.0864257	0.0399202	1.42103	1.97852	3	1	32	37	0.036	0.017	0.384	0.474	Protein disulfide-isomerase A4 OS=Homo sapiens OX=9606 GN=PDIA4 PE=1 SV=2	4	1_1_1_1_	73
P10619	2	4	18	17	0.000105963	0.0001175	0.000444108	0.00043641	0.137627	0.34586	1.04174	1.13305	4	5	33	31	0.056	0.129	0.31	0.329	Lysosomal protective protein OS=Homo sapiens OX=9606 GN=CTSA PE=1 SV=2	4	1_1_1_1_	73
O43678	4	5	8	8	0.00166972	0.00170909	0.00137025	0.00163814	0.629296	0.874995	2.05492	2.05492	13	15	21	24	0.212	0.273	0.485	0.485	NADH dehydrogenase [ubiquinone] 1 alpha subcomplex subunit 2 OS=Homo sapiens OX=9606 GN=NDUFA2 PE=1 SV=3	4	1_1_1_1_	73
P62280	11	8	9	12	0.0011267	0.000928099	0.000858574	0.00102643	1.85759	1.25944	1.85759	2.34965	14	13	21	24	0.456	0.354	0.456	0.525	40S ribosomal protein S11 OS=Homo sapiens OX=9606 GN=RPS11 PE=1 SV=3	4	1_1_1_1_	72
P26599	7	8	15	16	0.000215518	0.000212429	0.000304131	0.000356318	0.61808	0.422329	1.69774	1.66686	9	10	25	28	0.209	0.153	0.431	0.426	Polypyrimidine tract-binding protein 1 OS=Homo sapiens OX=9606 GN=PTBP1 PE=1 SV=1	4	1_1_1_1_	72
A6NNZ2	4	4	10	8	0.000315025	0.000228648	0.000407371	0.000365261	0.250259	0.199499	0.370882	0.370882	11	9	28	24	0.097	0.079	0.137	0.137	Tubulin beta 8B OS=Homo sapiens OX=9606 GN=TUBB8B PE=1 SV=1	4	1_1_1_1_	72
Q9Y6H1	5	6	6	7	0.00151576	0.00134463	0.000641697	0.000895009	1.17771	1.17771	1.17771	2.43558	18	18	15	20	0.338	0.338	0.338	0.536	Coiled-coil-helix-coiled-coil-helix domain-containing protein 2 OS=Homo sapiens OX=9606 GN=CHCHD2 PE=1 SV=1	4	1_1_1_1_	71
Q9UL46	14	12	13	9	0.00122367	0.000991127	0.000378395	0.000367553	1.61818	1.85759	1.85759	1.16272	23	21	14	13	0.418	0.456	0.456	0.335	Proteasome activator complex subunit 2 OS=Homo sapiens OX=9606 GN=PSME2 PE=1 SV=4	4	1_1_1_1_	71
P23284	5	5	11	12	0.00117737	0.000365555	0.000657937	0.000688246	0.702159	0.721869	2.22849	1.93765	20	7	22	22	0.231	0.236	0.509	0.468	Peptidyl-prolyl cis-trans isomerase B OS=Homo sapiens OX=9606 GN=PPIB PE=1 SV=2	4	1_1_1_1_	71
Q9Y3B4	7	7	7	7	0.00172932	0.00189504	0.000723492	0.000973054	2.43558	2.43558	2.43558	2.43558	17	21	14	18	0.536	0.536	0.536	0.536	Splicing factor 3B subunit 6 OS=Homo sapiens OX=9606 GN=SF3B6 PE=1 SV=1	4	1_1_1_1_	70
Q9GZT3	9	8	9	10	0.00221647	0.00175926	0.00106675	0.0009919	3.67735	3.67735	2.47536	3.77529	19	17	18	16	0.67	0.67	0.541	0.679	SRA stem-loop-interacting RNA-binding protein, mitochondrial OS=Homo sapiens OX=9606 GN=SLIRP PE=1 SV=1	4	1_1_1_1_	70
P43487	3	4	13	13	0.000316308	0.000280596	0.000932003	0.00104217	0.879317	0.65577	3.04576	2.56451	5	5	29	31	0.274	0.219	0.607	0.552	Ran-specific GTPase-activating protein OS=Homo sapiens OX=9606 GN=RANBP1 PE=1 SV=1	4	1_1_1_1_	70
P29401	6	6	19	21	0.000142872	0.000126741	0.000259219	0.000336239	0.452112	0.358313	1.18273	1.55859	7	7	25	31	0.162	0.133	0.339	0.408	Transketolase OS=Homo sapiens OX=9606 GN=TKT PE=1 SV=3	4	1_1_1_1_	70
O75348	8	8	9	7	0.00172414	0.00152949	0.0012591	0.000858982	2.41979	2.41979	2.22107	2.22107	16	16	23	15	0.534	0.534	0.508	0.508	V-type proton ATPase subunit G 1 OS=Homo sapiens OX=9606 GN=ATP6V1G1 PE=1 SV=3	4	1_1_1_1_	70
Q9P2E9	8	7	19	23	8.11632e-05	6.39998e-05	0.00010079	0.000143773	0.191242	0.153453	0.479108	0.566751	9	8	22	30	0.076	0.062	0.17	0.195	Ribosome-binding protein 1 OS=Homo sapiens OX=9606 GN=RRBP1 PE=1 SV=5	4	1_1_1_1_	69
Q96HC4	6	6	18	17	0.000170679	0.000132483	0.00029264	0.00030612	0.324342	0.342765	0.892344	0.862087	8	7	27	27	0.122	0.128	0.277	0.27	PDZ and LIM domain protein 5 OS=Homo sapiens OX=9606 GN=PDLIM5 PE=1 SV=5	4	1_1_1_1_	69
Q15102	5	6	13	15	0.000660549	0.000634804	0.000503357	0.000760564	0.729816	1.63027	3.28549	3.97737	12	13	18	26	0.238	0.42	0.632	0.697	Platelet-activating factor acetylhydrolase IB subunit alpha1 OS=Homo sapiens OX=9606 GN=PAFAH1B3 PE=1 SV=1	4	1_1_1_1_	69
P99999	3	6	10	11	0.000847704	0.000859426	0.00159956	0.00180195	0.931968	2.72392	3.25598	3.25598	7	8	26	28	0.286	0.571	0.629	0.629	Cytochrome c OS=Homo sapiens OX=9606 GN=CYCS PE=1 SV=2	4	1_1_1_1_	69
P61916	6	9	10	10	0.00126314	0.00141933	0.000770036	0.000760758	1.46037	2.14051	2.28852	3.80839	15	19	18	17	0.391	0.497	0.517	0.682	NPC intracellular cholesterol transporter 2 OS=Homo sapiens OX=9606 GN=NPC2 PE=1 SV=1	4	1_1_1_1_	69
P55084	4	4	18	21	0.00013413	0.000118987	0.00036796	0.00045619	0.202264	0.191242	1.5527	2.58922	5	5	27	32	0.08	0.076	0.407	0.555	Trifunctional enzyme subunit beta, mitochondrial OS=Homo sapiens OX=9606 GN=HADHB PE=1 SV=3	4	1_1_1_1_	69
Q15233	6	8	14	14	0.000323963	0.000311337	0.000301729	0.000301282	0.253141	0.380384	0.770109	0.840772	12	13	22	21	0.098	0.14	0.248	0.265	Non-POU domain-containing octamer-binding protein OS=Homo sapiens OX=9606 GN=NONO PE=1 SV=4	4	1_1_1_1_	68
P51858	4	4	15	18	0.000264908	0.000234999	0.000726722	0.000872821	0.555966	0.555966	2.75837	3.3451	5	5	27	31	0.192	0.192	0.575	0.638	Hepatoma-derived growth factor OS=Homo sapiens OX=9606 GN=HDGF PE=1 SV=1	4	1_1_1_1_	68
P07305	1	1	4	5	0.000262177	0.000232577	0.00099893	0.00104495	0.16681	0.16681	0.706082	0.896706	4	4	30	30	0.067	0.067	0.232	0.278	Histone H1.0 OS=Homo sapiens OX=9606 GN=H1-0 PE=1 SV=3	4	1_1_1_1_	68
A0A096LP55	1	1	5	4	0.000139731	0.000123956	0.00269748	0.00207918	0.702159	0.702159	1.36592	1.36592	1	1	38	28	0.231	0.231	0.374	0.374	Cytochrome b-c1 complex subunit 6-like, mitochondrial OS=Homo sapiens OX=9606 GN=UQCRHL PE=3 SV=1	4	1_1_1_1_	68
P42677	4	4	7	7	0.00181651	0.00228285	0.00146113	0.00152844	0.778279	1.47172	2.63078	2.63078	12	17	19	19	0.25	0.393	0.56	0.56	40S ribosomal protein S27 OS=Homo sapiens OX=9606 GN=RPS27 PE=1 SV=3	4	1_1_1_1_	67
Q9Y446	6	5	20	20	0.000159543	8.49182e-05	0.000202627	0.000211961	0.235947	0.202264	1.04174	0.999862	10	6	25	25	0.092	0.08	0.31	0.301	Plakophilin-3 OS=Homo sapiens OX=9606 GN=PKP3 PE=1 SV=1	4	1_1_1_1_	66
Q9Y224	9	13	16	15	0.000573243	0.000693441	0.000555962	0.000526185	1.64241	2.96278	3.15911	3.31519	11	15	21	19	0.422	0.598	0.619	0.635	RNA transcription, translation and transport factor protein OS=Homo sapiens OX=9606 GN=RTRAF PE=1 SV=1	4	1_1_1_1_	66
Q9NQG5	5	6	18	18	0.000312038	0.000276809	0.000515195	0.000497472	0.581248	0.559552	2.34965	2.34965	8	8	26	24	0.199	0.193	0.525	0.525	Regulation of nuclear pre-mRNA domain-containing protein 1B OS=Homo sapiens OX=9606 GN=RPRD1B PE=1 SV=1	4	1_1_1_1_	66
P60866	6	7	7	8	0.00149595	0.00113748	0.00103139	0.00119247	0.686553	0.931968	0.931968	0.967886	14	12	19	21	0.227	0.286	0.286	0.294	40S ribosomal protein S20 OS=Homo sapiens OX=9606 GN=RPS20 PE=1 SV=1	4	1_1_1_1_	66
P25786	5	6	14	14	0.000386785	0.000386007	0.000564921	0.000668024	0.603245	0.633052	3.75335	3.79733	8	9	23	26	0.205	0.213	0.677	0.681	Proteasome subunit alpha type-1 OS=Homo sapiens OX=9606 GN=PSMA1 PE=1 SV=1	4	1_1_1_1_	66
P15880	6	7	10	11	0.000520774	0.00042348	0.000485032	0.000484313	0.678804	0.790606	1.10863	1.39332	12	11	22	21	0.225	0.253	0.324	0.379	40S ribosomal protein S2 OS=Homo sapiens OX=9606 GN=RPS2 PE=1 SV=2	4	1_1_1_1_	66
O75368	7	7	11	10	0.0011154	0.000989471	0.00135995	0.00130404	1.85759	3.1115	6.09578	5.95024	10	10	24	22	0.456	0.614	0.851	0.842	SH3 domain-binding glutamic acid-rich-like protein OS=Homo sapiens OX=9606 GN=SH3BGRL PE=1 SV=1	4	1_1_1_1_	66
Q9Y2Q3	0	3	14	17	0	0.000149734	0.000828906	0.000986689	0	0.599558	3.9545	4.05825	0	3	29	33	0	0.204	0.695	0.704	Glutathione S-transferase kappa 1 OS=Homo sapiens OX=9606 GN=GSTK1 PE=1 SV=3	3	0_1_1_1_	65
P61353	8	6	14	11	0.000934968	0.000497646	0.00128245	0.0010931	1.58226	1.37137	2.4435	2.11172	10	6	27	22	0.412	0.375	0.537	0.493	60S ribosomal protein L27 OS=Homo sapiens OX=9606 GN=RPL27 PE=1 SV=2	4	1_1_1_1_	65
P30048	4	4	13	15	0.000248351	0.000264374	0.000656068	0.000739082	0.499685	0.499685	1.8119	2.01995	5	6	26	28	0.176	0.176	0.449	0.48	Thioredoxin-dependent peroxide reductase, mitochondrial OS=Homo sapiens OX=9606 GN=PRDX3 PE=1 SV=3	4	1_1_1_1_	65
P26373	8	9	10	10	0.00090395	0.000855353	0.000551068	0.000512403	1.29087	1.31739	1.34423	1.12324	15	16	18	16	0.36	0.365	0.37	0.327	60S ribosomal protein L13 OS=Homo sapiens OX=9606 GN=RPL13 PE=1 SV=4	4	1_1_1_1_	65
O95678	8	9	6	4	0.000438468	0.000429908	0.000152408	0.000147165	0.339677	0.386756	0.210598	0.161449	19	21	13	12	0.127	0.142	0.083	0.065	Keratin, type II cytoskeletal 75 OS=Homo sapiens OX=9606 GN=KRT75 PE=1 SV=2	4	1_1_1_1_	65
O60493	5	6	9	10	0.000784911	0.000696295	0.000917125	0.000917661	0.923092	1.18776	2.39625	2.39625	10	10	23	22	0.284	0.34	0.531	0.531	Sorting nexin-3 OS=Homo sapiens OX=9606 GN=SNX3 PE=1 SV=3	4	1_1_1_1_	65
P62899	7	6	11	12	0.00122069	0.00117312	0.00103356	0.00102711	2.01995	2.01995	2.56451	2.56451	12	13	20	19	0.48	0.48	0.552	0.552	60S ribosomal protein L31 OS=Homo sapiens OX=9606 GN=RPL31 PE=1 SV=1	4	1_1_1_1_	64
P24539	7	7	8	9	0.000844393	0.000660936	0.000403734	0.000422333	0.94536	0.892344	0.96336	1.208	17	15	16	16	0.289	0.277	0.293	0.344	ATP synthase F(0) complex subunit B1, mitochondrial OS=Homo sapiens OX=9606 GN=ATP5PB PE=1 SV=2	4	1_1_1_1_	64
P13639	7	8	18	22	0.00011856	0.000118321	0.000165635	0.000196892	0.247383	0.273503	0.790606	0.96336	8	9	22	25	0.096	0.105	0.253	0.293	Elongation factor 2 OS=Homo sapiens OX=9606 GN=EEF2 PE=1 SV=4	4	1_1_1_1_	64
Q9NY65	6	10	11	10	0.000254878	0.000351714	0.000302126	0.000285945	0.506607	0.659587	0.671091	0.774189	9	14	21	19	0.178	0.22	0.223	0.249	Tubulin alpha-8 chain OS=Homo sapiens OX=9606 GN=TUBA8 PE=1 SV=1	4	1_1_1_1_	63
Q02539	6	6	7	7	0.000591422	0.00052465	0.000660997	0.000660017	0.185769	0.409289	0.306171	0.306171	10	10	22	21	0.074	0.149	0.116	0.116	Histone H1.1 OS=Homo sapiens OX=9606 GN=H1-1 PE=1 SV=3	4	1_1_1_1_	63
Q00688	6	7	15	12	0.000454127	0.00050357	0.000720954	0.000603332	1.07491	0.990673	1.57632	1.49459	8	10	25	20	0.317	0.299	0.411	0.397	Peptidyl-prolyl cis-trans isomerase FKBP3 OS=Homo sapiens OX=9606 GN=FKBP3 PE=1 SV=1	4	1_1_1_1_	63
P27695	5	5	15	19	0.000279902	0.00021283	0.000467214	0.000573735	0.545254	0.545254	3.44631	3.9204	7	6	23	27	0.189	0.189	0.648	0.692	DNA-(apurinic or apyrimidinic site) endonuclease OS=Homo sapiens OX=9606 GN=APEX1 PE=1 SV=2	4	1_1_1_1_	63
P0DMR1	5	5	7	8	0.000433978	0.000307986	0.000462985	0.000553501	0.306171	0.306171	0.412538	0.44544	10	8	21	24	0.116	0.116	0.15	0.16	Heterogeneous nuclear ribonucleoprotein C-like 4 OS=Homo sapiens OX=9606 GN=HNRNPCL4 PE=3 SV=1	4	1_1_1_1_	63
P01344	4	6	8	8	0.00190733	0.000814665	0.000358875	0.000488029	1.04644	1.29615	1.35505	1.35505	27	13	10	13	0.311	0.361	0.372	0.372	Insulin-like growth factor II OS=Homo sapiens OX=9606 GN=IGF2 PE=1 SV=1	4	1_1_1_1_	63
O60812	5	5	7	8	0.000433978	0.000307986	0.000462985	0.000553501	0.306171	0.306171	0.412538	0.44544	10	8	21	24	0.116	0.116	0.15	0.16	Heterogeneous nuclear ribonucleoprotein C-like 1 OS=Homo sapiens OX=9606 GN=HNRNPCL1 PE=1 SV=1	4	1_1_1_1_	63
B7ZW38	5	5	7	8	0.000433978	0.000307986	0.000462985	0.000553501	0.306171	0.306171	0.412538	0.44544	10	8	21	24	0.116	0.116	0.15	0.16	Heterogeneous nuclear ribonucleoprotein C-like 3 OS=Homo sapiens OX=9606 GN=HNRNPCL3 PE=2 SV=1	4	1_1_1_1_	63
B2RXH8	5	5	7	8	0.000433978	0.000307986	0.000462985	0.000553501	0.306171	0.306171	0.412538	0.44544	10	8	21	24	0.116	0.116	0.15	0.16	Heterogeneous nuclear ribonucleoprotein C-like 2 OS=Homo sapiens OX=9606 GN=HNRNPCL2 PE=1 SV=1	4	1_1_1_1_	63
A0A0G2JPF8	5	5	7	8	0.000433978	0.000307986	0.000462985	0.000553501	0.306171	0.306171	0.412538	0.44544	10	8	21	24	0.116	0.116	0.15	0.16	Heterogeneous nuclear ribonucleoprotein C-like 4 OS=Homo sapiens OX=9606 GN=HNRNPCL4 PE=3 SV=1	4	1_1_1_1_	63
A0A0G2JNQ3	5	5	7	8	0.000433978	0.000307986	0.000462985	0.000553501	0.306171	0.306171	0.412538	0.44544	10	8	21	24	0.116	0.116	0.15	0.16	Heterogeneous nuclear ribonucleoprotein C-like 2 OS=Homo sapiens OX=9606 GN=HNRNPCL2 PE=3 SV=1	4	1_1_1_1_	63
Q13162	4	5	8	9	0.000750735	0.000249741	0.000452897	0.00052363	0.291219	0.428894	1.30144	1.74789	16	6	19	21	0.111	0.155	0.362	0.439	Peroxiredoxin-4 OS=Homo sapiens OX=9606 GN=PRDX4 PE=1 SV=1	4	1_1_1_1_	62
Q04828	6	3	16	16	0.000314937	0.000174613	0.000479981	0.000523012	0.857804	0.282331	2.65595	1.77332	8	5	24	25	0.269	0.108	0.563	0.443	Aldo-keto reductase family 1 member C1 OS=Homo sapiens OX=9606 GN=AKR1C1 PE=1 SV=1	4	1_1_1_1_	62
P62312	8	9	5	6	0.002861	0.00338399	0.000726722	0.000929132	2.98107	2.98107	1.74157	2.64754	18	24	9	11	0.6	0.6	0.438	0.562	U6 snRNA-associated Sm-like protein LSm6 OS=Homo sapiens OX=9606 GN=LSM6 PE=1 SV=1	4	1_1_1_1_	62
P22492	6	5	7	7	0.000614279	0.000490434	0.000686543	0.000685525	0.193988	0.321296	0.321296	0.321296	10	9	22	21	0.077	0.121	0.121	0.121	Histone H1t OS=Homo sapiens OX=9606 GN=H1-6 PE=2 SV=4	4	1_1_1_1_	62
P09497	4	4	14	13	0.000277632	0.000295545	0.000789838	0.000678683	0.2218	0.324342	0.923092	0.923092	5	6	28	23	0.087	0.122	0.284	0.284	Clathrin light chain B OS=Homo sapiens OX=9606 GN=CLTB PE=1 SV=1	4	1_1_1_1_	62
P01034	10	11	8	5	0.00174186	0.0019315	0.000398204	0.000370264	1.8774	2.75837	1.83139	1.83139	20	25	9	8	0.459	0.575	0.452	0.452	Cystatin-C OS=Homo sapiens OX=9606 GN=CST3 PE=1 SV=1	4	1_1_1_1_	62
Q96C01	4	5	7	8	0.0011057	0.000572172	0.000983005	0.00102829	1.11836	1.42103	2.06196	2.06196	12	7	21	21	0.326	0.384	0.486	0.486	Protein FAM136A OS=Homo sapiens OX=9606 GN=FAM136A PE=1 SV=1	4	1_1_1_1_	61
Q5T1J5	4	5	5	5	0.00134734	0.00119523	0.000556137	0.000716008	0.870682	0.870682	0.870682	0.870682	16	16	13	16	0.272	0.272	0.272	0.272	Putative coiled-coil-helix-coiled-coil-helix domain-containing protein CHCHD2P9, mitochondrial OS=Homo sapiens OX=9606 GN=CHCHD2P9 PE=5 SV=1	4	1_1_1_1_	61
Q15785	12	10	11	12	0.000699562	0.000657086	0.000292675	0.00026242	1.61216	1.40991	1.57632	1.59418	17	18	14	12	0.417	0.382	0.411	0.414	Mitochondrial import receptor subunit TOM34 OS=Homo sapiens OX=9606 GN=TOMM34 PE=1 SV=2	4	1_1_1_1_	61
P78371	9	12	15	16	0.000261442	0.000274093	0.000217337	0.00023998	0.725838	1.33346	1.37684	1.46037	11	13	18	19	0.237	0.368	0.376	0.391	T-complex protein 1 subunit beta OS=Homo sapiens OX=9606 GN=CCT2 PE=1 SV=4	4	1_1_1_1_	61
P20290	6	10	8	8	0.000925891	0.000985629	0.000376296	0.000524841	2.65595	3.09261	2.41979	1.47172	15	18	12	16	0.563	0.612	0.534	0.393	Transcription factor BTF3 OS=Homo sapiens OX=9606 GN=BTF3 PE=1 SV=1	4	1_1_1_1_	61
P04040	0	1	22	21	0	2.14041e-05	0.000379985	0.000371845	0	0.0592537	1.96483	2.00608	0	1	31	29	0	0.025	0.472	0.478	Catalase OS=Homo sapiens OX=9606 GN=CAT PE=1 SV=3	3	0_1_1_1_	61
Q8NBS9	7	11	12	13	0.000323776	0.000391666	0.00023925	0.000281555	0.633052	1.04174	1.24905	1.23872	11	15	16	18	0.213	0.31	0.352	0.35	Thioredoxin domain-containing protein 5 OS=Homo sapiens OX=9606 GN=TXNDC5 PE=1 SV=2	4	1_1_1_1_	60
P63162	2	6	7	6	0.000476834	0.000563999	0.000511397	0.00056311	0.321296	0.648162	0.710015	0.648162	9	12	19	20	0.121	0.217	0.233	0.217	Small nuclear ribonucleoprotein-associated protein N OS=Homo sapiens OX=9606 GN=SNRPN PE=1 SV=1	4	1_1_1_1_	60
P62917	4	4	11	11	0.000395815	0.000307237	0.00057811	0.000578448	0.524053	0.524053	1.23872	1.10378	8	7	23	22	0.183	0.183	0.35	0.323	60S ribosomal protein L8 OS=Homo sapiens OX=9606 GN=RPL8 PE=1 SV=2	4	1_1_1_1_	60
P23246	4	4	14	16	8.99262e-05	7.97735e-05	0.000201011	0.000267617	0.196741	0.205036	0.65577	0.790606	5	5	22	28	0.078	0.081	0.219	0.253	Splicing factor, proline- and glutamine-rich OS=Homo sapiens OX=9606 GN=SFPQ PE=1 SV=2	4	1_1_1_1_	60
P14678	2	6	7	6	0.000476834	0.000563999	0.000511397	0.00056311	0.321296	0.648162	0.710015	0.648162	9	12	19	20	0.121	0.217	0.233	0.217	Small nuclear ribonucleoprotein-associated proteins B and B' OS=Homo sapiens OX=9606 GN=SNRPB PE=1 SV=2	4	1_1_1_1_	60
P05455	7	6	16	18	0.000249325	0.000193529	0.000364152	0.000364365	0.633052	0.581248	1.71644	2.00608	8	7	23	22	0.213	0.199	0.434	0.478	Lupus La protein OS=Homo sapiens OX=9606 GN=SSB PE=1 SV=2	4	1_1_1_1_	60
Q9Y2R0	6	4	5	5	0.00215925	0.00191547	0.000670351	0.00076498	1.38232	0.879317	1.28034	1.28034	18	18	11	12	0.377	0.274	0.358	0.358	Cytochrome c oxidase assembly factor 3 homolog, mitochondrial OS=Homo sapiens OX=9606 GN=COA3 PE=1 SV=1	4	1_1_1_1_	59
Q8N0Y7	3	3	11	10	0.000300368	0.000266456	0.00061037	0.000611883	0.3122	0.3122	1.16272	1.16272	6	6	24	23	0.118	0.118	0.335	0.335	Probable phosphoglycerate mutase 4 OS=Homo sapiens OX=9606 GN=PGAM4 PE=3 SV=1	4	1_1_1_1_	59
P42330	4	3	13	13	0.000236202	0.000174613	0.000419984	0.000564853	0.479108	0.282331	1.31739	1.48886	6	5	21	27	0.17	0.108	0.365	0.396	Aldo-keto reductase family 1 member C3 OS=Homo sapiens OX=9606 GN=AKR1C3 PE=1 SV=4	4	1_1_1_1_	59
P19338	1	1	17	18	1.79092e-05	1.58873e-05	0.000245652	0.000285521	0.0739894	0.0471286	0.887991	0.918669	1	1	27	30	0.031	0.02	0.276	0.283	Nucleolin OS=Homo sapiens OX=9606 GN=NCL PE=1 SV=3	4	1_1_1_1_	59
P05162	3	3	11	14	0.00028899	0.000341817	0.00141919	0.00117741	0.840772	0.840772	3.88652	4.62341	3	4	29	23	0.265	0.265	0.689	0.75	Galectin-2 OS=Homo sapiens OX=9606 GN=LGALS2 PE=1 SV=3	4	1_1_1_1_	59
Q7Z3Y7	5	4	3	3	0.000301447	0.000388965	0.00022275	0.000218448	0.137627	0.137627	0.1324	0.1324	11	16	16	15	0.056	0.056	0.054	0.054	Keratin, type I cytoskeletal 28 OS=Homo sapiens OX=9606 GN=KRT28 PE=1 SV=2	4	1_1_1_1_	58
Q13907	4	3	15	16	0.000224063	0.000149074	0.000682969	0.000803734	0.577611	0.563148	3.30527	3.30527	4	3	24	27	0.198	0.194	0.634	0.634	Isopentenyl-diphosphate Delta-isomerase 1 OS=Homo sapiens OX=9606 GN=IDI1 PE=1 SV=2	4	1_1_1_1_	58
Q00839	5	4	14	19	0.00010789	8.20361e-05	0.0001566	0.000204767	0.199499	0.14025	0.524053	0.741807	7	6	20	25	0.079	0.057	0.183	0.241	Heterogeneous nuclear ribonucleoprotein U OS=Homo sapiens OX=9606 GN=HNRNPU PE=1 SV=6	4	1_1_1_1_	58
P62701	6	5	13	12	0.000338437	0.000214448	0.000589483	0.000565251	0.674943	0.455459	1.8119	1.8119	7	5	24	22	0.224	0.163	0.449	0.449	40S ribosomal protein S4, X isoform OS=Homo sapiens OX=9606 GN=RPS4X PE=1 SV=2	4	1_1_1_1_	58
P60981	1	2	7	8	7.7064e-05	0.00020509	0.00113535	0.00102384	0.267652	0.377209	1.15278	1.69153	1	3	29	25	0.103	0.139	0.333	0.43	Destrin OS=Homo sapiens OX=9606 GN=DSTN PE=1 SV=3	4	1_1_1_1_	58
P40939	1	0	21	23	1.66652e-05	0	0.000220122	0.000274544	0.0423174	0	1.1928	1.42661	1	0	26	31	0.018	0	0.341	0.385	Trifunctional enzyme subunit alpha, mitochondrial OS=Homo sapiens OX=9606 GN=HADHA PE=1 SV=2	3	1_0_1_1_	58
Q96AE4	10	9	8	14	0.000315915	0.000227701	0.000110337	0.000178376	0.475707	0.475707	0.419058	0.874995	16	13	11	17	0.169	0.169	0.152	0.273	Far upstream element-binding protein 1 OS=Homo sapiens OX=9606 GN=FUBP1 PE=1 SV=3	4	1_1_1_1_	57
P62906	5	5	10	11	0.00041018	0.000311889	0.0005656	0.000778493	1.01372	0.909853	1.23872	1.23872	7	6	19	25	0.304	0.281	0.35	0.35	60S ribosomal protein L10a OS=Homo sapiens OX=9606 GN=RPL10A PE=1 SV=2	4	1_1_1_1_	57
P62266	4	3	8	7	0.00080028	0.000709928	0.000993807	0.000803318	1.23872	0.448772	1.50611	1.31206	9	9	22	17	0.35	0.161	0.399	0.364	40S ribosomal protein S23 OS=Homo sapiens OX=9606 GN=RPS23 PE=1 SV=3	4	1_1_1_1_	57
P62241	2	4	14	14	0.000122265	0.000379614	0.000745355	0.000779691	0.247383	0.541701	2.81944	2.81944	2	7	24	24	0.096	0.188	0.582	0.582	40S ribosomal protein S8 OS=Homo sapiens OX=9606 GN=RPS8 PE=1 SV=2	4	1_1_1_1_	57
P34931	4	4	9	10	0.000218208	0.000211169	0.000171319	0.000179211	0.227439	0.227439	0.51008	0.548817	11	12	17	17	0.089	0.089	0.179	0.19	Heat shock 70 kDa protein 1-like OS=Homo sapiens OX=9606 GN=HSPA1L PE=1 SV=2	4	1_1_1_1_	57
P30405	3	4	6	5	0.000491423	0.000490434	0.000655337	0.000620237	0.725838	0.86638	1.54683	1.32809	8	9	21	19	0.237	0.271	0.406	0.367	Peptidyl-prolyl cis-trans isomerase F, mitochondrial OS=Homo sapiens OX=9606 GN=PPIF PE=1 SV=1	4	1_1_1_1_	57
P26885	5	8	8	10	0.000895462	0.00119155	0.000636877	0.000856562	2.37287	1.60016	1.87078	2.48337	10	15	14	18	0.528	0.415	0.458	0.542	Peptidyl-prolyl cis-trans isomerase FKBP2 OS=Homo sapiens OX=9606 GN=FKBP2 PE=1 SV=2	4	1_1_1_1_	57
P19105	10	9	11	11	0.00096668	0.000923506	0.000604421	0.000553231	3.05509	3.22669	2.22849	2.22849	13	14	16	14	0.608	0.626	0.509	0.509	Myosin regulatory light chain 12A OS=Homo sapiens OX=9606 GN=MYL12A PE=1 SV=2	4	1_1_1_1_	57
P18206	13	17	9	9	0.000201834	0.000208888	5.12678e-05	5.36295e-05	0.389953	0.492794	0.342765	0.336596	18	21	9	9	0.143	0.174	0.128	0.126	Vinculin OS=Homo sapiens OX=9606 GN=VCL PE=1 SV=4	4	1_1_1_1_	57
O14950	10	9	11	11	0.00096106	0.000918137	0.000600907	0.000550014	3.02717	3.18794	2.20627	2.20627	13	14	16	14	0.605	0.622	0.506	0.506	Myosin regulatory light chain 12B OS=Homo sapiens OX=9606 GN=MYL12B PE=1 SV=2	4	1_1_1_1_	57
O14818	7	7	9	12	0.000666542	0.000682256	0.000312568	0.000463203	1.50611	1.41546	1.85759	2.01995	13	15	12	17	0.399	0.383	0.456	0.48	Proteasome subunit alpha type-7 OS=Homo sapiens OX=9606 GN=PSMA7 PE=1 SV=1	4	1_1_1_1_	57
Q9BUF5	4	4	9	8	0.000313613	0.000227623	0.000275191	0.000257566	0.282331	0.196741	0.348963	0.435489	11	9	19	17	0.108	0.078	0.13	0.157	Tubulin beta-6 chain OS=Homo sapiens OX=9606 GN=TUBB6 PE=1 SV=1	4	1_1_1_1_	56
Q5JXB2	6	5	6	7	0.00124662	0.000884704	0.000548867	0.000706648	0.823896	0.823896	0.823896	1.06063	15	12	13	16	0.261	0.261	0.261	0.314	Putative ubiquitin-conjugating enzyme E2 N-like OS=Homo sapiens OX=9606 GN=UBE2NL PE=1 SV=1	4	1_1_1_1_	56
Q16851	2	3	17	13	5.00613e-05	8.88187e-05	0.000368765	0.000279338	0.156112	0.238797	1.23872	0.690441	2	4	29	21	0.063	0.093	0.35	0.228	UTP--glucose-1-phosphate uridylyltransferase OS=Homo sapiens OX=9606 GN=UGP2 PE=1 SV=5	4	1_1_1_1_	56
Q15819	4	6	5	4	0.000876936	0.00116689	0.0008019	0.000605829	1.14289	1.76058	0.981527	0.690441	10	15	18	13	0.331	0.441	0.297	0.228	Ubiquitin-conjugating enzyme E2 variant 2 OS=Homo sapiens OX=9606 GN=UBE2V2 PE=1 SV=4	4	1_1_1_1_	56
Q14697	2	1	21	22	2.69398e-05	1.19491e-05	0.00018476	0.000186113	0.0399202	0.0423174	1.12324	1.17771	2	1	27	26	0.017	0.018	0.327	0.338	Neutral alpha-glucosidase AB OS=Homo sapiens OX=9606 GN=GANAB PE=1 SV=3	4	1_1_1_1_	56
P61960	5	5	8	8	0.00134635	0.00145976	0.00121595	0.00158996	3.80839	3.80839	3.80839	3.80839	9	11	16	20	0.682	0.682	0.682	0.682	Ubiquitin-fold modifier 1 OS=Homo sapiens OX=9606 GN=UFM1 PE=1 SV=1	4	1_1_1_1_	56
P55072	3	3	17	22	4.73284e-05	4.1985e-05	0.000184335	0.000226362	0.111732	0.114295	0.853532	1.49459	3	3	23	27	0.046	0.047	0.268	0.397	Transitional endoplasmic reticulum ATPase OS=Homo sapiens OX=9606 GN=VCP PE=1 SV=4	4	1_1_1_1_	56
P51970	3	5	11	13	0.000591422	0.00052465	0.000751133	0.000785735	0.61808	1.65461	4.33335	4.33335	8	8	20	20	0.209	0.424	0.727	0.727	NADH dehydrogenase [ubiquinone] 1 alpha subcomplex subunit 8 OS=Homo sapiens OX=9606 GN=NDUFA8 PE=1 SV=3	4	1_1_1_1_	56
P30085	6	6	9	12	0.000583878	0.00063306	0.000560284	0.000655046	0.999862	0.999862	2.19889	2.90841	9	11	17	19	0.301	0.301	0.505	0.592	UMP-CMP kinase OS=Homo sapiens OX=9606 GN=CMPK1 PE=1 SV=3	4	1_1_1_1_	56
P18621	4	5	11	12	0.000345532	0.000367825	0.000842576	0.000771216	0.823896	1.09411	2.3266	2.3266	5	6	24	21	0.261	0.321	0.522	0.522	60S ribosomal protein L17 OS=Homo sapiens OX=9606 GN=RPL17 PE=1 SV=3	4	1_1_1_1_	56
Q9GZV4	6	6	6	5	0.000664866	0.000663528	0.00075997	0.00088331	0.595879	0.595879	0.798871	0.798871	8	9	18	20	0.203	0.203	0.255	0.255	Eukaryotic translation initiation factor 5A-2 OS=Homo sapiens OX=9606 GN=EIF5A2 PE=1 SV=3	4	1_1_1_1_	55
Q15181	4	5	12	15	0.000307989	0.000312248	0.000402337	0.000514398	0.625549	1.01372	2.90841	3.84172	7	8	18	22	0.211	0.304	0.592	0.685	Inorganic pyrophosphatase OS=Homo sapiens OX=9606 GN=PPA1 PE=1 SV=2	4	1_1_1_1_	55
Q04837	7	8	7	6	0.00137466	0.00137189	0.000392822	0.000547891	2.01995	2.26588	2.01995	2.01995	16	18	9	12	0.48	0.514	0.48	0.48	Single-stranded DNA-binding protein, mitochondrial OS=Homo sapiens OX=9606 GN=SSBP1 PE=1 SV=1	4	1_1_1_1_	55
P49207	3	1	6	6	0.0005434	0.00028923	0.00126986	0.00138612	0.603245	0.148154	1.33346	1.33346	5	3	23	24	0.205	0.06	0.368	0.368	60S ribosomal protein L34 OS=Homo sapiens OX=9606 GN=RPL34 PE=1 SV=3	4	1_1_1_1_	55
P36578	5	7	14	16	0.000178673	0.000237751	0.000287436	0.000332327	0.352073	0.513561	1.28034	1.60016	6	9	19	21	0.131	0.18	0.358	0.415	60S ribosomal protein L4 OS=Homo sapiens OX=9606 GN=RPL4 PE=1 SV=5	4	1_1_1_1_	55
Q9BX93	3	2	12	13	0.000260832	0.000173538	0.000761919	0.00083167	0.782379	0.409289	3.32514	3.1783	4	3	23	24	0.251	0.149	0.636	0.621	Group XIIB secretory phospholipase A2-like protein OS=Homo sapiens OX=9606 GN=PLA2G12B PE=1 SV=2	4	1_1_1_1_	54
Q9BWJ5	5	5	10	9	0.00118284	0.00118046	0.00157738	0.00125718	5.87068	5.87068	5.87068	5.87068	8	9	21	16	0.837	0.837	0.837	0.837	Splicing factor 3B subunit 5 OS=Homo sapiens OX=9606 GN=SF3B5 PE=1 SV=1	4	1_1_1_1_	54
Q58FF7	6	6	13	13	0.000149094	0.000151155	0.000205587	0.000226376	0.235947	0.235947	0.559552	0.559552	7	8	19	20	0.092	0.092	0.193	0.193	Putative heat shock protein HSP 90-beta-3 OS=Homo sapiens OX=9606 GN=HSP90AB3P PE=5 SV=1	4	1_1_1_1_	54
Q01105	11	11	6	7	0.000833089	0.000700136	0.000155925	0.000233011	1.2856	1.45471	0.729816	1.1928	19	18	7	10	0.359	0.39	0.238	0.341	Protein SET OS=Homo sapiens OX=9606 GN=SET PE=1 SV=3	4	1_1_1_1_	54
P61457	9	7	7	5	0.00207851	0.00162692	0.000683242	0.000649742	4.3827	3.40555	3.40555	2.0903	17	15	11	10	0.731	0.644	0.644	0.49	Pterin-4-alpha-carbinolamine dehydratase OS=Homo sapiens OX=9606 GN=PCBD1 PE=1 SV=2	4	1_1_1_1_	53
P15259	5	5	8	8	0.000452332	0.000401264	0.000459587	0.000454049	0.465548	0.465548	0.61808	0.61808	9	9	18	17	0.166	0.166	0.209	0.209	Phosphoglycerate mutase 2 OS=Homo sapiens OX=9606 GN=PGAM2 PE=1 SV=3	4	1_1_1_1_	53
O00499	6	6	13	14	0.000192985	0.000114131	0.00019608	0.000227903	0.468926	0.402814	1.09894	1.06538	9	6	18	20	0.167	0.147	0.322	0.315	Myc box-dependent-interacting protein 1 OS=Homo sapiens OX=9606 GN=BIN1 PE=1 SV=1	4	1_1_1_1_	53
Q9H299	1	1	2	2	0.00218762	0.00254709	0.000486218	0.000581275	0.282331	0.282331	1.05116	1.05116	16	21	7	8	0.108	0.108	0.312	0.312	SH3 domain-binding glutamic acid-rich-like protein 3 OS=Homo sapiens OX=9606 GN=SH3BGRL3 PE=1 SV=1	4	1_1_1_1_	52
Q71UM5	1	2	5	6	0.00105963	0.00188	0.00115353	0.00128711	0.244515	0.778279	2.63078	2.63078	7	14	15	16	0.095	0.25	0.56	0.56	40S ribosomal protein S27-like OS=Homo sapiens OX=9606 GN=RPS27L PE=1 SV=3	4	1_1_1_1_	52
Q6IS14	9	9	7	6	0.00107339	0.000952205	0.000503357	0.000614302	1.05116	1.05116	1.05116	1.05116	13	13	12	14	0.312	0.312	0.312	0.312	Eukaryotic translation initiation factor 5A-1-like OS=Homo sapiens OX=9606 GN=EIF5AL1 PE=2 SV=2	4	1_1_1_1_	52
P62910	4	4	7	9	0.000753515	0.000668443	0.0008613	0.000900976	0.698244	0.94536	1.26986	1.26986	8	8	18	18	0.23	0.289	0.356	0.356	60S ribosomal protein L32 OS=Homo sapiens OX=9606 GN=RPL32 PE=1 SV=2	4	1_1_1_1_	52
P61513	3	4	6	5	0.000552851	0.00073565	0.00168515	0.00132208	1.58821	2.2434	1.11836	1.11836	4	6	24	18	0.413	0.511	0.326	0.326	60S ribosomal protein L37a OS=Homo sapiens OX=9606 GN=RPL37A PE=1 SV=2	4	1_1_1_1_	52
P35241	2	1	14	17	6.54317e-05	1.93481e-05	0.000265924	0.000278174	0.081434	0.0495424	0.815516	0.86638	3	1	24	24	0.034	0.021	0.259	0.271	Radixin OS=Homo sapiens OX=9606 GN=RDX PE=1 SV=1	4	1_1_1_1_	52
P16455	8	7	7	10	0.000737134	0.000544926	0.000405685	0.000554949	1.46037	1.46037	1.20293	2.00608	12	10	13	17	0.391	0.391	0.343	0.478	Methylated-DNA--protein-cysteine methyltransferase OS=Homo sapiens OX=9606 GN=MGMT PE=1 SV=1	4	1_1_1_1_	52
P13646	8	6	3	2	0.000444212	0.000369431	0.000155147	0.00014754	0.235947	0.235947	0.1508	0.0839269	16	15	11	10	0.092	0.092	0.061	0.035	Keratin, type I cytoskeletal 13 OS=Homo sapiens OX=9606 GN=KRT13 PE=1 SV=4	4	1_1_1_1_	52
P04179	4	4	10	9	0.000286387	0.000355675	0.000523763	0.000669644	0.595879	0.595879	1.76058	1.5704	5	7	18	22	0.203	0.203	0.441	0.41	Superoxide dismutase [Mn], mitochondrial OS=Homo sapiens OX=9606 GN=SOD2 PE=1 SV=3	4	1_1_1_1_	52
Q9Y5J7	6	6	10	7	0.00128584	0.00139415	0.00123388	0.00106295	2.37287	3.14954	3.48745	3.14954	9	11	17	14	0.528	0.618	0.652	0.618	Mitochondrial import inner membrane translocase subunit Tim9 OS=Homo sapiens OX=9606 GN=TIMM9 PE=1 SV=1	4	1_1_1_1_	51
P62841	1	1	7	8	8.76936e-05	0.000155586	0.00111375	0.00107185	0.210598	0.210598	1.76058	2.14051	1	2	25	23	0.083	0.083	0.441	0.497	40S ribosomal protein S15 OS=Homo sapiens OX=9606 GN=RPS15 PE=1 SV=2	4	1_1_1_1_	51
P37837	7	9	8	12	0.000339585	0.000468604	0.000249189	0.000300771	0.636817	0.940886	0.570363	1.14783	9	14	13	15	0.214	0.288	0.196	0.332	Transaldolase OS=Homo sapiens OX=9606 GN=TALDO1 PE=1 SV=2	4	1_1_1_1_	51
P30626	4	4	9	13	0.00038532	0.000455756	0.00058725	0.00064843	0.573983	0.573983	1.56448	2.55631	6	8	18	19	0.197	0.197	0.409	0.551	Sorcin OS=Homo sapiens OX=9606 GN=SRI PE=1 SV=1	4	1_1_1_1_	51
O75390	4	6	10	13	0.00024558	0.000266265	0.000180208	0.000261012	0.267652	0.386756	1.10863	1.50611	9	11	13	18	0.103	0.142	0.324	0.399	Citrate synthase, mitochondrial OS=Homo sapiens OX=9606 GN=CS PE=1 SV=2	4	1_1_1_1_	51
Q9NP97	3	3	6	6	0.00105963	0.000939998	0.00107662	0.001267	2.48337	2.23594	2.23594	2.23594	8	8	16	18	0.542	0.51	0.51	0.51	Dynein light chain roadblock-type 1 OS=Homo sapiens OX=9606 GN=DYNLRB1 PE=1 SV=3	4	1_1_1_1_	50
Q16718	5	5	9	10	0.000548085	0.000486206	0.00111375	0.00116506	2.35738	2.78443	3.61318	3.61318	5	5	20	20	0.526	0.578	0.664	0.664	NADH dehydrogenase [ubiquinone] 1 alpha subcomplex subunit 5 OS=Homo sapiens OX=9606 GN=NDUFA5 PE=1 SV=3	4	1_1_1_1_	50
P62072	4	6	8	8	0.000988988	0.000877331	0.00136372	0.00127638	1.51189	1.51189	1.51189	1.51189	7	7	19	17	0.4	0.4	0.4	0.4	Mitochondrial import inner membrane translocase subunit Tim10 OS=Homo sapiens OX=9606 GN=TIMM10 PE=1 SV=1	4	1_1_1_1_	50
P57721	4	3	6	5	0.000342738	0.00021283	0.000295999	0.000291421	0.389953	0.321296	0.573983	0.458814	10	7	17	16	0.143	0.121	0.197	0.164	Poly(rC)-binding protein 3 OS=Homo sapiens OX=9606 GN=PCBP3 PE=1 SV=2	4	1_1_1_1_	50
P52895	4	1	13	15	0.000196835	6.9845e-05	0.000419984	0.000460251	0.534617	0.0592537	1.93089	1.83139	5	2	21	22	0.186	0.025	0.467	0.452	Aldo-keto reductase family 1 member C2 OS=Homo sapiens OX=9606 GN=AKR1C2 PE=1 SV=3	4	1_1_1_1_	50
Q9UFG5	7	7	8	9	0.00129311	0.00105152	0.000656923	0.000801716	5.26614	5.26614	5.26614	5.26614	12	11	12	14	0.797	0.797	0.797	0.797	UPF0449 protein C19orf25 OS=Homo sapiens OX=9606 GN=C19orf25 PE=1 SV=2	4	1_1_1_1_	49
Q16186	3	3	4	4	0.000499875	0.000498868	0.000126973	0.000116219	0.291219	0.267652	0.396368	0.199499	16	18	8	7	0.111	0.103	0.145	0.079	Proteasomal ubiquitin receptor ADRM1 OS=Homo sapiens OX=9606 GN=ADRM1 PE=1 SV=2	4	1_1_1_1_	49
Q14978	9	9	6	5	0.000291057	0.000290471	7.39313e-05	6.76699e-05	0.318257	0.297179	0.172195	0.309182	16	18	8	7	0.12	0.113	0.069	0.117	Nucleolar and coiled-body phosphoprotein 1 OS=Homo sapiens OX=9606 GN=NOLC1 PE=1 SV=2	4	1_1_1_1_	49
P55060	14	11	6	4	0.000261907	0.000209103	4.65687e-05	2.78365e-05	0.479108	0.327394	0.14025	0.0964782	20	18	7	4	0.17	0.123	0.057	0.04	Exportin-2 OS=Homo sapiens OX=9606 GN=CSE1L PE=1 SV=3	4	1_1_1_1_	49
P52815	6	4	6	6	0.00057798	0.000455756	0.000554625	0.000511918	0.745822	0.940886	0.485936	1.20293	9	8	17	15	0.242	0.288	0.172	0.343	39S ribosomal protein L12, mitochondrial OS=Homo sapiens OX=9606 GN=MRPL12 PE=1 SV=2	4	1_1_1_1_	49
P21333	7	6	14	13	3.84301e-05	3.40913e-05	3.90465e-05	4.3398e-05	0.0889301	0.0641431	0.145513	0.14025	8	8	16	17	0.037	0.027	0.059	0.057	Filamin-A OS=Homo sapiens OX=9606 GN=FLNA PE=1 SV=4	4	1_1_1_1_	49
P07205	3	3	6	7	0.000182958	0.000108201	0.000294329	0.000324092	0.253141	0.297179	0.261828	0.438799	6	4	19	20	0.098	0.113	0.101	0.158	Phosphoglycerate kinase 2 OS=Homo sapiens OX=9606 GN=PGK2 PE=1 SV=3	4	1_1_1_1_	49
O15145	3	5	10	14	0.000285743	0.000443594	0.000616942	0.000797212	0.380384	0.81134	2.04088	3.53942	4	7	17	21	0.14	0.258	0.483	0.657	Actin-related protein 2/3 complex subunit 3 OS=Homo sapiens OX=9606 GN=ARPC3 PE=1 SV=3	4	1_1_1_1_	49
Q9NPE3	6	4	7	6	0.00238417	0.00158625	0.00141307	0.00137258	3.21697	3.21697	4.83445	4.83445	12	9	14	13	0.625	0.625	0.766	0.766	H/ACA ribonucleoprotein complex subunit 3 OS=Homo sapiens OX=9606 GN=NOP10 PE=1 SV=1	4	1_1_1_1_	48
Q9H4B7	2	3	6	4	0.000253747	0.000200088	0.000243494	0.000209762	0.106624	0.114295	0.158777	0.158777	9	8	17	14	0.044	0.047	0.064	0.064	Tubulin beta-1 chain OS=Homo sapiens OX=9606 GN=TUBB1 PE=1 SV=1	4	1_1_1_1_	48
Q99456	4	3	5	2	0.0003861	0.000365343	0.000143841	8.20727e-05	0.081434	0.081434	0.119438	0.0715193	15	16	11	6	0.034	0.034	0.049	0.03	Keratin, type I cytoskeletal 12 OS=Homo sapiens OX=9606 GN=KRT12 PE=1 SV=1	4	1_1_1_1_	48
Q58FF8	4	4	11	9	0.000166871	0.000148031	0.00032214	0.000336979	0.2218	0.2218	0.499685	0.482518	5	5	19	19	0.087	0.087	0.176	0.171	Putative heat shock protein HSP 90-beta 2 OS=Homo sapiens OX=9606 GN=HSP90AB2P PE=1 SV=2	4	1_1_1_1_	48
Q15370	5	8	10	12	0.000754313	0.00114712	0.000711667	0.000916247	1.31206	5.13762	5.13762	5.38263	7	12	13	16	0.364	0.788	0.788	0.805	Elongin-B OS=Homo sapiens OX=9606 GN=ELOB PE=1 SV=1	4	1_1_1_1_	48
P62244	4	6	7	8	0.000586872	0.00086769	0.000695665	0.000935629	1.06538	2.45144	1.74157	2.22107	6	10	14	18	0.315	0.538	0.438	0.508	40S ribosomal protein S15a OS=Homo sapiens OX=9606 GN=RPS15A PE=1 SV=2	4	1_1_1_1_	48
P07858	1	2	11	10	7.50181e-05	6.65485e-05	0.000419217	0.000438528	0.0690548	0.129796	0.832314	0.832314	2	2	22	22	0.029	0.053	0.263	0.263	Cathepsin B OS=Homo sapiens OX=9606 GN=CTSB PE=1 SV=3	4	1_1_1_1_	48
P00352	0	0	17	15	0	0	0.000309449	0.000323704	0	0	1.50611	1.7227	0	0	24	24	0	0	0.399	0.435	Aldehyde dehydrogenase 1A1 OS=Homo sapiens OX=9606 GN=ALDH1A1 PE=1 SV=2	2	0_0_1_1_	48
Q9UMY4	6	5	7	10	0.000784911	0.000626665	0.000598125	0.000542254	1.18776	1.03704	1.24905	3.70977	10	9	15	13	0.34	0.309	0.352	0.673	Sorting nexin-12 OS=Homo sapiens OX=9606 GN=SNX12 PE=1 SV=4	4	1_1_1_1_	47
Q9UJZ1	6	8	12	10	0.000285743	0.000316853	0.000308471	0.000227775	0.455459	0.733804	1.42661	1.02302	8	10	17	12	0.163	0.239	0.385	0.306	Stomatin-like protein 2, mitochondrial OS=Homo sapiens OX=9606 GN=STOML2 PE=1 SV=1	4	1_1_1_1_	47
Q9P016	4	3	13	13	0.000282568	0.000200533	0.00060291	0.000510553	0.458814	0.506607	2.08319	2.89942	5	4	21	17	0.164	0.178	0.489	0.591	Thymocyte nuclear protein 1 OS=Homo sapiens OX=9606 GN=THYN1 PE=1 SV=1	4	1_1_1_1_	47
Q9NR09	1	1	1	1	2.87979e-05	2.55466e-05	2.12798e-05	1.25213e-05	0.00925291	0.00925291	0.00925291	0.00925291	11	11	16	9	0.004	0.004	0.004	0.004	Baculoviral IAP repeat-containing protein 6 OS=Homo sapiens OX=9606 GN=BIRC6 PE=1 SV=3	4	1_1_1_1_	47
Q9H3K6	4	4	6	6	0.0013307	0.00131162	0.0011267	0.00102146	1.48313	1.48313	3.13048	3.13048	9	10	15	13	0.395	0.395	0.616	0.616	BolA-like protein 2 OS=Homo sapiens OX=9606 GN=BOLA2B PE=1 SV=1	4	1_1_1_1_	47
Q04917	7	9	4	6	0.000775339	0.00064195	0.000210073	0.000274688	0.94536	1.2182	0.399587	0.706082	15	14	8	10	0.289	0.346	0.146	0.232	14-3-3 protein eta OS=Homo sapiens OX=9606 GN=YWHAH PE=1 SV=4	4	1_1_1_1_	47
Q01546	7	8	4	3	0.000298955	0.000318244	7.0875e-05	7.41399e-05	0.196741	0.224616	0.0939563	0.0914403	15	18	7	7	0.078	0.088	0.039	0.038	Keratin, type II cytoskeletal 2 oral OS=Homo sapiens OX=9606 GN=KRT76 PE=1 SV=2	4	1_1_1_1_	47
P50914	4	3	6	7	0.000354853	0.000262325	0.000510771	0.000597159	0.455459	0.455459	0.766038	0.901078	6	5	17	19	0.163	0.163	0.247	0.279	60S ribosomal protein L14 OS=Homo sapiens OX=9606 GN=RPL14 PE=1 SV=4	4	1_1_1_1_	47
P49753	2	2	12	15	7.89787e-05	7.00619e-05	0.00025411	0.000307787	0.111732	0.111732	1.24905	1.64241	3	3	19	22	0.046	0.046	0.352	0.422	Acyl-coenzyme A thioesterase 2, mitochondrial OS=Homo sapiens OX=9606 GN=ACOT2 PE=1 SV=6	4	1_1_1_1_	47
P25325	4	3	16	14	0.000171253	0.000113939	0.00050025	0.000386783	0.496236	0.205036	2.50752	2.50752	4	3	23	17	0.175	0.081	0.545	0.545	3-mercaptopyruvate sulfurtransferase OS=Homo sapiens OX=9606 GN=MPST PE=1 SV=3	4	1_1_1_1_	47
P24534	4	5	8	12	0.000565136	0.000501332	0.00034452	0.000450488	1.02768	1.58821	1.00447	2.21366	10	10	12	15	0.307	0.413	0.302	0.507	Elongation factor 1-beta OS=Homo sapiens OX=9606 GN=EEF1B2 PE=1 SV=3	4	1_1_1_1_	47
O43175	7	6	9	13	0.000238566	0.000148142	0.000157555	0.000215524	0.425608	0.389953	0.506607	0.798871	10	7	13	17	0.154	0.143	0.178	0.255	D-3-phosphoglycerate dehydrogenase OS=Homo sapiens OX=9606 GN=PHGDH PE=1 SV=4	4	1_1_1_1_	47
Q9HAV7	2	4	15	14	0.000175791	0.000311889	0.0005656	0.000560515	0.235947	0.595879	2.17687	1.83139	3	6	19	18	0.092	0.203	0.502	0.452	GrpE protein homolog 1, mitochondrial OS=Homo sapiens OX=9606 GN=GRPEL1 PE=1 SV=2	4	1_1_1_1_	46
Q86TX2	2	2	11	15	9.06097e-05	8.03798e-05	0.000276189	0.000353114	0.127197	0.127197	1.22331	2.05492	3	3	18	22	0.052	0.052	0.347	0.485	Acyl-coenzyme A thioesterase 1 OS=Homo sapiens OX=9606 GN=ACOT1 PE=1 SV=1	4	1_1_1_1_	46
Q7Z406	0	0	23	19	0	0	7.77112e-05	7.45168e-05	0	0	0.422329	0.364583	0	0	24	22	0	0	0.153	0.135	Myosin-14 OS=Homo sapiens OX=9606 GN=MYH14 PE=1 SV=2	2	0_0_1_1_	46
P61254	2	3	8	11	0.000263081	0.000388965	0.0008019	0.000932044	0.442115	0.485936	1.10863	2.0903	3	5	18	20	0.159	0.172	0.324	0.49	60S ribosomal protein L26 OS=Homo sapiens OX=9606 GN=RPL26 PE=1 SV=1	4	1_1_1_1_	46
P50990	3	5	19	15	6.96108e-05	0.000102919	0.000259333	0.000197294	0.14025	0.264736	1.48886	1.06063	3	5	22	16	0.057	0.102	0.396	0.314	T-complex protein 1 subunit theta OS=Homo sapiens OX=9606 GN=CCT8 PE=1 SV=4	4	1_1_1_1_	46
P35579	0	0	18	24	0	0	6.262e-05	9.30855e-05	0	0	0.282331	0.396368	0	0	19	27	0	0	0.108	0.145	Myosin-9 OS=Homo sapiens OX=9606 GN=MYH9 PE=1 SV=4	2	0_0_1_1_	46
P35268	6	5	5	7	0.00119208	0.000969372	0.000555135	0.000633499	2.39625	1.37137	1.50035	1.89068	12	11	11	12	0.531	0.375	0.398	0.461	60S ribosomal protein L22 OS=Homo sapiens OX=9606 GN=RPL22 PE=1 SV=2	4	1_1_1_1_	46
P28838	3	2	17	18	7.35004e-05	6.52021e-05	0.000236484	0.000273418	0.210598	0.137627	1.1727	1.33346	3	3	19	21	0.083	0.056	0.337	0.368	Cytosol aminopeptidase OS=Homo sapiens OX=9606 GN=LAP3 PE=1 SV=3	4	1_1_1_1_	46
P15954	6	6	3	4	0.00181651	0.00214857	0.00112789	0.00150163	2.59749	2.59749	1.58821	1.58821	9	12	11	14	0.556	0.556	0.413	0.413	Cytochrome c oxidase subunit 7C, mitochondrial OS=Homo sapiens OX=9606 GN=COX7C PE=1 SV=1	4	1_1_1_1_	46
P12956	3	5	12	15	0.000104397	0.000111133	0.000180321	0.000199724	0.199499	0.282331	0.782379	0.770109	5	6	17	18	0.079	0.108	0.251	0.248	X-ray repair cross-complementing protein 6 OS=Homo sapiens OX=9606 GN=XRCC6 PE=1 SV=2	4	1_1_1_1_	46
P06737	0	0	17	22	0	0	0.000152532	0.000207427	0	0	0.909853	1.07014	0	0	20	26	0	0	0.281	0.316	Glycogen phosphorylase, liver form OS=Homo sapiens OX=9606 GN=PYGL PE=1 SV=4	2	0_0_1_1_	46
O43278	8	6	8	8	0.000336518	0.000170586	0.000158746	0.000140511	0.380384	0.339677	0.524053	0.524053	14	8	13	11	0.14	0.127	0.183	0.183	Kunitz-type protease inhibitor 1 OS=Homo sapiens OX=9606 GN=SPINT1 PE=1 SV=2	4	1_1_1_1_	46
Q9NYL9	2	3	15	13	7.22475e-05	9.61361e-05	0.000403734	0.000345545	0.224616	0.342765	1.94442	1.92415	2	3	22	18	0.088	0.128	0.469	0.466	Tropomodulin-3 OS=Homo sapiens OX=9606 GN=TMOD3 PE=1 SV=1	4	1_1_1_1_	45
Q96JY6	2	2	11	13	7.22475e-05	9.61361e-05	0.000385383	0.000364742	0.224616	0.148154	1.61818	1.83139	2	3	21	19	0.088	0.06	0.418	0.452	PDZ and LIM domain protein 2 OS=Homo sapiens OX=9606 GN=PDLIM2 PE=1 SV=1	4	1_1_1_1_	45
Q8WW12	6	6	7	8	0.000642922	0.000697077	0.000471779	0.00045555	1.29087	1.29087	1.29087	1.29087	9	11	13	12	0.36	0.36	0.36	0.36	PEST proteolytic signal-containing nuclear protein OS=Homo sapiens OX=9606 GN=PCNP PE=1 SV=2	4	1_1_1_1_	45
Q3LXA3	0	0	17	16	0	0	0.00025839	0.000258541	0	0	1.20293	1.30144	0	0	23	22	0	0	0.343	0.362	Triokinase/FMN cyclase OS=Homo sapiens OX=9606 GN=TKFC PE=1 SV=2	2	0_0_1_1_	45
P84090	4	4	5	5	0.00134492	0.000759229	0.000807468	0.000909639	1.03236	1.03236	1.42661	1.42661	11	7	13	14	0.308	0.308	0.385	0.385	Enhancer of rudimentary homolog OS=Homo sapiens OX=9606 GN=ERH PE=1 SV=1	4	1_1_1_1_	45
P36543	3	5	10	10	0.000225054	0.00034938	0.00048591	0.000508294	0.428894	0.879317	1.32809	1.1928	4	7	17	17	0.155	0.274	0.367	0.341	V-type proton ATPase subunit E 1 OS=Homo sapiens OX=9606 GN=ATP6V1E1 PE=1 SV=1	4	1_1_1_1_	45
P13073	5	5	9	9	0.00052668	0.000600709	0.00045868	0.000679731	0.97697	0.97697	2.01301	1.59418	7	9	12	17	0.296	0.296	0.479	0.414	Cytochrome c oxidase subunit 4 isoform 1, mitochondrial OS=Homo sapiens OX=9606 GN=COX4I1 PE=1 SV=1	4	1_1_1_1_	45
P05141	5	5	8	11	0.000298688	0.00034067	0.000281801	0.000362809	0.492794	0.482518	0.870682	1.14783	7	9	13	16	0.174	0.171	0.272	0.332	ADP/ATP translocase 2 OS=Homo sapiens OX=9606 GN=SLC25A5 PE=1 SV=7	4	1_1_1_1_	45
Reverse_sp|A0A1B0GTQ4|MYMX_HUMAN	1	1	1	1	0.000454127	0.00120857	0.00123043	0.00128711	0.279381	0.279381	0.279381	0.279381	3	9	16	16	0.107	0.107	0.107	0.107	Protein myomixer OS=Homo sapiens OX=9606 GN=MYMX PE=3 SV=1	4	1_1_1_1_	44
Q9NQ39	3	3	3	2	0.000433485	0.000512726	0.00058725	0.000537514	0.315225	0.315225	0.352073	0.352073	6	8	16	14	0.119	0.119	0.131	0.131	Putative 40S ribosomal protein S10-like OS=Homo sapiens OX=9606 GN=RPS10P5 PE=5 SV=1	4	1_1_1_1_	44
Q9HC35	7	6	8	10	0.000116657	8.04891e-05	7.24334e-05	0.000117099	0.124605	0.104079	0.230269	0.241652	9	7	11	17	0.051	0.043	0.09	0.094	Echinoderm microtubule-associated protein-like 4 OS=Homo sapiens OX=9606 GN=EML4 PE=1 SV=3	4	1_1_1_1_	44
Q9BZL1	3	4	5	4	0.000696743	0.000927121	0.00159281	0.00148106	1.49459	1.06538	2.31894	2.11172	4	6	18	16	0.397	0.315	0.521	0.493	Ubiquitin-like protein 5 OS=Homo sapiens OX=9606 GN=UBL5 PE=1 SV=1	4	1_1_1_1_	44
Q96DA6	5	6	9	7	0.000876936	0.00106965	0.00066825	0.000757286	2.28852	2.28852	2.9355	2.9355	8	11	12	13	0.517	0.517	0.595	0.595	Mitochondrial import inner membrane translocase subunit TIM14 OS=Homo sapiens OX=9606 GN=DNAJC19 PE=1 SV=3	4	1_1_1_1_	44
P63279	3	3	12	11	0.00048287	0.000499746	0.000654152	0.000641518	1.19786	0.690441	2.49945	2.49945	6	7	16	15	0.342	0.228	0.544	0.544	SUMO-conjugating enzyme UBC9 OS=Homo sapiens OX=9606 GN=UBE2I PE=1 SV=1	4	1_1_1_1_	44
P46937	4	6	12	13	0.000100917	0.000156666	0.000205071	0.000227926	0.233105	0.51705	1.38232	1.38232	4	7	16	17	0.091	0.181	0.377	0.377	Transcriptional coactivator YAP1 OS=Homo sapiens OX=9606 GN=YAP1 PE=1 SV=2	4	1_1_1_1_	44
P31947	8	7	7	8	0.000563997	0.000454838	0.000286521	0.000326967	1.62422	0.761976	0.862087	1.08449	11	10	11	12	0.419	0.246	0.27	0.319	14-3-3 protein sigma OS=Homo sapiens OX=9606 GN=SFN PE=1 SV=1	4	1_1_1_1_	44
P30043	2	2	6	6	0.000246904	0.000219029	0.000564444	0.000590446	0.309182	0.383566	1.79898	1.79898	4	4	18	18	0.117	0.141	0.447	0.447	Flavin reductase (NADPH) OS=Homo sapiens OX=9606 GN=BLVRB PE=1 SV=3	4	1_1_1_1_	44
P12429	9	9	5	7	0.000472405	0.00041907	0.000179993	0.000230125	0.927525	1.11349	0.524053	0.706082	12	12	9	11	0.285	0.325	0.183	0.232	Annexin A3 OS=Homo sapiens OX=9606 GN=ANXA3 PE=1 SV=3	4	1_1_1_1_	44
Q9Y4Z0	4	5	7	7	0.000548873	0.000486905	0.000697095	0.000777821	1.00447	1.00447	1.29087	1.29087	6	6	15	16	0.302	0.302	0.36	0.36	U6 snRNA-associated Sm-like protein LSm4 OS=Homo sapiens OX=9606 GN=LSM4 PE=1 SV=1	4	1_1_1_1_	43
Q9UHD8	3	7	11	10	0.000173591	0.000230989	0.000132282	0.000126844	0.0990058	0.364583	0.949845	0.823896	8	12	12	11	0.041	0.135	0.29	0.261	Septin-9 OS=Homo sapiens OX=9606 GN=SEPTIN9 PE=1 SV=2	4	1_1_1_1_	43
Q9NUP9	5	6	6	7	0.000580914	0.000572587	0.000327906	0.000480216	0.879317	1.34963	0.879317	1.34963	9	10	10	14	0.274	0.371	0.274	0.371	Protein lin-7 homolog C OS=Homo sapiens OX=9606 GN=LIN7C PE=1 SV=1	4	1_1_1_1_	43
Q9BSH5	0	0	13	14	0	0	0.000540457	0.000592275	0	0	2.96278	2.96278	0	0	21	22	0	0	0.598	0.598	Haloacid dehalogenase-like hydrolase domain-containing protein 3 OS=Homo sapiens OX=9606 GN=HDHD3 PE=1 SV=1	2	0_0_1_1_	43
Q7Z794	5	4	5	4	0.00028599	0.000156124	0.000122936	0.0001286	0.164126	0.1508	0.158777	0.1508	13	8	11	11	0.066	0.061	0.064	0.061	Keratin, type II cytoskeletal 1b OS=Homo sapiens OX=9606 GN=KRT77 PE=1 SV=3	4	1_1_1_1_	43
Q7Z3Y8	5	4	3	2	0.00030473	0.000319476	0.000140735	0.000132496	0.161449	0.161449	0.161449	0.0939563	11	13	10	9	0.065	0.065	0.065	0.039	Keratin, type I cytoskeletal 27 OS=Homo sapiens OX=9606 GN=KRT27 PE=1 SV=2	4	1_1_1_1_	43
P51659	1	3	15	14	3.45532e-05	6.13042e-05	0.00016676	0.000165261	0.0423174	0.111732	0.879317	0.737801	2	4	19	18	0.018	0.046	0.274	0.24	Peroxisomal multifunctional enzyme type 2 OS=Homo sapiens OX=9606 GN=HSD17B4 PE=1 SV=3	4	1_1_1_1_	43
P49368	4	3	15	17	0.000116657	8.27888e-05	0.000189644	0.000223178	0.205036	0.135011	1.29087	1.46037	5	4	16	18	0.081	0.055	0.36	0.391	T-complex protein 1 subunit gamma OS=Homo sapiens OX=9606 GN=CCT3 PE=1 SV=4	4	1_1_1_1_	43
P49006	2	3	2	2	0.000391248	0.00028923	0.000563157	0.000519794	0.393157	1.0797	0.393157	0.393157	6	5	17	15	0.144	0.318	0.144	0.144	MARCKS-related protein OS=Homo sapiens OX=9606 GN=MARCKSL1 PE=1 SV=2	4	1_1_1_1_	43
P29692	6	5	6	8	0.000497762	0.000441565	0.000229884	0.000264521	0.972423	0.774189	0.774189	1.12324	11	11	10	11	0.295	0.249	0.249	0.327	Elongation factor 1-delta OS=Homo sapiens OX=9606 GN=EEF1D PE=1 SV=5	4	1_1_1_1_	43
P24844	7	7	9	9	0.000665349	0.000655812	0.000488237	0.000432154	1.76694	2.6141	1.76694	1.76694	9	10	13	11	0.442	0.558	0.442	0.442	Myosin regulatory light polypeptide 9 OS=Homo sapiens OX=9606 GN=MYL9 PE=1 SV=4	4	1_1_1_1_	43
P17174	6	6	13	14	0.000215518	0.000163874	0.000234616	0.000245423	0.452112	0.468926	1.69774	1.49459	7	6	15	15	0.162	0.167	0.431	0.397	Aspartate aminotransferase, cytoplasmic OS=Homo sapiens OX=9606 GN=GOT1 PE=1 SV=3	4	1_1_1_1_	43
P17066	5	3	8	9	0.000197754	0.000140342	0.000130601	0.000126109	0.213389	0.174898	0.34586	0.380384	10	8	13	12	0.084	0.07	0.129	0.14	Heat shock 70 kDa protein 6 OS=Homo sapiens OX=9606 GN=HSPA6 PE=1 SV=2	4	1_1_1_1_	43
O95336	5	8	8	8	0.000344996	0.000480929	0.000275416	0.000366676	0.678804	1.81838	1.86418	1.86418	7	11	11	14	0.225	0.45	0.457	0.457	6-phosphogluconolactonase OS=Homo sapiens OX=9606 GN=PGLS PE=1 SV=2	4	1_1_1_1_	43
Q9UK76	4	4	5	6	0.000412843	0.000659219	0.000503357	0.000702059	0.819701	0.819701	0.636817	1.34423	5	9	12	16	0.26	0.26	0.214	0.37	Jupiter microtubule associated homolog 1 OS=Homo sapiens OX=9606 GN=JPT1 PE=1 SV=3	4	1_1_1_1_	42
Q9UHB6	1	2	16	16	3.35061e-05	2.97232e-05	0.000153196	0.000178059	0.0303861	0.0592537	0.671091	0.770109	2	2	18	20	0.013	0.025	0.223	0.248	LIM domain and actin-binding protein 1 OS=Homo sapiens OX=9606 GN=LIMA1 PE=1 SV=1	4	1_1_1_1_	42
Q99584	3	4	5	6	0.000778504	0.000920814	0.000922821	0.000965332	0.636817	0.887991	1.1727	1.61818	6	8	14	14	0.214	0.276	0.337	0.418	Protein S100-A13 OS=Homo sapiens OX=9606 GN=S100A13 PE=1 SV=1	4	1_1_1_1_	42
Q86SX6	6	5	6	7	0.00097189	0.000718469	0.000411449	0.000430403	1.74789	2.0903	1.11349	1.11349	12	10	10	10	0.439	0.49	0.325	0.325	Glutaredoxin-related protein 5, mitochondrial OS=Homo sapiens OX=9606 GN=GLRX5 PE=1 SV=2	4	1_1_1_1_	42
Q5XKE5	7	7	3	3	0.000308976	0.000358429	7.24458e-05	7.5783e-05	0.25603	0.288249	0.0939563	0.127197	13	17	6	6	0.099	0.11	0.039	0.052	Keratin, type II cytoskeletal 79 OS=Homo sapiens OX=9606 GN=KRT79 PE=1 SV=2	4	1_1_1_1_	42
P82979	5	6	7	8	0.000605503	0.000537141	0.000307607	0.000386133	0.887991	1.20293	1.24905	1.24905	10	10	10	12	0.276	0.343	0.352	0.352	SAP domain-containing ribonucleoprotein OS=Homo sapiens OX=9606 GN=SARNP PE=1 SV=3	4	1_1_1_1_	42
P46781	3	4	8	11	0.000327721	0.000290721	0.000466167	0.000626968	0.34586	0.534617	1.03704	1.61818	5	5	14	18	0.129	0.186	0.309	0.418	40S ribosomal protein S9 OS=Homo sapiens OX=9606 GN=RPS9 PE=1 SV=3	4	1_1_1_1_	42
P21912	1	0	10	14	4.54127e-05	0	0.000415269	0.000555066	0.0764652	0	1.44906	1.66073	1	0	18	23	0.032	0	0.389	0.425	Succinate dehydrogenase [ubiquinone] iron-sulfur subunit, mitochondrial OS=Homo sapiens OX=9606 GN=SDHB PE=1 SV=3	3	1_0_1_1_	42
O95295	2	4	6	5	0.00112196	0.00107823	0.000474981	0.000347803	0.552387	1.45471	2.74973	1.40991	12	13	10	7	0.191	0.39	0.574	0.382	SNARE-associated protein Snapin OS=Homo sapiens OX=9606 GN=SNAPIN PE=1 SV=1	4	1_1_1_1_	42
O94979	3	3	7	8	3.12678e-05	3.69835e-05	0.000105897	8.30818e-05	0.0665962	0.0665962	0.116863	0.158777	3	4	20	15	0.028	0.028	0.048	0.064	Protein transport protein Sec31A OS=Homo sapiens OX=9606 GN=SEC31A PE=1 SV=3	4	1_1_1_1_	42
Q9UNX3	2	3	8	10	0.000263081	0.000388965	0.00066825	0.00083884	0.442115	0.485936	1.10863	1.67917	3	5	15	18	0.159	0.172	0.324	0.428	60S ribosomal protein L26-like 1 OS=Homo sapiens OX=9606 GN=RPL26L1 PE=1 SV=1	4	1_1_1_1_	41
Q9UIJ7	2	3	13	12	0.000112031	0.000198766	0.000540684	0.000476287	0.213389	0.396368	2.85478	2.66438	2	4	19	16	0.084	0.145	0.586	0.564	GTPAMP phosphotransferase AK3, mitochondrial OS=Homo sapiens OX=9606 GN=AK3 PE=1 SV=4	4	1_1_1_1_	41
Q9H7C9	4	5	8	9	0.000729582	0.000924588	0.000582436	0.000720042	1.38232	1.61818	2.28095	2.60579	7	10	11	13	0.377	0.418	0.516	0.557	Mth938 domain-containing protein OS=Homo sapiens OX=9606 GN=AAMDC PE=1 SV=1	4	1_1_1_1_	41
Q9H0E2	3	5	9	8	0.00032485	0.00037051	0.000353636	0.000246618	0.422329	0.65577	1.46037	1.56448	7	9	15	10	0.153	0.219	0.391	0.409	Toll-interacting protein OS=Homo sapiens OX=9606 GN=TOLLIP PE=1 SV=1	4	1_1_1_1_	41
Q99848	4	2	11	9	0.000290879	7.37253e-05	0.000337765	0.000353324	0.44544	0.273503	1.50611	0.940886	7	2	16	16	0.16	0.105	0.399	0.288	Probable rRNA-processing protein EBP2 OS=Homo sapiens OX=9606 GN=EBNA1BP2 PE=1 SV=2	4	1_1_1_1_	41
Q32P51	6	7	7	9	0.000357625	0.000317249	0.000222054	0.0002534	0.667247	0.496236	0.485936	0.778279	9	9	11	12	0.222	0.175	0.172	0.25	Heterogeneous nuclear ribonucleoprotein A1-like 2 OS=Homo sapiens OX=9606 GN=HNRNPA1L2 PE=2 SV=2	4	1_1_1_1_	41
P38159	3	5	10	8	0.000162603	0.000201943	0.000280859	0.000207386	0.2218	0.383566	0.678804	0.538155	5	7	17	12	0.087	0.141	0.225	0.187	RNA-binding motif protein, X chromosome OS=Homo sapiens OX=9606 GN=RBMX PE=1 SV=3	4	1_1_1_1_	41
P26641	4	6	11	10	0.000145487	0.000180686	0.000236512	0.000201019	0.393157	0.659587	0.823896	0.823896	5	7	16	13	0.144	0.22	0.261	0.261	Elongation factor 1-gamma OS=Homo sapiens OX=9606 GN=EEF1G PE=1 SV=3	4	1_1_1_1_	41
P02545	6	6	11	14	0.0001149	0.000118915	0.000126471	0.00015265	0.309182	0.25603	0.51705	0.766038	6	7	13	15	0.117	0.099	0.181	0.247	Prelamin-A/C OS=Homo sapiens OX=9606 GN=LMNA PE=1 SV=1	4	1_1_1_1_	41
O15212	6	8	5	7	0.000887133	0.0010493	0.00045068	0.000576206	1.0797	3.80839	1.76694	2.25087	9	12	9	11	0.318	0.682	0.442	0.512	Prefoldin subunit 6 OS=Homo sapiens OX=9606 GN=PFDN6 PE=1 SV=1	4	1_1_1_1_	41
O00754	2	4	9	8	3.77316e-05	5.57862e-05	0.000108621	0.000106941	0.0519619	0.122018	0.264736	0.196741	3	5	17	16	0.022	0.05	0.102	0.078	Lysosomal alpha-mannosidase OS=Homo sapiens OX=9606 GN=MAN2B1 PE=1 SV=3	4	1_1_1_1_	41
Q9UKM9	6	4	8	8	0.000290879	0.000184313	0.000295544	0.000309158	0.853532	0.435489	0.717908	1.18776	7	5	14	14	0.268	0.157	0.235	0.34	RNA-binding protein Raly OS=Homo sapiens OX=9606 GN=RALY PE=1 SV=1	4	1_1_1_1_	40
Q9UBI6	4	4	7	7	0.00070642	0.000939998	0.0014355	0.00131392	1.61216	1.61216	3.08319	3.08319	4	6	16	14	0.417	0.417	0.611	0.611	Guanine nucleotide-binding protein G(I)/G(S)/G(O) subunit gamma-12 OS=Homo sapiens OX=9606 GN=GNG12 PE=1 SV=3	4	1_1_1_1_	40
Q96AG4	6	8	7	6	0.000538444	0.000440911	0.000189374	0.000132065	0.794734	0.936422	0.782379	0.782379	13	12	9	6	0.254	0.287	0.251	0.251	Leucine-rich repeat-containing protein 59 OS=Homo sapiens OX=9606 GN=LRRC59 PE=1 SV=1	4	1_1_1_1_	40
Q13435	4	5	14	12	7.10367e-05	8.82232e-05	0.000115481	9.0601e-05	0.148154	0.161449	0.629296	0.496236	5	7	16	12	0.06	0.065	0.212	0.175	Splicing factor 3B subunit 2 OS=Homo sapiens OX=9606 GN=SF3B2 PE=1 SV=2	4	1_1_1_1_	40
P61758	6	5	7	8	0.000774552	0.000572587	0.000295115	0.00030871	1.23872	1.34963	1.34963	1.63633	12	10	9	9	0.35	0.371	0.371	0.421	Prefoldin subunit 3 OS=Homo sapiens OX=9606 GN=VBP1 PE=1 SV=4	4	1_1_1_1_	40
P54886	0	1	14	15	0	2.83773e-05	0.000146258	0.000169995	0	0.0471286	0.682674	0.757924	0	2	18	20	0	0.02	0.226	0.245	Delta-1-pyrroline-5-carboxylate synthase OS=Homo sapiens OX=9606 GN=ALDH18A1 PE=1 SV=2	3	0_1_1_1_	40
P17516	3	2	10	8	0.000196835	0.00013969	0.000319987	0.000313807	0.291219	0.122018	0.857804	0.770109	5	4	16	15	0.111	0.05	0.269	0.248	Aldo-keto reductase family 1 member C4 OS=Homo sapiens OX=9606 GN=AKR1C4 PE=1 SV=3	4	1_1_1_1_	40
P09661	4	3	10	9	0.00019946	0.000221176	0.000405317	0.000397489	0.527566	0.358313	1.15278	1.51189	4	5	16	15	0.184	0.133	0.333	0.4	U2 small nuclear ribonucleoprotein A' OS=Homo sapiens OX=9606 GN=SNRPA1 PE=1 SV=2	4	1_1_1_1_	40
P09104	3	3	5	5	0.000117194	0.000103963	0.000223263	0.000264688	0.235947	0.16681	0.324342	0.297179	4	4	15	17	0.092	0.067	0.122	0.113	Gamma-enolase OS=Homo sapiens OX=9606 GN=ENO2 PE=1 SV=3	4	1_1_1_1_	40
P09012	2	2	6	6	0.000270544	0.000199999	0.000343604	0.00033547	0.158777	0.158777	0.874995	0.874995	6	5	15	14	0.064	0.064	0.273	0.273	U1 small nuclear ribonucleoprotein A OS=Homo sapiens OX=9606 GN=SNRPA PE=1 SV=3	4	1_1_1_1_	40
O60701	2	2	17	16	5.148e-05	4.56679e-05	0.000222299	0.000259897	0.114295	0.16681	2.03389	1.88403	2	2	17	19	0.047	0.067	0.482	0.46	UDP-glucose 6-dehydrogenase OS=Homo sapiens OX=9606 GN=UGDH PE=1 SV=1	4	1_1_1_1_	40
Q9UKY7	2	3	10	12	9.85703e-05	0.000131162	0.000400604	0.000471441	0.227439	0.883649	1.86418	1.99916	2	3	16	18	0.089	0.275	0.457	0.477	Protein CDV3 homolog OS=Homo sapiens OX=9606 GN=CDV3 PE=1 SV=1	4	1_1_1_1_	39
Q9UHV9	3	3	6	8	0.000412843	0.000512726	0.000503357	0.000658181	0.713957	0.713957	1.80543	1.89068	5	7	12	15	0.234	0.234	0.448	0.461	Prefoldin subunit 2 OS=Homo sapiens OX=9606 GN=PFDN2 PE=1 SV=1	4	1_1_1_1_	39
P53990	5	6	10	7	0.00024453	0.000247911	0.000230705	0.000204205	0.435489	0.51705	1.13796	0.757924	7	8	13	11	0.157	0.181	0.33	0.245	IST1 homolog OS=Homo sapiens OX=9606 GN=IST1 PE=1 SV=1	4	1_1_1_1_	39
P53597	3	2	10	10	0.000110251	6.52021e-05	0.000336056	0.000312477	0.306171	0.180321	1.36048	1.45471	3	2	18	16	0.116	0.072	0.373	0.39	Succinate--CoA ligase [ADP/GDP-forming] subunit alpha, mitochondrial OS=Homo sapiens OX=9606 GN=SUCLG1 PE=1 SV=4	4	1_1_1_1_	39
P16949	2	3	6	5	0.000512036	0.000605636	0.000606956	0.000498863	0.51705	0.745822	1.90402	1.19786	6	8	14	11	0.181	0.242	0.463	0.342	Stathmin OS=Homo sapiens OX=9606 GN=STMN1 PE=1 SV=3	4	1_1_1_1_	39
P15586	1	2	12	14	4.60709e-05	6.13042e-05	0.000187239	0.000220347	0.0519619	0.104079	0.870682	0.999862	2	3	16	18	0.022	0.043	0.272	0.301	N-acetylglucosamine-6-sulfatase OS=Homo sapiens OX=9606 GN=GNS PE=1 SV=3	4	1_1_1_1_	39
P13929	3	3	4	5	0.000117194	0.000103963	0.000208379	0.000264688	0.235947	0.16681	0.235947	0.297179	4	4	14	17	0.092	0.067	0.092	0.113	Beta-enolase OS=Homo sapiens OX=9606 GN=ENO3 PE=1 SV=5	4	1_1_1_1_	39
O95865	5	6	8	11	0.000267696	0.000277052	0.000249324	0.000355648	0.803018	0.940886	1.5527	2.4435	6	7	11	15	0.256	0.288	0.407	0.537	N(G),N(G)-dimethylarginine dimethylaminohydrolase 2 OS=Homo sapiens OX=9606 GN=DDAH2 PE=1 SV=1	4	1_1_1_1_	39
O14773	1	1	10	12	2.25854e-05	2.00355e-05	0.000195055	0.000240047	0.0764652	0.0592537	0.909853	1.11349	1	1	17	20	0.032	0.025	0.281	0.325	Tripeptidyl-peptidase 1 OS=Homo sapiens OX=9606 GN=TPP1 PE=1 SV=2	4	1_1_1_1_	39
Q9Y244	3	6	7	7	0.000450907	0.000719998	0.00059558	0.000527167	0.659587	2.34965	5.32412	4.55904	5	9	13	11	0.22	0.525	0.801	0.745	Proteasome maturation protein OS=Homo sapiens OX=9606 GN=POMP PE=1 SV=1	4	1_1_1_1_	38
Q9BR76	4	5	10	11	0.000156019	0.000184539	0.000145311	0.000179642	0.270574	0.339677	0.563148	0.610646	6	8	11	13	0.104	0.127	0.194	0.207	Coronin-1B OS=Homo sapiens OX=9606 GN=CORO1B PE=1 SV=1	4	1_1_1_1_	38
Q8NFH5	6	4	6	6	0.000546067	0.000415214	0.000118891	0.000124368	0.721869	0.548817	0.862087	0.862087	14	12	6	6	0.236	0.19	0.27	0.27	Nucleoporin NUP35 OS=Homo sapiens OX=9606 GN=NUP35 PE=1 SV=1	4	1_1_1_1_	38
Q6ZMR3	2	2	2	2	0.0001915	0.000169879	0.000252942	0.000305301	0.156112	0.156112	0.156112	0.156112	5	5	13	15	0.063	0.063	0.063	0.063	L-lactate dehydrogenase A-like 6A OS=Homo sapiens OX=9606 GN=LDHAL6A PE=2 SV=1	4	1_1_1_1_	38
P35609	3	4	10	9	5.68929e-05	6.30871e-05	0.000115611	9.82608e-05	0.0914403	0.129796	0.306171	0.258925	4	5	16	13	0.038	0.053	0.116	0.1	Alpha-actinin-2 OS=Homo sapiens OX=9606 GN=ACTN2 PE=1 SV=1	4	1_1_1_1_	38
P23193	6	8	10	10	0.000295711	0.000337275	0.00023607	0.000246945	0.65577	0.671091	1.1677	1.18273	7	9	11	11	0.219	0.223	0.336	0.339	Transcription elongation factor A protein 1 OS=Homo sapiens OX=9606 GN=TCEA1 PE=1 SV=2	4	1_1_1_1_	38
P0DMN0	0	0	11	13	0	0	0.000394154	0.000458123	0	0	2.43558	2.68129	0	0	18	20	0	0	0.536	0.566	Sulfotransferase 1A4 OS=Homo sapiens OX=9606 GN=SULT1A4 PE=1 SV=1	2	0_0_1_1_	38
P0DMM9	0	0	11	13	0	0	0.000394154	0.000458123	0	0	2.43558	2.68129	0	0	18	20	0	0	0.536	0.566	Sulfotransferase 1A3 OS=Homo sapiens OX=9606 GN=SULT1A3 PE=1 SV=1	2	0_0_1_1_	38
P09234	3	3	5	5	0.000399861	0.000425659	0.00060941	0.000509986	0.757924	0.757924	1.00447	1.00447	5	6	15	12	0.245	0.245	0.302	0.302	U1 small nuclear ribonucleoprotein C OS=Homo sapiens OX=9606 GN=SNRPC PE=1 SV=1	4	1_1_1_1_	38
P08579	4	4	5	4	0.000508623	0.000451199	0.00031581	0.000270293	0.520548	0.520548	0.667247	0.538155	9	9	11	9	0.182	0.182	0.222	0.187	U2 small nuclear ribonucleoprotein B'' OS=Homo sapiens OX=9606 GN=SNRPB2 PE=1 SV=1	4	1_1_1_1_	38
P00505	3	5	11	12	8.87133e-05	0.000183627	0.000210317	0.000220006	0.199499	0.370882	1.29087	1.08449	3	7	14	14	0.079	0.137	0.36	0.319	Aspartate aminotransferase, mitochondrial OS=Homo sapiens OX=9606 GN=GOT2 PE=1 SV=3	4	1_1_1_1_	38
O94907	7	7	0	0	0.000908255	0.000805712	0	0	0.96336	0.96336	0	0	19	19	0	0	0.293	0.293	0	0	Dickkopf-related protein 1 OS=Homo sapiens OX=9606 GN=DKK1 PE=1 SV=1	2	1_1_0_0_	38
O14964	5	5	12	12	9.81897e-05	8.7104e-05	0.000108078	0.000113057	0.145513	0.145513	0.462177	0.462177	6	6	13	13	0.059	0.059	0.165	0.165	Hepatocyte growth factor-regulated tyrosine kinase substrate OS=Homo sapiens OX=9606 GN=HGS PE=1 SV=1	4	1_1_1_1_	38
Q9HD42	4	5	4	4	0.000519003	0.000517958	0.000329579	0.000344761	0.358313	0.489361	0.358313	0.358313	8	9	10	10	0.133	0.173	0.133	0.133	Charged multivesicular body protein 1a OS=Homo sapiens OX=9606 GN=CHMP1A PE=1 SV=1	4	1_1_1_1_	37
Q5JTJ3	4	4	6	6	0.000610347	0.000631678	0.000620136	0.000648703	1.12814	1.12814	1.51189	1.51189	6	7	12	12	0.328	0.328	0.4	0.4	Cytochrome c oxidase assembly factor 6 homolog OS=Homo sapiens OX=9606 GN=COA6 PE=1 SV=1	4	1_1_1_1_	37
Q02252	0	0	14	14	0	0	0.000217337	0.00023998	0	0	1.208	1.34423	0	0	18	19	0	0	0.344	0.37	Methylmalonate-semialdehyde dehydrogenase [acylating], mitochondrial OS=Homo sapiens OX=9606 GN=ALDH6A1 PE=1 SV=2	2	0_0_1_1_	37
P61158	4	1	12	13	0.0001521	5.39711e-05	0.000216355	0.000258653	0.527566	0.0789467	1.36048	1.48313	5	2	14	16	0.184	0.033	0.373	0.395	Actin-related protein 3 OS=Homo sapiens OX=9606 GN=ACTR3 PE=1 SV=3	4	1_1_1_1_	37
P24666	5	5	6	7	0.000643826	0.00064253	0.000408845	0.000427679	1.46604	1.46604	1.19786	1.89734	8	9	10	10	0.392	0.392	0.342	0.462	Low molecular weight phosphotyrosine protein phosphatase OS=Homo sapiens OX=9606 GN=ACP1 PE=1 SV=3	4	1_1_1_1_	37
P14923	5	5	11	9	0.000102407	7.57045e-05	0.000121391	0.000108843	0.205036	0.25603	0.682674	0.448772	6	5	14	12	0.081	0.099	0.226	0.161	Junction plakoglobin OS=Homo sapiens OX=9606 GN=JUP PE=1 SV=3	4	1_1_1_1_	37
P13797	2	4	14	12	6.05503e-05	8.95236e-05	0.00014355	0.000160889	0.0990058	0.210598	0.840772	0.455459	3	5	14	15	0.041	0.083	0.265	0.163	Plastin-3 OS=Homo sapiens OX=9606 GN=PLS3 PE=1 SV=4	4	1_1_1_1_	37
P0DPK5	0	1	5	5	0	7.67345e-05	0.000703102	0.000919363	0	0.285287	0.625549	0.625549	0	1	16	20	0	0.109	0.211	0.211	Histone H3.X OS=Homo sapiens OX=9606 GN=H3Y2 PE=5 SV=1	3	0_1_1_1_	37
P07741	7	5	7	7	0.00070642	0.000501332	0.000358875	0.000337866	2.92645	1.32809	1.57632	3.03645	10	8	10	9	0.594	0.367	0.411	0.606	Adenine phosphoribosyltransferase OS=Homo sapiens OX=9606 GN=APRT PE=1 SV=2	4	1_1_1_1_	37
P03928	3	3	3	3	0.00168294	0.0018247	0.00075997	0.000894351	1.85759	1.85759	2.38065	2.38065	9	11	8	9	0.456	0.456	0.529	0.529	ATP synthase protein 8 OS=Homo sapiens OX=9606 GN=MT-ATP8 PE=1 SV=1	4	1_1_1_1_	37
O75964	4	4	5	4	0.00123452	0.00109514	0.00062716	0.000459235	1.23872	1.23872	1.99226	1.23872	10	10	10	7	0.35	0.35	0.476	0.35	ATP synthase subunit g, mitochondrial OS=Homo sapiens OX=9606 GN=ATP5MG PE=1 SV=3	4	1_1_1_1_	37
contaminant_KERATIN14	6	7	4	2	0.000219234	0.000247523	7.0875e-05	5.29571e-05	0.158777	0.185769	0.0939563	0.0568175	11	14	7	5	0.064	0.074	0.039	0.024	no description	4	1_1_1_1_	37
Q9Y2V2	2	2	7	7	0.000346002	0.000306938	0.000527326	0.000735491	0.527566	0.527566	1.68534	1.76694	4	4	12	16	0.184	0.184	0.429	0.442	Calcium-regulated heat-stable protein 1 OS=Homo sapiens OX=9606 GN=CARHSP1 PE=1 SV=2	4	1_1_1_1_	36
Q9UI30	6	5	3	3	0.00152587	0.00117312	0.000206712	0.000216234	2.43558	2.43558	1.12814	1.0893	15	13	4	4	0.536	0.536	0.328	0.32	Multifunctional methyltransferase subunit TRM112-like protein OS=Homo sapiens OX=9606 GN=TRMT112 PE=1 SV=1	4	1_1_1_1_	36
Q9NX63	7	5	7	8	0.000504141	0.00034784	0.000227656	0.000357215	0.836538	0.625549	0.836538	1.16272	9	7	8	12	0.264	0.211	0.264	0.335	MICOS complex subunit MIC19 OS=Homo sapiens OX=9606 GN=CHCHD3 PE=1 SV=1	4	1_1_1_1_	36
Q93062	9	11	4	4	0.000908255	0.000748161	0.000131832	0.000172381	1.94442	2.12608	1.12324	1.12324	14	13	4	5	0.469	0.495	0.327	0.327	RNA-binding protein with multiple splicing OS=Homo sapiens OX=9606 GN=RBPMS PE=1 SV=1	4	1_1_1_1_	36
Q8TAA3	4	3	5	7	0.000496702	0.000440624	0.000176634	0.000237562	0.729816	0.419058	0.729816	0.745822	10	10	7	9	0.238	0.152	0.238	0.242	Proteasome subunit alpha-type 8 OS=Homo sapiens OX=9606 GN=PSMA8 PE=2 SV=3	4	1_1_1_1_	36
Q12904	4	7	8	7	0.000203775	0.000325384	0.000227747	0.000238239	0.315225	0.663413	1.01372	1.01372	5	9	11	11	0.119	0.221	0.304	0.304	Aminoacyl tRNA synthase complex-interacting multifunctional protein 1 OS=Homo sapiens OX=9606 GN=AIMP1 PE=1 SV=2	4	1_1_1_1_	36
Q01844	5	5	5	5	0.000174451	0.000137561	7.87774e-05	0.000113309	0.370882	0.370882	0.261828	0.261828	9	8	8	11	0.137	0.137	0.101	0.101	RNA-binding protein EWS OS=Homo sapiens OX=9606 GN=EWSR1 PE=1 SV=1	4	1_1_1_1_	36
P54868	0	0	12	15	0	0	0.000203457	0.000266036	0	0	0.896706	1.48886	0	0	16	20	0	0	0.278	0.396	Hydroxymethylglutaryl-CoA synthase, mitochondrial OS=Homo sapiens OX=9606 GN=HMGCS2 PE=1 SV=1	2	0_0_1_1_	36
P31150	4	3	10	10	0.000113786	7.57045e-05	0.000202319	0.000226756	0.273503	0.267652	0.64059	0.573983	4	3	14	15	0.105	0.103	0.215	0.197	Rab GDP dissociation inhibitor alpha OS=Homo sapiens OX=9606 GN=GDI1 PE=1 SV=2	4	1_1_1_1_	36
P05062	0	0	10	8	0	0	0.000337185	0.000315589	0	0	0.931968	0.733804	0	0	19	17	0	0	0.286	0.239	Fructose-bisphosphate aldolase B OS=Homo sapiens OX=9606 GN=ALDOB PE=1 SV=2	2	0_0_1_1_	36
P02656	6	4	9	8	0.00102752	0.000683635	0.000783	0.000682558	4.33335	2.27341	4.33335	4.33335	8	6	12	10	0.727	0.515	0.727	0.727	Apolipoprotein C-III OS=Homo sapiens OX=9606 GN=APOC3 PE=1 SV=1	4	1_1_1_1_	36
A0A1B0GUS4	3	4	6	8	0.000247706	0.000439479	0.000545303	0.000614302	0.588547	0.819701	1.31206	1.34423	3	6	13	14	0.201	0.26	0.364	0.37	Ubiquitin-conjugating enzyme E2 L5 OS=Homo sapiens OX=9606 GN=UBE2L5 PE=2 SV=1	4	1_1_1_1_	36
Q9NSK0	0	0	12	14	0	0	0.000177408	0.000196497	0	0	0.75388	1.00447	0	0	17	18	0	0	0.244	0.302	Kinesin light chain 4 OS=Homo sapiens OX=9606 GN=KLC4 PE=1 SV=3	2	0_0_1_1_	35
Q99541	3	4	7	11	8.72922e-05	0.000154874	0.000133038	0.000262871	0.241652	0.288249	0.674943	1.32274	3	6	9	17	0.094	0.11	0.224	0.366	Perilipin-2 OS=Homo sapiens OX=9606 GN=PLIN2 PE=1 SV=2	4	1_1_1_1_	35
Q96A49	4	7	12	10	0.000144495	0.000256363	0.00023857	0.000191969	0.324342	0.51008	0.823896	0.721869	4	8	13	10	0.122	0.179	0.261	0.236	Synapse-associated protein 1 OS=Homo sapiens OX=9606 GN=SYAP1 PE=1 SV=1	4	1_1_1_1_	35
Q8NFV4	2	2	12	13	8.07337e-05	7.16189e-05	0.000328114	0.000321777	0.183042	0.183042	2.08319	2.34195	2	2	16	15	0.073	0.073	0.489	0.524	Protein ABHD11 OS=Homo sapiens OX=9606 GN=ABHD11 PE=1 SV=1	4	1_1_1_1_	35
P49419	0	1	13	14	0	2.09276e-05	0.00020374	0.000213125	0	0.0519619	1.26986	1.45471	0	1	17	17	0	0.022	0.356	0.39	Alpha-aminoadipic semialdehyde dehydrogenase OS=Homo sapiens OX=9606 GN=ALDH7A1 PE=1 SV=5	3	0_1_1_1_	35
P42166	5	5	7	7	0.000146577	0.000113775	9.30799e-05	9.73677e-05	0.273503	0.213389	0.294196	0.294196	8	7	10	10	0.105	0.084	0.112	0.112	Lamina-associated polypeptide 2, isoform alpha OS=Homo sapiens OX=9606 GN=TMPO PE=1 SV=2	4	1_1_1_1_	35
P37198	7	7	7	10	0.000219234	0.000194482	8.6625e-05	0.000129451	0.336596	0.336596	0.706082	0.674943	9	9	7	10	0.126	0.126	0.232	0.224	Nuclear pore glycoprotein p62 OS=Homo sapiens OX=9606 GN=NUP62 PE=1 SV=3	4	1_1_1_1_	35
P30533	7	5	7	9	0.000284943	0.000157983	0.00019904	0.000208209	0.717908	0.355189	0.581248	0.931968	8	5	11	11	0.235	0.132	0.199	0.286	Alpha-2-macroglobulin receptor-associated protein OS=Homo sapiens OX=9606 GN=LRPAP1 PE=1 SV=1	4	1_1_1_1_	35
P22234	4	6	9	7	0.000179514	0.00023887	0.000167193	0.000143096	0.164126	0.383566	0.794734	0.592209	6	9	11	9	0.066	0.141	0.254	0.202	Multifunctional protein ADE2 OS=Homo sapiens OX=9606 GN=PAICS PE=1 SV=3	4	1_1_1_1_	35
O95372	1	1	10	10	5.50457e-05	9.76621e-05	0.000475393	0.000438787	0.297179	0.0839269	2.17687	2.02691	1	2	17	15	0.113	0.035	0.502	0.481	Acyl-protein thioesterase 2 OS=Homo sapiens OX=9606 GN=LYPLA2 PE=1 SV=1	4	1_1_1_1_	35
O43809	8	6	4	5	0.000672189	0.000447224	0.000170742	0.000238143	2.01995	1.11836	0.710015	0.874995	12	9	6	8	0.48	0.326	0.233	0.273	Cleavage and polyadenylation specificity factor subunit 5 OS=Homo sapiens OX=9606 GN=NUDT21 PE=1 SV=1	4	1_1_1_1_	35
Q96I99	0	0	11	15	0	0	0.000209344	0.000312839	0	0	1.09894	1.5527	0	0	14	20	0	0	0.322	0.407	Succinate--CoA ligase [GDP-forming] subunit beta, mitochondrial OS=Homo sapiens OX=9606 GN=SUCLG2 PE=1 SV=2	2	0_0_1_1_	34
Q8NC51	3	3	7	12	0.000186994	8.2941e-05	0.000189993	0.000215307	0.339677	0.318257	0.51705	0.8281	6	3	12	13	0.127	0.12	0.181	0.262	Plasminogen activator inhibitor 1 RNA-binding protein OS=Homo sapiens OX=9606 GN=SERBP1 PE=1 SV=2	4	1_1_1_1_	34
Q13492	8	7	5	8	0.000175522	0.000155705	5.94455e-05	0.00010364	0.402814	0.276439	0.339677	0.458814	9	9	6	10	0.147	0.106	0.127	0.164	Phosphatidylinositol-binding clathrin assembly protein OS=Homo sapiens OX=9606 GN=PICALM PE=1 SV=2	4	1_1_1_1_	34
P62854	2	4	5	5	0.000442281	0.00058852	0.000730232	0.000646352	0.61808	1.36592	2.19154	2.19154	4	6	13	11	0.209	0.374	0.504	0.504	40S ribosomal protein S26 OS=Homo sapiens OX=9606 GN=RPS26 PE=1 SV=3	4	1_1_1_1_	34
P55854	2	2	7	6	0.000370356	0.000328543	0.00094074	0.000852866	1.79898	1.79898	3.37522	2.74111	3	3	15	13	0.447	0.447	0.641	0.573	Small ubiquitin-related modifier 3 OS=Homo sapiens OX=9606 GN=SUMO3 PE=1 SV=2	4	1_1_1_1_	34
P48643	3	2	12	13	9.40153e-05	4.17005e-05	0.000155225	0.000187356	0.205036	0.1508	1.0797	0.97697	4	2	13	15	0.081	0.061	0.318	0.296	T-complex protein 1 subunit epsilon OS=Homo sapiens OX=9606 GN=CCT5 PE=1 SV=1	4	1_1_1_1_	34
P46778	2	1	7	8	0.000158945	0.000211499	0.000726722	0.000464566	0.452112	0.241652	1.08449	1.08449	2	3	18	11	0.162	0.094	0.319	0.319	60S ribosomal protein L21 OS=Homo sapiens OX=9606 GN=RPL21 PE=1 SV=2	4	1_1_1_1_	34
P41567	7	5	7	7	0.00101274	0.000598936	0.000514493	0.000597993	1.04174	1.04174	3.61318	3.61318	9	6	9	10	0.31	0.31	0.664	0.664	Eukaryotic translation initiation factor 1 OS=Homo sapiens OX=9606 GN=EIF1 PE=1 SV=1	4	1_1_1_1_	34
P0DN37	1	1	4	3	0.000465204	0.000481462	0.000472664	0.000370829	0.104079	0.104079	0.462177	0.270574	6	7	12	9	0.043	0.043	0.165	0.104	Peptidyl-prolyl cis-trans isomerase A-like 4G OS=Homo sapiens OX=9606 GN=PPIAL4G PE=3 SV=1	4	1_1_1_1_	34
P0DME0	5	5	4	5	0.00046315	0.00041086	0.000106949	0.000156627	0.367729	0.367729	0.327394	0.409289	11	11	5	7	0.136	0.136	0.123	0.149	Protein SETSIP OS=Homo sapiens OX=9606 GN=SETSIP PE=1 SV=1	4	1_1_1_1_	34
P06732	0	0	2	2	0	0	0.00028823	0.000301508	0	0	0.273503	0.273503	0	0	17	17	0	0	0.105	0.105	Creatine kinase M-type OS=Homo sapiens OX=9606 GN=CKM PE=1 SV=2	2	0_0_1_1_	34
P05114	3	5	1	2	0.00139871	0.00214319	0.000129195	0.000135146	0.380384	1.04174	0.348963	0.62181	11	19	2	2	0.14	0.31	0.13	0.21	Non-histone chromosomal protein HMG-14 OS=Homo sapiens OX=9606 GN=HMGN1 PE=1 SV=3	4	1_1_1_1_	34
Q9NR28	2	3	8	10	0.00015961	0.000188786	0.000324339	0.000395826	0.177606	0.603245	1.0797	2.46737	3	4	12	14	0.071	0.205	0.318	0.54	Diablo IAP-binding mitochondrial protein OS=Homo sapiens OX=9606 GN=DIABLO PE=1 SV=1	4	1_1_1_1_	33
Q9BRP8	6	5	5	6	0.000560981	0.00055294	0.000221658	0.000231869	1.61216	1.61216	1.52348	1.25424	9	10	7	7	0.417	0.417	0.402	0.353	Partner of Y14 and mago OS=Homo sapiens OX=9606 GN=PYM1 PE=1 SV=1	4	1_1_1_1_	33
Q92764	2	1	2	2	0.000111785	0.000123956	0.000170367	0.000178215	0.0839269	0.0351422	0.0839269	0.0839269	4	5	12	12	0.035	0.015	0.035	0.035	Keratin, type I cuticular Ha5 OS=Homo sapiens OX=9606 GN=KRT35 PE=1 SV=5	4	1_1_1_1_	33
Q8WYQ3	3	2	4	3	0.000447731	0.000556055	0.000545894	0.000428281	0.678804	0.678804	1.00909	0.383566	5	7	12	9	0.225	0.225	0.303	0.141	Coiled-coil-helix-coiled-coil-helix domain-containing protein 10, mitochondrial OS=Homo sapiens OX=9606 GN=CHCHD10 PE=1 SV=1	4	1_1_1_1_	33
Q7Z3Z0	2	2	2	2	0.000169541	0.000225599	0.000129195	0.000135146	0.0964782	0.0964782	0.0964782	0.0964782	6	9	9	9	0.04	0.04	0.04	0.04	Keratin, type I cytoskeletal 25 OS=Homo sapiens OX=9606 GN=KRT25 PE=1 SV=1	4	1_1_1_1_	33
P63244	3	4	10	13	0.000120337	0.000142334	0.000224155	0.000319747	0.253141	0.279381	1.22331	1.93089	3	4	11	15	0.098	0.107	0.347	0.467	Receptor of activated protein C kinase 1 OS=Homo sapiens OX=9606 GN=RACK1 PE=1 SV=3	4	1_1_1_1_	33
P62913	3	3	5	5	0.00050005	0.000380224	0.000362907	0.000379625	0.633052	0.492794	0.836538	0.836538	7	6	10	10	0.213	0.174	0.264	0.264	60S ribosomal protein L11 OS=Homo sapiens OX=9606 GN=RPL11 PE=1 SV=2	4	1_1_1_1_	33
P35659	2	3	9	10	6.78163e-05	9.02398e-05	0.000241164	0.000252273	0.145513	0.216186	0.749847	0.717908	2	3	14	14	0.059	0.085	0.243	0.235	Protein DEK OS=Homo sapiens OX=9606 GN=DEK PE=1 SV=1	4	1_1_1_1_	33
P32322	3	4	9	7	0.000199304	0.000282883	0.000243	0.000169463	0.355189	0.355189	1.31206	0.819701	5	8	12	8	0.132	0.132	0.364	0.26	Pyrroline-5-carboxylate reductase 1, mitochondrial OS=Homo sapiens OX=9606 GN=PYCR1 PE=1 SV=2	4	1_1_1_1_	33
P17900	5	5	7	7	0.000395303	0.000409118	0.000301232	0.000385132	1.24905	1.14783	1.38781	1.38781	6	7	9	11	0.352	0.332	0.378	0.378	Ganglioside GM2 activator OS=Homo sapiens OX=9606 GN=GM2A PE=1 SV=4	4	1_1_1_1_	33
contaminant_KERATIN19	3	3	4	3	0.00021736	0.000120513	0.000138029	0.000144387	0.0864257	0.129796	0.193988	0.183042	8	5	10	10	0.036	0.053	0.077	0.073	no description	4	1_1_1_1_	33
Q9UMX5	4	4	6	6	0.000591422	0.000459069	0.000375567	0.000275007	0.8281	0.8281	1.62422	2.16228	8	7	10	7	0.262	0.262	0.419	0.5	Neudesin OS=Homo sapiens OX=9606 GN=NENF PE=1 SV=1	4	1_1_1_1_	32
Q9NTK5	3	3	7	10	0.00016055	0.000113939	0.000163125	0.000221831	0.276439	0.315225	0.698244	1.00909	5	4	10	13	0.106	0.119	0.23	0.303	Obg-like ATPase 1 OS=Homo sapiens OX=9606 GN=OLA1 PE=1 SV=2	4	1_1_1_1_	32
Q9BWD1	0	1	11	9	0	2.8413e-05	0.000276614	0.000238293	0	0.169499	2.26588	1.21309	0	1	17	14	0	0.068	0.514	0.345	Acetyl-CoA acetyltransferase, cytosolic OS=Homo sapiens OX=9606 GN=ACAT2 PE=1 SV=2	3	0_1_1_1_	32
Q9BPX5	4	3	6	4	0.000581758	0.000368627	0.000422206	0.000441655	1.82488	0.595879	2.87258	0.940886	7	5	10	10	0.451	0.203	0.588	0.288	Actin-related protein 2/3 complex subunit 5-like protein OS=Homo sapiens OX=9606 GN=ARPC5L PE=1 SV=1	4	1_1_1_1_	32
Q99961	5	4	7	7	0.000310979	0.000214565	0.000140429	0.000146898	0.377209	0.244515	0.690441	0.690441	9	7	8	8	0.139	0.095	0.228	0.228	Endophilin-A2 OS=Homo sapiens OX=9606 GN=SH3GL1 PE=1 SV=1	4	1_1_1_1_	32
Q14157	4	5	9	7	9.35828e-05	8.30173e-05	5.34846e-05	4.35154e-05	0.1508	0.224616	0.291219	0.207814	8	8	9	7	0.061	0.088	0.111	0.082	Ubiquitin-associated protein 2-like OS=Homo sapiens OX=9606 GN=UBAP2L PE=1 SV=2	4	1_1_1_1_	32
Q08043	2	5	8	8	4.23382e-05	7.51163e-05	8.60344e-05	8.24978e-05	0.0616956	0.1508	0.213389	0.213389	3	6	12	11	0.026	0.061	0.084	0.084	Alpha-actinin-3 OS=Homo sapiens OX=9606 GN=ACTN3 PE=1 SV=2	4	1_1_1_1_	32
P55327	1	3	14	10	5.67659e-05	0.000201428	0.000461411	0.000331833	0.374042	0.492794	3.48745	2.8815	1	4	16	11	0.138	0.174	0.652	0.589	Tumor protein D52 OS=Homo sapiens OX=9606 GN=TPD52 PE=1 SV=2	4	1_1_1_1_	32
P55010	2	3	8	8	5.90049e-05	0.000104687	0.000194842	0.000203817	0.119438	0.180321	0.399587	0.492794	2	4	13	13	0.049	0.072	0.146	0.174	Eukaryotic translation initiation factor 5 OS=Homo sapiens OX=9606 GN=EIF5 PE=1 SV=2	4	1_1_1_1_	32
P54920	6	3	11	11	0.000258622	0.000152949	0.000240872	0.000251968	1.13305	0.324342	1.69774	1.63027	6	4	11	11	0.329	0.122	0.431	0.42	Alpha-soluble NSF attachment protein OS=Homo sapiens OX=9606 GN=NAPA PE=1 SV=3	4	1_1_1_1_	32
P39687	4	4	7	6	0.000306399	0.00040771	0.000233485	0.000217103	0.559552	0.559552	0.892344	0.807174	6	9	9	8	0.193	0.193	0.277	0.257	Acidic leucine-rich nuclear phosphoprotein 32 family member A OS=Homo sapiens OX=9606 GN=ANP32A PE=1 SV=1	4	1_1_1_1_	32
P33240	4	5	4	4	8.81495e-05	0.000351888	4.47816e-05	7.02668e-05	0.188502	0.230269	0.183042	0.172195	4	18	4	6	0.075	0.09	0.073	0.069	Cleavage stimulation factor subunit 2 OS=Homo sapiens OX=9606 GN=CSTF2 PE=1 SV=1	4	1_1_1_1_	32
P30740	0	0	11	15	0	0	0.000255663	0.000303099	0	0	1.09894	1.54683	0	0	15	17	0	0	0.322	0.406	Leukocyte elastase inhibitor OS=Homo sapiens OX=9606 GN=SERPINB1 PE=1 SV=1	2	0_0_1_1_	32
P28799	3	3	5	7	0.000171542	0.000152175	7.62533e-05	0.000102556	0.124605	0.124605	0.402814	0.44544	8	8	7	9	0.051	0.051	0.147	0.16	Progranulin OS=Homo sapiens OX=9606 GN=GRN PE=1 SV=2	4	1_1_1_1_	32
P27487	1	1	13	12	1.66e-05	1.47258e-05	0.000126496	0.000132324	0.0303861	0.0303861	0.482518	0.496236	1	1	15	15	0.013	0.013	0.171	0.175	Dipeptidyl peptidase 4 OS=Homo sapiens OX=9606 GN=DPP4 PE=1 SV=2	4	1_1_1_1_	32
P19404	2	3	8	8	0.000102133	0.000135903	0.000337256	0.00037993	0.247383	0.489361	1.66686	1.2751	2	3	13	14	0.096	0.173	0.426	0.357	NADH dehydrogenase [ubiquinone] flavoprotein 2, mitochondrial OS=Homo sapiens OX=9606 GN=NDUFV2 PE=1 SV=2	4	1_1_1_1_	32
P12830	2	5	4	5	8.65005e-05	0.000127891	6.59158e-05	5.36295e-05	0.0471286	0.1324	0.1324	0.164126	6	10	9	7	0.02	0.054	0.054	0.066	Cadherin-1 OS=Homo sapiens OX=9606 GN=CDH1 PE=1 SV=3	4	1_1_1_1_	32
P12236	4	3	5	8	0.000213348	0.000151409	0.00021677	0.000294782	0.352073	0.233105	0.415794	0.745822	5	4	10	13	0.131	0.091	0.151	0.242	ADP/ATP translocase 3 OS=Homo sapiens OX=9606 GN=SLC25A6 PE=1 SV=4	4	1_1_1_1_	32
P08729	3	2	4	3	0.000216897	9.62044e-05	0.000137734	0.000144079	0.0864257	0.0764652	0.193988	0.180321	8	4	10	10	0.036	0.032	0.077	0.072	Keratin, type II cytoskeletal 7 OS=Homo sapiens OX=9606 GN=KRT7 PE=1 SV=5	4	1_1_1_1_	32
P06396	0	0	11	14	0	0	0.000123908	0.000146898	0	0	0.552387	0.770109	0	0	15	17	0	0	0.191	0.248	Gelsolin OS=Homo sapiens OX=9606 GN=GSN PE=1 SV=1	2	0_0_1_1_	32
O94760	1	1	9	12	8.9232e-05	3.95788e-05	0.000317321	0.000355648	0.0665962	0.0665962	1.39332	2.33426	2	1	14	15	0.028	0.028	0.379	0.523	N(G),N(G)-dimethylarginine dimethylaminohydrolase 1 OS=Homo sapiens OX=9606 GN=DDAH1 PE=1 SV=3	4	1_1_1_1_	32
O75937	6	5	8	6	0.000502592	0.000267509	0.000229793	0.000186961	0.840772	0.710015	1.46037	1.01372	10	6	9	7	0.265	0.233	0.391	0.304	DnaJ homolog subfamily C member 8 OS=Homo sapiens OX=9606 GN=DNAJC8 PE=1 SV=2	4	1_1_1_1_	32
O00425	2	1	12	9	4.39225e-05	1.94818e-05	0.000178508	0.000151719	0.0964782	0.0399202	0.86638	0.555966	2	1	16	13	0.04	0.017	0.271	0.192	Insulin-like growth factor 2 mRNA-binding protein 3 OS=Homo sapiens OX=9606 GN=IGF2BP3 PE=1 SV=2	4	1_1_1_1_	32
Q9Y5J6	6	7	3	4	0.00111107	0.00120466	0.00031358	0.00039363	2.65595	4.47016	0.999862	2.49945	9	11	5	6	0.563	0.738	0.301	0.544	Mitochondrial import inner membrane translocase subunit Tim10 B OS=Homo sapiens OX=9606 GN=TIMM10B PE=1 SV=1	4	1_1_1_1_	31
Q9UGT4	0	0	12	10	0	0	0.000125737	0.000123309	0	0	0.766038	0.595879	0	0	16	15	0	0	0.247	0.203	Sushi domain-containing protein 2 OS=Homo sapiens OX=9606 GN=SUSD2 PE=1 SV=1	2	0_0_1_1_	31
Q9NSB2	4	3	4	2	0.000233119	0.0001128	8.613e-05	6.75732e-05	0.0715193	0.0641431	0.0715193	0.0592537	11	6	8	6	0.03	0.027	0.03	0.025	Keratin, type II cuticular Hb4 OS=Homo sapiens OX=9606 GN=KRT84 PE=2 SV=2	4	1_1_1_1_	31
Q96CM8	0	0	14	12	0	0	0.000178562	0.000153825	0	0	1.1727	0.931968	0	0	17	14	0	0	0.337	0.286	Medium-chain acyl-CoA ligase ACSF2, mitochondrial OS=Homo sapiens OX=9606 GN=ACSF2 PE=1 SV=2	2	0_0_1_1_	31
Q969H8	4	3	4	4	0.000588003	0.000521617	0.000261377	0.000312477	0.614359	0.614359	0.592209	0.614359	8	8	7	8	0.208	0.208	0.202	0.208	Myeloid-derived growth factor OS=Homo sapiens OX=9606 GN=MYDGF PE=1 SV=1	4	1_1_1_1_	31
Q8WUM4	5	5	9	10	7.32463e-05	6.49768e-05	7.44211e-05	8.56343e-05	0.169499	0.191242	0.318257	0.422329	5	5	10	11	0.068	0.076	0.12	0.153	Programmed cell death 6-interacting protein OS=Homo sapiens OX=9606 GN=PDCD6IP PE=1 SV=1	4	1_1_1_1_	31
Q6UWP2	0	0	9	11	0	0	0.000347833	0.000441825	0	0	1.62422	2.67282	0	0	14	17	0	0	0.419	0.565	Dehydrogenase/reductase SDR family member 11 OS=Homo sapiens OX=9606 GN=DHRS11 PE=1 SV=1	2	0_0_1_1_	31
Q16891	4	3	11	10	8.38758e-05	4.46437e-05	0.000110787	8.91467e-05	0.185769	0.106624	0.548817	0.425608	5	3	13	10	0.074	0.044	0.19	0.154	MICOS complex subunit MIC60 OS=Homo sapiens OX=9606 GN=IMMT PE=1 SV=1	4	1_1_1_1_	31
Q13217	0	1	8	10	0	2.23809e-05	0.000217888	0.000174296	0	0.148154	0.737801	0.862087	0	1	17	13	0	0.06	0.24	0.27	DnaJ homolog subfamily C member 3 OS=Homo sapiens OX=9606 GN=DNAJC3 PE=1 SV=1	3	0_1_1_1_	31
P63218	2	2	4	4	0.00168294	0.00149294	0.000664974	0.000596234	0.452112	0.452112	2.62243	2.62243	9	9	7	6	0.162	0.162	0.559	0.559	Guanine nucleotide-binding protein G(I)/G(S)/G(O) subunit gamma-5 OS=Homo sapiens OX=9606 GN=GNG5 PE=1 SV=3	4	1_1_1_1_	31
P51991	2	3	6	10	0.000134556	0.000149206	0.000136714	0.000250271	0.238797	0.306171	0.364583	1.06538	4	5	8	14	0.093	0.116	0.135	0.315	Heterogeneous nuclear ribonucleoprotein A3 OS=Homo sapiens OX=9606 GN=HNRNPA3 PE=1 SV=2	4	1_1_1_1_	31
P35637	5	7	6	8	0.000169219	0.000171558	8.59662e-05	0.00011562	0.377209	0.584893	0.282331	0.364583	7	8	7	9	0.139	0.2	0.108	0.135	RNA-binding protein FUS OS=Homo sapiens OX=9606 GN=FUS PE=1 SV=1	4	1_1_1_1_	31
O75438	2	4	5	6	0.00109617	0.00136138	0.00111375	0.00104855	1.12814	3.89779	3.89779	3.89779	5	7	10	9	0.328	0.69	0.69	0.69	NADH dehydrogenase [ubiquinone] 1 beta subcomplex subunit 1 OS=Homo sapiens OX=9606 GN=NDUFB1 PE=1 SV=1	4	1_1_1_1_	31
O60716	1	2	9	14	1.31359e-05	2.33057e-05	8.00795e-05	0.000111691	0.0280163	0.0715193	0.339677	0.538155	1	2	12	16	0.012	0.03	0.127	0.187	Catenin delta-1 OS=Homo sapiens OX=9606 GN=CTNND1 PE=1 SV=1	4	1_1_1_1_	31
O00264	6	8	3	3	0.000782496	0.000694152	0.000132508	0.000103959	0.849269	1.42661	0.3122	0.3122	12	12	4	3	0.267	0.385	0.118	0.118	Membrane-associated progesterone receptor component 1 OS=Homo sapiens OX=9606 GN=PGRMC1 PE=1 SV=3	4	1_1_1_1_	31
contaminant_KERATIN04	7	5	2	1	0.000360922	0.000246288	5.6417e-05	5.90159e-05	0.191242	0.191242	0.111732	0.0471286	13	10	4	4	0.076	0.076	0.046	0.02	no description	4	1_1_1_1_	31
A0A804HLA8	2	2	4	4	0.00168294	0.00149294	0.000664974	0.000596234	0.452112	0.452112	2.62243	2.62243	9	9	7	6	0.162	0.162	0.559	0.559	Guanine nucleotide-binding protein subunit gamma OS=Homo sapiens OX=9606 GN=GNG5P2 PE=3 SV=1	4	1_1_1_1_	31
Q9Y3U8	3	4	4	3	0.000726604	0.00064457	0.000738257	0.000386133	0.65577	1.01837	1.01837	0.65577	6	6	12	6	0.219	0.305	0.305	0.219	60S ribosomal protein L36 OS=Homo sapiens OX=9606 GN=RPL36 PE=1 SV=3	4	1_1_1_1_	30
Q9NRV9	4	4	7	7	0.000336391	0.00023873	0.000375964	0.00035753	1.02768	0.883649	2.25837	1.88403	5	4	11	10	0.307	0.275	0.513	0.46	Heme-binding protein 1 OS=Homo sapiens OX=9606 GN=HEBP1 PE=1 SV=1	4	1_1_1_1_	30
Q9HB71	4	3	9	10	0.00022308	0.000197894	0.000311654	0.000326011	0.482518	0.355189	1.63633	1.61216	4	4	11	11	0.171	0.132	0.421	0.417	Calcyclin-binding protein OS=Homo sapiens OX=9606 GN=CACYBP PE=1 SV=2	4	1_1_1_1_	30
Q9H6S3	1	1	10	11	1.7784e-05	1.57762e-05	0.000126485	0.000132311	0.0592537	0.0592537	0.581248	0.548817	1	1	14	14	0.025	0.025	0.199	0.19	Epidermal growth factor receptor kinase substrate 8-like protein 2 OS=Homo sapiens OX=9606 GN=EPS8L2 PE=1 SV=2	4	1_1_1_1_	30
Q9BY43	5	5	6	7	0.000343664	0.000457296	0.000174588	0.000273945	1.02302	0.845015	0.883649	1.22331	6	9	6	9	0.306	0.266	0.275	0.347	Charged multivesicular body protein 4a OS=Homo sapiens OX=9606 GN=CHMP4A PE=1 SV=3	4	1_1_1_1_	30
Q99832	2	2	10	9	4.68345e-05	4.15469e-05	0.00016655	0.000149333	0.0839269	0.106624	0.778279	0.534617	2	2	14	12	0.035	0.044	0.25	0.186	T-complex protein 1 subunit eta OS=Homo sapiens OX=9606 GN=CCT7 PE=1 SV=2	4	1_1_1_1_	30
Q99798	0	0	12	13	0	0	0.000115944	0.000138612	0	0	0.603245	0.75388	0	0	14	16	0	0	0.205	0.244	Aconitate hydratase, mitochondrial OS=Homo sapiens OX=9606 GN=ACO2 PE=1 SV=2	2	0_0_1_1_	30
Q969Q0	2	2	3	3	0.000839707	0.000957733	0.000365646	0.000509986	0.415794	0.415794	0.757924	0.757924	7	9	6	8	0.151	0.151	0.245	0.245	60S ribosomal protein L36a-like OS=Homo sapiens OX=9606 GN=RPL36AL PE=1 SV=3	4	1_1_1_1_	30
P83731	4	3	4	5	0.000809909	0.000431082	0.000246869	0.000344322	0.745822	0.552387	0.798871	0.853532	10	6	6	8	0.242	0.191	0.255	0.268	60S ribosomal protein L24 OS=Homo sapiens OX=9606 GN=RPL24 PE=1 SV=1	4	1_1_1_1_	30
P52926	3	3	2	2	0.00104991	0.000931374	0.000355582	0.000371963	0.967886	0.967886	0.967886	0.967886	9	9	6	6	0.294	0.294	0.294	0.294	High mobility group protein HMGI-C OS=Homo sapiens OX=9606 GN=HMGA2 PE=1 SV=1	4	1_1_1_1_	30
P42766	2	5	4	5	0.000516893	0.00064195	0.000367628	0.000604313	0.30017	0.595879	0.96336	1.40991	5	7	7	11	0.114	0.203	0.293	0.382	60S ribosomal protein L35 OS=Homo sapiens OX=9606 GN=RPL35 PE=1 SV=2	4	1_1_1_1_	30
P20042	2	1	10	12	0.000114555	3.38738e-05	0.000232784	0.000284092	0.14025	0.0864257	0.887991	2.49945	3	1	12	14	0.057	0.036	0.276	0.544	Eukaryotic translation initiation factor 2 subunit 2 OS=Homo sapiens OX=9606 GN=EIF2S2 PE=1 SV=2	4	1_1_1_1_	30
P12035	5	5	3	2	0.000161982	0.000197579	6.17173e-05	5.38003e-05	0.124605	0.1508	0.0641431	0.0568175	8	11	6	5	0.051	0.061	0.027	0.024	Keratin, type II cytoskeletal 3 OS=Homo sapiens OX=9606 GN=KRT3 PE=1 SV=3	4	1_1_1_1_	30
P0DPI2	0	0	10	10	0	0	0.000337449	0.000403422	0	0	2.11172	2.53997	0	0	14	16	0	0	0.493	0.549	Glutamine amidotransferase-like class 1 domain-containing protein 3, mitochondrial OS=Homo sapiens OX=9606 GN=GATD3 PE=1 SV=1	2	0_0_1_1_	30
P06727	0	0	16	10	0	0	0.000309937	0.000187703	0	0	1.61216	0.832314	0	0	19	11	0	0	0.417	0.263	Apolipoprotein A-IV OS=Homo sapiens OX=9606 GN=APOA4 PE=1 SV=4	2	0_0_1_1_	30
O95881	2	4	6	4	0.000517494	0.000590231	0.000262897	0.000275007	0.380384	1.00447	1.76694	1.03236	7	9	7	7	0.14	0.302	0.442	0.308	Thioredoxin domain-containing protein 12 OS=Homo sapiens OX=9606 GN=TXNDC12 PE=1 SV=1	4	1_1_1_1_	30
O75380	1	2	9	9	0.000102545	0.000181935	0.000781421	0.000653934	0.205036	0.592209	2.28095	2.28095	1	2	15	12	0.081	0.202	0.516	0.516	NADH dehydrogenase [ubiquinone] iron-sulfur protein 6, mitochondrial OS=Homo sapiens OX=9606 GN=NDUFS6 PE=1 SV=1	4	1_1_1_1_	30
O60739	5	5	6	6	0.00078769	0.000598936	0.000457327	0.000538194	0.412538	1.04174	3.61318	3.61318	7	6	8	9	0.15	0.31	0.664	0.664	Eukaryotic translation initiation factor 1b OS=Homo sapiens OX=9606 GN=EIF1B PE=1 SV=2	4	1_1_1_1_	30
contaminant_KERATIN15	5	5	3	2	0.000161724	0.000197265	6.16192e-05	5.37148e-05	0.124605	0.148154	0.0641431	0.0568175	8	11	6	5	0.051	0.06	0.027	0.024	no description	4	1_1_1_1_	30
A0A0B4J2D5	0	0	10	10	0	0	0.000337449	0.000403422	0	0	2.11172	2.53997	0	0	14	16	0	0	0.493	0.549	Putative glutamine amidotransferase-like class 1 domain-containing protein 3B, mitochondrial OS=Homo sapiens OX=9606 GN=GATD3B PE=5 SV=1	2	0_0_1_1_	30
Q92841	1	2	11	8	5.23274e-05	6.18928e-05	0.000106333	9.2693e-05	0.0447202	0.0715193	0.633052	0.503142	3	4	12	10	0.019	0.03	0.213	0.177	Probable ATP-dependent RNA helicase DDX17 OS=Homo sapiens OX=9606 GN=DDX17 PE=1 SV=2	4	1_1_1_1_	29
Q5JNZ5	1	3	4	4	0.00033171	0.000490434	0.000674061	0.000528834	0.196741	0.749847	1.36592	1.36592	3	5	12	9	0.078	0.243	0.374	0.374	Putative 40S ribosomal protein S26-like 1 OS=Homo sapiens OX=9606 GN=RPS26P11 PE=5 SV=1	4	1_1_1_1_	29
Q16836	1	0	9	10	4.04954e-05	0	0.000246869	0.000344322	0.0839269	0	1.37684	1.05116	1	0	12	16	0.035	0	0.376	0.312	Hydroxyacyl-coenzyme A dehydrogenase, mitochondrial OS=Homo sapiens OX=9606 GN=HADH PE=1 SV=3	3	1_0_1_1_	29
Q13283	6	5	5	5	0.000272866	0.00012103	8.31727e-05	0.000116006	0.364583	0.419058	0.377209	0.358313	10	5	6	8	0.135	0.152	0.139	0.133	Ras GTPase-activating protein-binding protein 1 OS=Homo sapiens OX=9606 GN=G3BP1 PE=1 SV=1	4	1_1_1_1_	29
Q07065	9	13	0	0	0.000253466	0.000318537	0	0	0.633052	1.06063	0	0	12	17	0	0	0.213	0.314	0	0	Cytoskeleton-associated protein 4 OS=Homo sapiens OX=9606 GN=CKAP4 PE=1 SV=2	2	1_1_0_0_	29
Q04323	5	5	6	5	0.000299693	0.000303838	0.000174	0.000136512	0.761976	0.815516	0.887991	0.887991	7	8	8	6	0.246	0.259	0.276	0.276	UBX domain-containing protein 1 OS=Homo sapiens OX=9606 GN=UBXN1 PE=1 SV=2	4	1_1_1_1_	29
P59998	4	3	4	3	0.000832567	0.000402856	0.000269156	0.000201111	0.682674	0.448772	0.636817	0.448772	11	6	7	5	0.226	0.161	0.214	0.161	Actin-related protein 2/3 complex subunit 4 OS=Homo sapiens OX=9606 GN=ARPC4 PE=1 SV=3	4	1_1_1_1_	29
P49588	1	1	8	10	1.31359e-05	1.16529e-05	8.67528e-05	9.77299e-05	0.0327615	0.0185914	0.276439	0.355189	1	1	13	14	0.014	0.008	0.106	0.132	Alanine--tRNA ligase, cytoplasmic OS=Homo sapiens OX=9606 GN=AARS1 PE=1 SV=2	4	1_1_1_1_	29
P13693	4	5	4	5	0.000517494	0.000590231	0.00022534	0.000275007	0.577611	0.927525	0.577611	0.577611	7	9	6	7	0.198	0.285	0.198	0.198	Translationally-controlled tumor protein OS=Homo sapiens OX=9606 GN=TPT1 PE=1 SV=1	4	1_1_1_1_	29
O95292	8	7	3	5	0.000470947	0.000417777	0.000106333	0.000194655	0.97697	0.97697	0.531088	0.749847	9	9	4	7	0.296	0.296	0.185	0.243	Vesicle-associated membrane protein-associated protein B/C OS=Homo sapiens OX=9606 GN=VAPB PE=1 SV=3	4	1_1_1_1_	29
O43291	5	5	5	5	0.000302752	0.000313333	0.000205071	0.000214518	0.636817	0.713957	0.402814	0.402814	6	7	8	8	0.214	0.234	0.147	0.147	Kunitz-type protease inhibitor 2 OS=Homo sapiens OX=9606 GN=SPINT2 PE=1 SV=2	4	1_1_1_1_	29
Q9Y237	2	3	8	7	0.000194131	0.00025832	0.000591733	0.000567409	0.499685	0.552387	2.54813	2.54813	2	3	12	11	0.176	0.191	0.55	0.55	Peptidyl-prolyl cis-trans isomerase NIMA-interacting 4 OS=Homo sapiens OX=9606 GN=PIN4 PE=1 SV=1	4	1_1_1_1_	28
Q9BYZ2	1	1	1	1	0.000100123	5.92124e-05	0.000169547	0.000230565	0.0568175	0.0568175	0.0568175	0.0568175	3	2	10	13	0.024	0.024	0.024	0.024	L-lactate dehydrogenase A-like 6B OS=Homo sapiens OX=9606 GN=LDHAL6B PE=1 SV=3	4	1_1_1_1_	28
Q8WWI1	5	3	9	10	3.77765e-05	2.68092e-05	3.45441e-05	4.01504e-05	0.0864257	0.0543869	0.174898	0.193988	5	4	9	10	0.036	0.023	0.07	0.077	LIM domain only protein 7 OS=Homo sapiens OX=9606 GN=LMO7 PE=1 SV=3	4	1_1_1_1_	28
Q15417	6	5	3	5	0.000347842	0.000274285	7.8538e-05	0.000143773	0.644372	0.499685	0.258925	0.577611	9	8	4	7	0.216	0.176	0.1	0.198	Calponin-3 OS=Homo sapiens OX=9606 GN=CNN3 PE=1 SV=1	4	1_1_1_1_	28
P62847	2	3	5	5	0.000191212	0.000424059	0.000534265	0.000508069	0.595879	0.96336	0.96336	0.96336	2	5	11	10	0.203	0.293	0.293	0.293	40S ribosomal protein S24 OS=Homo sapiens OX=9606 GN=RPS24 PE=1 SV=1	4	1_1_1_1_	28
P47813	4	4	6	6	0.00035321	0.000469999	0.000403734	0.000422333	0.836538	0.836538	1.02302	0.694338	4	6	9	9	0.264	0.264	0.306	0.229	Eukaryotic translation initiation factor 1A, X-chromosomal OS=Homo sapiens OX=9606 GN=EIF1AX PE=1 SV=2	4	1_1_1_1_	28
P43243	2	2	9	9	3.00249e-05	2.66351e-05	9.91461e-05	8.77574e-05	0.0641431	0.0839269	0.472312	0.573983	2	2	13	11	0.027	0.035	0.168	0.197	Matrin-3 OS=Homo sapiens OX=9606 GN=MATR3 PE=1 SV=2	4	1_1_1_1_	28
P40429	2	4	5	6	0.000125276	0.000222265	0.000286393	0.000432735	0.282331	0.592209	0.573983	0.721869	2	4	9	13	0.108	0.202	0.197	0.236	60S ribosomal protein L13a OS=Homo sapiens OX=9606 GN=RPL13A PE=1 SV=2	4	1_1_1_1_	28
P26038	2	1	5	9	6.61121e-05	1.95493e-05	0.000123149	0.000152245	0.0839269	0.0495424	0.235947	0.318257	3	1	11	13	0.035	0.021	0.092	0.12	Moesin OS=Homo sapiens OX=9606 GN=MSN PE=1 SV=3	4	1_1_1_1_	28
P23497	0	1	3	4	0	3.84982e-05	8.81877e-05	9.99376e-05	0	0.0209395	0.0471286	0.0519619	0	3	12	13	0	0.009	0.02	0.022	Nuclear autoantigen Sp-100 OS=Homo sapiens OX=9606 GN=SP100 PE=1 SV=3	3	0_1_1_1_	28
P14324	2	3	6	6	6.06948e-05	8.07635e-05	0.000200422	0.000161273	0.185769	0.253141	0.492794	0.648162	2	3	13	10	0.074	0.098	0.174	0.217	Farnesyl pyrophosphate synthase OS=Homo sapiens OX=9606 GN=FDPS PE=1 SV=4	4	1_1_1_1_	28
P09622	2	1	10	9	4.99629e-05	2.2161e-05	0.000164984	0.000159308	0.109175	0.0471286	0.999862	0.690441	2	1	13	12	0.045	0.02	0.301	0.228	Dihydrolipoyl dehydrogenase, mitochondrial OS=Homo sapiens OX=9606 GN=DLD PE=1 SV=2	4	1_1_1_1_	28
O60888	4	4	4	4	0.00042622	0.000441116	0.000252616	0.000302003	1.13796	1.55859	1.13796	1.13796	6	7	7	8	0.33	0.408	0.33	0.33	Protein CutA OS=Homo sapiens OX=9606 GN=CUTA PE=1 SV=2	4	1_1_1_1_	28
O00231	6	7	6	7	0.00018079	0.000187109	0.000107152	0.000128101	0.489361	0.588547	0.482518	0.563148	6	7	7	8	0.173	0.201	0.171	0.194	26S proteasome non-ATPase regulatory subunit 11 OS=Homo sapiens OX=9606 GN=PSMD11 PE=1 SV=3	4	1_1_1_1_	28
E9PAV3	4	4	3	4	4.89531e-05	5.42828e-05	1.24345e-05	1.9511e-05	0.0616956	0.0616956	0.0303861	0.0471286	8	10	4	6	0.026	0.026	0.013	0.02	Nascent polypeptide-associated complex subunit alpha, muscle-specific form OS=Homo sapiens OX=9606 GN=NACA PE=1 SV=1	4	1_1_1_1_	28
Q9UQ80	1	2	10	10	3.2273e-05	5.72587e-05	0.000196744	0.000205807	0.111732	0.185769	0.958845	0.958845	1	2	12	12	0.046	0.074	0.292	0.292	Proliferation-associated protein 2G4 OS=Homo sapiens OX=9606 GN=PA2G4 PE=1 SV=3	4	1_1_1_1_	27
Q9NR56	2	2	4	5	0.000229405	8.72163e-05	0.000116542	0.000174158	0.106624	0.193988	0.315225	0.402814	7	3	7	10	0.044	0.077	0.119	0.147	Muscleblind-like protein 1 OS=Homo sapiens OX=9606 GN=MBNL1 PE=1 SV=2	4	1_1_1_1_	27
Q9NP73	1	1	0	0	0.000123018	0.000158733	0	0	0.0162487	0.0162487	0	0	11	16	0	0	0.007	0.007	0	0	Putative bifunctional UDP-N-acetylglucosamine transferase and deubiquitinase ALG13 OS=Homo sapiens OX=9606 GN=ALG13 PE=1 SV=2	2	1_1_0_0_	27
Q9C005	3	5	8	5	0.00038532	0.000911513	0.0006525	0.000409535	1.42103	1.65461	2.85478	1.42103	3	8	10	6	0.384	0.424	0.586	0.384	Protein dpy-30 homolog OS=Homo sapiens OX=9606 GN=DPY30 PE=1 SV=1	4	1_1_1_1_	27
Q9BT09	3	2	8	7	0.000137218	8.11509e-05	0.000255602	0.000267376	0.358313	0.180321	0.815516	0.798871	3	2	11	11	0.133	0.072	0.259	0.255	Protein canopy homolog 3 OS=Homo sapiens OX=9606 GN=CNPY3 PE=1 SV=1	4	1_1_1_1_	27
Q8NHW5	4	3	3	2	0.000481346	0.000320252	8.1511e-05	4.26329e-05	0.492794	0.367729	0.279381	0.164126	12	9	4	2	0.174	0.136	0.107	0.066	60S acidic ribosomal protein P0-like OS=Homo sapiens OX=9606 GN=RPLP0P6 PE=5 SV=1	4	1_1_1_1_	27
Q13310	2	3	7	6	5.9234e-05	8.75774e-05	9.0276e-05	0.000104927	0.0964782	0.169499	0.393157	0.34586	3	5	9	10	0.04	0.068	0.144	0.129	Polyadenylate-binding protein 4 OS=Homo sapiens OX=9606 GN=PABPC4 PE=1 SV=1	4	1_1_1_1_	27
P68402	2	3	7	7	0.000166579	0.00019703	0.000310294	0.000265572	0.324342	0.324342	1.37684	1.37684	3	4	11	9	0.122	0.122	0.376	0.376	Platelet-activating factor acetylhydrolase IB subunit alpha2 OS=Homo sapiens OX=9606 GN=PAFAH1B2 PE=1 SV=1	4	1_1_1_1_	27
P48444	1	0	10	11	2.48837e-05	0	0.000139055	0.000198356	0.0423174	0	0.513561	0.570363	1	0	11	15	0.018	0	0.18	0.196	Coatomer subunit delta OS=Homo sapiens OX=9606 GN=ARCN1 PE=1 SV=1	3	1_0_1_1_	27
P46776	2	1	5	6	0.000171832	0.000152432	0.000523763	0.000502233	0.386756	0.185769	1.04644	1.04644	2	2	12	11	0.142	0.074	0.311	0.311	60S ribosomal protein L27a OS=Homo sapiens OX=9606 GN=RPL27A PE=1 SV=2	4	1_1_1_1_	27
P31939	0	3	13	11	0	5.7162e-05	0.000141853	0.000125558	0	0.210598	0.990673	0.690441	0	3	13	11	0	0.083	0.299	0.228	Bifunctional purine biosynthesis protein ATIC OS=Homo sapiens OX=9606 GN=ATIC PE=1 SV=3	3	0_1_1_1_	27
P26232	4	5	7	6	8.0056e-05	7.10177e-05	5.42266e-05	4.9634e-05	0.101539	0.1508	0.161449	0.16681	6	6	8	7	0.042	0.061	0.065	0.067	Catenin alpha-2 OS=Homo sapiens OX=9606 GN=CTNNA2 PE=1 SV=5	4	1_1_1_1_	27
P21741	5	3	0	1	0.00106704	0.00110433	0	4.7254e-05	1.13305	1.13305	0	0.174898	12	14	0	1	0.329	0.329	0	0.07	Midkine OS=Homo sapiens OX=9606 GN=MDK PE=1 SV=1	3	1_1_0_1_	27
P18124	2	2	11	9	0.000102545	9.09675e-05	0.000338616	0.000272473	0.321296	0.321296	1.5293	1.34963	2	2	13	10	0.121	0.121	0.403	0.371	60S ribosomal protein L7 OS=Homo sapiens OX=9606 GN=RPL7 PE=1 SV=1	4	1_1_1_1_	27
P11586	6	7	8	6	8.15972e-05	8.4449e-05	5.52706e-05	4.33625e-05	0.174898	0.196741	0.261828	0.210598	6	7	8	6	0.07	0.078	0.101	0.083	C-1-tetrahydrofolate synthase, cytoplasmic OS=Homo sapiens OX=9606 GN=MTHFD1 PE=1 SV=4	4	1_1_1_1_	27
P05388	4	3	3	2	0.000481346	0.000320252	8.1511e-05	4.26329e-05	0.492794	0.367729	0.279381	0.164126	12	9	4	2	0.174	0.136	0.107	0.066	60S acidic ribosomal protein P0 OS=Homo sapiens OX=9606 GN=RPLP0 PE=1 SV=1	4	1_1_1_1_	27
O60925	3	3	5	3	0.000625356	0.000462294	0.000529487	0.000332327	0.729816	0.729816	1.12814	0.761976	6	5	10	6	0.238	0.238	0.328	0.246	Prefoldin subunit 1 OS=Homo sapiens OX=9606 GN=PFDN1 PE=1 SV=2	4	1_1_1_1_	27
Q9Y2S6	4	3	3	2	0.00218549	0.0017625	0.000302801	0.000211166	1.05116	1.05116	1.05116	1.05116	11	10	3	2	0.312	0.312	0.312	0.312	Translation machinery-associated protein 7 OS=Homo sapiens OX=9606 GN=TMA7 PE=1 SV=1	4	1_1_1_1_	26
Q9NQP4	4	6	2	1	0.000854031	0.00109433	0.000144621	5.04278e-05	0.990673	1.44343	0.250259	0.230269	9	13	3	1	0.299	0.388	0.097	0.09	Prefoldin subunit 4 OS=Homo sapiens OX=9606 GN=PFDN4 PE=1 SV=1	4	1_1_1_1_	26
Q9BYN0	5	6	4	4	0.0006497	0.000823355	0.000235757	0.000197294	2.08319	3.46684	2.08319	2.70681	7	10	5	4	0.489	0.65	0.489	0.569	Sulfiredoxin-1 OS=Homo sapiens OX=9606 GN=SRXN1 PE=1 SV=2	4	1_1_1_1_	26
Q99519	3	2	5	6	0.00012256	5.43613e-05	0.000140091	0.00017911	0.174898	0.0739894	0.270574	0.276439	4	2	9	11	0.07	0.031	0.104	0.106	Sialidase-1 OS=Homo sapiens OX=9606 GN=NEU1 PE=1 SV=1	4	1_1_1_1_	26
Q15714	3	3	6	5	4.74019e-05	4.20502e-05	4.81621e-05	6.2976e-05	0.148154	0.0690548	0.0889301	0.081434	4	4	8	10	0.06	0.029	0.037	0.034	TSC22 domain family protein 1 OS=Homo sapiens OX=9606 GN=TSC22D1 PE=1 SV=3	4	1_1_1_1_	26
Q14019	5	3	6	6	0.000626824	0.000317746	0.000318438	0.000380694	0.883649	0.524053	1.91743	2.01301	7	4	7	8	0.275	0.183	0.465	0.479	Coactosin-like protein OS=Homo sapiens OX=9606 GN=COTL1 PE=1 SV=3	4	1_1_1_1_	26
Q13561	2	1	9	10	6.34193e-05	2.81296e-05	0.0001772	0.000202214	0.109175	0.0519619	0.990673	1.33884	2	1	11	12	0.045	0.022	0.299	0.369	Dynactin subunit 2 OS=Homo sapiens OX=9606 GN=DCTN2 PE=1 SV=4	4	1_1_1_1_	26
Q02543	1	2	6	8	0.000144495	0.000128181	0.000330328	0.00049912	0.185769	0.333522	0.896706	1.1928	2	2	9	13	0.074	0.125	0.278	0.341	60S ribosomal protein L18a OS=Homo sapiens OX=9606 GN=RPL18A PE=1 SV=2	4	1_1_1_1_	26
P83881	2	2	2	2	0.000839707	0.000957733	0.000182823	0.000446238	0.415794	0.415794	0.415794	0.415794	7	9	3	7	0.151	0.151	0.151	0.151	60S ribosomal protein L36a OS=Homo sapiens OX=9606 GN=RPL36A PE=1 SV=2	4	1_1_1_1_	26
P62861	6	4	1	1	0.00114727	0.000848118	9.71391e-05	0.000101614	0.230269	0.230269	0.188502	0.188502	12	10	2	2	0.09	0.09	0.075	0.075	FAU ubiquitin-like and ribosomal protein S30 OS=Homo sapiens OX=9606 GN=FAU PE=1 SV=2	4	1_1_1_1_	26
P62314	5	5	2	2	0.000854828	0.000758317	0.000325702	0.000227137	1.34423	1.38781	0.285287	0.285287	8	8	6	4	0.37	0.378	0.109	0.109	Small nuclear ribonucleoprotein Sm D1 OS=Homo sapiens OX=9606 GN=SNRPD1 PE=1 SV=1	4	1_1_1_1_	26
P52758	2	2	6	5	0.000371257	0.000247007	0.000471514	0.000443912	0.548817	0.548817	1.88403	1.56448	4	3	10	9	0.19	0.19	0.46	0.409	2-iminobutanoate/2-iminopropanoate deaminase OS=Homo sapiens OX=9606 GN=RIDA PE=1 SV=1	4	1_1_1_1_	26
P52565	2	2	6	7	0.000186994	0.000110588	0.00034832	0.000331241	0.419058	0.210598	0.678804	0.678804	3	2	11	10	0.152	0.083	0.225	0.225	Rho GDP-dissociation inhibitor 1 OS=Homo sapiens OX=9606 GN=ARHGDIA PE=1 SV=3	4	1_1_1_1_	26
P14866	1	2	8	10	2.15884e-05	3.83021e-05	0.00012064	0.00013767	0.0399202	0.0864257	0.674943	0.949845	1	2	11	12	0.017	0.036	0.224	0.29	Heterogeneous nuclear ribonucleoprotein L OS=Homo sapiens OX=9606 GN=HNRNPL PE=1 SV=2	4	1_1_1_1_	26
O75367	2	2	7	9	0.000102545	6.0645e-05	0.000191014	0.000181648	0.370882	0.297179	0.879317	1.30675	3	2	11	10	0.137	0.113	0.274	0.363	Core histone macro-H2A.1 OS=Homo sapiens OX=9606 GN=MACROH2A1 PE=1 SV=4	4	1_1_1_1_	26
O00515	0	1	7	9	0	2.18181e-05	0.000149936	0.000169913	0	0.0351422	0.513561	0.581248	0	1	12	13	0	0.015	0.18	0.199	Ladinin-1 OS=Homo sapiens OX=9606 GN=LAD1 PE=1 SV=2	3	0_1_1_1_	26
Q9Y4L1	0	1	10	10	0	1.12913e-05	7.75946e-05	8.1169e-05	0	0.0209395	0.367729	0.396368	0	1	12	12	0	0.009	0.136	0.145	Hypoxia up-regulated protein 1 OS=Homo sapiens OX=9606 GN=HYOU1 PE=1 SV=1	3	0_1_1_1_	25
Q9Y3A5	3	1	7	6	0.000203449	9.02398e-05	0.000310068	0.000189205	0.258925	0.0764652	1.1677	0.853532	4	2	12	7	0.1	0.032	0.336	0.268	Ribosome maturation protein SBDS OS=Homo sapiens OX=9606 GN=SBDS PE=1 SV=4	4	1_1_1_1_	25
Q9UQ35	8	7	0	0	6.00663e-05	4.91859e-05	0	0	0.106624	0.081434	0	0	13	12	0	0	0.044	0.034	0	0	Serine/arginine repetitive matrix protein 2 OS=Homo sapiens OX=9606 GN=SRRM2 PE=1 SV=2	2	1_1_0_0_	25
Q99417	3	3	7	5	0.000493808	0.000657086	0.000501728	0.000459235	1.44343	1.2856	3.67735	1.99226	4	6	8	7	0.388	0.359	0.67	0.476	c-Myc-binding protein OS=Homo sapiens OX=9606 GN=MYCBP PE=1 SV=3	4	1_1_1_1_	25
Q92734	4	4	5	6	0.000222522	0.000197399	8.07468e-05	0.00010136	0.380384	0.380384	0.819701	0.905461	7	7	5	6	0.14	0.14	0.26	0.28	Protein TFG OS=Homo sapiens OX=9606 GN=TFG PE=1 SV=2	4	1_1_1_1_	25
Q8TD47	2	2	6	6	9.66963e-05	8.57792e-05	0.000245618	0.000282626	0.180321	0.191242	0.577611	0.577611	2	2	10	11	0.072	0.076	0.198	0.198	40S ribosomal protein S4, Y isoform 2 OS=Homo sapiens OX=9606 GN=RPS4Y2 PE=2 SV=3	4	1_1_1_1_	25
Q5SSJ5	0	0	11	11	0	0	0.000140175	0.000158852	0	0	0.64059	0.51008	0	0	12	13	0	0	0.215	0.179	Heterochromatin protein 1-binding protein 3 OS=Homo sapiens OX=9606 GN=HP1BP3 PE=1 SV=1	2	0_0_1_1_	25
Q58FF6	3	3	5	4	0.000100717	6.70097e-05	0.000115124	0.000120427	0.116863	0.116863	0.161449	0.111732	4	3	9	9	0.048	0.048	0.065	0.046	Putative heat shock protein HSP 90-beta 4 OS=Homo sapiens OX=9606 GN=HSP90AB4P PE=5 SV=1	4	1_1_1_1_	25
Q4VXU2	3	2	5	3	0.000144966	9.18564e-05	7.36453e-05	6.60324e-05	0.14025	0.0789467	0.210598	0.14025	7	5	7	6	0.057	0.033	0.083	0.057	Polyadenylate-binding protein 1-like OS=Homo sapiens OX=9606 GN=PABPC1L PE=2 SV=1	4	1_1_1_1_	25
Q14568	2	2	6	5	7.41432e-05	9.86586e-05	0.000188331	0.000197006	0.1508	0.1508	0.370882	0.370882	2	3	10	10	0.061	0.061	0.137	0.137	Heat shock protein HSP 90-alpha A2 OS=Homo sapiens OX=9606 GN=HSP90AA2P PE=1 SV=2	4	1_1_1_1_	25
Q13442	2	4	6	5	0.000210755	0.000311601	0.000321203	0.000298666	0.409289	0.686553	0.86638	0.686553	3	5	9	8	0.149	0.227	0.271	0.227	28 kDa heat- and acid-stable phosphoprotein OS=Homo sapiens OX=9606 GN=PDAP1 PE=1 SV=1	4	1_1_1_1_	25
P60983	3	4	3	3	0.00071637	0.000873801	0.000136474	0.00014276	0.625549	0.823896	1.17771	1.04174	8	11	3	3	0.211	0.261	0.338	0.31	Glia maturation factor beta OS=Homo sapiens OX=9606 GN=GMFB PE=1 SV=2	4	1_1_1_1_	25
P54578	1	1	9	9	5.148e-05	2.28339e-05	0.000143841	0.000150467	0.0616956	0.0616956	0.541701	0.492794	2	1	11	11	0.026	0.026	0.188	0.174	Ubiquitin carboxyl-terminal hydrolase 14 OS=Homo sapiens OX=9606 GN=USP14 PE=1 SV=3	4	1_1_1_1_	25
P53396	3	3	6	7	4.61964e-05	4.09808e-05	4.69373e-05	5.5237e-05	0.0715193	0.0715193	0.142878	0.177606	4	4	8	9	0.03	0.03	0.058	0.071	ATP-citrate synthase OS=Homo sapiens OX=9606 GN=ACLY PE=1 SV=3	4	1_1_1_1_	25
P51452	6	5	4	4	0.000618595	0.00042681	0.00013967	0.00018263	1.77332	1.30144	0.981527	0.840772	9	7	4	5	0.443	0.362	0.297	0.265	Dual specificity protein phosphatase 3 OS=Homo sapiens OX=9606 GN=DUSP3 PE=1 SV=1	4	1_1_1_1_	25
P42126	3	2	7	7	0.000126314	7.47018e-05	0.000213899	0.000223752	0.336596	0.174898	0.95434	1.04644	3	2	10	10	0.126	0.07	0.291	0.311	Enoyl-CoA delta isomerase 1, mitochondrial OS=Homo sapiens OX=9606 GN=ECI1 PE=1 SV=1	4	1_1_1_1_	25
P35900	3	2	4	5	0.000179937	0.000106415	0.000106647	0.000127497	0.0616956	0.0616956	0.2218	0.339677	6	4	7	8	0.026	0.026	0.087	0.127	Keratin, type I cytoskeletal 20 OS=Homo sapiens OX=9606 GN=KRT20 PE=1 SV=1	4	1_1_1_1_	25
P31930	3	3	6	7	7.94723e-05	7.04998e-05	0.000134578	0.0001267	0.216186	0.216186	0.577611	0.570363	3	3	10	9	0.085	0.085	0.198	0.196	Cytochrome b-c1 complex subunit 1, mitochondrial OS=Homo sapiens OX=9606 GN=UQCRC1 PE=1 SV=3	4	1_1_1_1_	25
P25787	2	3	7	7	0.00016302	0.000144615	0.000248452	0.000288774	0.496236	0.840772	1.97852	2.81066	3	3	9	10	0.175	0.265	0.474	0.581	Proteasome subunit alpha type-2 OS=Homo sapiens OX=9606 GN=PSMA2 PE=1 SV=2	4	1_1_1_1_	25
P17096	5	6	2	0	0.00154488	0.000948783	0.000181114	0	0.713957	0.713957	1.57632	0	13	9	3	0	0.234	0.234	0.411	0	High mobility group protein HMG-I/HMG-Y OS=Homo sapiens OX=9606 GN=HMGA1 PE=1 SV=3	3	1_1_1_0_	25
P11766	0	0	11	9	0	0	0.000224537	0.000216812	0	0	0.896706	0.849269	0	0	13	12	0	0	0.278	0.267	Alcohol dehydrogenase class-3 OS=Homo sapiens OX=9606 GN=ADH5 PE=1 SV=4	2	0_0_1_1_	25
P10176	2	2	1	2	0.000552851	0.000326956	0.00102981	0.00088139	1.22843	1.22843	0.348963	1.22843	3	2	11	9	0.348	0.348	0.13	0.348	Cytochrome c oxidase subunit 8A, mitochondrial OS=Homo sapiens OX=9606 GN=COX8A PE=1 SV=2	4	1_1_1_1_	25
O75934	4	4	9	7	0.000226055	0.000250666	0.00025839	0.000210228	0.651962	0.790606	1.75423	1.31206	4	5	9	7	0.218	0.253	0.44	0.364	Pre-mRNA-splicing factor SPF27 OS=Homo sapiens OX=9606 GN=BCAS2 PE=1 SV=1	4	1_1_1_1_	25
contaminant_KERATIN11	3	2	4	5	0.000179937	0.000106415	0.000106647	0.000127497	0.0616956	0.0616956	0.2218	0.339677	6	4	7	8	0.026	0.026	0.087	0.127	no description	4	1_1_1_1_	25
contaminant_GR78_PIG	1	1	6	7	0.000127156	0.0001128	0.000322987	0.000371653	0.216186	0.216186	1.45471	0.995262	2	2	10	11	0.085	0.085	0.39	0.3	owl|P34935| 78 KD GLUCOSE REGULATED PROTEIN (GRP 78) (IMMUNOGLOBULIN HEAVY...	4	1_1_1_1_	25
Q9HC38	0	1	7	7	0	3.60382e-05	0.00022702	0.000259067	0	0.101539	0.815516	0.659587	0	1	11	12	0	0.042	0.259	0.22	Glyoxalase domain-containing protein 4 OS=Homo sapiens OX=9606 GN=GLOD4 PE=1 SV=1	3	0_1_1_1_	24
Q9HAT2	0	0	9	8	0	0	0.000148216	0.000155044	0	0	0.559552	0.442115	0	0	12	12	0	0	0.193	0.159	Sialate O-acetylesterase OS=Homo sapiens OX=9606 GN=SIAE PE=1 SV=1	2	0_0_1_1_	24
Q96EL3	4	3	5	6	0.000681191	0.000402856	0.000403734	0.000422333	1.97167	1.52348	1.97167	2.8815	6	4	7	7	0.473	0.402	0.473	0.589	39S ribosomal protein L53, mitochondrial OS=Homo sapiens OX=9606 GN=MRPL53 PE=1 SV=1	4	1_1_1_1_	24
Q7Z3Y9	1	1	1	1	0.00010868	0.000144615	9.66202e-05	0.000101071	0.0447202	0.0447202	0.0447202	0.0447202	4	6	7	7	0.019	0.019	0.019	0.019	Keratin, type I cytoskeletal 26 OS=Homo sapiens OX=9606 GN=KRT26 PE=1 SV=2	4	1_1_1_1_	24
Q16762	0	0	8	10	0	0	0.00023925	0.000295775	0	0	1.05589	1.85102	0	0	11	13	0	0	0.313	0.455	Thiosulfate sulfurtransferase OS=Homo sapiens OX=9606 GN=TST PE=1 SV=4	2	0_0_1_1_	24
Q14240	3	2	7	6	0.000124969	0.00011086	0.000142845	0.000116219	0.253141	0.158777	0.874995	0.749847	4	4	9	7	0.098	0.064	0.273	0.243	Eukaryotic initiation factor 4A-II OS=Homo sapiens OX=9606 GN=EIF4A2 PE=1 SV=2	4	1_1_1_1_	24
Q08211	2	1	5	4	5.00613e-05	2.66456e-05	4.06913e-05	4.25658e-05	0.0303861	0.0139114	0.0739894	0.0471286	5	3	8	8	0.013	0.006	0.031	0.02	ATP-dependent RNA helicase A OS=Homo sapiens OX=9606 GN=DHX9 PE=1 SV=4	4	1_1_1_1_	24
P84098	3	2	4	5	0.000324377	0.000172653	0.000230705	0.000310285	0.527566	0.235947	0.51008	0.698244	5	3	7	9	0.184	0.092	0.179	0.23	60S ribosomal protein L19 OS=Homo sapiens OX=9606 GN=RPL19 PE=1 SV=1	4	1_1_1_1_	24
P82909	4	3	5	3	0.000864165	0.000547571	0.000439012	0.000328025	2.49945	1.33884	2.74111	1.79898	7	5	7	5	0.544	0.369	0.573	0.447	Alpha-ketoglutarate dehydrogenase component 4 OS=Homo sapiens OX=9606 GN=MRPS36 PE=1 SV=2	4	1_1_1_1_	24
P67809	5	4	6	6	0.000196228	0.000139259	0.000139562	0.000166847	1.18776	0.936422	1.29615	1.29615	5	4	7	8	0.34	0.287	0.361	0.361	Y-box-binding protein 1 OS=Homo sapiens OX=9606 GN=YBX1 PE=1 SV=3	4	1_1_1_1_	24
P61769	3	3	4	4	0.000534267	0.000568738	0.000379985	0.000340705	0.559552	0.559552	1.38781	1.38781	5	6	7	6	0.193	0.193	0.378	0.378	Beta-2-microglobulin OS=Homo sapiens OX=9606 GN=B2M PE=1 SV=1	4	1_1_1_1_	24
P39023	0	0	6	9	0	0	0.000160291	0.000234746	0	0	0.663413	0.940886	0	0	10	14	0	0	0.221	0.288	60S ribosomal protein L3 OS=Homo sapiens OX=9606 GN=RPL3 PE=1 SV=2	2	0_0_1_1_	24
P34897	5	7	4	3	0.000176605	0.000201428	6.40848e-05	4.02221e-05	0.279381	0.383566	0.233105	0.291219	7	9	5	3	0.107	0.141	0.091	0.111	Serine hydroxymethyltransferase, mitochondrial OS=Homo sapiens OX=9606 GN=SHMT2 PE=1 SV=3	4	1_1_1_1_	24
P31937	2	1	8	7	7.56879e-05	3.35713e-05	0.000230705	0.000181	0.202264	0.0939563	0.8281	1.02768	2	1	12	9	0.08	0.039	0.262	0.307	3-hydroxyisobutyrate dehydrogenase, mitochondrial OS=Homo sapiens OX=9606 GN=HIBADH PE=1 SV=2	4	1_1_1_1_	24
P30039	0	0	10	12	0	0	0.000269156	0.000281555	0	0	1.69774	3.05509	0	0	12	12	0	0	0.431	0.608	Phenazine biosynthesis-like domain-containing protein OS=Homo sapiens OX=9606 GN=PBLD PE=1 SV=2	2	0_0_1_1_	24
P25789	2	1	8	7	0.000194875	0.000129655	0.0002475	0.000181231	0.213389	0.081434	1.50035	1.24905	4	3	10	7	0.084	0.034	0.398	0.352	Proteasome subunit alpha type-4 OS=Homo sapiens OX=9606 GN=PSMA4 PE=1 SV=1	4	1_1_1_1_	24
P21796	5	5	4	4	0.000359451	0.000239151	0.00011413	0.000119387	0.577611	0.577611	0.513561	0.406048	8	6	5	5	0.198	0.198	0.18	0.148	Voltage-dependent anion-selective channel protein 1 OS=Homo sapiens OX=9606 GN=VDAC1 PE=1 SV=2	4	1_1_1_1_	24
P21399	0	1	10	11	0	1.26884e-05	7.26631e-05	9.88135e-05	0	0.0209395	0.364583	0.479108	0	1	10	13	0	0.009	0.135	0.17	Cytoplasmic aconitate hydratase OS=Homo sapiens OX=9606 GN=ACO1 PE=1 SV=3	3	0_1_1_1_	24
P14406	3	3	3	2	0.000919198	0.00081542	0.000544798	0.000407068	0.999862	0.999862	0.999862	0.892344	6	6	7	5	0.301	0.301	0.301	0.277	Cytochrome c oxidase subunit 7A2, mitochondrial OS=Homo sapiens OX=9606 GN=COX7A2 PE=1 SV=1	4	1_1_1_1_	24
P09936	5	7	5	2	0.000399143	0.000505828	0.000144837	6.06038e-05	1.1677	1.92415	0.97697	0.267652	7	10	5	2	0.336	0.466	0.296	0.103	Ubiquitin carboxyl-terminal hydrolase isozyme L1 OS=Homo sapiens OX=9606 GN=UCHL1 PE=1 SV=2	4	1_1_1_1_	24
P09110	0	0	9	12	0	0	0.000137117	0.000239056	0	0	0.958845	1.50611	0	0	9	15	0	0	0.292	0.399	3-ketoacyl-CoA thiolase, peroxisomal OS=Homo sapiens OX=9606 GN=ACAA1 PE=1 SV=2	2	0_0_1_1_	24
P04004	0	0	10	8	0	0	0.000162169	0.00016964	0	0	0.836538	0.774189	0	0	12	12	0	0	0.264	0.249	Vitronectin OS=Homo sapiens OX=9606 GN=VTN PE=1 SV=1	2	0_0_1_1_	24
O14561	1	1	6	4	0.00016302	0.000144615	0.000455495	0.000389845	0.230269	0.230269	1.31739	1.03236	2	2	11	9	0.09	0.09	0.365	0.308	Acyl carrier protein, mitochondrial OS=Homo sapiens OX=9606 GN=NDUFAB1 PE=1 SV=3	4	1_1_1_1_	24
contaminant_UBIQUITIN09	5	7	5	2	0.000399143	0.000505828	0.000144837	6.06038e-05	1.1677	1.92415	0.97697	0.267652	7	10	5	2	0.336	0.466	0.296	0.103	no description	4	1_1_1_1_	24
Reverse_sp|O75844|FACE1_HUMAN	2	2	2	2	0.000214157	0.000189978	5.43979e-05	4.26778e-05	0.116863	0.116863	0.116863	0.116863	8	8	4	3	0.048	0.048	0.048	0.048	CAAX prenyl protease 1 homolog OS=Homo sapiens OX=9606 GN=ZMPSTE24 PE=1 SV=2	4	1_1_1_1_	23
Q9NRX4	2	3	3	4	0.000203449	0.000270719	0.000361746	0.000594644	0.836538	1.24905	0.836538	1.24905	2	3	7	11	0.264	0.352	0.264	0.352	14 kDa phosphohistidine phosphatase OS=Homo sapiens OX=9606 GN=PHPT1 PE=1 SV=1	4	1_1_1_1_	23
Q9H853	3	4	3	4	0.000158285	0.000327634	0.000160824	0.000196271	0.306171	0.306171	0.306171	0.306171	3	7	6	7	0.116	0.116	0.116	0.116	Putative tubulin-like protein alpha-4B OS=Homo sapiens OX=9606 GN=TUBA4B PE=5 SV=2	4	1_1_1_1_	23
Q9H4M9	1	2	7	10	2.38119e-05	4.22471e-05	0.000108872	0.000139196	0.0568175	0.127197	0.520548	0.721869	1	2	9	11	0.024	0.052	0.182	0.236	EH domain-containing protein 1 OS=Homo sapiens OX=9606 GN=EHD1 PE=1 SV=2	4	1_1_1_1_	23
Q99729	3	3	4	6	0.000306399	0.000101927	9.72853e-05	0.000142474	0.339677	0.291219	0.2218	0.485936	8	3	5	7	0.127	0.111	0.087	0.172	Heterogeneous nuclear ribonucleoprotein A/B OS=Homo sapiens OX=9606 GN=HNRNPAB PE=1 SV=2	4	1_1_1_1_	23
Q99439	6	5	4	5	0.000288055	0.000219029	0.000104527	0.000109342	0.749847	0.442115	0.527566	0.62181	7	6	5	5	0.243	0.159	0.184	0.21	Calponin-2 OS=Homo sapiens OX=9606 GN=CNN2 PE=1 SV=4	4	1_1_1_1_	23
Q8NCW5	2	2	6	8	8.83025e-05	7.83331e-05	0.000157008	0.000281555	0.250259	0.250259	1.00447	1.29615	2	2	7	12	0.097	0.097	0.302	0.361	NAD(P)H-hydrate epimerase OS=Homo sapiens OX=9606 GN=NAXE PE=1 SV=2	4	1_1_1_1_	23
Q86Y46	3	3	3	1	0.000164831	0.000125333	7.1775e-05	5.00542e-05	0.0789467	0.0715193	0.0739894	0.0303861	7	6	6	4	0.033	0.03	0.031	0.013	Keratin, type II cytoskeletal 73 OS=Homo sapiens OX=9606 GN=KRT73 PE=1 SV=1	4	1_1_1_1_	23
Q7RTS7	3	3	3	1	0.000168259	0.000127939	7.32675e-05	5.10951e-05	0.081434	0.0715193	0.0764652	0.0303861	7	6	6	4	0.034	0.03	0.032	0.013	Keratin, type II cytoskeletal 74 OS=Homo sapiens OX=9606 GN=KRT74 PE=1 SV=2	4	1_1_1_1_	23
Q2M2I5	2	1	1	1	0.000121101	0.000107428	8.613e-05	7.72265e-05	0.081434	0.0303861	0.0303861	0.0303861	5	5	7	6	0.034	0.013	0.013	0.013	Keratin, type I cytoskeletal 24 OS=Homo sapiens OX=9606 GN=KRT24 PE=1 SV=1	4	1_1_1_1_	23
Q07020	3	3	4	5	0.000202908	0.000239999	0.000206162	0.000359432	0.573983	0.573983	0.651962	0.936422	3	4	6	10	0.197	0.197	0.218	0.287	60S ribosomal protein L18 OS=Homo sapiens OX=9606 GN=RPL18 PE=1 SV=2	4	1_1_1_1_	23
Q01518	1	1	10	8	2.67696e-05	2.37473e-05	0.000163194	0.000128033	0.081434	0.081434	0.770109	0.503142	1	1	12	9	0.034	0.034	0.248	0.177	Adenylyl cyclase-associated protein 1 OS=Homo sapiens OX=9606 GN=CAP1 PE=1 SV=5	4	1_1_1_1_	23
P61024	5	6	4	4	0.0011267	0.000999491	0.000408845	0.000342143	3.54988	3.54988	3.54988	3.54988	7	7	5	4	0.658	0.658	0.658	0.658	Cyclin-dependent kinases regulatory subunit 1 OS=Homo sapiens OX=9606 GN=CKS1B PE=1 SV=1	4	1_1_1_1_	23
P60842	4	4	4	5	0.000156596	0.000166699	9.54642e-05	9.98619e-05	0.342765	0.336596	0.352073	0.44544	5	6	6	6	0.128	0.126	0.131	0.16	Eukaryotic initiation factor 4A-I OS=Homo sapiens OX=9606 GN=EIF4A1 PE=1 SV=1	4	1_1_1_1_	23
P50238	3	3	3	5	0.00115596	0.00102545	0.000335571	0.000438787	0.348963	0.766038	0.766038	5.19441	7	7	4	5	0.13	0.247	0.247	0.792	Cysteine-rich protein 1 OS=Homo sapiens OX=9606 GN=CRIP1 PE=1 SV=3	4	1_1_1_1_	23
P46109	2	1	8	8	8.39311e-05	3.72276e-05	0.000213193	0.000223014	0.285287	0.145513	1.02768	1.29087	2	1	10	10	0.109	0.059	0.307	0.36	Crk-like protein OS=Homo sapiens OX=9606 GN=CRKL PE=1 SV=1	4	1_1_1_1_	23
P35270	2	3	9	8	9.74373e-05	0.000129655	0.00022275	0.000233011	0.348963	0.361445	1.50035	1.21309	2	3	9	9	0.13	0.134	0.398	0.345	Sepiapterin reductase OS=Homo sapiens OX=9606 GN=SPR PE=1 SV=1	4	1_1_1_1_	23
P32969	3	3	5	7	0.000264908	0.000234999	0.000201867	0.000316749	0.364583	0.364583	0.931968	0.958845	4	4	6	9	0.135	0.135	0.286	0.292	60S ribosomal protein L9 OS=Homo sapiens OX=9606 GN=RPL9P9 PE=1 SV=1	4	1_1_1_1_	23
P27482	1	1	3	3	0.000341357	0.000378523	0.000346832	0.000272107	0.114295	0.114295	0.321296	0.321296	4	5	8	6	0.047	0.047	0.121	0.121	Calmodulin-like protein 3 OS=Homo sapiens OX=9606 GN=CALML3 PE=1 SV=2	4	1_1_1_1_	23
P22090	2	3	6	6	9.66963e-05	0.000128669	0.000221056	0.000231239	0.191242	0.3122	0.592209	0.592209	2	3	9	9	0.076	0.118	0.202	0.202	40S ribosomal protein S4, Y isoform 1 OS=Homo sapiens OX=9606 GN=RPS4Y1 PE=1 SV=2	4	1_1_1_1_	23
P22087	2	2	7	6	7.92247e-05	7.02802e-05	0.000181114	0.000210508	0.188502	0.188502	0.853532	0.853532	2	2	9	10	0.075	0.075	0.268	0.268	rRNA 2'-O-methyltransferase fibrillarin OS=Homo sapiens OX=9606 GN=FBL PE=1 SV=2	4	1_1_1_1_	23
P11310	0	0	8	11	0	0	0.000153438	0.000208658	0	0	0.636817	1.01372	0	0	10	13	0	0	0.214	0.304	Medium-chain specific acyl-CoA dehydrogenase, mitochondrial OS=Homo sapiens OX=9606 GN=ACADM PE=1 SV=1	2	0_0_1_1_	23
P08670	7	6	1	1	0.000300153	0.000193648	2.77242e-05	2.90014e-05	0.520548	0.531088	0.0399202	0.0399202	11	8	2	2	0.182	0.185	0.017	0.017	Vimentin OS=Homo sapiens OX=9606 GN=VIM PE=1 SV=4	4	1_1_1_1_	23
P08559	2	1	10	6	6.5208e-05	2.8923e-05	0.000182198	0.000155938	0.119438	0.0543869	1.1677	0.531088	2	1	11	9	0.049	0.023	0.336	0.185	Pyruvate dehydrogenase E1 component subunit alpha, somatic form, mitochondrial OS=Homo sapiens OX=9606 GN=PDHA1 PE=1 SV=3	4	1_1_1_1_	23
P00491	0	0	8	10	0	0	0.000245873	0.000280581	0	0	1.38232	2.0479	0	0	11	12	0	0	0.377	0.484	Purine nucleoside phosphorylase OS=Homo sapiens OX=9606 GN=PNP PE=1 SV=2	2	0_0_1_1_	23
O95168	3	2	4	4	0.000492851	0.000349767	0.000350529	0.000366676	0.86638	0.482518	1.57632	1.57632	5	4	7	7	0.271	0.171	0.411	0.411	NADH dehydrogenase [ubiquinone] 1 beta subcomplex subunit 4 OS=Homo sapiens OX=9606 GN=NDUFB4 PE=1 SV=3	4	1_1_1_1_	23
O43852	2	3	6	7	0.000121101	0.000143238	0.000164057	0.000171615	0.16681	0.227439	0.849269	1.04644	3	4	8	8	0.067	0.089	0.267	0.311	Calumenin OS=Homo sapiens OX=9606 GN=CALU PE=1 SV=2	4	1_1_1_1_	23
O00170	2	1	7	9	7.7064e-05	3.41817e-05	0.0001566	0.000245721	0.216186	0.109175	0.798871	0.940886	2	1	8	12	0.085	0.045	0.255	0.288	AH receptor-interacting protein OS=Homo sapiens OX=9606 GN=AIP PE=1 SV=3	4	1_1_1_1_	23
contaminant_TRYPSIN	2	3	5	4	0.000222106	0.000246288	0.000225668	0.000177048	0.435489	0.435489	1.12814	0.883649	4	5	8	6	0.157	0.157	0.328	0.275	no description	4	1_1_1_1_	23
contaminant_GR78_LYCES	1	1	3	3	0.000114555	0.000101621	4.84966e-05	6.08768e-05	0.0568175	0.0568175	0.0939563	0.0939563	6	6	5	6	0.024	0.024	0.039	0.039	owl|P49118| 78 KD GLUCOSE REGULATED PROTEIN HOMOLOG PRECURSOR (GRP 78) (IMMUNOGLOBULIN...	4	1_1_1_1_	23
Q9Y3C8	3	2	6	5	0.000228423	0.000202634	0.000232087	0.00040463	0.30017	0.30017	0.737801	0.555966	3	3	6	10	0.114	0.114	0.24	0.192	Ubiquitin-fold modifier-conjugating enzyme 1 OS=Homo sapiens OX=9606 GN=UFC1 PE=1 SV=3	4	1_1_1_1_	22
Q9Y3B7	3	5	5	5	0.000198681	0.000352499	0.000201867	0.000246361	0.737801	1.23357	1.00447	0.845015	3	6	6	7	0.24	0.349	0.302	0.266	39S ribosomal protein L11, mitochondrial OS=Homo sapiens OX=9606 GN=MRPL11 PE=1 SV=1	4	1_1_1_1_	22
Q9ULV4	2	2	9	6	5.36522e-05	7.13922e-05	0.000122653	0.000114048	0.0592537	0.129796	0.555966	0.358313	2	3	9	8	0.025	0.053	0.192	0.133	Coronin-1C OS=Homo sapiens OX=9606 GN=CORO1C PE=1 SV=1	4	1_1_1_1_	22
Q9ULC4	1	2	8	8	7.02518e-05	0.000124641	0.000356892	0.000335999	0.122018	0.241652	2.26588	2.70681	1	2	10	9	0.05	0.094	0.514	0.569	Malignant T-cell-amplified sequence 1 OS=Homo sapiens OX=9606 GN=MCTS1 PE=1 SV=1	4	1_1_1_1_	22
Q99536	1	1	8	6	3.23551e-05	2.87022e-05	0.000180807	0.000154748	0.116863	0.116863	1.00909	0.819701	1	1	11	9	0.048	0.048	0.303	0.26	Synaptic vesicle membrane protein VAT-1 homolog OS=Homo sapiens OX=9606 GN=VAT1 PE=1 SV=2	4	1_1_1_1_	22
Q8WUH6	2	3	3	5	0.000328851	0.000583447	0.000334125	0.000407769	0.644372	1.25424	1.75423	2.4914	3	6	6	7	0.216	0.353	0.44	0.543	Transmembrane protein 263 OS=Homo sapiens OX=9606 GN=TMEM263 PE=1 SV=1	4	1_1_1_1_	22
Q8NBJ7	5	6	5	5	0.000253466	0.00022485	0.000107305	0.000112248	0.633052	0.786488	0.606941	0.633052	6	6	5	5	0.213	0.252	0.206	0.213	Inactive C-alpha-formylglycine-generating enzyme 2 OS=Homo sapiens OX=9606 GN=SUMF2 PE=1 SV=2	4	1_1_1_1_	22
Q5VZF2	2	1	2	3	0.00023863	6.04824e-05	8.65918e-05	0.000144929	0.111732	0.0568175	0.111732	0.188502	7	2	5	8	0.046	0.024	0.046	0.075	Muscleblind-like protein 2 OS=Homo sapiens OX=9606 GN=MBNL2 PE=1 SV=2	4	1_1_1_1_	22
Q15717	3	3	8	6	0.000117014	0.000138405	0.000178337	0.000124368	0.327394	0.279381	0.770109	0.686553	3	4	9	6	0.123	0.107	0.248	0.227	ELAV-like protein 1 OS=Homo sapiens OX=9606 GN=ELAVL1 PE=1 SV=2	4	1_1_1_1_	22
Q15019	0	1	10	9	0	3.12465e-05	0.00017894	0.000205902	0	0.0939563	1.44343	1.13796	0	1	10	11	0	0.039	0.388	0.33	Septin-2 OS=Homo sapiens OX=9606 GN=SEPTIN2 PE=1 SV=1	3	0_1_1_1_	22
Q12864	0	0	10	6	0	0	9.31694e-05	8.12178e-05	0	0	0.541701	0.402814	0	0	12	10	0	0	0.188	0.147	Cadherin-17 OS=Homo sapiens OX=9606 GN=CDH17 PE=1 SV=3	2	0_0_1_1_	22
P63208	3	2	6	6	0.000234029	0.000138405	0.000317043	0.000373104	0.44544	0.44544	1.76694	2.22849	3	2	8	9	0.16	0.16	0.442	0.509	S-phase kinase-associated protein 1 OS=Homo sapiens OX=9606 GN=SKP1 PE=1 SV=2	4	1_1_1_1_	22
P55157	0	0	11	8	0	0	9.39337e-05	6.80267e-05	0	0	0.422329	0.309182	0	0	13	9	0	0	0.153	0.117	Microsomal triglyceride transfer protein large subunit OS=Homo sapiens OX=9606 GN=MTTP PE=1 SV=1	2	0_0_1_1_	22
P48556	5	4	3	3	0.000290642	0.000193371	7.38257e-05	7.72265e-05	0.545254	0.258925	0.425608	0.425608	8	6	4	4	0.189	0.1	0.154	0.154	26S proteasome non-ATPase regulatory subunit 8 OS=Homo sapiens OX=9606 GN=PSMD8 PE=1 SV=2	4	1_1_1_1_	22
P40227	1	3	7	8	2.39465e-05	8.49715e-05	9.7322e-05	0.000114531	0.0568175	0.164126	0.555966	0.482518	1	4	8	9	0.024	0.066	0.192	0.171	T-complex protein 1 subunit zeta OS=Homo sapiens OX=9606 GN=CCT6A PE=1 SV=3	4	1_1_1_1_	22
P34932	0	0	8	9	0	0	7.69017e-05	9.65332e-05	0	0	0.358313	0.396368	0	0	10	12	0	0	0.133	0.145	Heat shock 70 kDa protein 4 OS=Homo sapiens OX=9606 GN=HSPA4 PE=1 SV=4	2	0_0_1_1_	22
P21980	0	0	7	8	0	0	0.000103431	0.000108196	0	0	0.330454	0.383566	0	0	11	11	0	0	0.124	0.141	Protein-glutamine gamma-glutamyltransferase 2 OS=Homo sapiens OX=9606 GN=TGM2 PE=1 SV=2	2	0_0_1_1_	22
P20823	0	0	11	9	0	0	0.000122848	0.000107089	0	0	0.629296	0.599558	0	0	12	10	0	0	0.212	0.204	Hepatocyte nuclear factor 1-alpha OS=Homo sapiens OX=9606 GN=HNF1A PE=1 SV=2	2	0_0_1_1_	22
P19013	2	2	1	2	0.000146718	0.000151846	3.72678e-05	7.79691e-05	0.0739894	0.0739894	0.0303861	0.0739894	6	7	3	6	0.031	0.031	0.013	0.031	Keratin, type II cytoskeletal 4 OS=Homo sapiens OX=9606 GN=KRT4 PE=1 SV=5	4	1_1_1_1_	22
P04843	2	6	5	7	4.18964e-05	0.000111499	6.38525e-05	8.90586e-05	0.116863	0.285287	0.258925	0.324342	2	6	6	8	0.048	0.109	0.1	0.122	Dolichyl-diphosphooligosaccharide--protein glycosyltransferase subunit 1 OS=Homo sapiens OX=9606 GN=RPN1 PE=1 SV=1	4	1_1_1_1_	22
P04632	2	5	5	6	9.48923e-05	0.000210447	0.000168725	0.000201711	0.238797	0.702159	1.85102	2.68978	2	5	7	8	0.093	0.231	0.455	0.567	Calpain small subunit 1 OS=Homo sapiens OX=9606 GN=CAPNS1 PE=1 SV=1	4	1_1_1_1_	22
O76015	1	1	2	1	8.3655e-05	0.000123684	0.000113329	8.89121e-05	0.0351422	0.0351422	0.0939563	0.0351422	3	5	8	6	0.015	0.015	0.039	0.015	Keratin, type I cuticular Ha8 OS=Homo sapiens OX=9606 GN=KRT38 PE=1 SV=3	4	1_1_1_1_	22
O43768	3	1	9	8	0.000315262	0.000186446	0.000480477	0.000446765	1.02302	0.233105	1.26464	2.19154	3	2	9	8	0.306	0.091	0.355	0.504	Alpha-endosulfine OS=Homo sapiens OX=9606 GN=ENSA PE=1 SV=1	4	1_1_1_1_	22
contaminant_KERATIN16	2	2	1	2	0.000142872	0.000147865	3.62907e-05	7.5925e-05	0.0715193	0.0715193	0.0303861	0.0715193	6	7	3	6	0.03	0.03	0.013	0.03	no description	4	1_1_1_1_	22
Q9Y508	1	1	5	5	0.00016731	0.000148421	0.000226658	0.000207462	0.224616	0.224616	0.870682	0.870682	3	3	8	7	0.088	0.088	0.272	0.272	E3 ubiquitin-protein ligase RNF114 OS=Homo sapiens OX=9606 GN=RNF114 PE=1 SV=1	4	1_1_1_1_	21
Q9UKK9	3	4	3	3	0.000348372	0.00030904	0.000147483	0.000123421	0.30017	0.524053	0.415794	0.30017	6	6	5	4	0.114	0.183	0.151	0.114	ADP-sugar pyrophosphatase OS=Homo sapiens OX=9606 GN=NUDT5 PE=1 SV=1	4	1_1_1_1_	21
Q9P1F3	3	4	5	5	0.000627929	0.000696295	0.0004785	0.000500542	0.577611	2.20627	2.20627	2.80189	4	5	6	6	0.198	0.506	0.506	0.58	Costars family protein ABRACL OS=Homo sapiens OX=9606 GN=ABRACL PE=1 SV=1	4	1_1_1_1_	21
Q9H773	6	6	2	2	0.00059838	0.000530822	0.000113996	7.94979e-05	2.47536	2.62243	0.584893	0.584893	8	8	3	2	0.541	0.559	0.2	0.2	dCTP pyrophosphatase 1 OS=Homo sapiens OX=9606 GN=DCTPP1 PE=1 SV=1	4	1_1_1_1_	21
Q96C36	5	3	3	3	0.000278153	0.000211499	8.07468e-05	8.44665e-05	0.667247	0.352073	0.342765	0.342765	7	6	4	4	0.222	0.131	0.128	0.128	Pyrroline-5-carboxylate reductase 2 OS=Homo sapiens OX=9606 GN=PYCR2 PE=1 SV=1	4	1_1_1_1_	21
Q8TD06	1	1	2	1	0.000306399	0.000271807	0.000272399	0.000244241	0.164126	0.164126	0.164126	0.164126	4	4	7	6	0.066	0.066	0.066	0.066	Anterior gradient protein 3 OS=Homo sapiens OX=9606 GN=AGR3 PE=1 SV=1	4	1_1_1_1_	21
Q6YN16	2	2	7	8	0.00012168	5.39711e-05	0.000108178	0.000129327	0.135011	0.135011	0.990673	0.782379	4	2	7	8	0.055	0.055	0.299	0.251	Hydroxysteroid dehydrogenase-like protein 2 OS=Homo sapiens OX=9606 GN=HSDL2 PE=1 SV=1	4	1_1_1_1_	21
Q5EBL8	4	2	3	6	0.000363302	0.000241714	0.000276846	0.000386133	1.20293	0.86638	1.68534	3.25598	4	3	6	8	0.343	0.271	0.429	0.629	PDZ domain-containing protein 11 OS=Homo sapiens OX=9606 GN=PDZD11 PE=1 SV=2	4	1_1_1_1_	21
Q15323	1	1	1	1	9.16988e-05	0.000135577	0.000108698	9.74614e-05	0.0399202	0.0399202	0.0399202	0.0399202	3	5	7	6	0.017	0.017	0.017	0.017	Keratin, type I cuticular Ha1 OS=Homo sapiens OX=9606 GN=KRT31 PE=1 SV=3	4	1_1_1_1_	21
Q14532	1	1	1	1	8.51489e-05	0.000125893	0.000100934	9.04998e-05	0.0375284	0.0375284	0.0375284	0.0375284	3	5	7	6	0.016	0.016	0.016	0.016	Keratin, type I cuticular Ha2 OS=Homo sapiens OX=9606 GN=KRT32 PE=1 SV=3	4	1_1_1_1_	21
Q14525	1	1	1	1	9.44225e-05	0.000139604	0.000111926	0.000100356	0.0399202	0.0399202	0.0399202	0.0399202	3	5	7	6	0.017	0.017	0.017	0.017	Keratin, type I cuticular Ha3-II OS=Homo sapiens OX=9606 GN=KRT33B PE=1 SV=3	4	1_1_1_1_	21
Q00796	2	0	6	8	7.12357e-05	0	0.000180945	0.000170353	0.183042	0	0.729816	1.22331	2	0	10	9	0.073	0	0.238	0.347	Sorbitol dehydrogenase OS=Homo sapiens OX=9606 GN=SORD PE=1 SV=4	3	1_0_1_1_	21
P82932	2	1	4	7	0.000305174	0.00018048	0.000413424	0.000432469	0.342765	0.158777	0.97697	1.91072	3	2	8	8	0.128	0.064	0.296	0.464	28S ribosomal protein S6, mitochondrial OS=Homo sapiens OX=9606 GN=MRPS6 PE=1 SV=3	4	1_1_1_1_	21
P62318	3	4	1	3	0.000504586	0.000626665	0.000205071	0.000268148	1.07491	1.07491	0.199499	0.761976	5	7	4	5	0.317	0.317	0.079	0.246	Small nuclear ribonucleoprotein Sm D3 OS=Homo sapiens OX=9606 GN=SNRPD3 PE=1 SV=1	4	1_1_1_1_	21
P50991	1	2	9	7	2.3591e-05	4.18552e-05	0.000119847	0.000100294	0.142878	0.0939563	0.489361	0.552387	1	2	10	8	0.058	0.039	0.173	0.191	T-complex protein 1 subunit delta OS=Homo sapiens OX=9606 GN=CCT4 PE=1 SV=4	4	1_1_1_1_	21
P48741	2	2	5	4	0.000138589	0.000122942	0.000140812	9.20616e-05	0.199499	0.199499	0.361445	0.294196	4	4	8	5	0.079	0.079	0.134	0.112	Putative heat shock 70 kDa protein 7 OS=Homo sapiens OX=9606 GN=HSPA7 PE=5 SV=2	4	1_1_1_1_	21
P48735	1	1	5	6	8.43953e-05	4.99114e-05	0.00010004	0.000134548	0.0471286	0.0471286	0.386756	0.342765	3	2	7	9	0.02	0.02	0.142	0.128	Isocitrate dehydrogenase [NADP], mitochondrial OS=Homo sapiens OX=9606 GN=IDH2 PE=1 SV=2	4	1_1_1_1_	21
P43652	1	2	1	1	0.000148596	0.000169482	2.15684e-05	3.3843e-05	0.0280163	0.0543869	0.0280163	0.0280163	7	9	2	3	0.012	0.023	0.012	0.012	Afamin OS=Homo sapiens OX=9606 GN=AFM PE=1 SV=1	4	1_1_1_1_	21
P14649	2	2	4	4	0.000366795	0.000216923	0.000186339	0.000162436	0.303167	0.303167	0.663413	0.836538	6	4	6	5	0.115	0.115	0.221	0.264	Myosin light chain 6B OS=Homo sapiens OX=9606 GN=MYL6B PE=1 SV=1	4	1_1_1_1_	21
P07954	4	3	6	6	9.97299e-05	6.63528e-05	8.86632e-05	9.27475e-05	0.409289	0.270574	0.422329	0.448772	4	3	7	7	0.149	0.104	0.153	0.161	Fumarate hydratase, mitochondrial OS=Homo sapiens OX=9606 GN=FH PE=1 SV=3	4	1_1_1_1_	21
O76014	1	1	1	1	8.49592e-05	0.000125612	0.000100709	9.02983e-05	0.0375284	0.0375284	0.0375284	0.0375284	3	5	7	6	0.016	0.016	0.016	0.016	Keratin, type I cuticular Ha7 OS=Homo sapiens OX=9606 GN=KRT37 PE=1 SV=3	4	1_1_1_1_	21
O76013	1	1	1	1	8.16846e-05	0.000120771	9.6827e-05	8.68178e-05	0.0351422	0.0351422	0.0351422	0.0351422	3	5	7	6	0.015	0.015	0.015	0.015	Keratin, type I cuticular Ha6 OS=Homo sapiens OX=9606 GN=KRT36 PE=1 SV=1	4	1_1_1_1_	21
O75956	2	2	2	2	0.000403669	0.000268571	0.000358875	0.000375407	0.389953	0.389953	0.389953	0.389953	4	3	7	7	0.143	0.143	0.143	0.143	Cyclin-dependent kinase 2-associated protein 2 OS=Homo sapiens OX=9606 GN=CDK2AP2 PE=1 SV=1	4	1_1_1_1_	21
O75828	1	1	4	4	9.18091e-05	8.14438e-05	0.000186563	0.000219552	0.142878	0.142878	0.273503	0.273503	2	2	8	9	0.058	0.058	0.105	0.105	Carbonyl reductase [NADPH] 3 OS=Homo sapiens OX=9606 GN=CBR3 PE=1 SV=3	4	1_1_1_1_	21
O43765	6	5	4	3	0.000284374	0.000252268	8.25527e-05	6.47667e-05	0.531088	0.531088	0.455459	0.3122	7	7	4	3	0.185	0.185	0.163	0.118	Small glutamine-rich tetratricopeptide repeat-containing protein alpha OS=Homo sapiens OX=9606 GN=SGTA PE=1 SV=1	4	1_1_1_1_	21
O43504	0	0	6	7	0	0	0.000638876	0.000891075	0	0	5.5013	5.5013	0	0	9	12	0	0	0.813	0.813	Ragulator complex protein LAMTOR5 OS=Homo sapiens OX=9606 GN=LAMTOR5 PE=1 SV=1	2	0_0_1_1_	21
O43488	4	6	5	5	0.000141678	0.000219944	8.99686e-05	9.41131e-05	0.188502	0.377209	0.745822	0.745822	4	7	5	5	0.075	0.139	0.242	0.242	Aflatoxin B1 aldehyde reductase member 2 OS=Homo sapiens OX=9606 GN=AKR7A2 PE=1 SV=3	4	1_1_1_1_	21
O43324	3	2	5	5	0.000292312	0.00025931	0.000259875	0.000233011	0.393157	0.393157	1.39332	1.39332	4	4	7	6	0.144	0.144	0.379	0.379	Eukaryotic translation elongation factor 1 epsilon-1 OS=Homo sapiens OX=9606 GN=EEF1E1 PE=1 SV=1	4	1_1_1_1_	21
O15511	2	2	5	4	0.000336836	0.000224105	0.000299458	0.000313253	1.04644	1.04644	1.01837	2.33426	4	3	7	7	0.311	0.311	0.305	0.523	Actin-related protein 2/3 complex subunit 5 OS=Homo sapiens OX=9606 GN=ARPC5 PE=1 SV=3	4	1_1_1_1_	21
O14602	3	3	4	3	0.000264908	0.000391666	0.000314016	0.000281555	0.563148	0.563148	0.694338	0.422329	3	5	7	6	0.194	0.194	0.229	0.153	Eukaryotic translation initiation factor 1A, Y-chromosomal OS=Homo sapiens OX=9606 GN=EIF1AY PE=1 SV=4	4	1_1_1_1_	21
O14519	2	2	2	2	0.000442281	0.00029426	0.000393202	0.000411315	0.435489	0.435489	0.435489	0.435489	4	3	7	7	0.157	0.157	0.157	0.157	Cyclin-dependent kinase 2-associated protein 1 OS=Homo sapiens OX=9606 GN=CDK2AP1 PE=1 SV=1	4	1_1_1_1_	21
contaminant_GR78_MAIZE	1	1	2	2	0.000163369	0.000144925	5.53297e-05	7.23482e-05	0.081434	0.081434	0.0864257	0.0864257	6	6	4	5	0.034	0.034	0.036	0.036	owl|P24067| IMMUNOGLOBULIN BINDING PROTEIN HOMOLOG B70 (HEAT SHOCK PROTEIN...	4	1_1_1_1_	21
A0A2R8Y619	2	1	4	6	0.000416904	0.000184918	0.000370641	0.000443103	0.377209	0.377209	0.862087	0.862087	4	2	7	8	0.139	0.139	0.27	0.27	Histone H2B type 2-K1 OS=Homo sapiens OX=9606 GN=H2BK1 PE=3 SV=1	4	1_1_1_1_	21
Q9Y3I0	1	4	9	6	2.51793e-05	8.93463e-05	0.000115124	8.0285e-05	0.0519619	0.233105	0.96336	0.492794	1	4	9	6	0.022	0.091	0.293	0.174	RNA-splicing ligase RtcB homolog OS=Homo sapiens OX=9606 GN=RTCB PE=1 SV=1	4	1_1_1_1_	20
Q9UQN3	3	4	4	3	0.00023879	0.000264788	0.000151637	0.000190347	0.412538	0.412538	0.555966	0.399587	4	5	5	6	0.15	0.15	0.192	0.146	Charged multivesicular body protein 2b OS=Homo sapiens OX=9606 GN=CHMP2B PE=1 SV=1	4	1_1_1_1_	20
Q9NPA8	3	5	5	4	0.000503587	0.000670097	0.000383747	0.000267617	1.1727	1.85102	1.32274	1.54683	4	6	6	4	0.337	0.455	0.366	0.406	Transcription and mRNA export factor ENY2 OS=Homo sapiens OX=9606 GN=ENY2 PE=1 SV=1	4	1_1_1_1_	20
Q9NP61	0	0	7	11	0	0	8.76322e-05	0.000170243	0	0	0.506607	0.686553	0	0	7	13	0	0	0.178	0.227	ADP-ribosylation factor GTPase-activating protein 3 OS=Homo sapiens OX=9606 GN=ARFGAP3 PE=1 SV=1	2	0_0_1_1_	20
Q9H0L4	3	3	2	0	6.19265e-05	0.000274675	2.09732e-05	0	0.127197	0.127197	0.081434	0	3	15	2	0	0.052	0.052	0.034	0	Cleavage stimulation factor subunit 2 tau variant OS=Homo sapiens OX=9606 GN=CSTF2T PE=1 SV=1	3	1_1_1_0_	20
Q96A26	1	2	6	5	8.25686e-05	0.000146493	0.000419464	0.000307151	0.109175	0.309182	1.11349	1.11349	1	2	10	7	0.045	0.117	0.325	0.325	Protein FAM162A OS=Homo sapiens OX=9606 GN=FAM162A PE=1 SV=2	4	1_1_1_1_	20
Q8TF09	1	1	2	2	0.000529815	0.000587499	0.000336445	0.000422333	0.333522	0.333522	0.333522	0.333522	4	5	5	6	0.125	0.125	0.125	0.125	Dynein light chain roadblock-type 2 OS=Homo sapiens OX=9606 GN=DYNLRB2 PE=1 SV=1	4	1_1_1_1_	20
Q8N5N7	3	2	3	3	0.000643826	0.000356961	0.000122653	0.000171071	0.95434	0.462177	0.95434	0.95434	8	5	3	4	0.291	0.165	0.291	0.291	39S ribosomal protein L50, mitochondrial OS=Homo sapiens OX=9606 GN=MRPL50 PE=1 SV=2	4	1_1_1_1_	20
Q86WA6	0	0	6	11	0	0	0.000155389	0.000301873	0	0	0.853532	1.34963	0	0	7	13	0	0	0.268	0.371	Valacyclovir hydrolase OS=Homo sapiens OX=9606 GN=BPHL PE=1 SV=1	2	0_0_1_1_	20
Q15056	2	3	3	3	0.000307635	0.000318386	0.000104189	8.17418e-05	0.370882	0.778279	0.396368	0.396368	6	7	4	3	0.137	0.25	0.145	0.145	Eukaryotic translation initiation factor 4H OS=Homo sapiens OX=9606 GN=EIF4H PE=1 SV=5	4	1_1_1_1_	20
Q13185	6	4	4	3	0.000416904	0.000308196	0.000176496	0.000147701	1.32274	1.32274	0.999862	0.386756	6	5	5	4	0.366	0.366	0.301	0.142	Chromobox protein homolog 3 OS=Homo sapiens OX=9606 GN=CBX3 PE=1 SV=4	4	1_1_1_1_	20
Q08257	1	0	5	9	3.86491e-05	0	0.000137441	0.000246468	0.0789467	0	0.678804	1.25424	1	0	7	12	0.033	0	0.225	0.353	Quinone oxidoreductase OS=Homo sapiens OX=9606 GN=CRYZ PE=1 SV=1	3	1_0_1_1_	20
P61289	4	7	0	1	0.000350429	0.000532912	0	2.66036e-05	0.51705	1.20293	0	0.0665962	7	12	0	1	0.181	0.343	0	0.028	Proteasome activator complex subunit 3 OS=Homo sapiens OX=9606 GN=PSME3 PE=1 SV=1	3	1_1_0_1_	20
P54725	1	2	2	3	0.000140116	0.00021752	7.11818e-05	9.3076e-05	0.0519619	0.114295	0.114295	0.180321	4	7	4	5	0.022	0.047	0.047	0.072	UV excision repair protein RAD23 homolog A OS=Homo sapiens OX=9606 GN=RAD23A PE=1 SV=1	4	1_1_1_1_	20
P46777	0	1	8	10	0	3.79797e-05	0.00019575	0.000227519	0	0.0964782	0.566751	0.96336	0	1	9	10	0	0.04	0.195	0.293	60S ribosomal protein L5 OS=Homo sapiens OX=9606 GN=RPL5 PE=1 SV=3	3	0_1_1_1_	20
P46108	4	5	5	4	0.00016731	0.000222631	0.000106246	0.00011114	0.492794	0.766038	0.458814	0.458814	4	6	5	5	0.174	0.247	0.164	0.164	Adapter molecule crk OS=Homo sapiens OX=9606 GN=CRK PE=1 SV=2	4	1_1_1_1_	20
P35998	1	3	6	7	2.93662e-05	0.000104203	0.00010443	0.000124847	0.0592537	0.224616	0.452112	0.489361	1	4	7	8	0.025	0.088	0.162	0.173	26S proteasome regulatory subunit 7 OS=Homo sapiens OX=9606 GN=PSMC2 PE=1 SV=3	4	1_1_1_1_	20
P08590	1	2	7	7	6.5208e-05	0.000115692	0.000298142	0.000277223	0.16681	0.297179	1.79254	1.45471	1	2	9	8	0.067	0.113	0.446	0.39	Myosin light chain 3 OS=Homo sapiens OX=9606 GN=MYL3 PE=1 SV=3	4	1_1_1_1_	20
O94925	0	0	8	7	0	0	9.65582e-05	0.000101006	0	0	0.428894	0.409289	0	0	10	10	0	0	0.155	0.149	Glutaminase kidney isoform, mitochondrial OS=Homo sapiens OX=9606 GN=GLS PE=1 SV=1	2	0_0_1_1_	20
O00422	1	2	5	6	8.31083e-05	0.000221176	0.000337765	0.000353324	0.111732	0.455459	1.0893	1.0893	1	3	8	8	0.046	0.163	0.32	0.32	Histone deacetylase complex subunit SAP18 OS=Homo sapiens OX=9606 GN=SAP18 PE=1 SV=1	4	1_1_1_1_	20
A0A024R1R8	2	2	2	1	0.00158945	0.00158625	0.000201867	0.000105583	0.432188	0.432188	0.432188	0.432188	8	9	2	1	0.156	0.156	0.156	0.156	Coiled-coil domain-containing protein 72 OS=Homo sapiens OX=9606 GN=hCG_2014768 PE=3 SV=1	4	1_1_1_1_	20
Q9H910	5	4	1	2	0.000602316	0.000415578	3.39987e-05	7.11297e-05	1.83792	1.04644	0.227439	0.455459	9	7	1	2	0.453	0.311	0.089	0.163	Jupiter microtubule associated homolog 2 OS=Homo sapiens OX=9606 GN=JPT2 PE=1 SV=1	4	1_1_1_1_	19
Q9H2U2	0	0	10	9	0	0	0.000193406	0.000182083	0	0	1.26986	1.31739	0	0	10	9	0	0	0.356	0.365	Inorganic pyrophosphatase 2, mitochondrial OS=Homo sapiens OX=9606 GN=PPA2 PE=1 SV=2	2	0_0_1_1_	19
Q96C23	0	0	7	7	0	0	0.000188881	0.000177824	0	0	1.25944	1.21309	0	0	10	9	0	0	0.354	0.345	Galactose mutarotase OS=Homo sapiens OX=9606 GN=GALM PE=1 SV=1	2	0_0_1_1_	19
Q93052	3	2	4	8	6.23312e-05	3.68626e-05	4.22206e-05	0.000110414	0.180321	0.127197	0.196741	0.570363	3	2	4	10	0.072	0.052	0.078	0.196	Lipoma-preferred partner OS=Homo sapiens OX=9606 GN=LPP PE=1 SV=1	4	1_1_1_1_	19
Q86V81	2	2	4	4	0.000148431	0.000131673	0.000150811	0.000184052	0.104079	0.104079	0.419058	0.419058	3	3	6	7	0.043	0.043	0.152	0.152	THO complex subunit 4 OS=Homo sapiens OX=9606 GN=ALYREF PE=1 SV=3	4	1_1_1_1_	19
Q16698	0	0	5	7	0	0	0.000173545	0.000201711	0	0	0.468926	0.97697	0	0	9	10	0	0	0.167	0.296	2,4-dienoyl-CoA reductase [(3E)-enoyl-CoA-producing], mitochondrial OS=Homo sapiens OX=9606 GN=DECR1 PE=1 SV=1	2	0_0_1_1_	19
Q15436	0	0	10	7	0	0	0.000101329	6.18317e-05	0	0	0.422329	0.250259	0	0	12	7	0	0	0.153	0.097	Protein transport protein Sec23A OS=Homo sapiens OX=9606 GN=SEC23A PE=1 SV=2	2	0_0_1_1_	19
Q15274	0	0	7	9	0	0	0.00019575	0.000227519	0	0	0.592209	1.18776	0	0	9	10	0	0	0.202	0.34	Nicotinate-nucleotide pyrophosphorylase [carboxylating] OS=Homo sapiens OX=9606 GN=QPRT PE=1 SV=3	2	0_0_1_1_	19
Q14974	3	3	5	7	5.80619e-05	3.863e-05	3.68707e-05	5.39969e-05	0.0990058	0.0990058	0.180321	0.288249	4	3	5	7	0.041	0.041	0.072	0.11	Importin subunit beta-1 OS=Homo sapiens OX=9606 GN=KPNB1 PE=1 SV=2	4	1_1_1_1_	19
Q06210	2	0	7	8	3.63822e-05	0	8.31727e-05	7.7337e-05	0.0739894	0	0.402814	0.513561	2	0	9	8	0.031	0	0.147	0.18	Glutamine--fructose-6-phosphate aminotransferase [isomerizing] 1 OS=Homo sapiens OX=9606 GN=GFPT1 PE=1 SV=3	3	1_0_1_1_	19
P60468	3	2	2	3	0.000794723	0.000939998	0.000134578	0.000211166	1.37137	0.65577	0.65577	1.37137	6	8	2	3	0.375	0.219	0.219	0.375	Protein transport protein Sec61 subunit beta OS=Homo sapiens OX=9606 GN=SEC61B PE=1 SV=2	4	1_1_1_1_	19
P52209	3	3	7	5	0.000105305	7.00619e-05	9.36195e-05	6.99516e-05	0.193988	0.142878	0.588547	0.415794	4	3	7	5	0.077	0.058	0.201	0.151	6-phosphogluconate dehydrogenase, decarboxylating OS=Homo sapiens OX=9606 GN=PGD PE=1 SV=3	4	1_1_1_1_	19
P51570	0	0	8	8	0	0	0.000164789	0.000155143	0	0	0.96336	0.97697	0	0	10	9	0	0	0.293	0.296	Galactokinase OS=Homo sapiens OX=9606 GN=GALK1 PE=1 SV=1	2	0_0_1_1_	19
P50225	0	0	3	4	0	0	0.000197077	0.000229062	0	0	0.216186	0.303167	0	0	9	10	0	0	0.085	0.115	Sulfotransferase 1A1 OS=Homo sapiens OX=9606 GN=SULT1A1 PE=1 SV=3	2	0_0_1_1_	19
P36542	2	1	6	7	8.53394e-05	3.78523e-05	0.000151739	0.00020408	0.185769	0.0964782	0.492794	0.603245	2	1	7	9	0.074	0.04	0.174	0.205	ATP synthase subunit gamma, mitochondrial OS=Homo sapiens OX=9606 GN=ATP5F1C PE=1 SV=1	4	1_1_1_1_	19
P22695	0	0	9	8	0	0	0.000142599	0.000134251	0	0	0.819701	0.840772	0	0	10	9	0	0	0.26	0.265	Cytochrome b-c1 complex subunit 2, mitochondrial OS=Homo sapiens OX=9606 GN=UQCRC2 PE=1 SV=3	2	0_0_1_1_	19
P22314	0	0	10	8	0	0	6.71618e-05	5.10951e-05	0	0	0.34586	0.25603	0	0	11	8	0	0	0.129	0.099	Ubiquitin-like modifier-activating enzyme 1 OS=Homo sapiens OX=9606 GN=UBA1 PE=1 SV=3	2	0_0_1_1_	19
P13674	0	0	9	10	0	0	0.000108872	0.000126542	0	0	0.64059	0.706082	0	0	9	10	0	0	0.215	0.232	Prolyl 4-hydroxylase subunit alpha-1 OS=Homo sapiens OX=9606 GN=P4HA1 PE=1 SV=2	2	0_0_1_1_	19
P12235	3	2	3	5	0.000170679	7.57045e-05	0.000108385	0.000181405	0.261828	0.148154	0.241652	0.425608	4	2	5	8	0.101	0.06	0.094	0.154	ADP/ATP translocase 1 OS=Homo sapiens OX=9606 GN=SLC25A4 PE=1 SV=4	4	1_1_1_1_	19
P0DPK2	0	1	3	3	0	8.2941e-05	0.000332487	0.000546548	0	0.3122	0.333522	0.333522	0	1	7	11	0	0.118	0.125	0.125	Histone H3.Y OS=Homo sapiens OX=9606 GN=H3Y1 PE=1 SV=1	3	0_1_1_1_	19
O60506	2	2	8	6	4.08204e-05	3.62118e-05	9.3319e-05	6.50785e-05	0.0964782	0.0964782	0.389953	0.270574	2	2	9	6	0.04	0.04	0.143	0.104	Heterogeneous nuclear ribonucleoprotein Q OS=Homo sapiens OX=9606 GN=SYNCRIP PE=1 SV=2	4	1_1_1_1_	19
contaminant_UBIQUITIN02	0	0	10	8	0	0	6.71618e-05	5.10951e-05	0	0	0.34586	0.25603	0	0	11	8	0	0	0.129	0.099	no description	2	0_0_1_1_	19
Reverse_IEC_05516	1	1	0	0	0.000457394	0.00105496	0	0	0.161449	0.161449	0	0	5	13	0	0	0.065	0.065	0	0	no description	2	1_1_0_0_	18
Reverse_sp|P23246|SFPQ_HUMAN	1	2	2	2	3.59705e-05	6.38188e-05	5.48211e-05	5.73464e-05	0.0375284	0.0375284	0.0375284	0.0375284	2	4	6	6	0.016	0.016	0.016	0.016	Splicing factor, proline- and glutamine-rich OS=Homo sapiens OX=9606 GN=SFPQ PE=1 SV=2	4	1_1_1_1_	18
Q9Y3D7	4	6	2	3	0.000406898	0.000721918	0.000155034	0.000162176	1.12814	2.25087	0.770109	1.12814	4	8	3	3	0.328	0.512	0.248	0.328	Mitochondrial import inner membrane translocase subunit TIM16 OS=Homo sapiens OX=9606 GN=PAM16 PE=1 SV=2	4	1_1_1_1_	18
Q9UIL1	2	3	4	3	0.000319888	0.000354716	0.000203137	0.000169995	0.733804	1.24905	1.24905	1.24905	4	5	5	4	0.239	0.352	0.352	0.352	Short coiled-coil protein OS=Homo sapiens OX=9606 GN=SCOC PE=1 SV=2	4	1_1_1_1_	18
Q9NQC3	3	1	2	2	7.46719e-05	3.78523e-05	2.1677e-05	1.70067e-05	0.124605	0.0256519	0.0939563	0.0939563	7	4	4	3	0.051	0.011	0.039	0.039	Reticulon-4 OS=Homo sapiens OX=9606 GN=RTN4 PE=1 SV=2	4	1_1_1_1_	18
Q9HD34	2	4	3	4	0.000419195	0.000619779	0.000354931	0.000371281	0.659587	1.08449	1.08449	1.08449	3	5	5	5	0.22	0.319	0.319	0.319	LYR motif-containing protein 4 OS=Homo sapiens OX=9606 GN=LYRM4 PE=1 SV=1	4	1_1_1_1_	18
Q9H0W9	0	0	6	8	0	0	0.000164057	0.000214518	0	0	0.729816	1.15278	0	0	8	10	0	0	0.238	0.333	Ester hydrolase C11orf54 OS=Homo sapiens OX=9606 GN=C11orf54 PE=1 SV=1	2	0_0_1_1_	18
Q9GZU8	5	5	1	2	0.000350429	0.000355275	2.54321e-05	5.32072e-05	0.819701	0.721869	0.0939563	0.253141	7	8	1	2	0.26	0.236	0.039	0.098	PSME3-interacting protein OS=Homo sapiens OX=9606 GN=PSME3IP1 PE=1 SV=1	4	1_1_1_1_	18
Q9BWF3	5	4	4	3	0.000174664	0.000123956	8.87328e-05	7.42563e-05	0.823896	0.702159	0.61808	0.538155	5	4	5	4	0.261	0.231	0.209	0.187	RNA-binding protein 4 OS=Homo sapiens OX=9606 GN=RBM4 PE=1 SV=1	4	1_1_1_1_	18
Q9BSE5	2	2	5	6	0.000108371	6.40907e-05	0.000110109	0.000134379	0.30017	0.30017	0.778279	0.874995	3	2	6	7	0.114	0.114	0.25	0.273	Agmatinase, mitochondrial OS=Homo sapiens OX=9606 GN=AGMAT PE=1 SV=2	4	1_1_1_1_	18
Q99856	1	1	8	7	2.14428e-05	1.90219e-05	9.804e-05	7.9766e-05	0.0447202	0.0690548	0.358313	0.538155	1	1	9	7	0.019	0.029	0.133	0.187	AT-rich interactive domain-containing protein 3A OS=Homo sapiens OX=9606 GN=ARID3A PE=1 SV=2	4	1_1_1_1_	18
Q99829	2	0	7	5	9.47156e-05	0	9.62346e-05	7.55008e-05	0.0889301	0	0.570363	0.21899	4	0	8	6	0.037	0	0.196	0.086	Copine-1 OS=Homo sapiens OX=9606 GN=CPNE1 PE=1 SV=1	3	1_0_1_1_	18
Q99626	1	1	3	3	4.06248e-05	3.60382e-05	0.000165105	0.000172711	0.0839269	0.0839269	0.247383	0.247383	1	1	8	8	0.035	0.035	0.096	0.096	Homeobox protein CDX-2 OS=Homo sapiens OX=9606 GN=CDX2 PE=1 SV=3	4	1_1_1_1_	18
Q96HS1	4	5	3	1	0.000307989	0.000273217	6.70562e-05	2.33817e-05	0.499685	0.651962	0.279381	0.101539	7	7	3	1	0.176	0.218	0.107	0.042	Serine/threonine-protein phosphatase PGAM5, mitochondrial OS=Homo sapiens OX=9606 GN=PGAM5 PE=1 SV=2	4	1_1_1_1_	18
Q8N1N4	2	2	3	1	9.7812e-05	8.6769e-05	7.45355e-05	5.19794e-05	0.0399202	0.0690548	0.0789467	0.0303861	4	4	6	4	0.017	0.029	0.033	0.013	Keratin, type II cytoskeletal 78 OS=Homo sapiens OX=9606 GN=KRT78 PE=1 SV=2	4	1_1_1_1_	18
Q6NVV1	0	2	3	4	0	0.000221176	0.000379985	0.000662482	0	0.534617	0.967886	1.01372	0	2	6	10	0	0.186	0.294	0.304	Putative 60S ribosomal protein L13a protein RPL13AP3 OS=Homo sapiens OX=9606 GN=RPL13AP3 PE=5 SV=1	3	0_1_1_1_	18
Q59GN2	2	4	2	3	0.00124662	0.00154823	0.000253323	0.000529986	0.570363	0.717908	0.717908	0.717908	5	7	2	4	0.196	0.235	0.235	0.235	Putative 60S ribosomal protein L39-like 5 OS=Homo sapiens OX=9606 GN=RPL39P5 PE=5 SV=2	4	1_1_1_1_	18
Q16822	0	0	9	7	0	0	0.000100934	8.44665e-05	0	0	0.475707	0.327394	0	0	10	8	0	0	0.169	0.123	Phosphoenolpyruvate carboxykinase [GTP], mitochondrial OS=Homo sapiens OX=9606 GN=PCK2 PE=1 SV=4	2	0_0_1_1_	18
Q16181	0	0	8	6	0	0	0.00014782	0.000123704	0	0	0.972423	0.686553	0	0	10	8	0	0	0.295	0.227	Septin-7 OS=Homo sapiens OX=9606 GN=SEPTIN7 PE=1 SV=2	2	0_0_1_1_	18
Q15907	4	4	3	4	0.00034997	0.000258715	8.88956e-05	0.000123988	0.51008	0.51008	0.415794	0.541701	6	5	3	4	0.179	0.179	0.151	0.188	Ras-related protein Rab-11B OS=Homo sapiens OX=9606 GN=RAB11B PE=1 SV=4	4	1_1_1_1_	18
Q06481	3	3	2	5	6.66609e-05	5.91348e-05	2.53987e-05	6.19938e-05	0.127197	0.0839269	0.0715193	0.122018	4	4	3	7	0.052	0.035	0.03	0.05	Amyloid beta precursor like protein 2 OS=Homo sapiens OX=9606 GN=APLP2 PE=1 SV=2	4	1_1_1_1_	18
P68871	2	2	3	3	0.000346002	0.000383673	0.000175775	0.000229841	0.389953	0.389953	0.599558	0.599558	4	5	4	5	0.143	0.143	0.204	0.204	Hemoglobin subunit beta OS=Homo sapiens OX=9606 GN=HBB PE=1 SV=2	4	1_1_1_1_	18
P62891	2	4	2	3	0.00124662	0.00154823	0.000253323	0.000529986	0.570363	0.717908	0.717908	0.717908	5	7	2	4	0.196	0.235	0.235	0.235	60S ribosomal protein L39 OS=Homo sapiens OX=9606 GN=RPL39 PE=1 SV=2	4	1_1_1_1_	18
P62491	4	4	3	4	0.00035321	0.00026111	8.97187e-05	0.000125136	0.51705	0.51705	0.422329	0.548817	6	5	3	4	0.181	0.181	0.153	0.19	Ras-related protein Rab-11A OS=Homo sapiens OX=9606 GN=RAB11A PE=1 SV=3	4	1_1_1_1_	18
P62195	1	0	8	6	3.13191e-05	0	0.000127286	0.000149793	0.114295	0	0.803018	0.555966	1	0	8	9	0.047	0	0.256	0.192	26S proteasome regulatory subunit 8 OS=Homo sapiens OX=9606 GN=PSMC5 PE=1 SV=1	3	1_0_1_1_	18
P31040	0	1	8	8	0	1.69879e-05	7.78283e-05	9.15902e-05	0	0.0495424	0.584893	0.485936	0	1	8	9	0	0.021	0.2	0.172	Succinate dehydrogenase [ubiquinone] flavoprotein subunit, mitochondrial OS=Homo sapiens OX=9606 GN=SDHA PE=1 SV=2	3	0_1_1_1_	18
P27824	3	2	2	3	0.000107395	0.000114324	3.27352e-05	4.56576e-05	0.164126	0.106624	0.106624	0.169499	5	6	3	4	0.066	0.044	0.044	0.068	Calnexin OS=Homo sapiens OX=9606 GN=CANX PE=1 SV=2	4	1_1_1_1_	18
P21964	0	0	8	7	0	0	0.00021453	0.000224413	0	0	1.61216	1.31739	0	0	9	9	0	0	0.417	0.365	Catechol O-methyltransferase OS=Homo sapiens OX=9606 GN=COMT PE=1 SV=2	2	0_0_1_1_	18
P02585	1	1	1	1	0.000317889	0.000352499	0.000201867	0.000168933	0.106624	0.106624	0.106624	0.106624	4	5	5	4	0.044	0.044	0.044	0.044	Troponin C, skeletal muscle OS=Homo sapiens OX=9606 GN=TNNC2 PE=1 SV=2	4	1_1_1_1_	18
O75822	4	5	5	4	0.000197141	0.000218604	0.000125189	0.000104765	0.482518	0.663413	1.1928	0.492794	4	5	5	4	0.171	0.221	0.341	0.174	Eukaryotic translation initiation factor 3 subunit J OS=Homo sapiens OX=9606 GN=EIF3J PE=1 SV=2	4	1_1_1_1_	18
O75608	2	2	5	6	0.000165855	9.80867e-05	0.000168515	0.000205658	0.270574	0.210598	1.83139	2.06902	3	2	6	7	0.104	0.083	0.452	0.487	Acyl-protein thioesterase 1 OS=Homo sapiens OX=9606 GN=LYPLA1 PE=1 SV=1	4	1_1_1_1_	18
O75157	1	2	5	3	1.6302e-05	2.8923e-05	5.79721e-05	6.93059e-05	0.0209395	0.0568175	0.0864257	0.0568175	1	2	7	8	0.009	0.024	0.036	0.024	TSC22 domain family protein 2 OS=Homo sapiens OX=9606 GN=TSC22D2 PE=1 SV=3	4	1_1_1_1_	18
O00233	3	4	5	4	0.000228082	0.000202331	0.000173805	0.000121208	0.364583	0.606941	0.840772	0.625549	4	4	6	4	0.135	0.206	0.265	0.211	26S proteasome non-ATPase regulatory subunit 9 OS=Homo sapiens OX=9606 GN=PSMD9 PE=1 SV=3	4	1_1_1_1_	18
Q9Y3D9	3	3	0	2	0.000468468	0.000474946	0	7.11297e-05	0.438799	0.438799	0	0.273503	7	8	0	2	0.158	0.158	0	0.105	28S ribosomal protein S23, mitochondrial OS=Homo sapiens OX=9606 GN=MRPS23 PE=1 SV=2	3	1_1_0_1_	17
Q9Y365	1	1	5	2	4.36961e-05	3.87628e-05	0.000221984	0.000116105	0.135011	0.135011	0.86638	0.247383	1	1	10	5	0.055	0.055	0.271	0.096	START domain-containing protein 10 OS=Homo sapiens OX=9606 GN=STARD10 PE=1 SV=2	4	1_1_1_1_	17
Q9UJC5	2	3	2	3	0.000475348	0.000737942	0.000120743	0.00025261	0.786488	1.8119	0.749847	0.749847	4	7	2	4	0.252	0.449	0.243	0.243	SH3 domain-binding glutamic acid-rich-like protein 2 OS=Homo sapiens OX=9606 GN=SH3BGRL2 PE=1 SV=2	4	1_1_1_1_	17
Q9UHD1	1	2	6	6	3.82999e-05	6.79516e-05	0.000136199	0.000142474	0.109175	0.318257	0.815516	0.559552	1	2	7	7	0.045	0.12	0.259	0.193	Cysteine and histidine-rich domain-containing protein 1 OS=Homo sapiens OX=9606 GN=CHORDC1 PE=1 SV=2	4	1_1_1_1_	17
Q9NZZ3	2	2	3	2	0.000232248	0.000257534	0.000117986	0.000123421	0.428894	0.428894	0.840772	0.524053	4	5	4	4	0.155	0.155	0.265	0.183	Charged multivesicular body protein 5 OS=Homo sapiens OX=9606 GN=CHMP5 PE=1 SV=1	4	1_1_1_1_	17
Q9H9B4	4	2	4	7	0.000157957	7.00619e-05	8.02453e-05	0.000146898	0.348963	0.177606	0.294196	0.972423	4	2	4	7	0.13	0.071	0.112	0.295	Sideroflexin-1 OS=Homo sapiens OX=9606 GN=SFXN1 PE=1 SV=4	4	1_1_1_1_	17
Q9BRA2	3	3	2	2	0.000413514	0.000366828	0.000262591	0.00021975	1.03704	1.03704	0.566751	0.566751	4	4	5	4	0.309	0.309	0.195	0.195	Thioredoxin domain-containing protein 17 OS=Homo sapiens OX=9606 GN=TXNDC17 PE=1 SV=1	4	1_1_1_1_	17
Q99733	1	2	6	5	3.39082e-05	9.02398e-05	0.000137808	9.00976e-05	0.0964782	0.16681	0.409289	0.318257	1	3	8	5	0.04	0.067	0.149	0.12	Nucleosome assembly protein 1-like 4 OS=Homo sapiens OX=9606 GN=NAP1L4 PE=1 SV=1	4	1_1_1_1_	17
Q99714	1	3	6	4	4.87186e-05	0.000129655	0.000198	0.000129451	0.161449	0.651962	1.54683	0.741807	1	3	8	5	0.065	0.218	0.406	0.241	3-hydroxyacyl-CoA dehydrogenase type-2 OS=Homo sapiens OX=9606 GN=HSD17B10 PE=1 SV=3	4	1_1_1_1_	17
Q96GE6	0	0	6	5	0	0	0.000296621	0.000275809	0	0	0.97697	0.95434	0	0	9	8	0	0	0.296	0.291	Calmodulin-like protein 4 OS=Homo sapiens OX=9606 GN=CALML4 PE=2 SV=3	2	0_0_1_1_	17
Q96E39	1	3	4	3	6.5208e-05	0.000115692	0.000115944	6.93059e-05	0.0789467	0.2218	0.327394	0.273503	2	4	7	4	0.033	0.087	0.123	0.105	RNA binding motif protein, X-linked-like-1 OS=Homo sapiens OX=9606 GN=RBMXL1 PE=1 SV=1	4	1_1_1_1_	17
Q96CT7	2	2	1	2	0.000513184	0.000151748	5.7935e-05	9.09057e-05	0.267652	0.267652	0.109175	0.267652	9	3	2	3	0.103	0.103	0.045	0.103	Coiled-coil domain-containing protein 124 OS=Homo sapiens OX=9606 GN=CCDC124 PE=1 SV=1	4	1_1_1_1_	17
Q8N6H7	1	0	6	6	2.44061e-05	0	0.000111589	9.07893e-05	0.0495424	0	0.513561	0.520548	1	0	9	7	0.021	0	0.18	0.182	ADP-ribosylation factor GTPase-activating protein 2 OS=Homo sapiens OX=9606 GN=ARFGAP2 PE=1 SV=1	3	1_0_1_1_	17
Q14315	0	2	6	7	0	8.27888e-06	1.65938e-05	1.9838e-05	0	0.0162487	0.0495424	0.0690548	0	2	7	8	0	0.007	0.021	0.029	Filamin-C OS=Homo sapiens OX=9606 GN=FLNC PE=1 SV=3	3	0_1_1_1_	17
Q13526	5	3	4	2	0.000468058	0.000207607	0.000237782	8.29119e-05	2.41979	0.836538	0.887991	0.383566	6	3	6	2	0.534	0.264	0.276	0.141	Peptidyl-prolyl cis-trans isomerase NIMA-interacting 1 OS=Homo sapiens OX=9606 GN=PIN1 PE=1 SV=1	4	1_1_1_1_	17
Q12906	1	0	5	9	1.42232e-05	0	4.3354e-05	7.55852e-05	0.0375284	0	0.148154	0.377209	1	0	6	10	0.016	0	0.06	0.139	Interleukin enhancer-binding factor 3 OS=Homo sapiens OX=9606 GN=ILF3 PE=1 SV=3	3	1_0_1_1_	17
P60900	1	1	8	7	5.16893e-05	4.58535e-05	0.000210073	0.000192281	0.129796	0.183042	0.999862	0.819701	1	1	8	7	0.053	0.073	0.301	0.26	Proteasome subunit alpha type-6 OS=Homo sapiens OX=9606 GN=PSMA6 PE=1 SV=1	4	1_1_1_1_	17
P47756	1	1	4	2	4.59046e-05	4.07219e-05	0.000186563	0.000170763	0.0864257	0.0864257	0.61808	0.273503	1	1	8	7	0.036	0.036	0.209	0.105	F-actin-capping protein subunit beta OS=Homo sapiens OX=9606 GN=CAPZB PE=1 SV=4	4	1_1_1_1_	17
P30047	2	2	3	2	0.000756879	0.000268571	0.000384509	0.000402221	1.54097	0.931968	2.82825	2.0761	5	2	5	5	0.405	0.286	0.583	0.488	GTP cyclohydrolase 1 feedback regulatory protein OS=Homo sapiens OX=9606 GN=GCHFR PE=1 SV=3	4	1_1_1_1_	17
P25685	3	3	6	5	0.000112196	9.95292e-05	0.000113996	9.93724e-05	0.267652	0.294196	0.663413	0.573983	3	3	6	5	0.103	0.112	0.221	0.197	DnaJ homolog subfamily B member 1 OS=Homo sapiens OX=9606 GN=DNAJB1 PE=1 SV=4	4	1_1_1_1_	17
P17987	1	1	7	8	2.28697e-05	2.02877e-05	8.13278e-05	9.72277e-05	0.0423174	0.0641431	0.44544	0.651962	1	1	7	8	0.018	0.027	0.16	0.218	T-complex protein 1 subunit alpha OS=Homo sapiens OX=9606 GN=TCP1 PE=1 SV=1	4	1_1_1_1_	17
P17858	0	0	10	6	0	0	9.1099e-05	5.19794e-05	0	0	0.499685	0.261828	0	0	11	6	0	0	0.176	0.101	ATP-dependent 6-phosphofructokinase, liver type OS=Homo sapiens OX=9606 GN=PFKL PE=1 SV=6	2	0_0_1_1_	17
P12955	0	0	9	7	0	0	0.000117926	0.000109652	0	0	0.499685	0.393157	0	0	9	8	0	0	0.176	0.144	Xaa-Pro dipeptidase OS=Homo sapiens OX=9606 GN=PEPD PE=1 SV=3	2	0_0_1_1_	17
P11441	4	2	6	2	0.000404954	0.000287388	0.000246869	8.60805e-05	0.936422	0.321296	1.55859	0.465548	5	4	6	2	0.287	0.121	0.408	0.166	Ubiquitin-like protein 4A OS=Homo sapiens OX=9606 GN=UBL4A PE=1 SV=1	4	1_1_1_1_	17
O14910	2	2	3	3	0.000218293	0.000145236	0.000110897	0.000174008	0.294196	0.294196	0.294196	0.294196	4	3	4	6	0.112	0.112	0.112	0.112	Protein lin-7 homolog A OS=Homo sapiens OX=9606 GN=LIN7A PE=1 SV=2	4	1_1_1_1_	17
O14832	0	0	6	9	0	0	0.00011467	0.000219913	0	0	1.07491	0.857804	0	0	6	11	0	0	0.317	0.269	Phytanoyl-CoA dioxygenase, peroxisomal OS=Homo sapiens OX=9606 GN=PHYH PE=1 SV=1	2	0_0_1_1_	17
contaminant_UBIQUITIN06	4	2	6	2	0.000404954	0.000287388	0.000246869	8.60805e-05	0.936422	0.321296	1.55859	0.465548	5	4	6	2	0.287	0.121	0.408	0.166	no description	4	1_1_1_1_	17
Reverse_sp|P35527|K1C9_HUMAN	1	1	0	0	0.000244923	7.24236e-05	0	0	0.0889301	0.0889301	0	0	12	4	0	0	0.037	0.037	0	0	Keratin, type I cytoskeletal 9 OS=Homo sapiens OX=9606 GN=KRT9 PE=1 SV=3	2	1_1_0_0_	16
Reverse_contaminant_KERATIN02	1	1	0	0	0.000245316	7.254e-05	0	0	0.0889301	0.0889301	0	0	12	4	0	0	0.037	0.037	0	0	no description	2	1_1_0_0_	16
Q9Y3D3	3	1	5	5	0.000371257	8.23356e-05	0.000235757	0.000295941	0.927525	0.142878	2.08319	2.08319	4	1	5	6	0.285	0.058	0.489	0.489	28S ribosomal protein S16, mitochondrial OS=Homo sapiens OX=9606 GN=MRPS16 PE=1 SV=1	4	1_1_1_1_	16
Q9UBQ7	0	0	8	6	0	0	0.000177249	0.000144211	0	0	1.37137	0.923092	0	0	9	7	0	0	0.375	0.284	Glyoxylate reductase/hydroxypyruvate reductase OS=Homo sapiens OX=9606 GN=GRHPR PE=1 SV=1	2	0_0_1_1_	16
Q9P2R7	0	0	7	7	0	0	0.000111615	0.000116757	0	0	0.402814	0.472312	0	0	8	8	0	0	0.147	0.168	Succinate--CoA ligase [ADP-forming] subunit beta, mitochondrial OS=Homo sapiens OX=9606 GN=SUCLA2 PE=1 SV=3	2	0_0_1_1_	16
Q9NX40	1	3	4	5	5.19003e-05	0.000184163	0.000131832	0.000165485	0.0990058	0.415794	0.584893	0.710015	1	4	5	6	0.041	0.151	0.2	0.233	OCIA domain-containing protein 1 OS=Homo sapiens OX=9606 GN=OCIAD1 PE=1 SV=1	4	1_1_1_1_	16
Q9NQR4	2	2	5	6	9.21418e-05	8.17389e-05	0.000117024	0.000171381	0.241652	0.241652	1.01372	0.931968	2	2	5	7	0.094	0.094	0.304	0.286	Omega-amidase NIT2 OS=Homo sapiens OX=9606 GN=NIT2 PE=1 SV=1	4	1_1_1_1_	16
Q9HB66	2	2	2	2	0.000807338	0.000716189	0.000410143	0.000429036	1.58821	1.58821	1.58821	1.58821	4	4	4	4	0.413	0.413	0.413	0.413	Alternative protein MKKS OS=Homo sapiens OX=9606 GN=MKKS PE=1 SV=1	4	1_1_1_1_	16
Q9BQ69	0	1	5	5	0	3.47076e-05	0.000139133	0.000166334	0	0.081434	0.667247	0.678804	0	1	7	8	0	0.034	0.222	0.225	ADP-ribose glycohydrolase MACROD1 OS=Homo sapiens OX=9606 GN=MACROD1 PE=1 SV=2	3	0_1_1_1_	16
Q99757	1	2	3	4	0.0001532	0.000203855	0.000194571	0.000244241	0.213389	0.496236	0.625549	1.20293	2	3	5	6	0.084	0.175	0.211	0.343	Thioredoxin, mitochondrial OS=Homo sapiens OX=9606 GN=TXN2 PE=1 SV=2	4	1_1_1_1_	16
Q96K17	2	3	3	6	0.000160957	0.000285569	0.000122653	0.000299375	0.741807	0.741807	0.690441	3.83059	2	4	3	7	0.241	0.241	0.228	0.684	Transcription factor BTF3 homolog 4 OS=Homo sapiens OX=9606 GN=BTF3L4 PE=1 SV=1	4	1_1_1_1_	16
Q96IX5	2	1	3	3	0.000657702	0.000388965	0.000556875	0.000699033	1.69774	0.485936	1.80543	1.80543	3	2	5	6	0.431	0.172	0.448	0.448	ATP synthase membrane subunit K, mitochondrial OS=Homo sapiens OX=9606 GN=ATP5MK PE=1 SV=1	4	1_1_1_1_	16
Q96FV2	0	0	7	7	0	0	0.000106396	0.000143096	0	0	0.717908	1.15774	0	0	7	9	0	0	0.235	0.334	Secernin-2 OS=Homo sapiens OX=9606 GN=SCRN2 PE=1 SV=3	2	0_0_1_1_	16
Q8N5M4	4	5	2	2	0.0003718	0.000461753	7.55526e-05	7.9033e-05	1.04174	0.667247	0.479108	0.479108	5	7	2	2	0.31	0.222	0.17	0.17	Tetratricopeptide repeat protein 9C OS=Homo sapiens OX=9606 GN=TTC9C PE=1 SV=1	4	1_1_1_1_	16
Q8N4H5	4	4	2	0	0.00174527	0.00154823	0.000253323	0	2.38065	2.38065	0.644372	0	7	7	2	0	0.529	0.529	0.216	0	Mitochondrial import receptor subunit TOM5 homolog OS=Homo sapiens OX=9606 GN=TOMM5 PE=1 SV=1	3	1_1_1_0_	16
Q7Z5L9	3	3	5	4	6.49859e-05	5.76489e-05	5.50234e-05	5.75581e-05	0.193988	0.193988	0.30017	0.321296	3	3	5	5	0.077	0.077	0.114	0.121	Interferon regulatory factor 2-binding protein 2 OS=Homo sapiens OX=9606 GN=IRF2BP2 PE=1 SV=2	4	1_1_1_1_	16
Q7Z2V1	0	0	1	1	0	0	0.000238147	0.000249118	0	0	0.135011	0.135011	0	0	8	8	0	0	0.055	0.055	Protein TNT OS=Homo sapiens OX=9606 GN=C16orf82 PE=2 SV=1	2	0_0_1_1_	16
Q3SY84	2	1	2	1	9.7251e-05	6.47035e-05	6.17567e-05	5.16812e-05	0.0399202	0.0303861	0.0399202	0.0303861	4	3	5	4	0.017	0.013	0.017	0.013	Keratin, type II cytoskeletal 71 OS=Homo sapiens OX=9606 GN=KRT71 PE=1 SV=3	4	1_1_1_1_	16
Q14CN4	2	1	2	1	9.95348e-05	6.62229e-05	6.32069e-05	5.28949e-05	0.0423174	0.0327615	0.0423174	0.0327615	4	3	5	4	0.018	0.014	0.018	0.014	Keratin, type II cytoskeletal 72 OS=Homo sapiens OX=9606 GN=KRT72 PE=1 SV=2	4	1_1_1_1_	16
Q01469	4	5	2	2	0.000565136	0.000501332	9.57e-05	0.000100108	1.34423	1.64241	1.01372	0.815516	6	6	2	2	0.37	0.422	0.304	0.259	Fatty acid-binding protein 5 OS=Homo sapiens OX=9606 GN=FABP5 PE=1 SV=3	4	1_1_1_1_	16
P80723	3	3	3	3	0.000224063	0.000198766	0.000142285	8.93038e-05	0.95434	0.95434	0.766038	0.766038	4	4	5	3	0.291	0.291	0.247	0.247	Brain acid soluble protein 1 OS=Homo sapiens OX=9606 GN=BASP1 PE=1 SV=2	4	1_1_1_1_	16
P78330	2	2	5	4	0.000169541	0.0001504	0.00017226	0.00012013	0.227439	0.191242	0.721869	0.570363	3	3	6	4	0.089	0.076	0.236	0.196	Phosphoserine phosphatase OS=Homo sapiens OX=9606 GN=PSPH PE=1 SV=2	4	1_1_1_1_	16
P61586	3	2	6	5	0.000197651	0.000116891	0.000200821	0.00017506	0.499685	0.348963	1.19786	0.671091	3	2	6	5	0.176	0.13	0.342	0.223	Transforming protein RhoA OS=Homo sapiens OX=9606 GN=RHOA PE=1 SV=1	4	1_1_1_1_	16
P50135	0	0	7	7	0	0	0.000199102	0.000161991	0	0	0.849269	0.531088	0	0	9	7	0	0	0.267	0.185	Histamine N-methyltransferase OS=Homo sapiens OX=9606 GN=HNMT PE=1 SV=1	2	0_0_1_1_	16
P47914	2	1	2	2	0.000319888	0.00021283	0.000203137	0.000169995	0.396368	0.241652	0.396368	0.396368	4	3	5	4	0.145	0.094	0.145	0.145	60S ribosomal protein L29 OS=Homo sapiens OX=9606 GN=RPL29 PE=1 SV=2	4	1_1_1_1_	16
P42765	3	1	4	5	0.000160146	2.8413e-05	6.50856e-05	0.000102126	0.129796	0.0543869	0.336596	0.352073	5	1	4	6	0.053	0.023	0.126	0.131	3-ketoacyl-CoA thiolase, mitochondrial OS=Homo sapiens OX=9606 GN=ACAA2 PE=1 SV=2	4	1_1_1_1_	16
P13010	0	0	8	6	0	0	7.94231e-05	6.46192e-05	0	0	0.448772	0.303167	0	0	9	7	0	0	0.161	0.115	X-ray repair cross-complementing protein 5 OS=Homo sapiens OX=9606 GN=XRCC5 PE=1 SV=3	2	0_0_1_1_	16
P06730	3	3	3	4	0.000234388	0.000155944	0.000119074	0.000155699	0.402814	0.402814	0.261828	0.527566	4	3	4	5	0.147	0.147	0.101	0.184	Eukaryotic translation initiation factor 4E OS=Homo sapiens OX=9606 GN=EIF4E PE=1 SV=2	4	1_1_1_1_	16
O75396	6	4	1	1	0.000473137	0.00031479	3.00453e-05	3.14294e-05	1.02768	0.603245	0.137627	0.137627	8	6	1	1	0.307	0.205	0.056	0.056	Vesicle-trafficking protein SEC22b OS=Homo sapiens OX=9606 GN=SEC22B PE=1 SV=5	4	1_1_1_1_	16
O43583	0	1	3	6	0	0.000113939	0.000163125	0.000307151	0	0.0964782	0.790606	1.39332	0	2	5	9	0	0.04	0.253	0.379	Density-regulated protein OS=Homo sapiens OX=9606 GN=DENR PE=1 SV=2	3	0_1_1_1_	16
Q9Y3C6	2	3	2	3	0.000306399	0.000339758	0.000116742	0.00012212	0.455459	0.694338	0.538155	0.790606	4	5	3	3	0.163	0.229	0.187	0.253	Peptidyl-prolyl cis-trans isomerase-like 1 OS=Homo sapiens OX=9606 GN=PPIL1 PE=1 SV=1	4	1_1_1_1_	15
Q9Y3B8	2	3	5	4	0.000160957	0.000142784	0.000136282	0.000114048	0.238797	0.3122	0.721869	0.548817	3	3	5	4	0.093	0.118	0.236	0.19	Oligoribonuclease, mitochondrial OS=Homo sapiens OX=9606 GN=REXO2 PE=1 SV=3	4	1_1_1_1_	15
Q9UN37	2	1	3	6	8.72922e-05	2.58123e-05	5.91281e-05	0.000108241	0.129796	0.0641431	0.207814	0.468926	3	1	4	7	0.053	0.027	0.082	0.167	Vacuolar protein sorting-associated protein 4A OS=Homo sapiens OX=9606 GN=VPS4A PE=1 SV=1	4	1_1_1_1_	15
Q9UK45	2	3	3	3	0.000370356	0.000547571	0.000250864	0.000196815	1.13796	1.55859	0.496236	1.85759	3	5	4	3	0.33	0.408	0.175	0.456	U6 snRNA-associated Sm-like protein LSm7 OS=Homo sapiens OX=9606 GN=LSM7 PE=1 SV=1	4	1_1_1_1_	15
Q9NYL4	1	2	5	5	6.32615e-05	0.000112239	0.00016069	0.00023533	0.230269	0.230269	0.713957	0.733804	1	2	5	7	0.09	0.09	0.234	0.239	Peptidyl-prolyl cis-trans isomerase FKBP11 OS=Homo sapiens OX=9606 GN=FKBP11 PE=1 SV=1	4	1_1_1_1_	15
Q9NX18	3	3	2	1	0.000536199	0.000339758	7.78283e-05	4.07068e-05	0.213389	0.475707	0.496236	0.213389	7	5	2	1	0.084	0.169	0.175	0.084	Succinate dehydrogenase assembly factor 2, mitochondrial OS=Homo sapiens OX=9606 GN=SDHAF2 PE=1 SV=1	4	1_1_1_1_	15
Q9H0U6	4	4	3	1	0.00035321	0.000375999	0.000107662	3.75407e-05	0.967886	0.967886	0.803018	0.137627	5	6	3	1	0.294	0.294	0.256	0.056	39S ribosomal protein L18, mitochondrial OS=Homo sapiens OX=9606 GN=MRPL18 PE=1 SV=1	4	1_1_1_1_	15
Q9BXW7	1	0	6	5	3.00604e-05	0	0.00012217	9.58485e-05	0.0495424	0	0.614359	0.588547	1	0	8	6	0.021	0	0.208	0.201	Haloacid dehalogenase-like hydrolase domain-containing 5 OS=Homo sapiens OX=9606 GN=HDHD5 PE=1 SV=1	3	1_0_1_1_	15
Q9BUL8	2	2	4	5	0.000179937	0.000159622	0.000121882	0.000159371	0.216186	0.25603	0.896706	0.958845	3	3	4	5	0.085	0.099	0.278	0.292	Programmed cell death protein 10 OS=Homo sapiens OX=9606 GN=PDCD10 PE=1 SV=1	4	1_1_1_1_	15
Q9BTD8	4	3	2	3	0.000158945	9.39998e-05	2.69156e-05	4.22333e-05	0.452112	0.270574	0.1324	0.253141	6	4	2	3	0.162	0.104	0.054	0.098	RNA-binding protein 42 OS=Homo sapiens OX=9606 GN=RBM42 PE=1 SV=1	4	1_1_1_1_	15
Q96IU4	0	0	6	4	0	0	0.000246086	0.000225244	0	0	1.54097	1.2751	0	0	8	7	0	0	0.405	0.357	Protein ABHD14B OS=Homo sapiens OX=9606 GN=ABHD14B PE=1 SV=1	2	0_0_1_1_	15
Q96E11	0	1	5	8	0	4.30533e-05	0.000147933	0.00020633	0	0.111732	0.832314	1.32274	0	1	6	8	0	0.046	0.263	0.366	Ribosome-recycling factor, mitochondrial OS=Homo sapiens OX=9606 GN=MRRF PE=1 SV=1	3	0_1_1_1_	15
Q92522	1	2	5	5	5.96975e-05	0.000105915	0.000212292	0.000158623	0.114295	0.267652	0.324342	0.324342	1	2	7	5	0.047	0.103	0.122	0.122	Histone H1.10 OS=Homo sapiens OX=9606 GN=H1-10 PE=1 SV=1	4	1_1_1_1_	15
Q7Z4V5	1	1	2	3	1.89502e-05	1.68107e-05	6.73893e-05	6.04231e-05	0.0280163	0.0280163	0.0351422	0.0889301	1	1	7	6	0.012	0.012	0.015	0.037	Hepatoma-derived growth factor-related protein 2 OS=Homo sapiens OX=9606 GN=HDGFL2 PE=1 SV=1	4	1_1_1_1_	15
Q5U5X0	2	3	3	3	0.000366795	0.000542306	0.000186339	0.000259897	0.737801	1.58821	1.07491	1.07491	3	5	3	4	0.24	0.413	0.317	0.317	Complex III assembly factor LYRM7 OS=Homo sapiens OX=9606 GN=LYRM7 PE=1 SV=1	4	1_1_1_1_	15
Q58FF3	1	0	4	5	3.18686e-05	0	9.71391e-05	0.000135485	0.0423174	0	0.196741	0.202264	1	0	6	8	0.018	0	0.078	0.08	Putative endoplasmin-like protein OS=Homo sapiens OX=9606 GN=HSP90B2P PE=5 SV=1	3	1_0_1_1_	15
Q16204	2	1	5	7	5.36522e-05	2.37974e-05	6.81408e-05	9.97917e-05	0.174898	0.0964782	0.34586	0.438799	2	1	5	7	0.07	0.04	0.129	0.158	Coiled-coil domain-containing protein 6 OS=Homo sapiens OX=9606 GN=CCDC6 PE=1 SV=2	4	1_1_1_1_	15
Q15050	3	1	4	6	0.000104511	3.0904e-05	7.07918e-05	0.000129592	0.207814	0.114295	0.479108	0.786488	3	1	4	7	0.082	0.047	0.17	0.252	Ribosome biogenesis regulatory protein homolog OS=Homo sapiens OX=9606 GN=RRS1 PE=1 SV=2	4	1_1_1_1_	15
Q13541	1	1	3	2	0.000107759	9.5593e-05	0.000383205	0.000343593	0.264736	0.264736	0.905461	0.86638	1	1	7	6	0.102	0.102	0.28	0.271	Eukaryotic translation initiation factor 4E-binding protein 1 OS=Homo sapiens OX=9606 GN=EIF4EBP1 PE=1 SV=3	4	1_1_1_1_	15
Q01813	0	0	8	6	0	0	6.59158e-05	6.03332e-05	0	0	0.358313	0.183042	0	0	8	7	0	0	0.133	0.073	ATP-dependent 6-phosphofructokinase, platelet type OS=Homo sapiens OX=9606 GN=PFKP PE=1 SV=2	2	0_0_1_1_	15
P63165	2	2	2	2	0.000503587	0.000335049	0.000191874	0.000334521	0.614359	0.614359	0.614359	0.614359	4	3	3	5	0.208	0.208	0.208	0.208	Small ubiquitin-related modifier 1 OS=Homo sapiens OX=9606 GN=SUMO1 PE=1 SV=1	4	1_1_1_1_	15
P62333	0	1	7	7	0	2.89974e-05	0.000116242	0.000121597	0	0.0990058	0.633052	0.8281	0	1	7	7	0	0.041	0.213	0.262	26S proteasome regulatory subunit 10B OS=Homo sapiens OX=9606 GN=PSMC6 PE=1 SV=1	3	0_1_1_1_	15
P61081	2	2	4	4	0.000138968	0.000123278	0.000176496	0.000221551	0.285287	0.238797	0.807174	0.807174	2	2	5	6	0.109	0.093	0.257	0.257	NEDD8-conjugating enzyme Ubc12 OS=Homo sapiens OX=9606 GN=UBE2M PE=1 SV=1	4	1_1_1_1_	15
P51812	0	1	6	7	0	3.04864e-05	5.23763e-05	6.39206e-05	0	0.0351422	0.216186	0.261828	0	2	6	7	0	0.015	0.085	0.101	Ribosomal protein S6 kinase alpha-3 OS=Homo sapiens OX=9606 GN=RPS6KA3 PE=1 SV=1	3	0_1_1_1_	15
P50552	4	3	4	3	0.000133848	8.90524e-05	8.49967e-05	5.33473e-05	0.361445	0.250259	0.34586	0.244515	4	3	5	3	0.134	0.097	0.129	0.095	Vasodilator-stimulated phosphoprotein OS=Homo sapiens OX=9606 GN=VASP PE=1 SV=3	4	1_1_1_1_	15
P39748	3	3	5	3	0.000100386	8.90524e-05	0.000101996	5.33473e-05	0.258925	0.258925	0.520548	0.291219	3	3	6	3	0.1	0.1	0.182	0.111	Flap endonuclease 1 OS=Homo sapiens OX=9606 GN=FEN1 PE=1 SV=1	4	1_1_1_1_	15
P28066	2	2	4	4	0.000158285	9.36097e-05	0.00013402	0.000140193	0.34586	0.34586	0.790606	0.790606	3	2	5	5	0.129	0.129	0.253	0.253	Proteasome subunit alpha type-5 OS=Homo sapiens OX=9606 GN=PSMA5 PE=1 SV=3	4	1_1_1_1_	15
P20810	1	1	6	6	1.79598e-05	3.18643e-05	5.47436e-05	5.72654e-05	0.0423174	0.0423174	0.285287	0.288249	1	2	6	6	0.018	0.018	0.109	0.11	Calpastatin OS=Homo sapiens OX=9606 GN=CAST PE=1 SV=4	4	1_1_1_1_	15
P11177	1	0	6	6	3.54194e-05	0	0.000125956	0.000131758	0.109175	0	0.595879	0.648162	1	0	7	7	0.045	0	0.203	0.217	Pyruvate dehydrogenase E1 component subunit beta, mitochondrial OS=Homo sapiens OX=9606 GN=PDHB PE=1 SV=3	3	1_0_1_1_	15
P10768	1	0	6	8	4.50907e-05	0	0.000137441	0.000191697	0.104079	0	1.43781	1.41546	1	0	6	8	0.043	0	0.387	0.383	S-formylglutathione hydrolase OS=Homo sapiens OX=9606 GN=ESD PE=1 SV=2	3	1_0_1_1_	15
P06493	5	5	2	0	0.000299693	0.000227878	4.35e-05	0	0.566751	0.506607	0.177606	0	7	6	2	0	0.195	0.178	0.071	0	Cyclin-dependent kinase 1 OS=Homo sapiens OX=9606 GN=CDK1 PE=1 SV=3	3	1_1_1_0_	15
P02774	4	4	0	0	0.000187783	0.000190379	0	0	0.180321	0.180321	0	0	7	8	0	0	0.072	0.072	0	0	Vitamin D-binding protein OS=Homo sapiens OX=9606 GN=GC PE=1 SV=2	2	1_1_0_0_	15
P00995	2	2	1	1	0.000965739	0.000999491	8.1769e-05	8.55357e-05	1.54097	1.54097	0.261828	0.261828	6	7	1	1	0.405	0.405	0.101	0.101	Serine protease inhibitor Kazal-type 1 OS=Homo sapiens OX=9606 GN=SPINK1 PE=1 SV=2	4	1_1_1_1_	15
O75351	1	1	5	4	2.86387e-05	2.54053e-05	0.000116392	7.6096e-05	0.0641431	0.0641431	0.309182	0.235947	1	1	8	5	0.027	0.027	0.117	0.092	Vacuolar protein sorting-associated protein 4B OS=Homo sapiens OX=9606 GN=VPS4B PE=1 SV=2	4	1_1_1_1_	15
O60869	3	2	1	2	0.000601412	0.00038108	4.36469e-05	9.13151e-05	0.475707	0.475707	0.261828	0.475707	7	5	1	2	0.169	0.169	0.101	0.169	Endothelial differentiation-related factor 1 OS=Homo sapiens OX=9606 GN=EDF1 PE=1 SV=1	4	1_1_1_1_	15
O43559	0	0	1	1	0	0	0.000183814	1.37344e-05	0	0	0.0375284	0.0375284	0	0	14	1	0	0	0.016	0.016	Fibroblast growth factor receptor substrate 3 OS=Homo sapiens OX=9606 GN=FRS3 PE=1 SV=3	2	0_0_1_1_	15
A6NHL2	2	2	3	2	8.55307e-05	5.05828e-05	8.69024e-05	6.06038e-05	0.109175	0.109175	0.109175	0.0864257	3	2	6	4	0.045	0.045	0.045	0.036	Tubulin alpha chain-like 3 OS=Homo sapiens OX=9606 GN=TUBAL3 PE=1 SV=2	4	1_1_1_1_	15
A5D8V6	1	2	1	2	0.000214911	0.000190647	1.81965e-05	3.80694e-05	0.081434	0.161449	0.081434	0.137627	6	6	1	2	0.034	0.065	0.034	0.056	Vacuolar protein sorting-associated protein 37C OS=Homo sapiens OX=9606 GN=VPS37C PE=1 SV=2	4	1_1_1_1_	15
Q9Y3E1	1	1	2	2	6.26382e-05	5.55664e-05	0.00022275	0.000166436	0.0939563	0.0939563	0.119438	0.119438	1	1	7	5	0.039	0.039	0.049	0.049	Hepatoma-derived growth factor-related protein 3 OS=Homo sapiens OX=9606 GN=HDGFL3 PE=1 SV=1	4	1_1_1_1_	14
Q9P0L0	0	0	5	6	0	0	0.000181599	0.000189965	0	0	1.05589	1.05589	0	0	7	7	0	0	0.313	0.313	Vesicle-associated membrane protein-associated protein A OS=Homo sapiens OX=9606 GN=VAPA PE=1 SV=3	2	0_0_1_1_	14
Q9NR31	2	3	1	3	0.0003211	0.000284848	3.2625e-05	0.000102384	0.306171	0.940886	0.137627	0.485936	5	5	1	3	0.116	0.288	0.056	0.172	GTP-binding protein SAR1a OS=Homo sapiens OX=9606 GN=SAR1A PE=1 SV=1	4	1_1_1_1_	14
Q9HCY8	2	2	4	3	0.000366795	0.000325384	0.000248452	0.000259897	0.778279	0.940886	1.37137	1.76694	3	3	4	4	0.25	0.288	0.375	0.442	Protein S100-A14 OS=Homo sapiens OX=9606 GN=S100A14 PE=1 SV=1	4	1_1_1_1_	14
Q8TDP1	5	4	2	0	0.000542738	0.000343902	7.87774e-05	0	1.56448	1.32274	0.729816	0	7	5	2	0	0.409	0.366	0.238	0	Ribonuclease H2 subunit C OS=Homo sapiens OX=9606 GN=RNASEH2C PE=1 SV=1	3	1_1_1_0_	14
Q8NE18	1	1	0	0	0.000141678	9.42616e-05	0	0	0.0351422	0.0351422	0	0	8	6	0	0	0.015	0.015	0	0	Putative methyltransferase NSUN7 OS=Homo sapiens OX=9606 GN=NSUN7 PE=2 SV=4	2	1_1_0_0_	14
Q8N983	3	3	3	2	0.000295711	0.000157395	9.0136e-05	9.42882e-05	0.364583	0.364583	0.438799	0.264736	5	3	3	3	0.135	0.135	0.158	0.102	39S ribosomal protein L43, mitochondrial OS=Homo sapiens OX=9606 GN=MRPL43 PE=1 SV=1	4	1_1_1_1_	14
Q8N1G4	1	1	8	3	2.18106e-05	1.93481e-05	8.86415e-05	4.63624e-05	0.0739894	0.0495424	0.573983	0.16681	1	1	8	4	0.031	0.021	0.197	0.067	Leucine-rich repeat-containing protein 47 OS=Homo sapiens OX=9606 GN=LRRC47 PE=1 SV=1	4	1_1_1_1_	14
Q86YZ3	2	4	0	0	3.56928e-05	2.37473e-05	0	0	0.106624	0.172195	0	0	8	6	0	0	0.044	0.069	0	0	Hornerin OS=Homo sapiens OX=9606 GN=HRNR PE=1 SV=2	2	1_1_0_0_	14
Q7Z7K6	1	1	4	5	4.62384e-05	4.10181e-05	0.00014094	0.000147432	0.191242	0.191242	0.468926	0.75388	1	1	6	6	0.076	0.076	0.167	0.244	Centromere protein V OS=Homo sapiens OX=9606 GN=CENPV PE=1 SV=1	4	1_1_1_1_	14
Q7L266	1	1	5	5	8.25686e-05	7.32466e-05	0.000104866	0.000109697	0.0764652	0.0764652	0.737801	0.737801	2	2	5	5	0.032	0.032	0.24	0.24	Isoaspartyl peptidase/L-asparaginase OS=Homo sapiens OX=9606 GN=ASRGL1 PE=1 SV=2	4	1_1_1_1_	14
Q6P587	0	0	6	5	0	0	0.000230705	0.000181	0	0	0.949845	0.949845	0	0	8	6	0	0	0.29	0.29	Acylpyruvase FAHD1, mitochondrial OS=Homo sapiens OX=9606 GN=FAHD1 PE=1 SV=2	2	0_0_1_1_	14
Q58FG0	1	1	4	5	3.80706e-05	3.37724e-05	9.67028e-05	0.00014162	0.0715193	0.0715193	0.282331	0.282331	1	1	5	7	0.03	0.03	0.108	0.108	Putative heat shock protein HSP 90-alpha A5 OS=Homo sapiens OX=9606 GN=HSP90AA5P PE=2 SV=1	4	1_1_1_1_	14
Q56UQ5	2	2	2	3	0.000272476	0.000322285	0.000138423	0.000193066	0.389953	0.389953	0.389953	0.389953	3	4	3	4	0.143	0.143	0.143	0.143	TPT1-like protein OS=Homo sapiens OX=9606 PE=2 SV=2	4	1_1_1_1_	14
Q16555	1	0	7	5	2.223e-05	0	9.03461e-05	5.90675e-05	0.0889301	0	0.552387	0.367729	1	0	8	5	0.037	0	0.191	0.136	Dihydropyrimidinase-related protein 2 OS=Homo sapiens OX=9606 GN=DPYSL2 PE=1 SV=1	3	1_0_1_1_	14
Q16540	3	3	3	3	0.000332433	0.000294901	0.000126662	0.000132496	0.823896	0.644372	0.967886	0.967886	4	4	3	3	0.261	0.216	0.294	0.294	39S ribosomal protein L23, mitochondrial OS=Homo sapiens OX=9606 GN=MRPL23 PE=1 SV=1	4	1_1_1_1_	14
Q15075	0	0	8	6	0	0	3.66251e-05	2.87342e-05	0	0	0.183042	0.137627	0	0	8	6	0	0	0.073	0.056	Early endosome antigen 1 OS=Homo sapiens OX=9606 GN=EEA1 PE=1 SV=2	2	0_0_1_1_	14
P84077	0	0	6	7	0	0	0.000249825	0.000261333	0	0	1.06538	1.37684	0	0	7	7	0	0	0.315	0.376	ADP-ribosylation factor 1 OS=Homo sapiens OX=9606 GN=ARF1 PE=1 SV=2	2	0_0_1_1_	14
P61970	1	2	4	4	0.000200245	0.000266456	0.000254321	0.000212829	0.156112	0.489361	2.25087	2.25087	2	3	5	4	0.063	0.173	0.512	0.512	Nuclear transport factor 2 OS=Homo sapiens OX=9606 GN=NUTF2 PE=1 SV=1	4	1_1_1_1_	14
P61626	3	5	0	0	0.00042958	0.000685944	0	0	1.0797	1.8774	0	0	5	9	0	0	0.318	0.459	0	0	Lysozyme C OS=Homo sapiens OX=9606 GN=LYZ PE=1 SV=1	2	1_1_0_0_	14
P61204	0	0	6	7	0	0	0.000249825	0.000261333	0	0	1.06538	1.37684	0	0	7	7	0	0	0.315	0.376	ADP-ribosylation factor 3 OS=Homo sapiens OX=9606 GN=ARF3 PE=1 SV=2	2	0_0_1_1_	14
P56537	1	1	4	6	5.19003e-05	4.60407e-05	0.000158198	0.000165485	0.0990058	0.0990058	0.807174	1.94442	1	1	6	6	0.041	0.041	0.257	0.469	Eukaryotic translation initiation factor 6 OS=Homo sapiens OX=9606 GN=EIF6 PE=1 SV=1	4	1_1_1_1_	14
P55209	2	3	3	5	6.50413e-05	0.000115396	4.95633e-05	8.64108e-05	0.180321	0.250259	0.1324	0.389953	2	4	3	5	0.072	0.097	0.054	0.143	Nucleosome assembly protein 1-like 1 OS=Homo sapiens OX=9606 GN=NAP1L1 PE=1 SV=1	4	1_1_1_1_	14
P15927	0	0	5	4	0	0	0.0001914	0.000150163	0	0	0.559552	0.455459	0	0	8	6	0	0	0.193	0.163	Replication protein A 32 kDa subunit OS=Homo sapiens OX=9606 GN=RPA2 PE=1 SV=1	2	0_0_1_1_	14
P14868	0	0	8	6	0	0	0.00010315	8.0926e-05	0	0	0.513561	0.30017	0	0	8	6	0	0	0.18	0.114	Aspartate--tRNA ligase, cytoplasmic OS=Homo sapiens OX=9606 GN=DARS1 PE=1 SV=2	2	0_0_1_1_	14
P12268	2	3	4	4	4.94769e-05	6.58364e-05	6.2838e-05	5.25862e-05	0.129796	0.238797	0.244515	0.25603	2	3	5	4	0.053	0.093	0.095	0.099	Inosine-5'-monophosphate dehydrogenase 2 OS=Homo sapiens OX=9606 GN=IMPDH2 PE=1 SV=2	4	1_1_1_1_	14
P11279	0	3	4	4	0	0.000108201	7.7455e-05	8.1023e-05	0	0.180321	0.253141	0.253141	0	4	5	5	0	0.072	0.098	0.098	Lysosome-associated membrane glycoprotein 1 OS=Homo sapiens OX=9606 GN=LAMP1 PE=1 SV=3	3	0_1_1_1_	14
P08134	3	2	4	5	0.000197651	0.000116891	0.000133881	0.00017506	0.499685	0.348963	0.651962	0.671091	3	2	4	5	0.176	0.13	0.218	0.223	Rho-related GTP-binding protein RhoC OS=Homo sapiens OX=9606 GN=RHOC PE=1 SV=1	4	1_1_1_1_	14
P05091	0	0	8	6	0	0	9.99574e-05	7.84215e-05	0	0	0.706082	0.383566	0	0	8	6	0	0	0.232	0.141	Aldehyde dehydrogenase, mitochondrial OS=Homo sapiens OX=9606 GN=ALDH2 PE=1 SV=2	2	0_0_1_1_	14
P00492	2	3	4	3	0.000116657	0.000155229	0.000148159	0.000123988	0.235947	0.415794	0.967886	0.479108	2	3	5	4	0.092	0.151	0.294	0.17	Hypoxanthine-guanine phosphoribosyltransferase OS=Homo sapiens OX=9606 GN=HPRT1 PE=1 SV=2	4	1_1_1_1_	14
O95721	2	3	5	3	9.85703e-05	0.000131162	0.000125189	0.000104765	0.227439	0.468926	0.836538	0.506607	2	3	5	4	0.089	0.167	0.264	0.178	Synaptosomal-associated protein 29 OS=Homo sapiens OX=9606 GN=SNAP29 PE=1 SV=1	4	1_1_1_1_	14
O95182	1	1	4	4	0.000112527	9.98228e-05	0.000342995	0.000358796	0.442115	0.442115	1.21309	1.88403	1	1	6	6	0.159	0.159	0.345	0.46	NADH dehydrogenase [ubiquinone] 1 alpha subcomplex subunit 7 OS=Homo sapiens OX=9606 GN=NDUFA7 PE=1 SV=3	4	1_1_1_1_	14
O75475	1	1	2	2	2.39916e-05	2.1283e-05	8.53174e-05	6.37483e-05	0.0351422	0.0351422	0.0447202	0.0447202	1	1	7	5	0.015	0.015	0.019	0.019	PC4 and SFRS1-interacting protein OS=Homo sapiens OX=9606 GN=PSIP1 PE=1 SV=1	4	1_1_1_1_	14
Reverse_sp|Q8IWP9|CC28A_HUMAN	0	0	1	1	0	0	0.00016503	0.000147971	0	0	0.114295	0.114295	0	0	7	6	0	0	0.047	0.047	Coiled-coil domain-containing protein 28A OS=Homo sapiens OX=9606 GN=CCDC28A PE=1 SV=1	2	0_0_1_1_	13
Reverse_sp|Q562R1|ACTBL_HUMAN	1	1	1	1	0.00016909	0.00015	1.71802e-05	3.59432e-05	0.0764652	0.0764652	0.0764652	0.0764652	5	5	1	2	0.032	0.032	0.032	0.032	Beta-actin-like protein 2 OS=Homo sapiens OX=9606 GN=ACTBL2 PE=1 SV=2	4	1_1_1_1_	13
Q9Y696	1	1	3	3	0.000100518	0.000133755	0.00010213	0.000106835	0.0864257	0.0864257	0.291219	0.291219	2	3	4	4	0.036	0.036	0.111	0.111	Chloride intracellular channel protein 4 OS=Homo sapiens OX=9606 GN=CLIC4 PE=1 SV=4	4	1_1_1_1_	13
Q9Y5K6	0	0	6	7	0	0	6.06549e-05	7.40239e-05	0	0	0.241652	0.348963	0	0	6	7	0	0	0.094	0.13	CD2-associated protein OS=Homo sapiens OX=9606 GN=CD2AP PE=1 SV=1	2	0_0_1_1_	13
Q9Y3D6	0	3	3	3	0	0.000222631	0.000212492	0.00022228	0	0.862087	0.725838	0.725838	0	3	5	5	0	0.27	0.237	0.237	Mitochondrial fission 1 protein OS=Homo sapiens OX=9606 GN=FIS1 PE=1 SV=2	3	0_1_1_1_	13
Q9UKY3	0	0	4	4	0	0	0.000135047	0.000164813	0	0	0.377209	0.377209	0	0	6	7	0	0	0.139	0.139	Putative inactive carboxylesterase 4 OS=Homo sapiens OX=9606 GN=CES1P1 PE=5 SV=2	2	0_0_1_1_	13
Q9UBQ0	2	1	5	4	0.000139731	6.19779e-05	0.000177466	0.000185641	0.303167	0.177606	1.05589	1.05589	2	1	5	5	0.115	0.071	0.313	0.313	Vacuolar protein sorting-associated protein 29 OS=Homo sapiens OX=9606 GN=VPS29 PE=1 SV=1	4	1_1_1_1_	13
Q9NWQ8	0	0	6	4	0	0	0.000104672	9.38517e-05	0	0	0.458814	0.244515	0	0	7	6	0	0	0.164	0.095	Phosphoprotein associated with glycosphingolipid-enriched microdomains 1 OS=Homo sapiens OX=9606 GN=PAG1 PE=1 SV=2	2	0_0_1_1_	13
Q99747	0	1	5	6	0	3.61538e-05	0.000124226	0.000129948	0	0.0690548	0.570363	0.64059	0	1	6	6	0	0.029	0.196	0.215	Gamma-soluble NSF attachment protein OS=Homo sapiens OX=9606 GN=NAPG PE=1 SV=1	3	0_1_1_1_	13
Q96PU8	6	4	0	0	0.000261023	0.000198475	0	0	0.592209	0.448772	0	0	7	6	0	0	0.202	0.161	0	0	Protein quaking OS=Homo sapiens OX=9606 GN=QKI PE=1 SV=1	2	1_1_0_0_	13
Q96NT0	1	2	4	3	7.0642e-05	0.000125333	0.000215325	0.000150163	0.16681	0.412538	0.849269	0.896706	1	2	6	4	0.067	0.15	0.267	0.278	Coiled-coil domain-containing protein 115 OS=Homo sapiens OX=9606 GN=CCDC115 PE=1 SV=1	4	1_1_1_1_	13
Q96BP2	1	3	3	2	0.000215518	0.000382372	0.000218974	0.000171796	0.238797	1.26986	1.40436	0.659587	2	4	4	3	0.093	0.356	0.381	0.22	Coiled-coil-helix-coiled-coil-helix domain-containing protein 1 OS=Homo sapiens OX=9606 GN=CHCHD1 PE=1 SV=1	4	1_1_1_1_	13
Q8N1A0	1	1	1	1	0.000129311	0.000114712	6.56923e-05	9.16247e-05	0.0739894	0.0739894	0.0739894	0.0739894	3	3	3	4	0.031	0.031	0.031	0.031	Keratin-like protein KRT222 OS=Homo sapiens OX=9606 GN=KRT222 PE=1 SV=1	4	1_1_1_1_	13
Q8IXM2	0	1	4	6	0	6.55812e-05	0.000187783	0.000275007	0	0.205036	1.72898	2.97192	0	1	5	7	0	0.081	0.436	0.599	Chromatin complexes subunit BAP18 OS=Homo sapiens OX=9606 GN=BAP18 PE=1 SV=1	3	0_1_1_1_	13
Q8IVL6	1	1	0	0	0.000155489	6.13042e-05	0	0	0.0423174	0.0423174	0	0	9	4	0	0	0.018	0.018	0	0	Prolyl 3-hydroxylase 3 OS=Homo sapiens OX=9606 GN=P3H3 PE=1 SV=1	2	1_1_0_0_	13
Q6NZ67	3	4	2	1	0.000321913	0.000428353	8.1769e-05	4.27679e-05	1.04174	1.04174	0.339677	0.207814	4	6	2	1	0.31	0.31	0.127	0.082	Mitotic-spindle organizing protein 2B OS=Homo sapiens OX=9606 GN=MZT2B PE=1 SV=1	4	1_1_1_1_	13
Q6EEV6	1	1	1	1	0.000267696	0.000237473	0.000271989	0.000355648	0.336596	0.336596	0.336596	0.336596	2	2	4	5	0.126	0.126	0.126	0.126	Small ubiquitin-related modifier 4 OS=Homo sapiens OX=9606 GN=SUMO4 PE=1 SV=3	4	1_1_1_1_	13
Q5JQF8	1	1	1	1	0.000317889	0.000225599	6.45975e-05	6.75732e-05	0.135011	0.135011	0.135011	0.135011	5	4	2	2	0.055	0.055	0.055	0.055	Polyadenylate-binding protein 1-like 2 OS=Homo sapiens OX=9606 GN=PABPC1L2B PE=2 SV=1	4	1_1_1_1_	13
Q3I5F7	1	1	2	1	6.04065e-05	5.35866e-05	9.20629e-05	4.81519e-05	0.0616956	0.0616956	0.127197	0.0616956	2	2	6	3	0.026	0.026	0.052	0.026	Acyl-coenzyme A thioesterase 6 OS=Homo sapiens OX=9606 GN=ACOT6 PE=2 SV=2	4	1_1_1_1_	13
Q14914	0	0	4	7	0	0	7.8538e-05	0.000184851	0	0	0.479108	0.737801	0	0	4	9	0	0	0.17	0.24	Prostaglandin reductase 1 OS=Homo sapiens OX=9606 GN=PTGR1 PE=1 SV=2	2	0_0_1_1_	13
Q14244	2	4	3	1	3.39535e-05	7.53002e-05	3.4498e-05	1.80436e-05	0.0789467	0.16681	0.0939563	0.0351422	2	5	4	2	0.033	0.067	0.039	0.015	Ensconsin OS=Homo sapiens OX=9606 GN=MAP7 PE=1 SV=1	4	1_1_1_1_	13
Q13838	2	1	4	5	5.94185e-05	2.63551e-05	6.03715e-05	9.47288e-05	0.137627	0.0543869	0.233105	0.315225	2	1	4	6	0.056	0.023	0.091	0.119	Spliceosome RNA helicase DDX39B OS=Homo sapiens OX=9606 GN=DDX39B PE=1 SV=1	4	1_1_1_1_	13
Q04900	0	0	1	1	0	0	0.000295115	0.000137204	0	0	0.124605	0.124605	0	0	9	4	0	0	0.051	0.051	Sialomucin core protein 24 OS=Homo sapiens OX=9606 GN=CD164 PE=1 SV=2	2	0_0_1_1_	13
P98179	3	2	4	3	0.000242973	0.000215541	0.00016458	0.000129121	1.59418	0.62181	1.0797	0.990673	3	3	4	3	0.414	0.21	0.318	0.299	RNA-binding protein 3 OS=Homo sapiens OX=9606 GN=RBM3 PE=1 SV=1	4	1_1_1_1_	13
P62310	2	2	1	2	0.000373987	0.000442352	0.000126662	0.000264993	0.570363	0.570363	0.196741	0.570363	3	4	2	4	0.196	0.196	0.078	0.196	U6 snRNA-associated Sm-like protein LSm3 OS=Homo sapiens OX=9606 GN=LSM3 PE=1 SV=2	4	1_1_1_1_	13
P61077	3	2	2	2	0.000432502	0.000306938	8.78877e-05	9.19363e-05	1.02302	0.729816	0.729816	0.729816	5	4	2	2	0.306	0.238	0.238	0.238	Ubiquitin-conjugating enzyme E2 D3 OS=Homo sapiens OX=9606 GN=UBE2D3 PE=1 SV=1	4	1_1_1_1_	13
P51649	1	1	2	2	7.13022e-05	6.32522e-05	4.82972e-05	3.78915e-05	0.0447202	0.0447202	0.109175	0.109175	3	3	4	3	0.019	0.019	0.045	0.045	Succinate-semialdehyde dehydrogenase, mitochondrial OS=Homo sapiens OX=9606 GN=ALDH5A1 PE=1 SV=2	4	1_1_1_1_	13
P49757	0	1	6	6	0	1.73271e-05	5.95368e-05	6.22795e-05	0	0.0543869	0.355189	0.355189	0	1	6	6	0	0.023	0.132	0.132	Protein numb homolog OS=Homo sapiens OX=9606 GN=NUMB PE=1 SV=2	3	0_1_1_1_	13
P49023	1	1	6	5	2.15153e-05	1.90862e-05	6.55812e-05	5.71685e-05	0.0715193	0.0715193	0.472312	0.348963	1	1	6	5	0.03	0.03	0.168	0.13	Paxillin OS=Homo sapiens OX=9606 GN=PXN PE=1 SV=3	4	1_1_1_1_	13
P35030	1	4	1	1	0.000292793	0.000148421	2.12492e-05	2.2228e-05	0.0789467	0.552387	0.0789467	0.0789467	7	4	1	1	0.033	0.191	0.033	0.033	Trypsin-3 OS=Homo sapiens OX=9606 GN=PRSS3 PE=1 SV=2	4	1_1_1_1_	13
P23919	3	2	3	4	0.000239916	0.000106415	9.14115e-05	0.000127497	0.399587	0.241652	0.386756	0.614359	4	2	3	4	0.146	0.094	0.142	0.208	Thymidylate kinase OS=Homo sapiens OX=9606 GN=DTYMK PE=1 SV=4	4	1_1_1_1_	13
P21281	2	2	3	5	4.97674e-05	4.41486e-05	5.05655e-05	6.61186e-05	0.0839269	0.0839269	0.224616	0.352073	2	2	4	5	0.035	0.035	0.088	0.131	V-type proton ATPase subunit B, brain isoform OS=Homo sapiens OX=9606 GN=ATP6V1B2 PE=1 SV=3	4	1_1_1_1_	13
P20700	2	1	5	5	4.33978e-05	1.92491e-05	5.51173e-05	5.76563e-05	0.0939563	0.0519619	0.247383	0.25603	2	1	5	5	0.039	0.022	0.096	0.099	Lamin-B1 OS=Homo sapiens OX=9606 GN=LMNB1 PE=1 SV=2	4	1_1_1_1_	13
P17980	2	1	5	5	5.79297e-05	2.56947e-05	7.35734e-05	7.69627e-05	0.2218	0.081434	0.442115	0.482518	2	1	5	5	0.087	0.034	0.159	0.171	26S proteasome regulatory subunit 6A OS=Homo sapiens OX=9606 GN=PSMC3 PE=1 SV=3	4	1_1_1_1_	13
P02042	1	1	2	2	0.000259501	0.000230203	0.000131832	0.000183873	0.169499	0.169499	0.34586	0.34586	3	3	3	4	0.068	0.068	0.129	0.129	Hemoglobin subunit delta OS=Homo sapiens OX=9606 GN=HBD PE=1 SV=2	4	1_1_1_1_	13
O75208	1	2	5	5	3.99861e-05	7.09432e-05	0.000101568	0.000106247	0.164126	0.241652	0.435489	0.435489	1	2	5	5	0.066	0.094	0.157	0.157	Ubiquinone biosynthesis protein COQ9, mitochondrial OS=Homo sapiens OX=9606 GN=COQ9 PE=1 SV=1	4	1_1_1_1_	13
O43390	1	1	7	3	2.00878e-05	1.78199e-05	8.16398e-05	3.20252e-05	0.0447202	0.0447202	0.294196	0.106624	1	1	8	3	0.019	0.019	0.112	0.044	Heterogeneous nuclear ribonucleoprotein R OS=Homo sapiens OX=9606 GN=HNRNPR PE=1 SV=1	4	1_1_1_1_	13
A6NKH3	1	1	1	1	0.000136726	0.00012129	0.000416758	0.000363297	0.21899	0.21899	0.21899	0.21899	1	1	6	5	0.086	0.086	0.086	0.086	Putative 60S ribosomal protein L37a-like protein OS=Homo sapiens OX=9606 GN=RPL37AP8 PE=5 SV=2	4	1_1_1_1_	13
Reverse_sp|Q04323|UBXN1_HUMAN	1	1	1	1	0.00025688	7.59594e-05	6.525e-05	2.27519e-05	0.0568175	0.0568175	0.0568175	0.0568175	6	2	3	1	0.024	0.024	0.024	0.024	UBX domain-containing protein 1 OS=Homo sapiens OX=9606 GN=UBXN1 PE=1 SV=2	4	1_1_1_1_	12
Q9UNE7	3	3	0	0	0.000209828	0.000260593	0	0	0.285287	0.285287	0	0	5	7	0	0	0.109	0.109	0	0	E3 ubiquitin-protein ligase CHIP OS=Homo sapiens OX=9606 GN=STUB1 PE=1 SV=2	2	1_1_0_0_	12
Q9NZ45	1	1	4	2	0.000117737	0.000104444	0.000418687	0.000187703	0.318257	0.377209	1.29615	0.815516	1	1	7	3	0.12	0.139	0.361	0.259	CDGSH iron-sulfur domain-containing protein 1 OS=Homo sapiens OX=9606 GN=CISD1 PE=1 SV=1	4	1_1_1_1_	12
Q9NUQ6	2	2	0	1	0.000113939	0.00012129	0	1.21099e-05	0.0990058	0.0990058	0	0.0423174	5	6	0	1	0.041	0.041	0	0.018	SPATS2-like protein OS=Homo sapiens OX=9606 GN=SPATS2L PE=1 SV=2	3	1_1_0_1_	12
Q9NQ94	0	1	4	4	0	1.89898e-05	6.525e-05	5.68798e-05	0	0.0351422	0.25603	0.25603	0	1	6	5	0	0.015	0.099	0.099	APOBEC1 complementation factor OS=Homo sapiens OX=9606 GN=A1CF PE=1 SV=1	3	0_1_1_1_	12
Q9NP79	2	2	3	2	0.000124256	0.000110228	6.31246e-05	6.60324e-05	0.205036	0.205036	0.233105	0.161449	3	3	3	3	0.081	0.081	0.091	0.065	Vacuolar protein sorting-associated protein VTA1 homolog OS=Homo sapiens OX=9606 GN=VTA1 PE=1 SV=1	4	1_1_1_1_	12
Q9H190	0	0	2	3	0	0	6.63673e-05	0.000208274	0	0	0.297179	0.415794	0	0	3	9	0	0	0.113	0.151	Syntenin-2 OS=Homo sapiens OX=9606 GN=SDCBP2 PE=1 SV=2	2	0_0_1_1_	12
Q9BZZ5	2	1	4	4	4.85327e-05	2.15267e-05	6.16388e-05	5.15826e-05	0.0964782	0.0351422	0.21899	0.207814	2	1	5	4	0.04	0.015	0.086	0.082	Apoptosis inhibitor 5 OS=Homo sapiens OX=9606 GN=API5 PE=1 SV=3	4	1_1_1_1_	12
Q9BY77	3	2	2	1	0.000151016	0.000107173	3.06876e-05	1.60506e-05	0.30017	0.158777	0.238797	0.0739894	5	4	2	1	0.114	0.064	0.093	0.031	Polymerase delta-interacting protein 3 OS=Homo sapiens OX=9606 GN=POLDIP3 PE=1 SV=2	4	1_1_1_1_	12
Q9BY49	0	0	6	6	0	0	0.000127916	0.000133808	0	0	0.909853	1.0893	0	0	6	6	0	0	0.281	0.32	Peroxisomal trans-2-enoyl-CoA reductase OS=Homo sapiens OX=9606 GN=PECR PE=1 SV=2	2	0_0_1_1_	12
Q9BX66	0	0	5	3	0	0	3.49986e-05	2.61506e-05	0	0	0.129796	0.0789467	0	0	7	5	0	0	0.053	0.033	Sorbin and SH3 domain-containing protein 1 OS=Homo sapiens OX=9606 GN=SORBS1 PE=1 SV=3	2	0_0_1_1_	12
Q9BUT1	0	0	4	6	0	0	0.000158198	0.000165485	0	0	0.741807	0.949845	0	0	6	6	0	0	0.241	0.29	3-hydroxybutyrate dehydrogenase type 2 OS=Homo sapiens OX=9606 GN=BDH2 PE=1 SV=2	2	0_0_1_1_	12
Q9BS26	3	1	3	3	0.000125276	5.55664e-05	4.77321e-05	4.99309e-05	0.261828	0.0592537	0.428894	0.306171	4	2	3	3	0.101	0.025	0.155	0.116	Endoplasmic reticulum resident protein 44 OS=Homo sapiens OX=9606 GN=ERP44 PE=1 SV=1	4	1_1_1_1_	12
Q99959	4	4	1	1	5.77324e-05	7.68216e-05	7.33229e-06	7.67006e-06	0.0939563	0.116863	0.0280163	0.0280163	4	6	1	1	0.039	0.048	0.012	0.012	Plakophilin-2 OS=Homo sapiens OX=9606 GN=PKP2 PE=1 SV=2	4	1_1_1_1_	12
Q96B45	3	3	3	2	0.000359874	0.000319244	0.000182823	0.000191245	1.38232	1.77332	0.918669	0.918669	3	3	3	3	0.377	0.443	0.283	0.283	BLOC-1-related complex subunit 7 OS=Homo sapiens OX=9606 GN=BORCS7 PE=3 SV=2	4	1_1_1_1_	12
Q8N6T3	0	0	4	5	0	0	7.95535e-05	0.000116506	0	0	0.358313	0.406048	0	0	5	7	0	0	0.133	0.148	ADP-ribosylation factor GTPase-activating protein 1 OS=Homo sapiens OX=9606 GN=ARFGAP1 PE=1 SV=2	2	0_0_1_1_	12
Q8IXM3	3	3	3	3	0.000278443	0.000247007	0.000141454	0.000147971	0.573983	1.31739	1.6485	1.6485	3	3	3	3	0.197	0.365	0.423	0.423	39S ribosomal protein L41, mitochondrial OS=Homo sapiens OX=9606 GN=MRPL41 PE=1 SV=1	4	1_1_1_1_	12
Q6P582	2	4	2	1	0.000241435	0.000428353	8.1769e-05	4.27679e-05	0.667247	1.04174	0.339677	0.207814	3	6	2	1	0.222	0.31	0.127	0.082	Mitotic-spindle organizing protein 2A OS=Homo sapiens OX=9606 GN=MZT2A PE=1 SV=2	4	1_1_1_1_	12
Q6P161	2	1	3	2	0.000368567	8.17389e-05	0.000187239	0.000146898	0.823896	0.180321	2.06196	0.823896	4	1	4	3	0.261	0.072	0.486	0.261	39S ribosomal protein L54, mitochondrial OS=Homo sapiens OX=9606 GN=MRPL54 PE=1 SV=1	4	1_1_1_1_	12
Q15121	3	3	1	1	0.000391248	0.000347076	9.93807e-05	0.000103959	0.475707	0.475707	0.193988	0.193988	4	4	2	2	0.169	0.169	0.077	0.077	Astrocytic phosphoprotein PEA-15 OS=Homo sapiens OX=9606 GN=PEA15 PE=1 SV=2	4	1_1_1_1_	12
Q13557	0	0	7	5	0	0	9.06177e-05	6.77086e-05	0	0	0.393157	0.324342	0	0	7	5	0	0	0.144	0.122	Calcium/calmodulin-dependent protein kinase type II subunit delta OS=Homo sapiens OX=9606 GN=CAMK2D PE=1 SV=3	2	0_0_1_1_	12
P62837	2	2	2	2	0.000346002	0.000306938	8.78877e-05	9.19363e-05	0.729816	0.729816	0.729816	0.729816	4	4	2	2	0.238	0.238	0.238	0.238	Ubiquitin-conjugating enzyme E2 D2 OS=Homo sapiens OX=9606 GN=UBE2D2 PE=1 SV=1	4	1_1_1_1_	12
P56556	2	2	1	3	0.000298021	0.00017625	0.000100934	0.000263958	0.406048	0.406048	0.153453	0.874995	3	2	2	5	0.148	0.148	0.062	0.273	NADH dehydrogenase [ubiquinone] 1 alpha subcomplex subunit 6 OS=Homo sapiens OX=9606 GN=NDUFA6 PE=1 SV=4	4	1_1_1_1_	12
P55263	0	1	4	6	0	3.11601e-05	8.9223e-05	0.000112	0	0.106624	0.393157	0.694338	0	1	5	6	0	0.044	0.144	0.229	Adenosine kinase OS=Homo sapiens OX=9606 GN=ADK PE=1 SV=2	3	0_1_1_1_	12
P55036	2	1	4	3	6.74566e-05	2.99203e-05	8.5673e-05	7.16957e-05	0.164126	0.0964782	0.339677	0.285287	2	1	5	4	0.066	0.04	0.127	0.109	26S proteasome non-ATPase regulatory subunit 4 OS=Homo sapiens OX=9606 GN=PSMD4 PE=1 SV=1	4	1_1_1_1_	12
P52907	0	0	4	3	0	0	0.000135519	0.000141762	0	0	0.496236	0.324342	0	0	6	6	0	0	0.175	0.122	F-actin-capping protein subunit alpha-1 OS=Homo sapiens OX=9606 GN=CAPZA1 PE=1 SV=3	2	0_0_1_1_	12
P50226	0	0	2	3	0	0	0.000109487	0.000160343	0	0	0.142878	0.224616	0	0	5	7	0	0	0.058	0.088	Sulfotransferase 1A2 OS=Homo sapiens OX=9606 GN=SULT1A2 PE=1 SV=2	2	0_0_1_1_	12
P49789	0	0	4	5	0	0	0.000219719	0.000321777	0	0	1.8119	2.72392	0	0	5	7	0	0	0.449	0.571	Bis(5'-adenosyl)-triphosphatase OS=Homo sapiens OX=9606 GN=FHIT PE=1 SV=3	2	0_0_1_1_	12
P49721	2	2	5	3	0.000126523	0.000112239	0.00016069	0.000100856	0.202264	0.202264	0.733804	0.458814	2	2	5	3	0.08	0.08	0.239	0.164	Proteasome subunit beta type-2 OS=Homo sapiens OX=9606 GN=PSMB2 PE=1 SV=1	4	1_1_1_1_	12
P41208	0	0	6	6	0	0	0.00022534	0.000235721	0	0	1.8774	1.8774	0	0	6	6	0	0	0.459	0.459	Centrin-2 OS=Homo sapiens OX=9606 GN=CETN2 PE=1 SV=1	2	0_0_1_1_	12
P35611	0	1	4	4	0	1.53053e-05	4.38246e-05	5.50121e-05	0	0.0375284	0.148154	0.210598	0	1	5	6	0	0.016	0.06	0.083	Alpha-adducin OS=Homo sapiens OX=9606 GN=ADD1 PE=1 SV=2	3	0_1_1_1_	12
P35237	0	0	6	5	0	0	0.000120261	8.9858e-05	0	0	0.563148	0.51705	0	0	7	5	0	0	0.194	0.181	Serpin B6 OS=Homo sapiens OX=9606 GN=SERPINB6 PE=1 SV=3	2	0_0_1_1_	12
P31689	0	1	4	3	0	2.8413e-05	9.76284e-05	8.51048e-05	0	0.0789467	0.321296	0.306171	0	1	6	5	0	0.033	0.121	0.116	DnaJ homolog subfamily A member 1 OS=Homo sapiens OX=9606 GN=DNAJA1 PE=1 SV=2	3	0_1_1_1_	12
P15374	2	3	4	3	0.00011057	0.00014713	0.000112343	8.8139e-05	0.285287	0.419058	0.698244	0.479108	2	3	4	3	0.109	0.152	0.23	0.17	Ubiquitin carboxyl-terminal hydrolase isozyme L3 OS=Homo sapiens OX=9606 GN=UCHL3 PE=1 SV=1	4	1_1_1_1_	12
P13796	1	0	5	5	2.028e-05	0	5.15131e-05	6.46634e-05	0.0764652	0	0.205036	0.216186	1	0	5	6	0.032	0	0.081	0.085	Plastin-2 OS=Homo sapiens OX=9606 GN=LCP1 PE=1 SV=6	3	1_0_1_1_	12
P05386	2	2	3	3	0.00022308	0.000197894	0.000226658	0.000237099	2.2961	2.2961	2.2961	2.2961	2	2	4	4	0.518	0.518	0.518	0.518	60S acidic ribosomal protein P1 OS=Homo sapiens OX=9606 GN=RPLP1 PE=1 SV=1	4	1_1_1_1_	12
P02652	2	1	3	3	0.000254311	0.000225599	0.00025839	0.000270293	0.258925	0.258925	0.62181	0.62181	2	2	4	4	0.1	0.1	0.21	0.21	Apolipoprotein A-II OS=Homo sapiens OX=9606 GN=APOA2 PE=1 SV=1	4	1_1_1_1_	12
P00568	3	2	3	4	0.000196632	0.000116288	9.9893e-05	0.000139326	0.513561	0.330454	0.534617	0.606941	3	2	3	4	0.18	0.124	0.186	0.206	Adenylate kinase isoenzyme 1 OS=Homo sapiens OX=9606 GN=AK1 PE=1 SV=3	4	1_1_1_1_	12
O96000	3	3	1	3	0.000295711	0.000262325	3.75567e-05	0.00011786	0.595879	0.595879	0.158777	0.595879	4	4	1	3	0.203	0.203	0.064	0.203	NADH dehydrogenase [ubiquinone] 1 beta subcomplex subunit 10 OS=Homo sapiens OX=9606 GN=NDUFB10 PE=1 SV=3	4	1_1_1_1_	12
O94826	0	2	5	5	0	3.71052e-05	5.31229e-05	5.55701e-05	0	0.0739894	0.191242	0.273503	0	2	5	5	0	0.031	0.076	0.105	Mitochondrial import receptor subunit TOM70 OS=Homo sapiens OX=9606 GN=TOMM70 PE=1 SV=1	3	0_1_1_1_	12
O75935	2	2	2	3	0.00020509	0.000181935	0.000104189	0.000108989	0.282331	0.282331	0.233105	0.415794	3	3	3	3	0.108	0.108	0.091	0.151	Dynactin subunit 3 OS=Homo sapiens OX=9606 GN=DCTN3 PE=1 SV=1	4	1_1_1_1_	12
O60784	1	1	4	4	2.58446e-05	2.29268e-05	6.56478e-05	6.8672e-05	0.0616956	0.0616956	0.348963	0.393157	1	1	5	5	0.026	0.026	0.13	0.144	Target of Myb protein 1 OS=Homo sapiens OX=9606 GN=TOM1 PE=1 SV=2	4	1_1_1_1_	12
O14907	1	1	1	2	0.000307635	0.000272903	0.000156284	0.000163484	0.370882	0.370882	0.370882	0.914256	3	3	3	3	0.137	0.137	0.137	0.282	Tax1-binding protein 3 OS=Homo sapiens OX=9606 GN=TAX1BP3 PE=1 SV=2	4	1_1_1_1_	12
O00161	1	2	2	3	0.00018079	0.000213838	6.12298e-05	9.60756e-05	0.164126	0.30017	0.153453	0.513561	3	4	2	3	0.066	0.114	0.062	0.18	Synaptosomal-associated protein 23 OS=Homo sapiens OX=9606 GN=SNAP23 PE=1 SV=1	4	1_1_1_1_	12
contaminant_UBIQUITIN10	2	3	4	3	0.00011057	0.00014713	0.000112343	8.8139e-05	0.285287	0.419058	0.698244	0.479108	2	3	4	3	0.109	0.152	0.23	0.17	no description	4	1_1_1_1_	12
A0A3B3IRV3	0	0	6	5	0	0	0.000249825	0.000186666	0	0	1.34423	1.06538	0	0	7	5	0	0	0.37	0.315	Malignant T-cell-amplified sequence OS=Homo sapiens OX=9606 GN=MCTS2P PE=1 SV=1	2	0_0_1_1_	12
Reverse_sp|Q8N2R8|FA43A_HUMAN	0	0	2	2	0	0	7.63563e-05	9.58485e-05	0	0	0.127197	0.127197	0	0	5	6	0	0	0.052	0.052	Protein FAM43A OS=Homo sapiens OX=9606 GN=FAM43A PE=1 SV=2	2	0_0_1_1_	11
Reverse_sp|Q7Z6I6|RHG30_HUMAN	1	1	1	1	3.46473e-05	3.07356e-05	1.17343e-05	1.84123e-05	0.0209395	0.0209395	0.0209395	0.0209395	3	3	2	3	0.009	0.009	0.009	0.009	Rho GTPase-activating protein 30 OS=Homo sapiens OX=9606 GN=ARHGAP30 PE=1 SV=3	4	1_1_1_1_	11
Q9Y6M1	0	0	3	3	0	0	6.47053e-05	5.6405e-05	0	0	0.156112	0.156112	0	0	6	5	0	0	0.063	0.063	Insulin-like growth factor 2 mRNA-binding protein 2 OS=Homo sapiens OX=9606 GN=IGF2BP2 PE=1 SV=2	2	0_0_1_1_	11
Q9Y333	1	1	5	4	0.000133848	0.000118737	0.000339987	0.000284519	0.584893	0.584893	5.47143	3.08319	1	1	5	4	0.2	0.2	0.811	0.611	U6 snRNA-associated Sm-like protein LSm2 OS=Homo sapiens OX=9606 GN=LSM2 PE=1 SV=1	4	1_1_1_1_	11
Q9Y2R5	1	2	2	2	9.7812e-05	0.000173538	0.000198761	0.000207918	0.172195	0.374042	0.958845	0.958845	1	2	4	4	0.069	0.138	0.292	0.292	28S ribosomal protein S17, mitochondrial OS=Homo sapiens OX=9606 GN=MRPS17 PE=1 SV=1	4	1_1_1_1_	11
Q9UI15	1	1	1	1	0.000127795	0.00017005	9.73831e-05	0.000101869	0.174898	0.174898	0.174898	0.174898	2	3	3	3	0.07	0.07	0.07	0.07	Transgelin-3 OS=Homo sapiens OX=9606 GN=TAGLN3 PE=1 SV=2	4	1_1_1_1_	11
Q9UGI8	0	0	6	4	0	0	0.000107407	6.42026e-05	0	0	0.524053	0.306171	0	0	7	4	0	0	0.183	0.116	Testin OS=Homo sapiens OX=9606 GN=TES PE=1 SV=1	2	0_0_1_1_	11
Q9NY12	0	1	5	5	0	5.19814e-05	0.000148842	0.000155699	0	0.0990058	0.629296	0.629296	0	1	5	5	0	0.041	0.212	0.212	H/ACA ribonucleoprotein complex subunit 1 OS=Homo sapiens OX=9606 GN=GAR1 PE=1 SV=1	3	0_1_1_1_	11
Q9H2W6	2	1	4	3	9.1151e-05	4.043e-05	0.000115766	7.26594e-05	0.282331	0.114295	0.999862	0.425608	2	1	5	3	0.108	0.047	0.301	0.154	39S ribosomal protein L46, mitochondrial OS=Homo sapiens OX=9606 GN=MRPL46 PE=1 SV=1	4	1_1_1_1_	11
Q9H0N5	1	2	4	2	9.7812e-05	0.000173538	0.000248452	0.000155938	0.193988	0.374042	1.30144	0.452112	1	2	5	3	0.077	0.138	0.362	0.162	Pterin-4-alpha-carbinolamine dehydratase 2 OS=Homo sapiens OX=9606 GN=PCBD2 PE=1 SV=4	4	1_1_1_1_	11
Q9BZK3	1	2	2	2	0.000119395	0.00021183	6.06549e-05	9.51735e-05	0.1508	0.475707	0.1508	0.1508	2	4	2	3	0.061	0.169	0.061	0.061	Putative nascent polypeptide-associated complex subunit alpha-like protein OS=Homo sapiens OX=9606 GN=NACA4P PE=5 SV=1	4	1_1_1_1_	11
Q9BYN8	1	0	4	4	6.20272e-05	0	0.000157555	0.000164813	0.1324	0	0.383566	0.694338	1	0	5	5	0.054	0	0.141	0.229	28S ribosomal protein S26, mitochondrial OS=Homo sapiens OX=9606 GN=MRPS26 PE=1 SV=1	3	1_0_1_1_	11
Q9BV40	2	2	2	2	0.000254311	0.000225599	0.000193792	0.000270293	0.737801	0.548817	0.737801	0.737801	2	2	3	4	0.24	0.19	0.24	0.24	Vesicle-associated membrane protein 8 OS=Homo sapiens OX=9606 GN=VAMP8 PE=1 SV=1	4	1_1_1_1_	11
Q9BSY4	3	3	2	3	0.000346788	0.000307636	0.00011745	0.000184291	1.56448	1.67301	0.95434	1.56448	3	3	2	3	0.409	0.427	0.291	0.409	Coiled-coil-helix-coiled-coil-helix domain-containing protein 5 OS=Homo sapiens OX=9606 GN=CHCHD5 PE=1 SV=1	4	1_1_1_1_	11
Q9BPW8	0	0	4	6	0	0	0.000113728	0.00014276	0	0	0.807174	1.24905	0	0	5	6	0	0	0.257	0.352	Protein NipSnap homolog 1 OS=Homo sapiens OX=9606 GN=NIPSNAP1 PE=1 SV=1	2	0_0_1_1_	11
Q99436	1	1	4	4	4.59046e-05	4.07219e-05	9.32815e-05	0.000121973	0.0864257	0.0864257	0.674943	0.210598	1	1	4	5	0.036	0.036	0.224	0.083	Proteasome subunit beta type-7 OS=Homo sapiens OX=9606 GN=PSMB7 PE=1 SV=1	4	1_1_1_1_	11
Q96P16	0	0	5	5	0	0	0.000124226	0.00010829	0	0	0.333522	0.333522	0	0	6	5	0	0	0.125	0.125	Regulation of nuclear pre-mRNA domain-containing protein 1A OS=Homo sapiens OX=9606 GN=RPRD1A PE=1 SV=1	2	0_0_1_1_	11
Q96M27	2	1	4	4	5.71486e-05	2.53482e-05	5.80651e-05	6.074e-05	0.161449	0.0739894	0.321296	0.321296	2	1	4	4	0.065	0.031	0.121	0.121	Protein PRRC1 OS=Homo sapiens OX=9606 GN=PRRC1 PE=1 SV=1	4	1_1_1_1_	11
Q96KM6	0	0	1	1	0	0	3.62093e-05	4.54528e-05	0	0	0.0423174	0.0423174	0	0	5	6	0	0	0.018	0.018	Zinc finger protein 512B OS=Homo sapiens OX=9606 GN=ZNF512B PE=1 SV=1	2	0_0_1_1_	11
Q96I23	1	1	3	4	0.00011154	9.89471e-05	0.000226658	0.000296374	0.559552	0.559552	2.2961	2.2961	1	1	4	5	0.193	0.193	0.518	0.518	Protein preY, mitochondrial OS=Homo sapiens OX=9606 GN=PYURF PE=1 SV=1	4	1_1_1_1_	11
Q96C90	2	4	2	1	0.000259501	0.000383673	8.78877e-05	4.59682e-05	0.840772	1.60016	1.02302	0.367729	3	5	2	1	0.265	0.415	0.306	0.136	Protein phosphatase 1 regulatory subunit 14B OS=Homo sapiens OX=9606 GN=PPP1R14B PE=1 SV=3	4	1_1_1_1_	11
Q92567	1	1	2	1	0.000156339	0.000138688	7.94231e-05	5.53879e-05	0.0990058	0.0990058	0.264736	0.0990058	3	3	3	2	0.041	0.041	0.102	0.041	Protein FAM168A OS=Homo sapiens OX=9606 GN=FAM168A PE=1 SV=2	4	1_1_1_1_	11
Q8N8S7	1	1	5	4	2.15153e-05	1.90862e-05	5.4651e-05	4.57348e-05	0.0889301	0.0889301	0.267652	0.267652	1	1	5	4	0.037	0.037	0.103	0.103	Protein enabled homolog OS=Homo sapiens OX=9606 GN=ENAH PE=1 SV=2	4	1_1_1_1_	11
Q8N729	1	1	2	3	0.000154128	6.83635e-05	0.00011745	0.000204767	0.135011	0.101539	0.250259	0.250259	2	1	3	5	0.055	0.042	0.097	0.097	Neuropeptide W OS=Homo sapiens OX=9606 GN=NPW PE=1 SV=2	4	1_1_1_1_	11
Q8IX12	2	2	2	2	4.42281e-05	2.9426e-05	1.12343e-05	1.17519e-05	0.0519619	0.0543869	0.0519619	0.0519619	4	3	2	2	0.022	0.023	0.022	0.022	Cell division cycle and apoptosis regulator protein 1 OS=Homo sapiens OX=9606 GN=CCAR1 PE=1 SV=2	4	1_1_1_1_	11
Q7RTV0	0	2	3	4	0	0.000307636	0.000176175	0.000307151	0	0.520548	1.12324	1.56448	0	3	3	5	0	0.182	0.327	0.409	PHD finger-like domain-containing protein 5A OS=Homo sapiens OX=9606 GN=PHF5A PE=1 SV=1	3	0_1_1_1_	11
Q16775	0	0	3	3	0	0	0.000125839	0.000109697	0	0	0.288249	0.318257	0	0	6	5	0	0	0.11	0.12	Hydroxyacylglutathione hydrolase, mitochondrial OS=Homo sapiens OX=9606 GN=HAGH PE=1 SV=2	2	0_0_1_1_	11
Q15149	2	1	4	4	5.42936e-06	2.40819e-06	5.51644e-06	5.77056e-06	0.0162487	0.00693166	0.0185914	0.023293	2	1	4	4	0.007	0.003	0.008	0.01	Plectin OS=Homo sapiens OX=9606 GN=PLEC PE=1 SV=3	4	1_1_1_1_	11
Q13884	1	1	2	2	4.72698e-05	2.09665e-05	4.80279e-05	5.02403e-05	0.0399202	0.0399202	0.0990058	0.0990058	2	1	4	4	0.017	0.017	0.041	0.041	Beta-1-syntrophin OS=Homo sapiens OX=9606 GN=SNTB1 PE=1 SV=3	4	1_1_1_1_	11
Q13263	1	2	3	3	1.52282e-05	2.70179e-05	3.09449e-05	3.23704e-05	0.106624	0.177606	0.081434	0.081434	1	2	4	4	0.044	0.071	0.034	0.034	Transcription intermediary factor 1-beta OS=Homo sapiens OX=9606 GN=TRIM28 PE=1 SV=5	4	1_1_1_1_	11
Q13153	1	1	5	4	2.33313e-05	2.06972e-05	5.92637e-05	4.9595e-05	0.0399202	0.0399202	0.333522	0.282331	1	1	5	4	0.017	0.017	0.125	0.108	Serine/threonine-protein kinase PAK 1 OS=Homo sapiens OX=9606 GN=PAK1 PE=1 SV=2	4	1_1_1_1_	11
Q01130	1	1	2	3	0.000115073	5.10406e-05	8.76889e-05	0.000152881	0.0864257	0.0864257	0.297179	0.396368	2	1	3	5	0.036	0.036	0.113	0.145	Serine/arginine-rich splicing factor 2 OS=Homo sapiens OX=9606 GN=SRSF2 PE=1 SV=4	4	1_1_1_1_	11
P69892	1	1	1	1	0.000259501	0.000230203	8.78877e-05	0.000137905	0.169499	0.169499	0.169499	0.169499	3	3	2	3	0.068	0.068	0.068	0.068	Hemoglobin subunit gamma-2 OS=Homo sapiens OX=9606 GN=HBG2 PE=1 SV=2	4	1_1_1_1_	11
P69891	1	1	1	1	0.000259501	0.000230203	8.78877e-05	0.000137905	0.169499	0.169499	0.169499	0.169499	3	3	2	3	0.068	0.068	0.068	0.068	Hemoglobin subunit gamma-1 OS=Homo sapiens OX=9606 GN=HBG1 PE=1 SV=2	4	1_1_1_1_	11
P62308	2	1	3	3	0.00033462	0.000148421	0.000339987	0.000355648	0.482518	0.438799	0.887991	0.887991	2	1	4	4	0.171	0.158	0.276	0.276	Small nuclear ribonucleoprotein G OS=Homo sapiens OX=9606 GN=SNRPG PE=1 SV=1	4	1_1_1_1_	11
P62306	1	1	2	2	0.000295711	0.000262325	0.00022534	0.000314294	0.415794	0.415794	0.663413	0.663413	2	2	3	4	0.151	0.151	0.221	0.221	Small nuclear ribonucleoprotein F OS=Homo sapiens OX=9606 GN=SNRPF PE=1 SV=1	4	1_1_1_1_	11
P60953	1	1	4	3	6.65736e-05	5.90574e-05	0.000169103	0.000141515	0.127197	0.227439	0.678804	0.472312	1	1	5	4	0.052	0.089	0.225	0.168	Cell division control protein 42 homolog OS=Homo sapiens OX=9606 GN=CDC42 PE=1 SV=2	4	1_1_1_1_	11
P55957	2	2	3	2	0.000195624	0.000173538	9.93807e-05	6.93059e-05	0.327394	0.327394	0.51008	0.327394	3	3	3	2	0.123	0.123	0.179	0.123	BH3-interacting domain death agonist OS=Homo sapiens OX=9606 GN=BID PE=1 SV=1	4	1_1_1_1_	11
P53634	2	2	2	2	5.49268e-05	4.87256e-05	5.58077e-05	4.37839e-05	0.0715193	0.0839269	0.104079	0.104079	2	2	4	3	0.03	0.035	0.043	0.043	Dipeptidyl peptidase 1 OS=Homo sapiens OX=9606 GN=CTSC PE=1 SV=2	4	1_1_1_1_	11
P53367	1	1	4	4	3.409e-05	3.02412e-05	8.65918e-05	7.24646e-05	0.104079	0.104079	0.513561	0.412538	1	1	5	4	0.043	0.043	0.18	0.15	Arfaptin-1 OS=Homo sapiens OX=9606 GN=ARFIP1 PE=1 SV=2	4	1_1_1_1_	11
P49327	1	0	4	6	5.06394e-06	0	1.02903e-05	1.61465e-05	0.00925291	0	0.0543869	0.0839269	1	0	4	6	0.004	0	0.023	0.035	Fatty acid synthase OS=Homo sapiens OX=9606 GN=FASN PE=1 SV=3	3	1_0_1_1_	11
P42704	1	0	4	6	9.12164e-06	0	1.85359e-05	2.90846e-05	0.0185914	0	0.0715193	0.124605	1	0	4	6	0.008	0	0.03	0.051	Leucine-rich PPR motif-containing protein, mitochondrial OS=Homo sapiens OX=9606 GN=LRPPRC PE=1 SV=3	3	1_0_1_1_	11
P36405	1	2	4	4	6.98657e-05	0.000123956	0.000141972	0.000148513	0.270574	0.442115	1.75423	1.42661	1	2	4	4	0.104	0.159	0.44	0.385	ADP-ribosylation factor-like protein 3 OS=Homo sapiens OX=9606 GN=ARL3 PE=1 SV=2	4	1_1_1_1_	11
P30153	1	0	4	5	2.15884e-05	0	4.38693e-05	6.88352e-05	0.0327615	0	0.309182	0.315225	1	0	4	6	0.014	0	0.117	0.119	Serine/threonine-protein phosphatase 2A 65 kDa regulatory subunit A alpha isoform OS=Homo sapiens OX=9606 GN=PPP2R1A PE=1 SV=4	3	1_0_1_1_	11
P29377	0	0	3	3	0	0	0.000490614	0.000427679	0	0	1.07014	1.07014	0	0	6	5	0	0	0.316	0.316	Protein S100-G OS=Homo sapiens OX=9606 GN=S100G PE=1 SV=2	2	0_0_1_1_	11
P17535	1	1	3	3	7.32886e-05	3.25071e-05	5.5848e-05	9.73677e-05	0.0964782	0.0964782	0.279381	0.279381	2	1	3	5	0.04	0.04	0.107	0.107	Transcription factor JunD OS=Homo sapiens OX=9606 GN=JUND PE=1 SV=3	4	1_1_1_1_	11
P13995	5	4	0	0	0.000217981	0.000161142	0	0	0.455459	0.44544	0	0	6	5	0	0	0.163	0.16	0	0	Bifunctional methylenetetrahydrofolate dehydrogenase/cyclohydrolase, mitochondrial OS=Homo sapiens OX=9606 GN=MTHFD2 PE=1 SV=2	2	1_1_0_0_	11
P02100	1	1	1	1	0.000259501	0.000230203	8.78877e-05	0.000137905	0.169499	0.169499	0.169499	0.169499	3	3	2	3	0.068	0.068	0.068	0.068	Hemoglobin subunit epsilon OS=Homo sapiens OX=9606 GN=HBE1 PE=1 SV=2	4	1_1_1_1_	11
P02008	1	1	1	1	0.000179092	0.000158873	0.000136474	0.000190347	0.156112	0.156112	0.156112	0.156112	2	2	3	4	0.063	0.063	0.063	0.063	Hemoglobin subunit zeta OS=Homo sapiens OX=9606 GN=HBZ PE=1 SV=2	4	1_1_1_1_	11
P01009	3	3	1	2	0.00012168	0.000107942	1.54539e-05	3.23317e-05	0.205036	0.213389	0.0568175	0.14025	4	4	1	2	0.081	0.084	0.024	0.057	Alpha-1-antitrypsin OS=Homo sapiens OX=9606 GN=SERPINA1 PE=1 SV=3	4	1_1_1_1_	11
O43920	2	1	3	3	0.000359874	0.00021283	0.000182823	0.000191245	0.51008	0.164126	1.00447	1.00447	3	2	3	3	0.179	0.066	0.302	0.302	NADH dehydrogenase [ubiquinone] iron-sulfur protein 5 OS=Homo sapiens OX=9606 GN=NDUFS5 PE=1 SV=3	4	1_1_1_1_	11
O43670	2	3	1	3	7.98048e-05	9.43931e-05	1.35141e-05	4.241e-05	0.1324	0.247383	0.0789467	0.1508	3	4	1	3	0.054	0.096	0.033	0.061	BUB3-interacting and GLEBS motif-containing protein ZNF207 OS=Homo sapiens OX=9606 GN=ZNF207 PE=1 SV=1	4	1_1_1_1_	11
O15347	1	3	3	2	0.000127156	0.0001692	0.000129195	6.75732e-05	0.161449	0.819701	0.496236	0.273503	2	3	4	2	0.065	0.26	0.175	0.105	High mobility group protein B3 OS=Homo sapiens OX=9606 GN=HMGB3 PE=1 SV=4	4	1_1_1_1_	11
O14548	1	2	3	4	0.00011154	0.000197894	0.000226658	0.000237099	0.30017	0.559552	1.97852	2.57273	1	2	4	4	0.114	0.193	0.474	0.553	Cytochrome c oxidase subunit 7A-related protein, mitochondrial OS=Homo sapiens OX=9606 GN=COX7A2L PE=1 SV=2	4	1_1_1_1_	11
O00148	2	1	3	4	5.95577e-05	2.64168e-05	4.53846e-05	7.91255e-05	0.137627	0.0543869	0.114295	0.188502	2	1	3	5	0.056	0.023	0.047	0.075	ATP-dependent RNA helicase DDX39A OS=Homo sapiens OX=9606 GN=DDX39A PE=1 SV=2	4	1_1_1_1_	11
contaminant_GR78_YEAST	1	1	2	2	1.86445e-05	1.65395e-05	3.78871e-05	4.95405e-05	0.0592537	0.0592537	0.0914403	0.0914403	1	1	4	5	0.025	0.025	0.038	0.038	owl|P16474| 78 KD GLUCOSE REGULATED PROTEIN HOMOLOG PRECURSOR (GRP 78) (IMMUNOGLOBULIN...	4	1_1_1_1_	11
A8MWD9	2	1	3	3	0.00033462	0.000148421	0.000339987	0.000355648	0.482518	0.438799	0.887991	0.887991	2	1	4	4	0.171	0.158	0.276	0.276	Putative small nuclear ribonucleoprotein G-like protein 15 OS=Homo sapiens OX=9606 GN=SNRPGP15 PE=5 SV=2	4	1_1_1_1_	11
Reverse_sp|Q6P1M9|ARMX5_HUMAN	0	0	1	1	0	0	4.63064e-05	7.26594e-05	0	0	0.0641431	0.0641431	0	0	4	6	0	0	0.027	0.027	Armadillo repeat-containing X-linked protein 5 OS=Homo sapiens OX=9606 GN=ARMCX5 PE=1 SV=1	2	0_0_1_1_	10
Q9Y6B6	1	1	2	2	0.00019266	0.000170909	6.525e-05	6.82558e-05	0.137627	0.137627	0.291219	0.291219	3	3	2	2	0.056	0.056	0.111	0.111	GTP-binding protein SAR1b OS=Homo sapiens OX=9606 GN=SAR1B PE=1 SV=1	4	1_1_1_1_	10
Q9Y2Z0	0	3	3	3	0	9.27121e-05	5.30938e-05	7.40528e-05	0	0.396368	0.396368	0.396368	0	3	3	4	0	0.145	0.145	0.145	Protein SGT1 homolog OS=Homo sapiens OX=9606 GN=SUGT1 PE=1 SV=3	3	0_1_1_1_	10
Q9Y2Q9	2	2	4	2	0.000135995	0.000120641	0.000138176	7.22708e-05	0.279381	0.264736	0.636817	0.294196	2	2	4	2	0.107	0.102	0.214	0.112	28S ribosomal protein S28, mitochondrial OS=Homo sapiens OX=9606 GN=MRPS28 PE=1 SV=1	4	1_1_1_1_	10
Q9Y2H0	2	2	2	4	2.56362e-05	2.27419e-05	1.30237e-05	2.72473e-05	0.0616956	0.0616956	0.0616956	0.109175	2	2	2	4	0.026	0.026	0.026	0.045	Disks large-associated protein 4 OS=Homo sapiens OX=9606 GN=DLGAP4 PE=1 SV=3	4	1_1_1_1_	10
Q9NXA8	1	1	3	3	8.20359e-05	3.6387e-05	8.33516e-05	6.53934e-05	0.135011	0.135011	0.527566	0.438799	2	1	4	3	0.055	0.055	0.184	0.158	NAD-dependent protein deacylase sirtuin-5, mitochondrial OS=Homo sapiens OX=9606 GN=SIRT5 PE=1 SV=2	4	1_1_1_1_	10
Q9NX55	1	0	4	3	0.000105087	0	0.000213545	0.000279228	0.330454	0	1.69153	1.18273	1	0	4	5	0.124	0	0.43	0.339	Huntingtin-interacting protein K OS=Homo sapiens OX=9606 GN=HYPK PE=1 SV=3	3	1_0_1_1_	10
Q9H0D6	1	1	1	1	5.35392e-05	4.74946e-05	6.79973e-06	7.11297e-06	0.0303861	0.0303861	0.0303861	0.0303861	4	4	1	1	0.013	0.013	0.013	0.013	5'-3' exoribonuclease 2 OS=Homo sapiens OX=9606 GN=XRN2 PE=1 SV=1	4	1_1_1_1_	10
Q9H0C2	1	0	2	3	4.03669e-05	0	8.20285e-05	0.000107259	0.0914403	0	0.156112	0.227439	1	0	4	5	0.038	0	0.063	0.089	ADP/ATP translocase 4 OS=Homo sapiens OX=9606 GN=SLC25A31 PE=1 SV=1	3	1_0_1_1_	10
Q9H098	3	4	1	1	0.000388262	0.000344427	4.9311e-05	5.15826e-05	0.883649	1.2856	0.25603	0.25603	4	4	1	1	0.275	0.359	0.099	0.099	Protein FAM107B OS=Homo sapiens OX=9606 GN=FAM107B PE=1 SV=1	4	1_1_1_1_	10
Q9BV19	1	0	3	5	6.38973e-05	0	0.000129844	0.000169782	0.202264	0	0.741807	1.43781	1	0	4	5	0.08	0	0.241	0.387	Uncharacterized protein C1orf50 OS=Homo sapiens OX=9606 GN=C1orf50 PE=1 SV=2	3	1_0_1_1_	10
Q9BU68	1	1	2	1	0.000123452	0.000109514	0.00031358	0.000196815	0.462177	0.462177	2.05492	1.0893	1	1	5	3	0.165	0.165	0.485	0.32	Proline-rich protein 15-like protein OS=Homo sapiens OX=9606 GN=PRR15L PE=3 SV=1	4	1_1_1_1_	10
Q9BSD7	2	1	2	3	0.000133848	0.000118737	0.000101996	0.000106695	0.386756	0.156112	0.370882	0.584893	2	2	3	3	0.142	0.063	0.137	0.2	Cancer-related nucleoside-triphosphatase OS=Homo sapiens OX=9606 GN=NTPCR PE=1 SV=1	4	1_1_1_1_	10
Q9BRG1	1	2	3	3	7.22475e-05	0.000128181	0.000146812	0.000115182	0.14025	0.264736	0.442115	0.442115	1	2	4	3	0.057	0.102	0.159	0.159	Vacuolar protein-sorting-associated protein 25 OS=Homo sapiens OX=9606 GN=VPS25 PE=1 SV=1	4	1_1_1_1_	10
Q99615	4	2	2	2	0.00010296	4.56679e-05	2.61528e-05	2.73576e-05	0.193988	0.114295	0.0964782	0.129796	4	2	2	2	0.077	0.047	0.04	0.053	DnaJ homolog subfamily C member 7 OS=Homo sapiens OX=9606 GN=DNAJC7 PE=1 SV=2	4	1_1_1_1_	10
Q96T17	4	3	2	1	6.9484e-05	4.62294e-05	1.76496e-05	9.23131e-06	0.238797	0.16681	0.109175	0.0715193	4	3	2	1	0.093	0.067	0.045	0.03	MAP7 domain-containing protein 2 OS=Homo sapiens OX=9606 GN=MAP7D2 PE=1 SV=2	4	1_1_1_1_	10
Q96PE7	0	0	2	3	0	0	0.000146812	0.000230363	0	0	0.352073	0.972423	0	0	4	6	0	0	0.131	0.295	Methylmalonyl-CoA epimerase, mitochondrial OS=Homo sapiens OX=9606 GN=MCEE PE=1 SV=1	2	0_0_1_1_	10
Q96IK1	2	3	2	2	0.000137466	0.000182918	6.98351e-05	0.000109578	0.364583	0.644372	0.364583	0.364583	2	3	2	3	0.135	0.216	0.135	0.135	Biorientation of chromosomes in cell division protein 1 OS=Homo sapiens OX=9606 GN=BOD1 PE=1 SV=2	4	1_1_1_1_	10
Q96EY8	0	0	6	2	0	0	0.000180873	8.10879e-05	0	0	0.770109	0.342765	0	0	7	3	0	0	0.248	0.128	Corrinoid adenosyltransferase OS=Homo sapiens OX=9606 GN=MMAB PE=1 SV=1	2	0_0_1_1_	10
Q92908	3	5	0	1	6.41121e-05	0.000113748	0	1.13568e-05	0.114295	0.21899	0	0.0568175	3	6	0	1	0.047	0.086	0	0.024	Transcription factor GATA-6 OS=Homo sapiens OX=9606 GN=GATA6 PE=1 SV=2	3	1_1_0_1_	10
Q92820	2	2	1	2	0.000159944	0.000106415	2.03137e-05	4.24989e-05	0.188502	0.188502	0.0739894	0.180321	4	3	1	2	0.075	0.075	0.031	0.072	Gamma-glutamyl hydrolase OS=Homo sapiens OX=9606 GN=GGH PE=1 SV=2	4	1_1_1_1_	10
Q92611	1	1	1	1	3.8708e-05	3.43378e-05	2.94966e-05	3.08553e-05	0.0280163	0.0280163	0.0280163	0.0280163	2	2	3	3	0.012	0.012	0.012	0.012	ER degradation-enhancing alpha-mannosidase-like protein 1 OS=Homo sapiens OX=9606 GN=EDEM1 PE=1 SV=1	4	1_1_1_1_	10
Q8WXX5	4	3	2	1	0.000195624	0.000130154	4.96904e-05	2.59897e-05	0.81134	0.686553	0.235947	0.101539	4	3	2	1	0.258	0.227	0.092	0.042	DnaJ homolog subfamily C member 9 OS=Homo sapiens OX=9606 GN=DNAJC9 PE=1 SV=1	4	1_1_1_1_	10
Q8WUW1	2	2	1	1	0.000847704	0.000451199	8.613e-05	9.00976e-05	0.790606	0.790606	0.402814	0.279381	5	3	1	1	0.253	0.253	0.147	0.107	Protein BRICK1 OS=Homo sapiens OX=9606 GN=BRK1 PE=1 SV=1	4	1_1_1_1_	10
Q8NI22	0	0	2	3	0	0	0.000176979	0.000277698	0	0	0.710015	1.26986	0	0	4	6	0	0	0.233	0.356	Multiple coagulation factor deficiency protein 2 OS=Homo sapiens OX=9606 GN=MCFD2 PE=1 SV=1	2	0_0_1_1_	10
Q8NFC6	2	2	3	2	8.33534e-06	7.39428e-06	6.35177e-06	6.64437e-06	0.0185914	0.0185914	0.0280163	0.0185914	2	2	3	3	0.008	0.008	0.012	0.008	Biorientation of chromosomes in cell division protein 1-like 1 OS=Homo sapiens OX=9606 GN=BOD1L1 PE=1 SV=2	4	1_1_1_1_	10
Q8N339	1	1	2	2	0.000208452	0.000184918	0.000529487	0.000332327	0.573983	0.573983	0.633052	0.633052	1	1	5	3	0.197	0.197	0.213	0.213	Metallothionein-1M OS=Homo sapiens OX=9606 GN=MT1M PE=1 SV=2	4	1_1_1_1_	10
Q7LBR1	1	3	0	2	0.000127795	0.000283416	0	0.000101869	0.0964782	0.230269	0	0.202264	2	5	0	3	0.04	0.09	0	0.08	Charged multivesicular body protein 1b OS=Homo sapiens OX=9606 GN=CHMP1B PE=1 SV=1	3	1_1_0_1_	10
Q6NVY1	0	0	5	5	0	0	8.36755e-05	8.75301e-05	0	0	0.448772	0.412538	0	0	5	5	0	0	0.161	0.15	3-hydroxyisobutyryl-CoA hydrolase, mitochondrial OS=Homo sapiens OX=9606 GN=HIBCH PE=1 SV=2	2	0_0_1_1_	10
Q5T749	4	6	0	0	8.7845e-05	0.000116891	0	0	0.235947	0.425608	0	0	4	6	0	0	0.092	0.154	0	0	Keratinocyte proline-rich protein OS=Homo sapiens OX=9606 GN=KPRP PE=1 SV=1	2	1_1_0_0_	10
Q5T2W1	0	0	4	5	0	0	6.22326e-05	6.50994e-05	0	0	0.306171	0.306171	0	0	5	5	0	0	0.116	0.116	Na(+)/H(+) exchange regulatory cofactor NHE-RF3 OS=Homo sapiens OX=9606 GN=PDZK1 PE=1 SV=2	2	0_0_1_1_	10
Q53H82	1	1	3	4	4.41513e-05	3.91666e-05	8.97187e-05	9.38517e-05	0.0739894	0.0739894	0.282331	0.399587	1	1	4	4	0.031	0.031	0.108	0.146	Endoribonuclease LACTB2 OS=Homo sapiens OX=9606 GN=LACTB2 PE=1 SV=2	4	1_1_1_1_	10
Q16543	1	1	3	3	6.72781e-05	5.96824e-05	5.12678e-05	5.36295e-05	0.0568175	0.0568175	0.291219	0.207814	2	2	3	3	0.024	0.024	0.111	0.082	Hsp90 co-chaperone Cdc37 OS=Homo sapiens OX=9606 GN=CDC37 PE=1 SV=1	4	1_1_1_1_	10
Q15293	3	3	2	2	0.000115247	0.000102235	3.90317e-05	4.08297e-05	0.241652	0.267652	0.224616	0.224616	3	3	2	2	0.094	0.103	0.088	0.088	Reticulocalbin-1 OS=Homo sapiens OX=9606 GN=RCN1 PE=1 SV=1	4	1_1_1_1_	10
Q13428	1	2	3	3	1.70908e-05	1.51613e-05	1.30237e-05	1.36236e-05	0.0162487	0.0351422	0.0519619	0.0543869	2	2	3	3	0.007	0.015	0.022	0.023	Treacle protein OS=Homo sapiens OX=9606 GN=TCOF1 PE=1 SV=3	4	1_1_1_1_	10
Q13151	0	1	4	3	0	7.3967e-05	8.4718e-05	8.86206e-05	0	0.127197	0.671091	0.468926	0	2	4	4	0	0.052	0.223	0.167	Heterogeneous nuclear ribonucleoprotein A0 OS=Homo sapiens OX=9606 GN=HNRNPA0 PE=1 SV=1	3	0_1_1_1_	10
Q08431	3	1	3	2	0.000131427	2.91472e-05	5.00756e-05	3.49216e-05	0.276439	0.0939563	0.285287	0.202264	4	1	3	2	0.106	0.039	0.109	0.08	Lactadherin OS=Homo sapiens OX=9606 GN=MFGE8 PE=1 SV=3	4	1_1_1_1_	10
Q02790	0	0	3	4	0	0	7.03676e-05	7.36092e-05	0	0	0.210598	0.210598	0	0	5	5	0	0	0.083	0.083	Peptidyl-prolyl cis-trans isomerase FKBP4 OS=Homo sapiens OX=9606 GN=FKBP4 PE=1 SV=3	2	0_0_1_1_	10
P80297	1	1	2	2	0.000208452	0.000184918	0.000529487	0.000332327	0.573983	0.573983	0.633052	0.633052	1	1	5	3	0.197	0.197	0.213	0.213	Metallothionein-1X OS=Homo sapiens OX=9606 GN=MT1X PE=1 SV=1	4	1_1_1_1_	10
P52435	0	0	4	4	0	0	0.000276058	0.000288774	0	0	1.52348	1.52348	0	0	5	5	0	0	0.402	0.402	DNA-directed RNA polymerase II subunit RPB11-a OS=Homo sapiens OX=9606 GN=POLR2J PE=1 SV=1	2	0_0_1_1_	10
P51572	1	2	2	2	0.000103379	0.000137561	5.25183e-05	8.24063e-05	0.0889301	0.183042	0.205036	0.205036	2	3	2	3	0.037	0.073	0.081	0.081	B-cell receptor-associated protein 31 OS=Homo sapiens OX=9606 GN=BCAP31 PE=1 SV=3	4	1_1_1_1_	10
P51511	2	2	2	2	5.70205e-05	5.05828e-05	1.93117e-05	2.02013e-05	0.0715193	0.0715193	0.104079	0.104079	3	3	2	2	0.03	0.03	0.043	0.043	Matrix metalloproteinase-15 OS=Homo sapiens OX=9606 GN=MMP15 PE=1 SV=1	4	1_1_1_1_	10
P33316	4	5	0	0	0.000201834	0.000268571	0	0	0.563148	0.778279	0	0	4	6	0	0	0.194	0.25	0	0	Deoxyuridine 5'-triphosphate nucleotidohydrolase, mitochondrial OS=Homo sapiens OX=9606 GN=DUT PE=1 SV=4	2	1_1_0_0_	10
P30049	1	1	1	3	0.000151376	0.000134285	7.69017e-05	0.000160889	0.210598	0.210598	0.1324	1.37137	2	2	2	4	0.083	0.083	0.054	0.375	ATP synthase subunit delta, mitochondrial OS=Homo sapiens OX=9606 GN=ATP5F1D PE=1 SV=2	4	1_1_1_1_	10
P29803	0	0	3	3	0	0	6.65953e-05	0.000104495	0	0	0.216186	0.216186	0	0	4	6	0	0	0.085	0.085	Pyruvate dehydrogenase E1 component subunit alpha, testis-specific form, mitochondrial OS=Homo sapiens OX=9606 GN=PDHA2 PE=1 SV=1	2	0_0_1_1_	10
P28072	1	1	3	3	0.000106406	4.71965e-05	8.10847e-05	0.000113093	0.111732	0.111732	0.348963	0.348963	2	1	3	4	0.046	0.046	0.13	0.13	Proteasome subunit beta type-6 OS=Homo sapiens OX=9606 GN=PSMB6 PE=1 SV=4	4	1_1_1_1_	10
P17661	2	1	1	1	0.000135272	2.39999e-05	2.74883e-05	2.87546e-05	0.109175	0.0399202	0.0399202	0.0399202	5	1	2	2	0.045	0.017	0.017	0.017	Desmin OS=Homo sapiens OX=9606 GN=DES PE=1 SV=3	4	1_1_1_1_	10
P16989	4	2	2	2	0.000136726	6.0645e-05	3.47298e-05	3.63297e-05	0.610646	0.288249	0.104079	0.104079	4	2	2	2	0.207	0.11	0.043	0.043	Y-box-binding protein 3 OS=Homo sapiens OX=9606 GN=YBX3 PE=1 SV=4	4	1_1_1_1_	10
P13640	1	1	2	2	0.00020509	0.000181935	0.000520947	0.000326967	0.563148	0.563148	0.62181	0.62181	1	1	5	3	0.194	0.194	0.21	0.21	Metallothionein-1G OS=Homo sapiens OX=9606 GN=MT1G PE=1 SV=2	4	1_1_1_1_	10
P07864	1	1	1	1	7.65998e-05	0.000101927	5.83712e-05	4.07068e-05	0.0864257	0.0864257	0.0864257	0.0864257	2	3	3	2	0.036	0.036	0.036	0.036	L-lactate dehydrogenase C chain OS=Homo sapiens OX=9606 GN=LDHC PE=1 SV=4	4	1_1_1_1_	10
P07686	0	0	5	3	0	0	5.80913e-05	6.07673e-05	0	0	0.25603	0.16681	0	0	5	5	0	0	0.099	0.067	Beta-hexosaminidase subunit beta OS=Homo sapiens OX=9606 GN=HEXB PE=1 SV=4	2	0_0_1_1_	10
P05161	2	2	4	2	0.000154128	0.000136727	0.0001566	8.19069e-05	0.358313	0.358313	1.06538	0.721869	2	2	4	2	0.133	0.133	0.315	0.236	Ubiquitin-like protein ISG15 OS=Homo sapiens OX=9606 GN=ISG15 PE=1 SV=5	4	1_1_1_1_	10
P04732	1	1	2	2	0.000208452	0.000184918	0.000529487	0.000332327	0.573983	0.573983	0.633052	0.633052	1	1	5	3	0.197	0.197	0.213	0.213	Metallothionein-1E OS=Homo sapiens OX=9606 GN=MT1E PE=1 SV=1	4	1_1_1_1_	10
P04424	0	0	5	5	0	0	6.96093e-05	7.2816e-05	0	0	0.306171	0.327394	0	0	5	5	0	0	0.116	0.123	Argininosuccinate lyase OS=Homo sapiens OX=9606 GN=ASL PE=1 SV=4	2	0_0_1_1_	10
P02795	1	1	2	2	0.000208452	0.000184918	0.000529487	0.000332327	0.573983	0.573983	0.633052	0.633052	1	1	5	3	0.197	0.197	0.213	0.213	Metallothionein-2 OS=Homo sapiens OX=9606 GN=MT2A PE=1 SV=1	4	1_1_1_1_	10
O95816	2	3	2	3	0.000120527	0.000160379	6.12298e-05	9.60756e-05	0.230269	0.448772	0.513561	0.513561	2	3	2	3	0.09	0.161	0.18	0.18	BAG family molecular chaperone regulator 2 OS=Homo sapiens OX=9606 GN=BAG2 PE=1 SV=1	4	1_1_1_1_	10
O94903	0	0	4	5	0	0	0.00011745	0.00012286	0	0	0.531088	0.64059	0	0	5	5	0	0	0.185	0.215	Pyridoxal phosphate homeostasis protein OS=Homo sapiens OX=9606 GN=PLPBP PE=1 SV=1	2	0_0_1_1_	10
O75526	0	1	2	2	0	2.87754e-05	8.23947e-05	6.89523e-05	0	0.0864257	0.137627	0.137627	0	1	5	4	0	0.036	0.056	0.056	RNA-binding motif protein, X-linked-like-2 OS=Homo sapiens OX=9606 GN=RBMXL2 PE=1 SV=3	3	0_1_1_1_	10
O75394	3	3	1	1	0.000586872	0.000520614	0.000198761	0.000207918	1.42661	1.42661	0.475707	0.475707	3	3	2	2	0.385	0.385	0.169	0.169	39S ribosomal protein L33, mitochondrial OS=Homo sapiens OX=9606 GN=MRPL33 PE=1 SV=1	4	1_1_1_1_	10
O75083	1	0	5	3	4.19656e-05	0	5.32982e-05	3.34521e-05	0.0399202	0	0.177606	0.129796	2	0	5	3	0.017	0	0.071	0.053	WD repeat-containing protein 1 OS=Homo sapiens OX=9606 GN=WDR1 PE=1 SV=4	3	1_0_1_1_	10
O60610	2	0	2	2	2.99895e-05	0	2.03137e-05	1.59371e-05	0.0399202	0	0.0423174	0.0423174	3	0	4	3	0.017	0	0.018	0.018	Protein diaphanous homolog 1 OS=Homo sapiens OX=9606 GN=DIAPH1 PE=1 SV=2	3	1_0_1_1_	10
O15400	2	3	1	3	0.000146156	0.000129655	2.475e-05	7.76704e-05	0.224616	0.386756	0.0914403	0.399587	3	3	1	3	0.088	0.142	0.038	0.146	Syntaxin-7 OS=Homo sapiens OX=9606 GN=STX7 PE=1 SV=4	4	1_1_1_1_	10
O00193	1	1	3	3	6.9484e-05	6.16392e-05	0.000176496	0.000110776	0.336596	0.336596	0.782379	0.782379	1	1	5	3	0.126	0.126	0.251	0.251	Small acidic protein OS=Homo sapiens OX=9606 GN=SMAP PE=1 SV=1	4	1_1_1_1_	10
E9PRG8	0	1	3	4	0	0.000183414	0.000157555	0.000274688	0	0.276439	0.721869	1.1928	0	2	3	5	0	0.106	0.236	0.341	Uncharacterized protein C11orf98 OS=Homo sapiens OX=9606 GN=C11orf98 PE=4 SV=2	3	0_1_1_1_	10
Reverse_IEC_18126	1	1	1	1	0.000179092	0.000158873	9.09824e-05	0.00014276	0.25603	0.25603	0.25603	0.25603	2	2	2	3	0.099	0.099	0.099	0.099	no description	4	1_1_1_1_	9
Reverse_sp|Q9H3G5|CPVL_HUMAN	1	1	1	0	5.34267e-05	7.10923e-05	5.42836e-05	0	0.0351422	0.0351422	0.0351422	0	2	3	4	0	0.015	0.015	0.015	0	Probable serine carboxypeptidase CPVL OS=Homo sapiens OX=9606 GN=CPVL PE=1 SV=2	3	1_1_1_0_	9
Reverse_sp|Q96T60|PNKP_HUMAN	0	0	1	1	0	0	6.19937e-05	5.18796e-05	0	0	0.0447202	0.0447202	0	0	5	4	0	0	0.019	0.019	Bifunctional polynucleotide phosphatase/kinase OS=Homo sapiens OX=9606 GN=PNKP PE=1 SV=1	2	0_0_1_1_	9
Reverse_sp|Q8WYL5|SSH1_HUMAN	0	1	0	1	0	7.52715e-05	0	1.28834e-05	0	0.0162487	0	0.0162487	0	7	0	2	0	0.007	0	0.007	Protein phosphatase Slingshot homolog 1 OS=Homo sapiens OX=9606 GN=SSH1 PE=1 SV=2	2	0_1_0_1_	9
Reverse_sp|O43823|AKAP8_HUMAN	1	1	1	1	1.83751e-05	3.26011e-05	2.80047e-05	2.92947e-05	0.0399202	0.0399202	0.0399202	0.0399202	1	2	3	3	0.017	0.017	0.017	0.017	A-kinase anchor protein 8 OS=Homo sapiens OX=9606 GN=AKAP8 PE=1 SV=1	4	1_1_1_1_	9
Q9Y676	2	2	4	1	9.85703e-05	8.74416e-05	0.000100151	2.61912e-05	0.273503	0.273503	0.603245	0.0939563	2	2	4	1	0.105	0.105	0.205	0.039	28S ribosomal protein S18b, mitochondrial OS=Homo sapiens OX=9606 GN=MRPS18B PE=1 SV=1	4	1_1_1_1_	9
Q9Y5M8	3	4	0	1	0.000187684	0.000166494	0	2.49348e-05	0.479108	0.581248	0	0.0990058	4	4	0	1	0.17	0.199	0	0.041	Signal recognition particle receptor subunit beta OS=Homo sapiens OX=9606 GN=SRPRB PE=1 SV=3	3	1_1_0_1_	9
Q9Y5K8	0	1	4	2	0	4.56679e-05	0.000156917	5.47151e-05	0	0.193988	0.506607	0.216186	0	1	6	2	0	0.077	0.178	0.085	V-type proton ATPase subunit D OS=Homo sapiens OX=9606 GN=ATP6V1D PE=1 SV=1	3	0_1_1_1_	9
Q9Y2R9	0	1	4	2	0	4.66114e-05	0.000160159	5.58456e-05	0	0.142878	0.577611	0.267652	0	1	6	2	0	0.058	0.198	0.103	28S ribosomal protein S7, mitochondrial OS=Homo sapiens OX=9606 GN=MRPS7 PE=1 SV=2	3	0_1_1_1_	9
Q9UMS4	0	0	4	4	0	0	5.12678e-05	6.70369e-05	0	0	0.352073	0.352073	0	0	4	5	0	0	0.131	0.131	Pre-mRNA-processing factor 19 OS=Homo sapiens OX=9606 GN=PRPF19 PE=1 SV=1	2	0_0_1_1_	9
Q9UJY1	3	2	0	0	0.000324377	0.000230203	0	0	0.406048	0.235947	0	0	5	4	0	0	0.148	0.092	0	0	Heat shock protein beta-8 OS=Homo sapiens OX=9606 GN=HSPB8 PE=1 SV=1	2	1_1_0_0_	9
Q9NZA1	1	1	1	1	6.20272e-05	8.25364e-05	3.1511e-05	3.29625e-05	0.0519619	0.0519619	0.0519619	0.0519619	2	3	2	2	0.022	0.022	0.022	0.022	Chloride intracellular channel protein 5 OS=Homo sapiens OX=9606 GN=CLIC5 PE=1 SV=3	4	1_1_1_1_	9
Q9NUK0	1	0	1	1	0.000179598	0	3.64957e-05	3.8177e-05	0.0543869	0	0.0543869	0.0543869	5	0	2	2	0.023	0	0.023	0.023	Muscleblind-like protein 3 OS=Homo sapiens OX=9606 GN=MBNL3 PE=1 SV=2	3	1_0_1_1_	9
Q9H8Y8	1	1	2	2	2.81318e-05	2.49557e-05	2.8583e-05	7.47491e-05	0.129796	0.129796	0.238797	0.238797	1	1	2	5	0.053	0.053	0.093	0.093	Golgi reassembly-stacking protein 2 OS=Homo sapiens OX=9606 GN=GORASP2 PE=1 SV=3	4	1_1_1_1_	9
Q9H8S9	2	3	2	2	0.000117737	0.000156666	5.98125e-05	6.25678e-05	0.276439	0.482518	0.276439	0.291219	2	3	2	2	0.106	0.171	0.106	0.111	MOB kinase activator 1A OS=Homo sapiens OX=9606 GN=MOB1A PE=1 SV=4	4	1_1_1_1_	9
Q9H115	2	1	3	3	8.53394e-05	3.78523e-05	6.5031e-05	6.80267e-05	0.30017	0.0889301	0.30017	0.30017	2	1	3	3	0.114	0.037	0.114	0.114	Beta-soluble NSF attachment protein OS=Homo sapiens OX=9606 GN=NAPB PE=1 SV=2	4	1_1_1_1_	9
Q9BYD1	4	2	2	1	0.000285743	0.000126741	7.25814e-05	3.79625e-05	0.81134	0.380384	0.380384	0.137627	4	2	2	1	0.258	0.14	0.14	0.056	39S ribosomal protein L13, mitochondrial OS=Homo sapiens OX=9606 GN=MRPL13 PE=1 SV=1	4	1_1_1_1_	9
Q9BSH4	0	0	4	4	0	0	0.00010875	9.10077e-05	0	0	0.603245	0.603245	0	0	5	4	0	0	0.205	0.205	Translational activator of cytochrome c oxidase 1 OS=Homo sapiens OX=9606 GN=TACO1 PE=1 SV=1	2	0_0_1_1_	9
Q9BRJ6	3	3	1	0	0.000262177	0.000232577	3.32977e-05	0	0.745822	0.745822	0.0990058	0	4	4	1	0	0.242	0.242	0.041	0	Uncharacterized protein C7orf50 OS=Homo sapiens OX=9606 GN=C7orf50 PE=1 SV=1	3	1_1_1_0_	9
Q99962	3	2	0	1	0.000180619	9.61361e-05	0	1.91969e-05	0.185769	0.0964782	0	0.081434	5	3	0	1	0.074	0.04	0	0.034	Endophilin-A1 OS=Homo sapiens OX=9606 GN=SH3GL2 PE=1 SV=1	3	1_1_0_1_	9
Q99614	1	1	2	3	4.35465e-05	3.863e-05	4.42448e-05	0.000115708	0.109175	0.109175	0.276439	0.380384	1	1	2	5	0.045	0.045	0.106	0.14	Tetratricopeptide repeat protein 1 OS=Homo sapiens OX=9606 GN=TTC1 PE=1 SV=1	4	1_1_1_1_	9
Q96NY7	1	1	1	1	3.61238e-05	4.80681e-05	1.83516e-05	1.91969e-05	0.0303861	0.0303861	0.0303861	0.0303861	2	3	2	2	0.013	0.013	0.013	0.013	Chloride intracellular channel protein 6 OS=Homo sapiens OX=9606 GN=CLIC6 PE=2 SV=3	4	1_1_1_1_	9
Q96I24	2	1	1	5	4.446e-05	1.97202e-05	1.12933e-05	5.90675e-05	0.119438	0.0568175	0.0739894	0.448772	2	1	1	5	0.049	0.024	0.031	0.161	Far upstream element-binding protein 3 OS=Homo sapiens OX=9606 GN=FUBP3 PE=1 SV=2	4	1_1_1_1_	9
Q92688	1	1	3	2	5.06596e-05	4.49401e-05	0.000102944	8.07648e-05	0.0764652	0.0764652	0.282331	0.191242	1	1	4	3	0.032	0.032	0.108	0.076	Acidic leucine-rich nuclear phosphoprotein 32 family member B OS=Homo sapiens OX=9606 GN=ANP32B PE=1 SV=1	4	1_1_1_1_	9
Q92598	1	2	3	1	1.482e-05	2.62936e-05	3.01154e-05	1.57513e-05	0.023293	0.0739894	0.0990058	0.0375284	1	2	4	2	0.01	0.031	0.041	0.016	Heat shock protein 105 kDa OS=Homo sapiens OX=9606 GN=HSPH1 PE=1 SV=1	4	1_1_1_1_	9
Q8N9N8	2	2	2	2	0.000231192	0.000136727	7.83e-05	8.19069e-05	0.584893	0.584893	0.584893	0.584893	3	2	2	2	0.2	0.2	0.2	0.2	Probable RNA-binding protein EIF1AD OS=Homo sapiens OX=9606 GN=EIF1AD PE=1 SV=1	4	1_1_1_1_	9
Q7L9L4	2	3	2	2	0.000117737	0.000156666	5.98125e-05	6.25678e-05	0.276439	0.482518	0.276439	0.291219	2	3	2	2	0.106	0.171	0.106	0.111	MOB kinase activator 1B OS=Homo sapiens OX=9606 GN=MOB1B PE=1 SV=3	4	1_1_1_1_	9
Q6P1L8	2	3	2	1	0.000175387	0.000311172	8.91e-05	4.66022e-05	0.584893	0.8281	0.465548	0.250259	2	4	2	1	0.2	0.262	0.166	0.097	39S ribosomal protein L14, mitochondrial OS=Homo sapiens OX=9606 GN=MRPL14 PE=1 SV=1	4	1_1_1_1_	9
Q6FI81	1	0	4	4	4.0755e-05	0	8.28173e-05	8.66323e-05	0.0839269	0	0.425608	0.603245	1	0	4	4	0.035	0	0.154	0.205	Anamorsin OS=Homo sapiens OX=9606 GN=CIAPIN1 PE=1 SV=2	3	1_0_1_1_	9
Q15836	1	1	3	2	0.000127156	0.0001128	0.00025839	0.00020272	0.44544	0.44544	1.51189	1.51189	1	1	4	3	0.16	0.16	0.4	0.4	Vesicle-associated membrane protein 3 OS=Homo sapiens OX=9606 GN=VAMP3 PE=1 SV=3	4	1_1_1_1_	9
Q15651	1	2	1	1	0.00025688	0.000341817	0.0001305	0.000136512	0.352073	0.419058	0.419058	0.419058	2	3	2	2	0.131	0.152	0.152	0.152	High mobility group nucleosome-binding domain-containing protein 3 OS=Homo sapiens OX=9606 GN=HMGN3 PE=1 SV=2	4	1_1_1_1_	9
Q15560	1	1	2	2	8.50539e-05	3.77257e-05	6.48135e-05	6.77992e-05	0.104079	0.104079	0.193988	0.193988	2	1	3	3	0.043	0.043	0.077	0.077	Transcription elongation factor A protein 2 OS=Homo sapiens OX=9606 GN=TCEA2 PE=1 SV=1	4	1_1_1_1_	9
Q14677	1	1	0	0	0.000101725	7.21918e-05	0	0	0.0447202	0.0447202	0	0	5	4	0	0	0.019	0.019	0	0	Clathrin interactor 1 OS=Homo sapiens OX=9606 GN=CLINT1 PE=1 SV=1	2	1_1_0_0_	9
Q13155	1	3	2	3	3.97361e-05	0.00010575	4.03734e-05	6.33499e-05	0.0665962	0.402814	0.196741	0.315225	1	3	2	3	0.028	0.147	0.078	0.119	Aminoacyl tRNA synthase complex-interacting multifunctional protein 2 OS=Homo sapiens OX=9606 GN=AIMP2 PE=1 SV=2	4	1_1_1_1_	9
Q12905	0	1	3	4	0	2.8923e-05	4.96904e-05	8.66323e-05	0	0.0616956	0.230269	0.250259	0	1	3	5	0	0.026	0.09	0.097	Interleukin enhancer-binding factor 2 OS=Homo sapiens OX=9606 GN=ILF2 PE=1 SV=2	3	0_1_1_1_	9
Q08495	0	0	4	4	0	0	6.38e-05	8.34237e-05	0	0	0.270574	0.291219	0	0	4	5	0	0	0.104	0.111	Dematin OS=Homo sapiens OX=9606 GN=DMTN PE=1 SV=3	2	0_0_1_1_	9
Q08426	0	0	3	6	0	0	2.68039e-05	5.60774e-05	0	0	0.124605	0.207814	0	0	3	6	0	0	0.051	0.082	Peroxisomal bifunctional enzyme OS=Homo sapiens OX=9606 GN=EHHADH PE=1 SV=3	2	0_0_1_1_	9
Q07666	0	0	4	5	0	0	5.83273e-05	7.62677e-05	0	0	0.318257	0.415794	0	0	4	5	0	0	0.12	0.151	KH domain-containing, RNA-binding, signal transduction-associated protein 1 OS=Homo sapiens OX=9606 GN=KHDRBS1 PE=1 SV=1	2	0_0_1_1_	9
Q01581	0	0	5	4	0	0	6.2113e-05	5.19794e-05	0	0	0.370882	0.205036	0	0	5	4	0	0	0.137	0.081	Hydroxymethylglutaryl-CoA synthase, cytoplasmic OS=Homo sapiens OX=9606 GN=HMGCS1 PE=1 SV=2	2	0_0_1_1_	9
P83916	1	3	2	3	6.87328e-05	0.000182918	6.98351e-05	0.000109578	0.21899	0.435489	0.686553	0.840772	1	3	2	3	0.086	0.157	0.227	0.265	Chromobox protein homolog 1 OS=Homo sapiens OX=9606 GN=CBX1 PE=1 SV=1	4	1_1_1_1_	9
P78318	1	1	3	4	3.7509e-05	3.32742e-05	5.71659e-05	7.97324e-05	0.0764652	0.161449	0.258925	0.377209	1	1	3	4	0.032	0.065	0.1	0.139	Immunoglobulin-binding protein 1 OS=Homo sapiens OX=9606 GN=IGBP1 PE=1 SV=1	4	1_1_1_1_	9
P61923	2	1	3	3	0.000143679	6.37287e-05	0.000109487	0.000114531	0.534617	0.348963	0.86638	0.86638	2	1	3	3	0.186	0.13	0.271	0.271	Coatomer subunit zeta-1 OS=Homo sapiens OX=9606 GN=COPZ1 PE=1 SV=1	4	1_1_1_1_	9
P54136	1	1	3	4	1.9266e-05	1.70909e-05	2.93625e-05	4.09535e-05	0.0327615	0.0327615	0.116863	0.1508	1	1	3	4	0.014	0.014	0.048	0.061	Arginine--tRNA ligase, cytoplasmic OS=Homo sapiens OX=9606 GN=RARS1 PE=1 SV=2	4	1_1_1_1_	9
P51149	1	0	2	4	6.14279e-05	0	9.36195e-05	0.00016322	0.169499	0	0.261828	0.595879	1	0	3	5	0.068	0	0.101	0.203	Ras-related protein Rab-7a OS=Homo sapiens OX=9606 GN=RAB7A PE=1 SV=1	3	1_0_1_1_	9
P50402	0	2	3	4	0	8.88187e-05	7.62962e-05	0.000106414	0	0.210598	0.324342	0.336596	0	2	3	4	0	0.083	0.122	0.126	Emerin OS=Homo sapiens OX=9606 GN=EMD PE=1 SV=1	3	0_1_1_1_	9
P50213	2	0	3	4	6.9484e-05	0	5.29487e-05	7.38505e-05	0.135011	0	0.253141	0.327394	2	0	3	4	0.055	0	0.098	0.123	Isocitrate dehydrogenase [NAD] subunit alpha, mitochondrial OS=Homo sapiens OX=9606 GN=IDH3A PE=1 SV=1	3	1_0_1_1_	9
P45974	0	0	4	5	0	0	3.01154e-05	3.93783e-05	0	0	0.1508	0.213389	0	0	4	5	0	0	0.061	0.084	Ubiquitin carboxyl-terminal hydrolase 5 OS=Homo sapiens OX=9606 GN=USP5 PE=1 SV=2	2	0_0_1_1_	9
P45880	2	3	1	1	0.000129751	0.000153469	2.19719e-05	2.29841e-05	0.285287	0.538155	0.0990058	0.0990058	3	4	1	1	0.109	0.187	0.041	0.041	Voltage-dependent anion-selective channel protein 2 OS=Homo sapiens OX=9606 GN=VDAC2 PE=1 SV=2	4	1_1_1_1_	9
P42785	0	0	3	6	0	0	3.90711e-05	8.17418e-05	0	0	0.233105	0.455459	0	0	3	6	0	0	0.091	0.163	Lysosomal Pro-X carboxypeptidase OS=Homo sapiens OX=9606 GN=PRCP PE=1 SV=1	2	0_0_1_1_	9
P41219	1	1	1	1	0.000108218	2.39999e-05	2.74883e-05	2.87546e-05	0.0399202	0.0399202	0.0399202	0.0399202	4	1	2	2	0.017	0.017	0.017	0.017	Peripherin OS=Homo sapiens OX=9606 GN=PRPH PE=1 SV=2	4	1_1_1_1_	9
P35749	0	0	4	3	0	0	1.31029e-05	1.71332e-05	0	0	0.0423174	0.0256519	0	0	4	5	0	0	0.018	0.011	Myosin-11 OS=Homo sapiens OX=9606 GN=MYH11 PE=1 SV=3	2	0_0_1_1_	9
P35244	1	2	3	3	0.000105087	0.000186446	0.000160159	0.000167537	0.380384	0.986095	1.39883	1.39883	1	2	3	3	0.14	0.298	0.38	0.38	Replication protein A 14 kDa subunit OS=Homo sapiens OX=9606 GN=RPA3 PE=1 SV=1	4	1_1_1_1_	9
P35222	1	0	3	3	1.62811e-05	0	3.30845e-05	3.46086e-05	0.0303861	0	0.0964782	0.172195	1	0	4	4	0.013	0	0.04	0.069	Catenin beta-1 OS=Homo sapiens OX=9606 GN=CTNNB1 PE=1 SV=1	3	1_0_1_1_	9
P34949	0	0	3	6	0	0	4.58138e-05	9.58485e-05	0	0	0.25603	0.614359	0	0	3	6	0	0	0.099	0.208	Mannose-6-phosphate isomerase OS=Homo sapiens OX=9606 GN=MPI PE=1 SV=2	2	0_0_1_1_	9
P30613	1	1	1	1	4.43051e-05	3.9303e-05	3.37617e-05	2.35447e-05	0.0447202	0.0447202	0.0447202	0.0447202	2	2	3	2	0.019	0.019	0.019	0.019	Pyruvate kinase PKLR OS=Homo sapiens OX=9606 GN=PKLR PE=1 SV=2	4	1_1_1_1_	9
P27635	1	0	3	4	5.94185e-05	0	9.05572e-05	0.000157881	0.101539	0	0.442115	0.967886	1	0	3	5	0.042	0	0.159	0.294	60S ribosomal protein L10 OS=Homo sapiens OX=9606 GN=RPL10 PE=1 SV=5	3	1_0_1_1_	9
P16422	2	3	1	2	8.09909e-05	0.000143694	2.05724e-05	4.30403e-05	0.227439	0.352073	0.0839269	0.227439	2	4	1	2	0.089	0.131	0.035	0.089	Epithelial cell adhesion molecule OS=Homo sapiens OX=9606 GN=EPCAM PE=1 SV=2	4	1_1_1_1_	9
P15924	3	3	1	2	1.32869e-05	1.17868e-05	2.25e-06	4.70729e-06	0.023293	0.0303861	0.00693166	0.0209395	3	3	1	2	0.01	0.013	0.003	0.009	Desmoplakin OS=Homo sapiens OX=9606 GN=DSP PE=1 SV=3	4	1_1_1_1_	9
P13798	0	0	4	5	0	0	3.52992e-05	4.61566e-05	0	0	0.188502	0.2218	0	0	4	5	0	0	0.075	0.087	Acylamino-acid-releasing enzyme OS=Homo sapiens OX=9606 GN=APEH PE=1 SV=4	2	0_0_1_1_	9
P13473	1	1	1	1	9.30407e-05	5.50242e-05	3.1511e-05	3.29625e-05	0.0471286	0.0471286	0.0471286	0.0471286	3	2	2	2	0.02	0.02	0.02	0.02	Lysosome-associated membrane glycoprotein 2 OS=Homo sapiens OX=9606 GN=LAMP2 PE=1 SV=2	4	1_1_1_1_	9
P11216	1	1	2	3	1.50837e-05	1.33807e-05	2.29884e-05	3.20632e-05	0.0327615	0.0327615	0.0568175	0.0764652	1	1	3	4	0.014	0.014	0.024	0.032	Glycogen phosphorylase, brain form OS=Homo sapiens OX=9606 GN=PYGB PE=1 SV=5	4	1_1_1_1_	9
P07902	0	0	5	3	0	0	8.52209e-05	7.13174e-05	0	0	0.636817	0.386756	0	0	5	4	0	0	0.214	0.142	Galactose-1-phosphate uridylyltransferase OS=Homo sapiens OX=9606 GN=GALT PE=1 SV=3	2	0_0_1_1_	9
P07203	1	0	4	4	6.26382e-05	0	0.000127286	0.000133149	0.172195	0	0.667247	1.0893	1	0	4	4	0.069	0	0.222	0.32	Glutathione peroxidase 1 OS=Homo sapiens OX=9606 GN=GPX1 PE=1 SV=4	3	1_0_1_1_	9
O95571	0	0	4	2	0	0	0.000152592	7.98109e-05	0	0	0.75388	0.462177	0	0	6	3	0	0	0.244	0.165	Persulfide dioxygenase ETHE1, mitochondrial OS=Homo sapiens OX=9606 GN=ETHE1 PE=1 SV=2	2	0_0_1_1_	9
O95206	0	0	0	1	0	0	0	5.68373e-05	0	0	0	0.0209395	0	0	0	9	0	0	0	0.009	Protocadherin-8 OS=Homo sapiens OX=9606 GN=PCDH8 PE=1 SV=2	1	0_0_0_1_	9
O75223	1	2	2	4	6.7636e-05	0.00012	6.87207e-05	0.000143773	0.172195	0.324342	0.324342	1.08449	1	2	2	4	0.069	0.122	0.122	0.319	Gamma-glutamylcyclotransferase OS=Homo sapiens OX=9606 GN=GGCT PE=1 SV=1	4	1_1_1_1_	9
O43715	2	2	1	2	0.00050193	0.000296841	0.000169993	0.000177824	0.887991	0.887991	0.273503	0.94536	3	2	2	2	0.276	0.276	0.105	0.289	TP53-regulated inhibitor of apoptosis 1 OS=Homo sapiens OX=9606 GN=TRIAP1 PE=1 SV=1	4	1_1_1_1_	9
O43598	1	4	2	1	7.3078e-05	0.00025931	0.000111375	3.88352e-05	0.156112	1.24388	0.448772	0.156112	1	4	3	1	0.063	0.351	0.161	0.063	2'-deoxynucleoside 5'-phosphate N-hydrolase 1 OS=Homo sapiens OX=9606 GN=DNPH1 PE=1 SV=1	4	1_1_1_1_	9
O15514	1	3	3	2	8.95462e-05	0.000238309	0.000136474	9.51735e-05	0.276439	1.6485	1.07491	0.914256	1	3	3	2	0.106	0.423	0.317	0.282	DNA-directed RNA polymerase II subunit RPB4 OS=Homo sapiens OX=9606 GN=POLR2D PE=1 SV=1	4	1_1_1_1_	9
O15144	0	0	2	7	0	0	4.3065e-05	0.000157671	0	0	0.202264	0.981527	0	0	2	7	0	0	0.08	0.297	Actin-related protein 2/3 complex subunit 2 OS=Homo sapiens OX=9606 GN=ARPC2 PE=1 SV=1	2	0_0_1_1_	9
O14979	1	2	3	2	3.02752e-05	5.37141e-05	4.61411e-05	4.82666e-05	0.0447202	0.14025	0.185769	0.0914403	1	2	3	3	0.019	0.057	0.074	0.038	Heterogeneous nuclear ribonucleoprotein D-like OS=Homo sapiens OX=9606 GN=HNRNPDL PE=1 SV=3	4	1_1_1_1_	9
O14776	1	1	3	3	1.15807e-05	1.02732e-05	2.35328e-05	1.84626e-05	0.023293	0.023293	0.0568175	0.0375284	1	1	4	3	0.01	0.01	0.024	0.016	Transcription elongation regulator 1 OS=Homo sapiens OX=9606 GN=TCERG1 PE=1 SV=2	4	1_1_1_1_	9
G2XKQ0	1	1	1	1	0.000251793	0.000223366	0.000127916	0.000200713	0.315225	0.315225	0.315225	0.315225	2	2	2	3	0.119	0.119	0.119	0.119	Small ubiquitin-related modifier 5 OS=Homo sapiens OX=9606 GN=SUMO1P1 PE=1 SV=2	4	1_1_1_1_	9
contaminant_GR78_KLULA	1	1	1	1	1.87269e-05	1.66126e-05	2.85409e-05	3.98075e-05	0.0592537	0.0592537	0.0592537	0.0592537	1	1	3	4	0.025	0.025	0.025	0.025	owl|P22010| 78 KD GLUCOSE REGULATED PROTEIN HOMOLOG PRECURSOR (GRP 78) (IMMUNOGLOBULIN...	4	1_1_1_1_	9
Q9Y2W2	0	1	4	3	0	1.75975e-05	4.03104e-05	3.16255e-05	0	0.0399202	0.30017	0.244515	0	1	4	3	0	0.017	0.114	0.095	WW domain-binding protein 11 OS=Homo sapiens OX=9606 GN=WBP11 PE=1 SV=1	3	0_1_1_1_	8
Q9Y295	1	2	3	2	3.46473e-05	6.14712e-05	5.28045e-05	3.68246e-05	0.238797	0.156112	0.285287	0.177606	1	2	3	2	0.093	0.063	0.109	0.071	Developmentally-regulated GTP-binding protein 1 OS=Homo sapiens OX=9606 GN=DRG1 PE=1 SV=1	4	1_1_1_1_	8
Q9Y291	1	1	2	3	0.000119958	0.000106415	0.000121882	0.000254993	0.297179	0.297179	0.577611	0.577611	1	1	2	4	0.113	0.113	0.198	0.198	28S ribosomal protein S33, mitochondrial OS=Homo sapiens OX=9606 GN=MRPS33 PE=1 SV=1	4	1_1_1_1_	8
Q9UJU6	0	0	5	3	0	0	7.51133e-05	4.71441e-05	0	0	0.358313	0.161449	0	0	5	3	0	0	0.133	0.065	Drebrin-like protein OS=Homo sapiens OX=9606 GN=DBNL PE=1 SV=1	2	0_0_1_1_	8
Q9P246	1	1	1	1	5.1135e-05	3.02412e-05	8.65918e-06	1.81161e-05	0.0280163	0.0280163	0.0280163	0.0280163	3	2	1	2	0.012	0.012	0.012	0.012	Stromal interaction molecule 2 OS=Homo sapiens OX=9606 GN=STIM2 PE=1 SV=2	4	1_1_1_1_	8
Q9NVT9	1	0	3	4	4.50907e-05	0	6.87207e-05	9.58485e-05	0.185769	0	0.659587	0.606941	1	0	3	4	0.074	0	0.22	0.206	Armadillo repeat-containing protein 1 OS=Homo sapiens OX=9606 GN=ARMC1 PE=1 SV=1	3	1_0_1_1_	8
Q9NPJ3	1	0	2	2	9.08255e-05	0	0.000138423	0.000193066	0.177606	0	0.435489	0.435489	1	0	3	4	0.071	0	0.157	0.157	Acyl-coenzyme A thioesterase 13 OS=Homo sapiens OX=9606 GN=ACOT13 PE=1 SV=1	3	1_0_1_1_	8
Q9BUP3	1	2	4	1	5.25437e-05	9.32229e-05	0.000106773	2.79228e-05	0.0990058	0.25603	0.492794	0.1324	1	2	4	1	0.041	0.099	0.174	0.054	Oxidoreductase HTATIP2 OS=Homo sapiens OX=9606 GN=HTATIP2 PE=1 SV=2	4	1_1_1_1_	8
Q9BUJ2	1	1	4	2	1.48546e-05	1.31775e-05	3.01857e-05	1.57881e-05	0.0543869	0.0543869	0.16681	0.0641431	1	1	4	2	0.023	0.023	0.067	0.027	Heterogeneous nuclear ribonucleoprotein U-like protein 1 OS=Homo sapiens OX=9606 GN=HNRNPUL1 PE=1 SV=2	4	1_1_1_1_	8
Q9BRL6	1	1	1	2	9.01813e-05	3.99999e-05	4.58138e-05	7.18864e-05	0.0665962	0.0665962	0.0665962	0.129796	2	1	2	3	0.028	0.028	0.028	0.053	Serine/arginine-rich splicing factor 8 OS=Homo sapiens OX=9606 GN=SRSF8 PE=1 SV=1	4	1_1_1_1_	8
Q9BQ04	2	1	2	1	7.08388e-05	3.14205e-05	5.39812e-05	3.76452e-05	0.129796	0.0519619	0.109175	0.0519619	2	1	3	2	0.053	0.022	0.045	0.022	RNA-binding protein 4B OS=Homo sapiens OX=9606 GN=RBM4B PE=1 SV=1	4	1_1_1_1_	8
Q99525	1	1	1	1	0.000129751	0.000115102	0.000263663	0.000137905	0.207814	0.207814	0.207814	0.207814	1	1	4	2	0.082	0.082	0.082	0.082	Histone H4-like protein type G OS=Homo sapiens OX=9606 GN=H4C7 PE=1 SV=1	4	1_1_1_1_	8
Q8N163	2	1	2	3	2.75527e-05	1.2221e-05	1.39973e-05	2.19631e-05	0.111732	0.0209395	0.0665962	0.0939563	2	1	2	3	0.046	0.009	0.028	0.039	Cell cycle and apoptosis regulator protein 2 OS=Homo sapiens OX=9606 GN=CCAR2 PE=1 SV=2	4	1_1_1_1_	8
Q86SE5	0	0	1	1	0	0	0.000110992	6.96631e-05	0	0	0.0641431	0.0641431	0	0	5	3	0	0	0.027	0.027	RNA-binding Raly-like protein OS=Homo sapiens OX=9606 GN=RALYL PE=1 SV=2	2	0_0_1_1_	8
Q7Z739	1	1	2	2	4.3472e-05	1.9282e-05	3.31269e-05	2.3102e-05	0.0641431	0.0641431	0.129796	0.129796	2	1	3	2	0.027	0.027	0.053	0.053	YTH domain-containing family protein 3 OS=Homo sapiens OX=9606 GN=YTHDF3 PE=1 SV=1	4	1_1_1_1_	8
Q6PIJ6	0	0	1	1	0	0	2.71875e-05	1.70639e-05	0	0	0.023293	0.023293	0	0	5	3	0	0	0.01	0.01	F-box only protein 38 OS=Homo sapiens OX=9606 GN=FBXO38 PE=1 SV=3	2	0_0_1_1_	8
Q5T6F2	4	3	0	0	5.68166e-05	3.02412e-05	0	0	0.124605	0.106624	0	0	5	3	0	0	0.051	0.044	0	0	Ubiquitin-associated protein 2 OS=Homo sapiens OX=9606 GN=UBAP2 PE=1 SV=1	2	1_1_0_0_	8
Q15493	0	0	4	4	0	0	8.6418e-05	9.03989e-05	0	0	0.370882	0.370882	0	0	4	4	0	0	0.137	0.137	Regucalcin OS=Homo sapiens OX=9606 GN=RGN PE=1 SV=1	2	0_0_1_1_	8
Q15008	1	3	2	2	3.26878e-05	8.69921e-05	3.32121e-05	3.4742e-05	0.0739894	0.2218	0.158777	0.158777	1	3	2	2	0.031	0.087	0.064	0.064	26S proteasome non-ATPase regulatory subunit 6 OS=Homo sapiens OX=9606 GN=PSMD6 PE=1 SV=1	4	1_1_1_1_	8
Q14651	1	1	2	3	2.02155e-05	1.79332e-05	2.05397e-05	4.29718e-05	0.0519619	0.0519619	0.0990058	0.137627	1	1	2	4	0.022	0.022	0.041	0.056	Plastin-1 OS=Homo sapiens OX=9606 GN=PLS1 PE=1 SV=2	4	1_1_1_1_	8
Q14444	3	3	2	0	5.38035e-05	4.77291e-05	1.82221e-05	0	0.106624	0.106624	0.0914403	0	3	3	2	0	0.044	0.044	0.038	0	Caprin-1 OS=Homo sapiens OX=9606 GN=CAPRIN1 PE=1 SV=2	3	1_1_1_0_	8
Q14376	0	0	5	3	0	0	9.28125e-05	5.82528e-05	0	0	0.336596	0.321296	0	0	5	3	0	0	0.126	0.121	UDP-glucose 4-epimerase OS=Homo sapiens OX=9606 GN=GALE PE=1 SV=2	2	0_0_1_1_	8
Q13554	0	0	5	3	0	0	4.84966e-05	3.04384e-05	0	0	0.193988	0.148154	0	0	5	3	0	0	0.077	0.06	Calcium/calmodulin-dependent protein kinase type II subunit beta OS=Homo sapiens OX=9606 GN=CAMK2B PE=1 SV=3	2	0_0_1_1_	8
Q01085	2	2	1	2	6.78163e-05	6.01598e-05	1.7226e-05	5.40586e-05	0.145513	0.158777	0.0568175	0.129796	2	2	1	3	0.059	0.064	0.024	0.053	Nucleolysin TIAR OS=Homo sapiens OX=9606 GN=TIAL1 PE=1 SV=1	4	1_1_1_1_	8
P84101	1	2	0	0	0.000215518	0.0013383	0	0	0.475707	0.475707	0	0	1	7	0	0	0.169	0.169	0	0	Small EDRK-rich factor 2 OS=Homo sapiens OX=9606 GN=SERF2 PE=1 SV=1	2	1_1_0_0_	8
P78347	1	1	3	3	1.2741e-05	1.13026e-05	1.94181e-05	2.03126e-05	0.0209395	0.0209395	0.0789467	0.0839269	1	1	3	3	0.009	0.009	0.033	0.035	General transcription factor II-I OS=Homo sapiens OX=9606 GN=GTF2I PE=1 SV=2	4	1_1_1_1_	8
P62879	0	0	4	2	0	0	9.49963e-05	5.96234e-05	0	0	0.303167	0.153453	0	0	5	3	0	0	0.115	0.062	Guanine nucleotide-binding protein G(I)/G(S)/G(T) subunit beta-2 OS=Homo sapiens OX=9606 GN=GNB2 PE=1 SV=3	2	0_0_1_1_	8
P62873	0	0	4	2	0	0	9.49963e-05	5.96234e-05	0	0	0.303167	0.153453	0	0	5	3	0	0	0.115	0.062	Guanine nucleotide-binding protein G(I)/G(S)/G(T) subunit beta-1 OS=Homo sapiens OX=9606 GN=GNB1 PE=1 SV=3	2	0_0_1_1_	8
P61927	0	0	1	1	0	0	0.000332977	0.000208989	0	0	0.180321	0.180321	0	0	5	3	0	0	0.072	0.072	60S ribosomal protein L37 OS=Homo sapiens OX=9606 GN=RPL37 PE=1 SV=2	2	0_0_1_1_	8
P61160	1	1	3	3	3.2273e-05	2.86294e-05	4.91859e-05	5.14517e-05	0.0864257	0.0864257	0.25603	0.233105	1	1	3	3	0.036	0.036	0.099	0.091	Actin-related protein 2 OS=Homo sapiens OX=9606 GN=ACTR2 PE=1 SV=1	4	1_1_1_1_	8
P53803	1	1	1	1	0.000438468	0.000388965	0.00022275	0.000233011	0.321296	0.321296	0.321296	0.321296	2	2	2	2	0.121	0.121	0.121	0.121	DNA-directed RNA polymerases I, II, and III subunit RPABC4 OS=Homo sapiens OX=9606 GN=POLR2K PE=1 SV=1	4	1_1_1_1_	8
P51665	0	1	4	3	0	3.48147e-05	7.975e-05	6.25678e-05	0	0.0889301	0.406048	0.309182	0	1	4	3	0	0.037	0.148	0.117	26S proteasome non-ATPase regulatory subunit 7 OS=Homo sapiens OX=9606 GN=PSMD7 PE=1 SV=2	3	0_1_1_1_	8
P51571	1	3	0	0	0.000220501	0.000326011	0	0	0.158777	0.774189	0	0	3	5	0	0	0.064	0.249	0	0	Translocon-associated protein subunit delta OS=Homo sapiens OX=9606 GN=SSR4 PE=1 SV=1	2	1_1_0_0_	8
P48637	0	1	5	1	0	2.37974e-05	8.1769e-05	1.4256e-05	0	0.0447202	0.358313	0.0914403	0	1	6	1	0	0.019	0.133	0.038	Glutathione synthetase OS=Homo sapiens OX=9606 GN=GSS PE=1 SV=1	3	0_1_1_1_	8
P47897	1	1	2	4	1.64072e-05	1.45548e-05	1.66703e-05	3.48765e-05	0.0495424	0.0495424	0.0764652	0.164126	1	1	2	4	0.021	0.021	0.032	0.066	Glutamine--tRNA ligase OS=Homo sapiens OX=9606 GN=QARS1 PE=1 SV=1	4	1_1_1_1_	8
P47755	0	0	3	3	0	0	9.03461e-05	9.4508e-05	0	0	0.2218	0.2218	0	0	4	4	0	0	0.087	0.087	F-actin-capping protein subunit alpha-2 OS=Homo sapiens OX=9606 GN=CAPZA2 PE=1 SV=3	2	0_0_1_1_	8
P41223	3	1	1	2	0.00035321	7.83331e-05	4.48594e-05	9.38517e-05	0.86638	0.191242	0.137627	0.333522	4	1	1	2	0.271	0.076	0.056	0.125	Protein BUD31 homolog OS=Homo sapiens OX=9606 GN=BUD31 PE=1 SV=2	4	1_1_1_1_	8
P31629	1	1	0	0	1.0397e-05	2.76696e-05	0	0	0.0185914	0.0185914	0	0	2	6	0	0	0.008	0.008	0	0	Transcription factor HIVEP2 OS=Homo sapiens OX=9606 GN=HIVEP2 PE=1 SV=2	2	1_1_0_0_	8
P28482	0	1	3	4	0	3.13333e-05	5.38312e-05	7.50814e-05	0	0.0592537	0.21899	0.402814	0	1	3	4	0	0.025	0.086	0.147	Mitogen-activated protein kinase 1 OS=Homo sapiens OX=9606 GN=MAPK1 PE=1 SV=3	3	0_1_1_1_	8
P22102	0	0	6	2	0	0	3.83747e-05	1.33808e-05	0	0	0.135011	0.0423174	0	0	6	2	0	0	0.055	0.018	Trifunctional purine biosynthetic protein adenosine-3 OS=Homo sapiens OX=9606 GN=GART PE=1 SV=1	2	0_0_1_1_	8
P18085	1	1	1	3	0.000141284	0.000125333	3.58875e-05	0.000112622	0.137627	0.137627	0.137627	0.448772	2	2	1	3	0.056	0.056	0.056	0.161	ADP-ribosylation factor 4 OS=Homo sapiens OX=9606 GN=ARF4 PE=1 SV=3	4	1_1_1_1_	8
P10515	0	0	4	4	0	0	3.99366e-05	4.17763e-05	0	0	0.177606	0.177606	0	0	4	4	0	0	0.071	0.071	Dihydrolipoyllysine-residue acetyltransferase component of pyruvate dehydrogenase complex, mitochondrial OS=Homo sapiens OX=9606 GN=DLAT PE=1 SV=3	2	0_0_1_1_	8
P08195	4	2	1	1	8.07337e-05	3.58094e-05	1.02536e-05	1.07259e-05	0.196741	0.0839269	0.0789467	0.0789467	4	2	1	1	0.078	0.035	0.033	0.033	4F2 cell-surface antigen heavy chain OS=Homo sapiens OX=9606 GN=SLC3A2 PE=1 SV=3	4	1_1_1_1_	8
P02787	1	1	1	2	3.64343e-05	4.84812e-05	9.25465e-06	1.9362e-05	0.0303861	0.0303861	0.0256519	0.0764652	2	3	1	2	0.013	0.013	0.011	0.032	Serotransferrin OS=Homo sapiens OX=9606 GN=TF PE=1 SV=3	4	1_1_1_1_	8
P02786	2	3	2	1	3.3462e-05	4.45262e-05	1.69993e-05	8.89121e-06	0.0939563	0.129796	0.0939563	0.0303861	2	3	2	1	0.039	0.053	0.039	0.013	Transferrin receptor protein 1 OS=Homo sapiens OX=9606 GN=TFRC PE=1 SV=2	4	1_1_1_1_	8
P00167	1	1	3	3	9.48923e-05	8.41789e-05	0.000144621	0.000151283	0.435489	0.435489	1.28034	0.857804	1	1	3	3	0.157	0.157	0.358	0.269	Cytochrome b5 OS=Homo sapiens OX=9606 GN=CYB5A PE=1 SV=2	4	1_1_1_1_	8
O95758	2	1	1	3	6.91063e-05	2.04347e-05	1.17024e-05	3.67246e-05	0.0519619	0.0519619	0.104079	0.207814	3	1	1	3	0.022	0.022	0.043	0.082	Polypyrimidine tract-binding protein 3 OS=Homo sapiens OX=9606 GN=PTBP3 PE=1 SV=2	4	1_1_1_1_	8
O95394	0	0	2	5	0	0	3.57551e-05	6.23369e-05	0	0	0.0739894	0.2218	0	0	3	5	0	0	0.031	0.087	Phosphoacetylglucosamine mutase OS=Homo sapiens OX=9606 GN=PGM3 PE=1 SV=1	2	0_0_1_1_	8
O75955	2	4	1	1	5.95577e-05	0.000105667	1.51282e-05	1.58251e-05	0.1324	0.288249	0.0616956	0.0616956	2	4	1	1	0.054	0.11	0.026	0.026	Flotillin-1 OS=Homo sapiens OX=9606 GN=FLOT1 PE=1 SV=3	4	1_1_1_1_	8
O75521	0	0	4	4	0	0	6.55812e-05	6.86022e-05	0	0	0.402814	0.419058	0	0	4	4	0	0	0.147	0.152	Enoyl-CoA delta isomerase 2 OS=Homo sapiens OX=9606 GN=ECI2 PE=1 SV=4	2	0_0_1_1_	8
O75489	0	0	3	3	0	0	9.7875e-05	0.000102384	0	0	0.406048	0.419058	0	0	4	4	0	0	0.148	0.152	NADH dehydrogenase [ubiquinone] iron-sulfur protein 3, mitochondrial OS=Homo sapiens OX=9606 GN=NDUFS3 PE=1 SV=1	2	0_0_1_1_	8
O60828	0	0	4	4	0	0	9.75056e-05	0.000101997	0	0	0.936422	0.936422	0	0	4	4	0	0	0.287	0.287	Polyglutamine-binding protein 1 OS=Homo sapiens OX=9606 GN=PQBP1 PE=1 SV=1	2	0_0_1_1_	8
O14732	1	1	0	1	8.83025e-05	0.000195833	0	2.34629e-05	0.0568175	0.0568175	0	0.0568175	2	5	0	1	0.024	0.024	0	0.024	Inositol monophosphatase 2 OS=Homo sapiens OX=9606 GN=IMPA2 PE=1 SV=1	3	1_1_0_1_	8
B1AK53	0	0	3	3	0	0	3.02564e-05	3.16502e-05	0	0	0.169499	0.169499	0	0	4	4	0	0	0.068	0.068	Espin OS=Homo sapiens OX=9606 GN=ESPN PE=1 SV=1	2	0_0_1_1_	8
Reverse_sp|Q9NST1|PLPL3_HUMAN	1	1	0	0	7.93071e-05	9.38043e-05	0	0	0.0690548	0.0690548	0	0	3	4	0	0	0.029	0.029	0	0	1-acylglycerol-3-phosphate O-acyltransferase PNPLA3 OS=Homo sapiens OX=9606 GN=PNPLA3 PE=1 SV=2	2	1_1_0_0_	7
Reverse_sp|Q3KNS1|PTHD3_HUMAN	0	1	1	1	0	2.94132e-05	2.52663e-05	1.76201e-05	0	0.0209395	0.0209395	0.0209395	0	2	3	2	0	0.009	0.009	0.009	Patched domain-containing protein 3 OS=Homo sapiens OX=9606 GN=PTCHD3 PE=1 SV=3	3	0_1_1_1_	7
Q9Y520	1	1	3	2	4.39073e-06	3.89502e-06	6.69173e-06	4.66666e-06	0.00693166	0.0139114	0.0715193	0.0641431	1	1	3	2	0.003	0.006	0.03	0.027	Protein PRRC2C OS=Homo sapiens OX=9606 GN=PRRC2C PE=1 SV=4	4	1_1_1_1_	7
Q9Y3E2	1	1	2	1	9.28143e-05	0.000164671	9.43029e-05	9.8647e-05	0.164126	0.164126	0.496236	0.285287	1	2	2	2	0.066	0.066	0.175	0.109	BolA-like protein 1 OS=Homo sapiens OX=9606 GN=BOLA1 PE=1 SV=1	4	1_1_1_1_	7
Q9Y3D5	1	1	2	3	8.95462e-05	7.94364e-05	9.09824e-05	0.00014276	0.361445	0.361445	0.548817	1.17771	1	1	2	3	0.134	0.134	0.19	0.338	28S ribosomal protein S18c, mitochondrial OS=Homo sapiens OX=9606 GN=MRPS18C PE=1 SV=1	4	1_1_1_1_	7
Q9UMR2	0	1	4	2	0	2.3549e-05	5.39436e-05	2.82143e-05	0	0.0739894	0.258925	0.111732	0	1	4	2	0	0.031	0.1	0.046	ATP-dependent RNA helicase DDX19B OS=Homo sapiens OX=9606 GN=DDX19B PE=1 SV=1	3	0_1_1_1_	7
Q9ULA0	1	0	2	4	2.62177e-05	0	2.66381e-05	5.57305e-05	0.0592537	0	0.137627	0.324342	1	0	2	4	0.025	0	0.056	0.122	Aspartyl aminopeptidase OS=Homo sapiens OX=9606 GN=DNPEP PE=1 SV=2	3	1_0_1_1_	7
Q9UBR2	1	1	2	2	4.19656e-05	3.72276e-05	6.39579e-05	4.46028e-05	0.0964782	0.0964782	0.183042	0.183042	1	1	3	2	0.04	0.04	0.073	0.073	Cathepsin Z OS=Homo sapiens OX=9606 GN=CTSZ PE=1 SV=1	4	1_1_1_1_	7
Q9P032	0	0	4	3	0	0	0.000147651	0.00011584	0	0	0.782379	0.563148	0	0	4	3	0	0	0.251	0.194	NADH dehydrogenase [ubiquinone] 1 alpha subcomplex assembly factor 4 OS=Homo sapiens OX=9606 GN=NDUFAF4 PE=1 SV=1	2	0_0_1_1_	7
Q9P013	0	0	4	3	0	0	0.000112834	8.85239e-05	0	0	0.721869	0.210598	0	0	4	3	0	0	0.236	0.083	Spliceosome-associated protein CWC15 homolog OS=Homo sapiens OX=9606 GN=CWC15 PE=1 SV=2	2	0_0_1_1_	7
Q9NUU7	0	1	4	2	0	2.35983e-05	5.40565e-05	2.82733e-05	0	0.0739894	0.258925	0.111732	0	1	4	2	0	0.031	0.1	0.046	ATP-dependent RNA helicase DDX19A OS=Homo sapiens OX=9606 GN=DDX19A PE=1 SV=1	3	0_1_1_1_	7
Q9H488	2	0	4	1	6.55442e-05	0	6.65953e-05	1.74158e-05	0.174898	0	0.435489	0.0990058	2	0	4	1	0.07	0	0.157	0.041	GDP-fucose protein O-fucosyltransferase 1 OS=Homo sapiens OX=9606 GN=POFUT1 PE=1 SV=1	3	1_0_1_1_	7
Q9H1E3	0	0	3	2	0	0	0.000106333	8.34237e-05	0	0	0.109175	0.0889301	0	0	4	3	0	0	0.045	0.037	Nuclear ubiquitous casein and cyclin-dependent kinase substrate 1 OS=Homo sapiens OX=9606 GN=NUCKS1 PE=1 SV=1	2	0_0_1_1_	7
Q9H0Z9	3	2	1	1	0.00015961	9.43931e-05	2.70282e-05	2.82733e-05	0.442115	0.415794	0.16681	0.16681	3	2	1	1	0.159	0.151	0.067	0.067	RNA-binding protein 38 OS=Homo sapiens OX=9606 GN=RBM38 PE=1 SV=2	4	1_1_1_1_	7
Q9C010	0	0	3	2	0	0	0.000331269	0.000259897	0	0	2.45144	0.51008	0	0	4	3	0	0	0.538	0.179	cAMP-dependent protein kinase inhibitor beta OS=Homo sapiens OX=9606 GN=PKIB PE=1 SV=1	2	0_0_1_1_	7
Q9BXV9	0	0	3	4	0	0	0.000193792	0.000270293	0	0	1.5704	2.0903	0	0	3	4	0	0	0.41	0.49	EKC/KEOPS complex subunit GON7 OS=Homo sapiens OX=9606 GN=GON7 PE=1 SV=2	2	0_0_1_1_	7
Q9BVG4	0	0	2	5	0	0	5.54485e-05	0.000145007	0	0	0.294196	1.01837	0	0	2	5	0	0	0.112	0.305	Protein PBDC1 OS=Homo sapiens OX=9606 GN=PBDC1 PE=1 SV=1	2	0_0_1_1_	7
Q96H20	2	1	2	2	9.85703e-05	4.37208e-05	5.00756e-05	5.23823e-05	0.261828	0.1324	0.227439	0.227439	2	1	2	2	0.101	0.054	0.089	0.089	Vacuolar-sorting protein SNF8 OS=Homo sapiens OX=9606 GN=SNF8 PE=1 SV=1	4	1_1_1_1_	7
Q96FC7	0	0	2	4	0	0	3.43604e-05	8.9858e-05	0	0	0.224616	0.358313	0	0	2	5	0	0	0.088	0.133	Phytanoyl-CoA hydroxylase-interacting protein-like OS=Homo sapiens OX=9606 GN=PHYHIPL PE=1 SV=3	2	0_0_1_1_	7
Q93045	0	1	2	2	0	0.000126033	7.21759e-05	0.000113251	0	0.122018	0.276439	0.137627	0	2	2	3	0	0.05	0.106	0.056	Stathmin-2 OS=Homo sapiens OX=9606 GN=STMN2 PE=1 SV=3	3	0_1_1_1_	7
Q92783	0	1	3	2	0	2.08888e-05	4.785e-05	2.50271e-05	0	0.0447202	0.185769	0.106624	0	1	4	2	0	0.019	0.074	0.044	Signal transducing adapter molecule 1 OS=Homo sapiens OX=9606 GN=STAM PE=1 SV=3	3	0_1_1_1_	7
Q8WZA0	1	1	2	2	6.6924e-05	5.93683e-05	6.79973e-05	0.000106695	0.142878	0.101539	0.258925	0.321296	1	1	2	3	0.058	0.042	0.1	0.121	Protein LZIC OS=Homo sapiens OX=9606 GN=LZIC PE=1 SV=1	4	1_1_1_1_	7
Q8WVV4	0	1	3	2	0	1.91511e-05	4.38693e-05	2.29451e-05	0	0.0447202	0.129796	0.0864257	0	1	4	2	0	0.019	0.053	0.036	Protein POF1B OS=Homo sapiens OX=9606 GN=POF1B PE=1 SV=3	3	0_1_1_1_	7
Q8WV74	0	0	2	3	0	0	8.21154e-05	0.000114531	0	0	0.288249	0.629296	0	0	3	4	0	0	0.11	0.212	Mitochondrial coenzyme A diphosphatase NUDT8 OS=Homo sapiens OX=9606 GN=NUDT8 PE=1 SV=2	2	0_0_1_1_	7
Q8TDB8	2	1	1	1	7.3359e-05	4.33845e-05	1.24226e-05	1.29948e-05	0.0739894	0.0303861	0.0914403	0.0914403	3	2	1	1	0.031	0.013	0.038	0.038	Solute carrier family 2, facilitated glucose transporter member 14 OS=Homo sapiens OX=9606 GN=SLC2A14 PE=1 SV=1	4	1_1_1_1_	7
Q8TAM1	0	0	1	1	0	0	2.68039e-05	3.73849e-05	0	0	0.0616956	0.0616956	0	0	3	4	0	0	0.026	0.026	Bardet-Biedl syndrome 10 protein OS=Homo sapiens OX=9606 GN=BBS10 PE=1 SV=2	2	0_0_1_1_	7
Q8NBN7	0	0	4	3	0	0	7.80634e-05	6.12446e-05	0	0	0.3122	0.267652	0	0	4	3	0	0	0.118	0.103	Retinol dehydrogenase 13 OS=Homo sapiens OX=9606 GN=RDH13 PE=1 SV=2	2	0_0_1_1_	7
Q8N5G0	1	1	0	0	0.000569354	0.000673431	0	0	0.61808	0.61808	0	0	3	4	0	0	0.209	0.209	0	0	Small integral membrane protein 20 OS=Homo sapiens OX=9606 GN=SMIM20 PE=1 SV=3	2	1_1_0_0_	7
Q8N1P7	1	1	1	1	7.65537e-06	1.35821e-05	7.77814e-06	8.13645e-06	0.0256519	0.0256519	0.0256519	0.0256519	1	2	2	2	0.011	0.011	0.011	0.011	Beta/gamma crystallin domain-containing protein 2 OS=Homo sapiens OX=9606 GN=CRYBG2 PE=2 SV=2	4	1_1_1_1_	7
Q8IWW6	1	1	0	0	4.50907e-05	5.33332e-05	0	0	0.0209395	0.0209395	0	0	3	4	0	0	0.009	0.009	0	0	Rho GTPase-activating protein 12 OS=Homo sapiens OX=9606 GN=ARHGAP12 PE=1 SV=1	2	1_1_0_0_	7
Q7Z7H8	1	1	3	2	4.87186e-05	4.32183e-05	7.425e-05	5.17802e-05	0.0914403	0.0914403	0.555966	0.315225	1	1	3	2	0.038	0.038	0.192	0.119	39S ribosomal protein L10, mitochondrial OS=Homo sapiens OX=9606 GN=MRPL10 PE=1 SV=3	4	1_1_1_1_	7
Q7Z7H5	2	2	1	2	0.000112031	9.9383e-05	2.8457e-05	5.95359e-05	0.188502	0.188502	0.116863	0.224616	2	2	1	2	0.075	0.075	0.048	0.088	Transmembrane emp24 domain-containing protein 4 OS=Homo sapiens OX=9606 GN=TMED4 PE=1 SV=1	4	1_1_1_1_	7
Q7Z4W1	2	2	2	1	0.000104226	9.24588e-05	5.29487e-05	2.76939e-05	0.21899	0.21899	0.207814	0.119438	2	2	2	1	0.086	0.086	0.082	0.049	L-xylulose reductase OS=Homo sapiens OX=9606 GN=DCXR PE=1 SV=2	4	1_1_1_1_	7
Q6YHU6	0	1	1	1	0	1.73271e-05	6.6152e-06	6.91994e-06	0	0.0162487	0.0162487	0.0162487	0	3	2	2	0	0.007	0.007	0.007	Thyroid adenoma-associated protein OS=Homo sapiens OX=9606 GN=THADA PE=1 SV=1	3	0_1_1_1_	7
Q5R3I4	1	0	3	3	2.71121e-05	0	4.13203e-05	4.32238e-05	0.081434	0	0.210598	0.169499	1	0	3	3	0.034	0	0.083	0.068	Tetratricopeptide repeat protein 38 OS=Homo sapiens OX=9606 GN=TTC38 PE=1 SV=1	3	1_0_1_1_	7
Q15428	0	0	3	3	0	0	4.17656e-05	5.82528e-05	0	0	0.233105	0.233105	0	0	3	4	0	0	0.091	0.091	Splicing factor 3A subunit 2 OS=Homo sapiens OX=9606 GN=SF3A2 PE=1 SV=2	2	0_0_1_1_	7
Q15029	1	1	1	1	1.30819e-05	2.32098e-05	1.32917e-05	1.3904e-05	0.023293	0.023293	0.023293	0.023293	1	2	2	2	0.01	0.01	0.01	0.01	116 kDa U5 small nuclear ribonucleoprotein component OS=Homo sapiens OX=9606 GN=EFTUD2 PE=1 SV=1	4	1_1_1_1_	7
Q15027	1	1	1	1	3.43664e-05	3.04864e-05	1.74588e-05	9.13151e-06	0.0519619	0.0519619	0.0519619	0.0519619	2	2	2	1	0.022	0.022	0.022	0.022	Arf-GAP with coiled-coil, ANK repeat and PH domain-containing protein 1 OS=Homo sapiens OX=9606 GN=ACAP1 PE=1 SV=1	4	1_1_1_1_	7
Q14696	0	0	4	2	0	0	0.000110423	8.66323e-05	0	0	0.770109	0.230269	0	0	4	3	0	0	0.248	0.09	LRP chaperone MESD OS=Homo sapiens OX=9606 GN=MESD PE=1 SV=2	2	0_0_1_1_	7
Q13555	0	0	4	3	0	0	4.63064e-05	3.63297e-05	0	0	0.180321	0.180321	0	0	4	3	0	0	0.072	0.072	Calcium/calmodulin-dependent protein kinase type II subunit gamma OS=Homo sapiens OX=9606 GN=CAMK2G PE=1 SV=4	2	0_0_1_1_	7
Q13228	0	0	3	4	0	0	4.10577e-05	5.72654e-05	0	0	0.174898	0.227439	0	0	3	4	0	0	0.07	0.089	Methanethiol oxidase OS=Homo sapiens OX=9606 GN=SELENBP1 PE=1 SV=2	2	0_0_1_1_	7
Q13148	3	0	3	1	9.21418e-05	0	4.68098e-05	1.6322e-05	0.241652	0	0.202264	0.0519619	3	0	3	1	0.094	0	0.08	0.022	TAR DNA-binding protein 43 OS=Homo sapiens OX=9606 GN=TARDBP PE=1 SV=1	3	1_0_1_1_	7
Q13011	0	0	5	2	0	0	9.84718e-05	4.12032e-05	0	0	0.503142	0.207814	0	0	5	2	0	0	0.177	0.082	Delta(3,5)-Delta(2,4)-dienoyl-CoA isomerase, mitochondrial OS=Homo sapiens OX=9606 GN=ECH1 PE=1 SV=2	2	0_0_1_1_	7
Q12962	1	0	4	2	5.83283e-05	0	0.000118527	6.19938e-05	0.303167	0	1.07491	0.51008	1	0	4	2	0.115	0	0.317	0.179	Transcription initiation factor TFIID subunit 10 OS=Homo sapiens OX=9606 GN=TAF10 PE=1 SV=1	3	1_0_1_1_	7
Q12931	0	0	3	4	0	0	2.75273e-05	3.83939e-05	0	0	0.122018	0.177606	0	0	3	4	0	0	0.05	0.071	Heat shock protein 75 kDa, mitochondrial OS=Homo sapiens OX=9606 GN=TRAP1 PE=1 SV=3	2	0_0_1_1_	7
Q0VF96	1	1	2	2	1.95324e-05	8.66357e-06	9.92281e-06	1.03799e-05	0.0375284	0.0375284	0.0351422	0.0351422	2	1	2	2	0.016	0.016	0.015	0.015	Cingulin-like protein 1 OS=Homo sapiens OX=9606 GN=CGNL1 PE=1 SV=2	4	1_1_1_1_	7
Q06520	0	0	2	3	0	0	6.79973e-05	9.48396e-05	0	0	0.253141	0.253141	0	0	3	4	0	0	0.098	0.098	Sulfotransferase 2A1 OS=Homo sapiens OX=9606 GN=SULT2A1 PE=1 SV=3	2	0_0_1_1_	7
P84103	2	1	2	1	0.000155068	0.000137561	7.87774e-05	4.12032e-05	0.524053	0.135011	0.524053	0.342765	2	2	2	1	0.183	0.055	0.183	0.128	Serine/arginine-rich splicing factor 3 OS=Homo sapiens OX=9606 GN=SRSF3 PE=1 SV=1	4	1_1_1_1_	7
P81605	3	3	0	0	0.000346788	0.000410181	0	0	1.72898	1.72898	0	0	3	4	0	0	0.436	0.436	0	0	Dermcidin OS=Homo sapiens OX=9606 GN=DCD PE=1 SV=2	2	1_1_0_0_	7
P78344	0	0	5	2	0	0	3.56105e-05	1.49004e-05	0	0	0.183042	0.0616956	0	0	5	2	0	0	0.073	0.026	Eukaryotic translation initiation factor 4 gamma 2 OS=Homo sapiens OX=9606 GN=EIF4G2 PE=1 SV=1	2	0_0_1_1_	7
P62993	2	1	3	1	0.000117194	5.19814e-05	8.93053e-05	3.11397e-05	0.261828	0.161449	0.330454	0.0764652	2	1	3	1	0.101	0.065	0.124	0.032	Growth factor receptor-bound protein 2 OS=Homo sapiens OX=9606 GN=GRB2 PE=1 SV=1	4	1_1_1_1_	7
P62304	1	3	1	1	0.000138213	0.000490434	7.02146e-05	7.34491e-05	0.492794	0.96336	0.318257	0.318257	1	4	1	1	0.174	0.293	0.12	0.12	Small nuclear ribonucleoprotein E OS=Homo sapiens OX=9606 GN=SNRPE PE=1 SV=1	4	1_1_1_1_	7
P62136	0	1	2	4	0	3.41817e-05	3.915e-05	8.19069e-05	0	0.0715193	0.216186	0.377209	0	1	2	4	0	0.03	0.085	0.139	Serine/threonine-protein phosphatase PP1-alpha catalytic subunit OS=Homo sapiens OX=9606 GN=PPP1CA PE=1 SV=1	3	0_1_1_1_	7
P60520	2	2	2	1	0.00021736	0.00019282	0.000110423	5.77549e-05	0.482518	0.482518	0.482518	0.267652	2	2	2	1	0.171	0.171	0.171	0.103	Gamma-aminobutyric acid receptor-associated protein-like 2 OS=Homo sapiens OX=9606 GN=GABARAPL2 PE=1 SV=1	4	1_1_1_1_	7
P56470	0	0	1	1	0	0	5.99976e-05	8.3682e-05	0	0	0.0665962	0.0665962	0	0	3	4	0	0	0.028	0.028	Galectin-4 OS=Homo sapiens OX=9606 GN=LGALS4 PE=1 SV=1	2	0_0_1_1_	7
P55786	0	0	5	2	0	0	3.51455e-05	1.47058e-05	0	0	0.191242	0.0543869	0	0	5	2	0	0	0.076	0.023	Puromycin-sensitive aminopeptidase OS=Homo sapiens OX=9606 GN=NPEPPS PE=1 SV=2	2	0_0_1_1_	7
P52597	0	0	2	5	0	0	3.11313e-05	8.14135e-05	0	0	0.142878	0.458814	0	0	2	5	0	0	0.058	0.164	Heterogeneous nuclear ribonucleoprotein F OS=Homo sapiens OX=9606 GN=HNRNPF PE=1 SV=3	2	0_0_1_1_	7
P50897	2	2	1	0	0.000124662	0.000110588	2.11103e-05	0	0.235947	0.235947	0.119438	0	3	3	1	0	0.092	0.092	0.049	0	Palmitoyl-protein thioesterase 1 OS=Homo sapiens OX=9606 GN=PPT1 PE=1 SV=1	3	1_1_1_0_	7
P47902	1	1	1	1	4.79833e-05	4.25659e-05	4.87528e-05	7.6498e-05	0.101539	0.101539	0.101539	0.101539	1	1	2	3	0.042	0.042	0.042	0.042	Homeobox protein CDX-1 OS=Homo sapiens OX=9606 GN=CDX1 PE=1 SV=2	4	1_1_1_1_	7
P38919	1	1	1	1	3.09381e-05	5.48904e-05	3.14343e-05	3.28823e-05	0.0939563	0.0939563	0.0939563	0.0939563	1	2	2	2	0.039	0.039	0.039	0.039	Eukaryotic initiation factor 4A-III OS=Homo sapiens OX=9606 GN=EIF4A3 PE=1 SV=4	4	1_1_1_1_	7
P36957	0	0	3	3	0	0	5.70397e-05	4.47505e-05	0	0	0.158777	0.158777	0	0	4	3	0	0	0.064	0.064	Dihydrolipoyllysine-residue succinyltransferase component of 2-oxoglutarate dehydrogenase complex, mitochondrial OS=Homo sapiens OX=9606 GN=DLST PE=1 SV=4	2	0_0_1_1_	7
P36871	0	0	4	3	0	0	4.59768e-05	3.60711e-05	0	0	0.193988	0.196741	0	0	4	3	0	0	0.077	0.078	Phosphoglucomutase-1 OS=Homo sapiens OX=9606 GN=PGM1 PE=1 SV=3	2	0_0_1_1_	7
P35606	0	0	3	2	0	0	2.85199e-05	2.23752e-05	0	0	0.213389	0.0495424	0	0	4	3	0	0	0.084	0.021	Coatomer subunit beta' OS=Homo sapiens OX=9606 GN=COPB2 PE=1 SV=2	2	0_0_1_1_	7
P34896	0	0	4	3	0	0	5.34969e-05	4.19709e-05	0	0	0.306171	0.193988	0	0	4	3	0	0	0.116	0.077	Serine hydroxymethyltransferase, cytosolic OS=Homo sapiens OX=9606 GN=SHMT1 PE=1 SV=1	2	0_0_1_1_	7
P33552	3	3	0	1	0.00048287	0.000428353	0	8.55357e-05	0.790606	3.54988	0	0.595879	3	3	0	1	0.253	0.658	0	0.203	Cyclin-dependent kinases regulatory subunit 2 OS=Homo sapiens OX=9606 GN=CKS2 PE=1 SV=1	3	1_1_0_1_	7
P33176	0	0	1	6	0	0	6.70794e-06	4.21017e-05	0	0	0.0375284	0.180321	0	0	1	6	0	0	0.016	0.072	Kinesin-1 heavy chain OS=Homo sapiens OX=9606 GN=KIF5B PE=1 SV=1	2	0_0_1_1_	7
P31350	3	2	0	0	0.000130751	8.69921e-05	0	0	0.238797	0.202264	0	0	4	3	0	0	0.093	0.08	0	0	Ribonucleoside-diphosphate reductase subunit M2 OS=Homo sapiens OX=9606 GN=RRM2 PE=1 SV=1	2	1_1_0_0_	7
P28074	0	0	2	5	0	0	4.91236e-05	0.000128466	0	0	0.233105	0.358313	0	0	2	5	0	0	0.091	0.133	Proteasome subunit beta type-5 OS=Homo sapiens OX=9606 GN=PSMB5 PE=1 SV=3	2	0_0_1_1_	7
P27361	0	0	3	4	0	0	5.11326e-05	7.13174e-05	0	0	0.207814	0.448772	0	0	3	4	0	0	0.082	0.161	Mitogen-activated protein kinase 3 OS=Homo sapiens OX=9606 GN=MAPK3 PE=1 SV=4	2	0_0_1_1_	7
P26447	0	2	1	1	0	0.000223366	0.000191874	0.000133808	0	0.541701	0.285287	0.285287	0	2	3	2	0	0.188	0.109	0.109	Protein S100-A4 OS=Homo sapiens OX=9606 GN=S100A4 PE=1 SV=1	3	0_1_1_1_	7
P15313	1	1	2	2	2.47867e-05	2.19882e-05	3.77763e-05	2.63443e-05	0.0447202	0.0447202	0.142878	0.142878	1	1	3	2	0.019	0.019	0.058	0.058	V-type proton ATPase subunit B, kidney isoform OS=Homo sapiens OX=9606 GN=ATP6V1B1 PE=1 SV=3	4	1_1_1_1_	7
P13489	0	1	2	4	0	2.44685e-05	2.80249e-05	5.86319e-05	0	0.0568175	0.172195	0.448772	0	1	2	4	0	0.024	0.069	0.161	Ribonuclease inhibitor OS=Homo sapiens OX=9606 GN=RNH1 PE=1 SV=2	3	0_1_1_1_	7
P12036	1	2	1	0	3.718e-05	3.29824e-05	6.29605e-06	0	0.0209395	0.0209395	0.0185914	0	3	3	1	0	0.009	0.009	0.008	0	Neurofilament heavy polypeptide OS=Homo sapiens OX=9606 GN=NEFH PE=1 SV=4	3	1_1_1_0_	7
P11217	0	0	2	3	0	0	2.30157e-05	3.21013e-05	0	0	0.0568175	0.0764652	0	0	3	4	0	0	0.024	0.032	Glycogen phosphorylase, muscle form OS=Homo sapiens OX=9606 GN=PYGM PE=1 SV=6	2	0_0_1_1_	7
P11169	2	1	1	1	7.69087e-05	4.54838e-05	1.30237e-05	1.36236e-05	0.0764652	0.0327615	0.0964782	0.0964782	3	2	1	1	0.032	0.014	0.04	0.04	Solute carrier family 2, facilitated glucose transporter member 3 OS=Homo sapiens OX=9606 GN=SLC2A3 PE=1 SV=1	4	1_1_1_1_	7
P07814	0	0	4	3	0	0	1.70893e-05	1.34074e-05	0	0	0.0764652	0.0519619	0	0	4	3	0	0	0.032	0.022	Bifunctional glutamate/proline--tRNA ligase OS=Homo sapiens OX=9606 GN=EPRS1 PE=1 SV=5	2	0_0_1_1_	7
P06702	4	3	0	0	0.00044616	0.000296841	0	0	2.09742	1.38232	0	0	4	3	0	0	0.491	0.377	0	0	Protein S100-A9 OS=Homo sapiens OX=9606 GN=S100A9 PE=1 SV=1	2	1_1_0_0_	7
P04083	5	2	0	0	0.000183751	6.52021e-05	0	0	0.573983	0.196741	0	0	5	2	0	0	0.197	0.078	0	0	Annexin A1 OS=Homo sapiens OX=9606 GN=ANXA1 PE=1 SV=2	2	1_1_0_0_	7
P00734	1	0	3	3	2.0443e-05	0	3.11563e-05	3.25916e-05	0.0327615	0	0.164126	0.1508	1	0	3	3	0.014	0	0.066	0.061	Prothrombin OS=Homo sapiens OX=9606 GN=F2 PE=1 SV=2	3	1_0_1_1_	7
P00390	0	0	3	3	0	0	4.95e-05	3.88352e-05	0	0	0.161449	0.183042	0	0	4	3	0	0	0.065	0.073	Glutathione reductase, mitochondrial OS=Homo sapiens OX=9606 GN=GSR PE=1 SV=2	2	0_0_1_1_	7
O95861	0	0	4	3	0	0	8.38928e-05	6.58181e-05	0	0	0.422329	0.30017	0	0	4	3	0	0	0.153	0.114	3'(2'),5'-bisphosphate nucleotidase 1 OS=Homo sapiens OX=9606 GN=BPNT1 PE=1 SV=1	2	0_0_1_1_	7
O95551	0	0	2	2	0	0	5.35338e-05	7.46665e-05	0	0	0.180321	0.180321	0	0	3	4	0	0	0.072	0.072	Tyrosyl-DNA phosphodiesterase 2 OS=Homo sapiens OX=9606 GN=TDP2 PE=1 SV=1	2	0_0_1_1_	7
O94808	2	0	1	2	3.7289e-05	0	2.84153e-05	1.98162e-05	0.0764652	0	0.0280163	0.0764652	2	0	3	2	0.032	0	0.012	0.032	Glutamine--fructose-6-phosphate aminotransferase [isomerizing] 2 OS=Homo sapiens OX=9606 GN=GFPT2 PE=1 SV=3	3	1_0_1_1_	7
O75817	2	2	0	1	0.000272476	0.000241714	0	4.82666e-05	0.51008	0.51008	0	0.177606	3	3	0	1	0.179	0.179	0	0.071	Ribonuclease P protein subunit p20 OS=Homo sapiens OX=9606 GN=POP7 PE=1 SV=2	3	1_1_0_1_	7
O75366	0	0	3	3	0	0	3.15494e-05	2.47521e-05	0	0	0.0616956	0.0616956	0	0	4	3	0	0	0.026	0.026	Advillin OS=Homo sapiens OX=9606 GN=AVIL PE=1 SV=3	2	0_0_1_1_	7
O15173	3	2	0	0	0.000228082	0.000151748	0	0	0.527566	0.321296	0	0	4	3	0	0	0.184	0.121	0	0	Membrane-associated progesterone receptor component 2 OS=Homo sapiens OX=9606 GN=PGRMC2 PE=1 SV=1	2	1_1_0_0_	7
O14949	1	0	1	2	0.000155068	0	0.000236332	0.000247219	0.442115	0	0.442115	0.442115	1	0	3	3	0.159	0	0.159	0.159	Cytochrome b-c1 complex subunit 8 OS=Homo sapiens OX=9606 GN=UQCRQ PE=1 SV=4	3	1_0_1_1_	7
O14579	0	0	4	2	0	0	0.000104866	4.38787e-05	0	0	0.399587	0.270574	0	0	5	2	0	0	0.146	0.104	Coatomer subunit epsilon OS=Homo sapiens OX=9606 GN=COPE PE=1 SV=3	2	0_0_1_1_	7
O00764	1	1	2	3	4.0755e-05	3.61538e-05	4.14086e-05	6.49742e-05	0.16681	0.16681	0.352073	0.901078	1	1	2	3	0.067	0.067	0.131	0.279	Pyridoxal kinase OS=Homo sapiens OX=9606 GN=PDXK PE=1 SV=1	4	1_1_1_1_	7
O00214	0	0	1	1	0	0	6.11333e-05	8.52659e-05	0	0	0.0665962	0.0665962	0	0	3	4	0	0	0.028	0.028	Galectin-8 OS=Homo sapiens OX=9606 GN=LGALS8 PE=1 SV=4	2	0_0_1_1_	7
Reverse_sp|Q9HCG1|ZN160_HUMAN	1	1	0	0	6.21788e-05	2.75794e-05	0	0	0.0399202	0.0399202	0	0	4	2	0	0	0.017	0.017	0	0	Zinc finger protein 160 OS=Homo sapiens OX=9606 GN=ZNF160 PE=2 SV=3	2	1_1_0_0_	6
Reverse_sp|Q96NT3|GUCD1_HUMAN	0	0	1	1	0	0	5.38312e-05	0.000112622	0	0	0.177606	0.177606	0	0	2	4	0	0	0.071	0.071	Protein GUCD1 OS=Homo sapiens OX=9606 GN=GUCD1 PE=1 SV=2	2	0_0_1_1_	6
Reverse_sp|Q06547|GABP1_HUMAN	0	0	1	1	0	0	4.90614e-05	5.13214e-05	0	0	0.104079	0.104079	0	0	3	3	0	0	0.043	0.043	GA-binding protein subunit beta-1 OS=Homo sapiens OX=9606 GN=GABPB1 PE=1 SV=2	2	0_0_1_1_	6
Reverse_sp|Q03468|ERCC6_HUMAN	1	1	1	1	8.51679e-06	7.55524e-06	8.65338e-06	9.052e-06	0.0162487	0.0162487	0.0162487	0.0162487	1	1	2	2	0.007	0.007	0.007	0.007	DNA excision repair protein ERCC-6 OS=Homo sapiens OX=9606 GN=ERCC6 PE=1 SV=1	4	1_1_1_1_	6
Reverse_sp|P13984|T2FB_HUMAN	1	1	1	1	0.000102133	4.53011e-05	2.59428e-05	5.42757e-05	0.0864257	0.0864257	0.235947	0.235947	2	1	1	2	0.036	0.036	0.092	0.092	General transcription factor IIF subunit 2 OS=Homo sapiens OX=9606 GN=GTF2F2 PE=1 SV=2	4	1_1_1_1_	6
Reverse_sp|P08183|MDR1_HUMAN	0	1	1	1	0	8.81248e-06	1.00934e-05	1.58375e-05	0	0.023293	0.023293	0.023293	0	1	2	3	0	0.01	0.01	0.01	ATP-dependent translocase ABCB1 OS=Homo sapiens OX=9606 GN=ABCB1 PE=1 SV=3	3	0_1_1_1_	6
Q9Y6E0	1	1	2	2	2.87033e-05	2.54627e-05	2.91636e-05	3.05071e-05	0.081434	0.081434	0.193988	0.193988	1	1	2	2	0.034	0.034	0.077	0.077	Serine/threonine-protein kinase 24 OS=Homo sapiens OX=9606 GN=STK24 PE=1 SV=1	4	1_1_1_1_	6
Q9Y5X3	0	0	3	3	0	0	4.79684e-05	5.01781e-05	0	0	0.2218	0.2218	0	0	3	3	0	0	0.087	0.087	Sorting nexin-5 OS=Homo sapiens OX=9606 GN=SNX5 PE=1 SV=1	2	0_0_1_1_	6
Q9Y3B2	1	1	1	3	6.5208e-05	5.7846e-05	3.31269e-05	0.000103959	0.207814	0.207814	0.137627	0.492794	1	1	1	3	0.082	0.082	0.056	0.174	Exosome complex component CSL4 OS=Homo sapiens OX=9606 GN=EXOSC1 PE=1 SV=1	4	1_1_1_1_	6
Q9Y266	1	0	2	3	3.84156e-05	0	3.90317e-05	6.12446e-05	0.0789467	0	0.199499	0.199499	1	0	2	3	0.033	0	0.079	0.079	Nuclear migration protein nudC OS=Homo sapiens OX=9606 GN=NUDC PE=1 SV=1	3	1_0_1_1_	6
Q9Y230	1	1	1	1	5.49268e-05	4.87256e-05	1.39519e-05	1.45946e-05	0.0568175	0.0568175	0.0616956	0.0616956	2	2	1	1	0.024	0.024	0.026	0.026	RuvB-like 2 OS=Homo sapiens OX=9606 GN=RUVBL2 PE=1 SV=3	4	1_1_1_1_	6
Q9UQM7	0	0	4	2	0	0	5.40565e-05	2.82733e-05	0	0	0.224616	0.161449	0	0	4	2	0	0	0.088	0.065	Calcium/calmodulin-dependent protein kinase type II subunit alpha OS=Homo sapiens OX=9606 GN=CAMK2A PE=1 SV=2	2	0_0_1_1_	6
Q9UL63	0	1	1	1	0	1.53469e-05	2.63663e-05	1.83873e-05	0	0.0256519	0.0256519	0.0256519	0	1	3	2	0	0.011	0.011	0.011	Muskelin OS=Homo sapiens OX=9606 GN=MKLN1 PE=1 SV=2	3	0_1_1_1_	6
Q9UKX7	0	1	1	3	0	2.41025e-05	1.38029e-05	5.77549e-05	0	0.0568175	0.0568175	0.285287	0	1	1	4	0	0.024	0.024	0.109	Nuclear pore complex protein Nup50 OS=Homo sapiens OX=9606 GN=NUP50 PE=1 SV=2	3	0_1_1_1_	6
Q9UKA4	1	1	1	1	6.68888e-06	5.9337e-06	6.79616e-06	7.10923e-06	0.0162487	0.0185914	0.0185914	0.0185914	1	1	2	2	0.007	0.008	0.008	0.008	A-kinase anchor protein 11 OS=Homo sapiens OX=9606 GN=AKAP11 PE=1 SV=1	4	1_1_1_1_	6
Q9UK22	0	0	2	2	0	0	6.54704e-05	6.84864e-05	0	0	0.233105	0.233105	0	0	3	3	0	0	0.091	0.091	F-box only protein 2 OS=Homo sapiens OX=9606 GN=FBXO2 PE=1 SV=2	2	0_0_1_1_	6
Q9P0M2	0	0	3	1	0	0	7.425e-05	3.88352e-05	0	0	0.244515	0.081434	0	0	4	2	0	0	0.095	0.034	A-kinase anchor protein 7 isoform gamma OS=Homo sapiens OX=9606 GN=AKAP7 PE=1 SV=2	2	0_0_1_1_	6
Q9NZR1	0	0	1	1	0	0	7.36154e-05	3.85033e-05	0	0	0.0616956	0.0616956	0	0	4	2	0	0	0.026	0.026	Tropomodulin-2 OS=Homo sapiens OX=9606 GN=TMOD2 PE=1 SV=1	2	0_0_1_1_	6
Q9NZN3	0	1	2	2	0	2.10841e-05	2.41486e-05	3.78915e-05	0	0.0764652	0.119438	0.0889301	0	1	2	3	0	0.032	0.049	0.037	EH domain-containing protein 3 OS=Homo sapiens OX=9606 GN=EHD3 PE=1 SV=2	3	0_1_1_1_	6
Q9NS69	2	2	1	1	0.000179092	0.000158873	4.54912e-05	4.75868e-05	0.452112	0.452112	0.216186	0.216186	2	2	1	1	0.162	0.162	0.085	0.085	Mitochondrial import receptor subunit TOM22 homolog OS=Homo sapiens OX=9606 GN=TOMM22 PE=1 SV=3	4	1_1_1_1_	6
Q9NRX2	2	1	2	1	0.000145321	6.4457e-05	7.38257e-05	3.86133e-05	0.233105	0.111732	0.267652	0.111732	2	1	2	1	0.091	0.046	0.103	0.046	39S ribosomal protein L17, mitochondrial OS=Homo sapiens OX=9606 GN=MRPL17 PE=1 SV=1	4	1_1_1_1_	6
Q9HAV0	0	0	2	2	0	0	5.69978e-05	5.96234e-05	0	0	0.153453	0.153453	0	0	3	3	0	0	0.062	0.062	Guanine nucleotide-binding protein subunit beta-4 OS=Homo sapiens OX=9606 GN=GNB4 PE=1 SV=3	2	0_0_1_1_	6
Q9HAP6	1	1	1	1	0.000122856	5.44926e-05	3.12065e-05	6.52881e-05	0.116863	0.116863	0.116863	0.116863	2	1	1	2	0.048	0.048	0.048	0.048	Protein lin-7 homolog B OS=Homo sapiens OX=9606 GN=LIN7B PE=1 SV=1	4	1_1_1_1_	6
Q9H3G5	0	0	4	1	0	0	6.78545e-05	1.41961e-05	0	0	0.202264	0.0351422	0	0	5	1	0	0	0.08	0.015	Probable serine carboxypeptidase CPVL OS=Homo sapiens OX=9606 GN=CPVL PE=1 SV=2	2	0_0_1_1_	6
Q9H254	0	0	2	2	0	0	7.55821e-06	7.90638e-06	0	0	0.00925291	0.00925291	0	0	3	3	0	0	0.004	0.004	Spectrin beta chain, non-erythrocytic 4 OS=Homo sapiens OX=9606 GN=SPTBN4 PE=1 SV=2	2	0_0_1_1_	6
Q9H1B7	1	1	2	2	1.59743e-05	1.41708e-05	1.62305e-05	1.69782e-05	0.0303861	0.0303861	0.0495424	0.0327615	1	1	2	2	0.013	0.013	0.021	0.014	Probable E3 ubiquitin-protein ligase IRF2BPL OS=Homo sapiens OX=9606 GN=IRF2BPL PE=1 SV=1	4	1_1_1_1_	6
Q9H0U4	1	1	2	1	6.32615e-05	5.61193e-05	9.64141e-05	3.36185e-05	0.0964782	0.202264	0.30017	0.0964782	1	1	3	1	0.04	0.08	0.114	0.04	Ras-related protein Rab-1B OS=Homo sapiens OX=9606 GN=RAB1B PE=1 SV=1	4	1_1_1_1_	6
Q9C0C2	1	1	1	0	2.20629e-05	1.3048e-05	3.73612e-06	0	0.0209395	0.0209395	0.0209395	0	3	2	1	0	0.009	0.009	0.009	0	182 kDa tankyrase-1-binding protein OS=Homo sapiens OX=9606 GN=TNKS1BP1 PE=1 SV=4	3	1_1_1_0_	6
Q9BX46	3	1	1	1	0.000161639	4.77965e-05	2.73718e-05	2.86327e-05	0.448772	0.169499	0.169499	0.169499	3	1	1	1	0.161	0.068	0.068	0.068	RNA-binding protein 24 OS=Homo sapiens OX=9606 GN=RBM24 PE=1 SV=1	4	1_1_1_1_	6
Q9BW04	1	0	3	2	2.11573e-05	0	3.2245e-05	2.24869e-05	0.0592537	0	0.291219	0.129796	1	0	3	2	0.025	0	0.111	0.053	Specifically androgen-regulated gene protein OS=Homo sapiens OX=9606 GN=SARG PE=1 SV=2	3	1_0_1_1_	6
Q96IR7	3	1	0	0	0.000137095	6.08085e-05	0	0	0.306171	0.0641431	0	0	4	2	0	0	0.116	0.027	0	0	4-hydroxyphenylpyruvate dioxygenase-like protein OS=Homo sapiens OX=9606 GN=HPDL PE=1 SV=1	2	1_1_0_0_	6
Q96EY4	0	1	3	2	0	5.55664e-05	9.54642e-05	6.65746e-05	0	0.185769	0.485936	0.297179	0	1	3	2	0	0.074	0.172	0.113	Translation machinery-associated protein 16 OS=Homo sapiens OX=9606 GN=TMA16 PE=1 SV=2	3	0_1_1_1_	6
Q96CP2	0	1	3	2	0	8.05712e-05	0.000138423	9.65332e-05	0	0.21899	0.458814	0.458814	0	1	3	2	0	0.086	0.164	0.164	FLYWCH family member 2 OS=Homo sapiens OX=9606 GN=FLYWCH2 PE=1 SV=1	3	0_1_1_1_	6
Q96C19	2	3	0	1	0.000105963	0.000141	0	2.81555e-05	0.309182	0.468926	0	0.16681	2	3	0	1	0.117	0.167	0	0.067	EF-hand domain-containing protein D2 OS=Homo sapiens OX=9606 GN=EFHD2 PE=1 SV=1	3	1_1_0_1_	6
Q96A05	0	0	3	2	0	0	0.000114332	5.97993e-05	0	0	0.303167	0.213389	0	0	4	2	0	0	0.115	0.084	V-type proton ATPase subunit E 2 OS=Homo sapiens OX=9606 GN=ATP6V1E2 PE=1 SV=1	2	0_0_1_1_	6
Q93099	0	0	2	2	0	0	4.35489e-05	4.5555e-05	0	0	0.1508	0.185769	0	0	3	3	0	0	0.061	0.074	Homogentisate 1,2-dioxygenase OS=Homo sapiens OX=9606 GN=HGD PE=1 SV=2	2	0_0_1_1_	6
Q92928	1	1	2	1	6.32615e-05	5.61193e-05	9.64141e-05	3.36185e-05	0.0964782	0.202264	0.30017	0.0964782	1	1	3	1	0.04	0.08	0.114	0.04	Putative Ras-related protein Rab-1C OS=Homo sapiens OX=9606 GN=RAB1C PE=5 SV=2	4	1_1_1_1_	6
Q92784	0	0	1	1	0	0	5.12678e-05	5.36295e-05	0	0	0.172195	0.172195	0	0	3	3	0	0	0.069	0.069	Zinc finger protein DPF3 OS=Homo sapiens OX=9606 GN=DPF3 PE=1 SV=3	2	0_0_1_1_	6
Q8WVJ2	2	2	1	1	0.000161982	0.000143694	4.11449e-05	4.30403e-05	0.361445	0.361445	0.14025	0.14025	2	2	1	1	0.134	0.134	0.057	0.057	NudC domain-containing protein 2 OS=Homo sapiens OX=9606 GN=NUDCD2 PE=1 SV=1	4	1_1_1_1_	6
Q8WU90	1	3	1	1	2.98487e-05	7.94364e-05	1.51637e-05	1.58623e-05	0.0789467	0.267652	0.0543869	0.0543869	1	3	1	1	0.033	0.103	0.023	0.023	Zinc finger CCCH domain-containing protein 15 OS=Homo sapiens OX=9606 GN=ZC3H15 PE=1 SV=1	4	1_1_1_1_	6
Q86U42	1	1	2	1	4.15541e-05	3.68626e-05	4.22206e-05	4.41655e-05	0.0864257	0.0864257	0.489361	0.30017	1	1	2	2	0.036	0.036	0.173	0.114	Polyadenylate-binding protein 2 OS=Homo sapiens OX=9606 GN=PABPN1 PE=1 SV=3	4	1_1_1_1_	6
Q7RTR2	0	0	1	1	0	0	1.81965e-05	1.90347e-05	0	0	0.0185914	0.0185914	0	0	3	3	0	0	0.008	0.008	NLR family CARD domain-containing protein 3 OS=Homo sapiens OX=9606 GN=NLRC3 PE=1 SV=2	2	0_0_1_1_	6
Q709F0	0	0	3	3	0	0	2.48452e-05	2.59897e-05	0	0	0.114295	0.106624	0	0	3	3	0	0	0.047	0.044	Acyl-CoA dehydrogenase family member 11 OS=Homo sapiens OX=9606 GN=ACAD11 PE=1 SV=3	2	0_0_1_1_	6
Q6ZSJ8	2	2	0	0	0.000346788	0.000307636	0	0	1.1677	1.1677	0	0	3	3	0	0	0.336	0.336	0	0	Uncharacterized protein C1orf122 OS=Homo sapiens OX=9606 GN=C1orf122 PE=4 SV=2	2	1_1_0_0_	6
Q6UX53	0	0	3	3	0	0	7.94231e-05	8.30818e-05	0	0	0.327394	0.364583	0	0	3	3	0	0	0.123	0.135	Thiol S-methyltransferase METTL7B OS=Homo sapiens OX=9606 GN=METTL7B PE=1 SV=2	2	0_0_1_1_	6
Q6UW78	1	3	0	1	0.000273453	0.00036387	0	7.26594e-05	0.21899	1.10378	0	0.415794	2	3	0	1	0.086	0.323	0	0.151	Ubiquinol-cytochrome-c reductase complex assembly factor 3 OS=Homo sapiens OX=9606 GN=UQCC3 PE=1 SV=2	3	1_1_0_1_	6
Q6PIW4	1	1	1	1	1.88658e-05	1.67359e-05	1.91684e-05	2.00514e-05	0.0423174	0.0423174	0.0423174	0.0423174	1	1	2	2	0.018	0.018	0.018	0.018	Fidgetin-like protein 1 OS=Homo sapiens OX=9606 GN=FIGNL1 PE=1 SV=2	4	1_1_1_1_	6
Q69YL0	2	3	1	0	0.00025688	0.000341817	6.525e-05	0	0.419058	0.706082	0.383566	0	2	3	1	0	0.152	0.232	0.141	0	Protein NCBP2AS2 OS=Homo sapiens OX=9606 GN=NCBP2AS2 PE=1 SV=1	3	1_1_1_0_	6
Q5BKU9	0	0	2	2	0	0	0.000175775	9.19363e-05	0	0	0.503142	0.503142	0	0	4	2	0	0	0.177	0.177	Oxidoreductase-like domain-containing protein 1 OS=Homo sapiens OX=9606 GN=OXLD1 PE=2 SV=1	2	0_0_1_1_	6
Q52LJ0	0	0	3	3	0	0	4.47558e-05	4.68175e-05	0	0	0.216186	0.216186	0	0	3	3	0	0	0.085	0.085	Protein FAM98B OS=Homo sapiens OX=9606 GN=FAM98B PE=1 SV=2	2	0_0_1_1_	6
Q15631	2	3	1	0	0.00011154	0.000148421	2.83322e-05	0	0.116863	0.273503	0.106624	0	2	3	1	0	0.048	0.105	0.044	0	Translin OS=Homo sapiens OX=9606 GN=TSN PE=1 SV=1	3	1_1_1_0_	6
Q15262	1	1	1	1	8.83639e-06	7.83876e-06	8.97811e-06	9.39169e-06	0.0209395	0.0209395	0.0209395	0.0209395	1	1	2	2	0.009	0.009	0.009	0.009	Receptor-type tyrosine-protein phosphatase kappa OS=Homo sapiens OX=9606 GN=PTPRK PE=1 SV=2	4	1_1_1_1_	6
Q14126	0	0	3	2	0	0	1.73338e-05	1.81323e-05	0	0	0.111732	0.111732	0	0	3	3	0	0	0.046	0.046	Desmoglein-2 OS=Homo sapiens OX=9606 GN=DSG2 PE=1 SV=2	2	0_0_1_1_	6
Q13573	1	0	2	3	2.37231e-05	0	2.41035e-05	3.78208e-05	0.0665962	0	0.148154	0.270574	1	0	2	3	0.028	0	0.06	0.104	SNW domain-containing protein 1 OS=Homo sapiens OX=9606 GN=SNW1 PE=1 SV=1	3	1_0_1_1_	6
Q13177	1	1	3	1	2.42663e-05	2.15267e-05	3.69833e-05	1.28957e-05	0.0399202	0.0399202	0.16681	0.0764652	1	1	3	1	0.017	0.017	0.067	0.032	Serine/threonine-protein kinase PAK 2 OS=Homo sapiens OX=9606 GN=PAK2 PE=1 SV=3	4	1_1_1_1_	6
Q13115	0	0	1	1	0	0	6.55812e-05	3.43011e-05	0	0	0.0864257	0.0864257	0	0	4	2	0	0	0.036	0.036	Dual specificity protein phosphatase 4 OS=Homo sapiens OX=9606 GN=DUSP4 PE=1 SV=1	2	0_0_1_1_	6
Q12955	0	0	2	2	0	0	4.42752e-06	4.63147e-06	0	0	0.0115795	0.0139114	0	0	3	3	0	0	0.005	0.006	Ankyrin-3 OS=Homo sapiens OX=9606 GN=ANK3 PE=1 SV=3	2	0_0_1_1_	6
Q01650	2	3	0	0	7.524e-05	6.67454e-05	0	0	0.0665962	0.0764652	0	0	3	3	0	0	0.028	0.032	0	0	Large neutral amino acids transporter small subunit 1 OS=Homo sapiens OX=9606 GN=SLC7A5 PE=1 SV=2	2	1_1_0_0_	6
P84085	0	0	1	3	0	0	7.1775e-05	0.000150163	0	0	0.137627	0.648162	0	0	2	4	0	0	0.056	0.217	ADP-ribosylation factor 5 OS=Homo sapiens OX=9606 GN=ARF5 PE=1 SV=2	2	0_0_1_1_	6
P80303	0	0	3	3	0	0	4.61411e-05	4.82666e-05	0	0	0.172195	0.238797	0	0	3	3	0	0	0.069	0.093	Nucleobindin-2 OS=Homo sapiens OX=9606 GN=NUCB2 PE=1 SV=3	2	0_0_1_1_	6
P78406	2	2	1	0	0.000103659	6.13042e-05	1.75537e-05	0	0.14025	0.14025	0.0914403	0	3	2	1	0	0.057	0.057	0.038	0	mRNA export factor RAE1 OS=Homo sapiens OX=9606 GN=RAE1 PE=1 SV=1	3	1_1_1_0_	6
P63000	1	1	2	2	6.62269e-05	5.87499e-05	6.7289e-05	7.03888e-05	0.101539	0.101539	0.318257	0.270574	1	1	2	2	0.042	0.042	0.12	0.104	Ras-related C3 botulinum toxin substrate 1 OS=Homo sapiens OX=9606 GN=RAC1 PE=1 SV=1	4	1_1_1_1_	6
P62875	1	1	0	3	0.000379569	0.000168358	0	0.000302567	0.361445	0.361445	0	4.57186	2	1	0	3	0.134	0.134	0	0.746	DNA-directed RNA polymerases I, II, and III subunit RPABC5 OS=Homo sapiens OX=9606 GN=POLR2L PE=1 SV=1	3	1_1_0_1_	6
P56945	0	0	3	3	0	0	2.2275e-05	2.33011e-05	0	0	0.14025	0.116863	0	0	3	3	0	0	0.057	0.048	Breast cancer anti-estrogen resistance protein 1 OS=Homo sapiens OX=9606 GN=BCAR1 PE=1 SV=2	2	0_0_1_1_	6
P56134	2	1	1	2	0.000270544	0.00012	6.87207e-05	0.000143773	0.798871	0.374042	0.374042	0.798871	2	1	1	2	0.255	0.138	0.138	0.255	ATP synthase subunit f, mitochondrial OS=Homo sapiens OX=9606 GN=ATP5MF PE=1 SV=3	4	1_1_1_1_	6
P51610	0	0	2	2	0	0	9.52297e-06	9.96165e-06	0	0	0.0303861	0.0303861	0	0	3	3	0	0	0.013	0.013	Host cell factor 1 OS=Homo sapiens OX=9606 GN=HCFC1 PE=1 SV=2	2	0_0_1_1_	6
P50281	2	2	0	0	6.55442e-05	5.81442e-05	0	0	0.0864257	0.0864257	0	0	3	3	0	0	0.036	0.036	0	0	Matrix metalloproteinase-14 OS=Homo sapiens OX=9606 GN=MMP14 PE=1 SV=3	2	1_1_0_0_	6
P49321	1	1	2	2	1.61365e-05	1.43147e-05	1.63953e-05	1.71506e-05	0.0303861	0.0303861	0.0889301	0.0889301	1	1	2	2	0.013	0.013	0.037	0.037	Nuclear autoantigenic sperm protein OS=Homo sapiens OX=9606 GN=NASP PE=1 SV=2	4	1_1_1_1_	6
P45954	0	0	3	3	0	0	4.48594e-05	4.69258e-05	0	0	0.306171	0.230269	0	0	3	3	0	0	0.116	0.09	Short/branched chain specific acyl-CoA dehydrogenase, mitochondrial OS=Homo sapiens OX=9606 GN=ACADSB PE=1 SV=1	2	0_0_1_1_	6
P41236	1	1	2	2	6.20272e-05	5.50242e-05	6.30219e-05	6.59251e-05	0.183042	0.183042	0.324342	0.324342	1	1	2	2	0.073	0.073	0.122	0.122	Protein phosphatase inhibitor 2 OS=Homo sapiens OX=9606 GN=PPP1R2 PE=1 SV=2	4	1_1_1_1_	6
P36776	0	0	3	3	0	0	2.02078e-05	2.11386e-05	0	0	0.0739894	0.0616956	0	0	3	3	0	0	0.031	0.026	Lon protease homolog, mitochondrial OS=Homo sapiens OX=9606 GN=LONP1 PE=1 SV=2	2	0_0_1_1_	6
P35914	0	0	2	4	0	0	3.97523e-05	8.3167e-05	0	0	0.142878	0.386756	0	0	2	4	0	0	0.058	0.142	Hydroxymethylglutaryl-CoA lyase, mitochondrial OS=Homo sapiens OX=9606 GN=HMGCL PE=1 SV=2	2	0_0_1_1_	6
P35580	0	0	2	3	0	0	6.53821e-06	1.36788e-05	0	0	0.0209395	0.0351422	0	0	2	4	0	0	0.009	0.015	Myosin-10 OS=Homo sapiens OX=9606 GN=MYH10 PE=1 SV=3	2	0_0_1_1_	6
P31483	1	1	1	2	3.29419e-05	2.92227e-05	1.67351e-05	5.2518e-05	0.0665962	0.081434	0.0543869	0.127197	1	1	1	3	0.028	0.034	0.023	0.052	Cytotoxic granule associated RNA binding protein TIA1 OS=Homo sapiens OX=9606 GN=TIA1 PE=1 SV=3	4	1_1_1_1_	6
P25788	1	0	2	3	4.9865e-05	0	5.06647e-05	7.94979e-05	0.0939563	0	0.21899	0.358313	1	0	2	3	0.039	0	0.086	0.133	Proteasome subunit alpha type-3 OS=Homo sapiens OX=9606 GN=PSMA3 PE=1 SV=2	3	1_0_1_1_	6
P20645	1	2	2	1	4.59046e-05	8.14438e-05	4.66408e-05	2.43947e-05	0.124605	0.210598	0.172195	0.172195	1	2	2	1	0.051	0.083	0.069	0.069	Cation-dependent mannose-6-phosphate receptor OS=Homo sapiens OX=9606 GN=M6PR PE=1 SV=1	4	1_1_1_1_	6
P17676	2	1	1	0	0.00011057	6.53911e-05	1.87239e-05	0	0.205036	0.0690548	0.127197	0	3	2	1	0	0.081	0.029	0.052	0	CCAAT/enhancer-binding protein beta OS=Homo sapiens OX=9606 GN=CEBPB PE=1 SV=2	3	1_1_1_0_	6
P17540	0	1	2	1	0	2.69212e-05	4.62512e-05	3.22545e-05	0	0.0739894	0.0914403	0.0739894	0	1	3	2	0	0.031	0.038	0.031	Creatine kinase S-type, mitochondrial OS=Homo sapiens OX=9606 GN=CKMT2 PE=1 SV=2	3	0_1_1_1_	6
P17081	1	0	2	1	6.20272e-05	0	9.45329e-05	6.59251e-05	0.119438	0	0.264736	0.119438	1	0	3	2	0.049	0	0.102	0.049	Rho-related GTP-binding protein RhoQ OS=Homo sapiens OX=9606 GN=RHOQ PE=1 SV=2	3	1_0_1_1_	6
P16278	0	1	3	2	0	1.66617e-05	2.86252e-05	1.99625e-05	0	0.0423174	0.205036	0.111732	0	1	3	2	0	0.018	0.081	0.046	Beta-galactosidase OS=Homo sapiens OX=9606 GN=GLB1 PE=1 SV=2	3	0_1_1_1_	6
P15153	1	1	2	2	6.62269e-05	5.87499e-05	6.7289e-05	7.03888e-05	0.101539	0.101539	0.318257	0.270574	1	1	2	2	0.042	0.042	0.12	0.104	Ras-related C3 botulinum toxin substrate 2 OS=Homo sapiens OX=9606 GN=RAC2 PE=1 SV=1	4	1_1_1_1_	6
P12532	0	1	2	1	0	2.70503e-05	4.6473e-05	3.24092e-05	0	0.0739894	0.0914403	0.0739894	0	1	3	2	0	0.031	0.038	0.031	Creatine kinase U-type, mitochondrial OS=Homo sapiens OX=9606 GN=CKMT1B PE=1 SV=1	3	0_1_1_1_	6
P12004	1	1	2	2	4.87186e-05	4.32183e-05	4.95e-05	5.17802e-05	0.183042	0.0641431	0.14025	0.14025	1	1	2	2	0.073	0.027	0.057	0.057	Proliferating cell nuclear antigen OS=Homo sapiens OX=9606 GN=PCNA PE=1 SV=1	4	1_1_1_1_	6
P09874	0	0	4	2	0	0	2.54822e-05	1.33281e-05	0	0	0.1324	0.0764652	0	0	4	2	0	0	0.054	0.032	Poly [ADP-ribose] polymerase 1 OS=Homo sapiens OX=9606 GN=PARP1 PE=1 SV=4	2	0_0_1_1_	6
P09132	1	0	2	1	0.000176605	0	8.97187e-05	9.38517e-05	0.210598	0	0.230269	0.210598	2	0	2	2	0.083	0	0.09	0.083	Signal recognition particle 19 kDa protein OS=Homo sapiens OX=9606 GN=SRP19 PE=1 SV=3	3	1_0_1_1_	6
P07311	1	2	2	1	0.00012844	0.000227878	0.0001305	6.82558e-05	0.321296	0.790606	0.555966	0.261828	1	2	2	1	0.121	0.253	0.192	0.101	Acylphosphatase-1 OS=Homo sapiens OX=9606 GN=ACYP1 PE=1 SV=2	4	1_1_1_1_	6
P05204	2	1	0	1	0.000423852	0.000250666	0	7.50814e-05	0.995262	0.393157	0	0.393157	3	2	0	1	0.3	0.144	0	0.144	Non-histone chromosomal protein HMG-17 OS=Homo sapiens OX=9606 GN=HMGN2 PE=1 SV=3	3	1_1_0_1_	6
P05026	2	3	0	1	8.39311e-05	0.000111683	0	2.23014e-05	0.227439	0.333522	0	0.111732	2	3	0	1	0.089	0.125	0	0.046	Sodium/potassium-transporting ATPase subunit beta-1 OS=Homo sapiens OX=9606 GN=ATP1B1 PE=1 SV=1	3	1_1_0_1_	6
P04155	0	0	2	2	0	0	0.000230705	0.000241333	0	0	0.778279	0.778279	0	0	3	3	0	0	0.25	0.25	Trefoil factor 1 OS=Homo sapiens OX=9606 GN=TFF1 PE=1 SV=1	2	0_0_1_1_	6
P02766	1	3	1	0	0.000173001	0.000230203	4.39439e-05	0	0.188502	0.455459	0.224616	0	2	3	1	0	0.075	0.163	0.088	0	Transthyretin OS=Homo sapiens OX=9606 GN=TTR PE=1 SV=1	3	1_1_1_0_	6
O95831	1	0	3	2	2.07432e-05	0	3.16138e-05	2.20467e-05	0.0423174	0	0.172195	0.0914403	1	0	3	2	0.018	0	0.069	0.038	Apoptosis-inducing factor 1, mitochondrial OS=Homo sapiens OX=9606 GN=AIFM1 PE=1 SV=1	3	1_0_1_1_	6
O76021	0	0	3	3	0	0	3.95495e-05	4.13714e-05	0	0	0.258925	0.207814	0	0	3	3	0	0	0.1	0.082	Ribosomal L1 domain-containing protein 1 OS=Homo sapiens OX=9606 GN=RSL1D1 PE=1 SV=3	2	0_0_1_1_	6
O60763	0	0	3	3	0	0	2.01447e-05	2.10727e-05	0	0	0.122018	0.109175	0	0	3	3	0	0	0.05	0.045	General vesicular transport factor p115 OS=Homo sapiens OX=9606 GN=USO1 PE=1 SV=2	2	0_0_1_1_	6
O43237	2	2	1	1	5.16893e-05	4.58535e-05	1.31296e-05	1.37344e-05	0.156112	0.156112	0.0789467	0.0715193	2	2	1	1	0.063	0.063	0.033	0.03	Cytoplasmic dynein 1 light intermediate chain 2 OS=Homo sapiens OX=9606 GN=DYNC1LI2 PE=1 SV=1	4	1_1_1_1_	6
O15523	1	1	0	0	5.7798e-05	5.12726e-05	0	0	0.0495424	0.0495424	0	0	3	3	0	0	0.021	0.021	0	0	ATP-dependent RNA helicase DDX3Y OS=Homo sapiens OX=9606 GN=DDX3Y PE=1 SV=2	2	1_1_0_0_	6
O15027	3	1	1	1	1.61844e-05	4.78573e-06	2.74066e-06	2.86692e-06	0.0351422	0.00925291	0.00693166	0.0115795	3	1	1	1	0.015	0.004	0.003	0.005	Protein transport protein Sec16A OS=Homo sapiens OX=9606 GN=SEC16A PE=1 SV=4	4	1_1_1_1_	6
O14618	0	0	3	2	0	0	9.43029e-05	4.93235e-05	0	0	0.285287	0.202264	0	0	4	2	0	0	0.109	0.08	Copper chaperone for superoxide dismutase OS=Homo sapiens OX=9606 GN=CCS PE=1 SV=1	2	0_0_1_1_	6
A8MUH7	0	0	2	3	0	0	4.82071e-05	5.04278e-05	0	0	0.109175	0.109175	0	0	3	3	0	0	0.045	0.045	Putative PDZ domain-containing protein PDZK1P1 OS=Homo sapiens OX=9606 GN=PDZK1P1 PE=5 SV=2	2	0_0_1_1_	6
A6NHQ2	1	1	1	1	3.80706e-05	3.37724e-05	3.86811e-05	4.0463e-05	0.0789467	0.0789467	0.0789467	0.0789467	1	1	2	2	0.033	0.033	0.033	0.033	rRNA/tRNA 2'-O-methyltransferase fibrillarin-like protein 1 OS=Homo sapiens OX=9606 GN=FBLL1 PE=3 SV=2	4	1_1_1_1_	6
A6NDG6	1	1	2	2	3.96124e-05	3.51401e-05	4.02476e-05	4.21017e-05	0.0964782	0.0964782	0.180321	0.180321	1	1	2	2	0.04	0.04	0.072	0.072	Glycerol-3-phosphate phosphatase OS=Homo sapiens OX=9606 GN=PGP PE=1 SV=1	4	1_1_1_1_	6
A0JNW5	1	0	1	1	1.7371e-05	0	8.82479e-06	9.23131e-06	0.0280163	0	0.0280163	0.0280163	2	0	2	2	0.012	0	0.012	0.012	UHRF1-binding protein 1-like OS=Homo sapiens OX=9606 GN=UHRF1BP1L PE=1 SV=2	3	1_0_1_1_	6
A0AV96	0	0	2	4	0	0	2.17867e-05	4.55806e-05	0	0	0.227439	0.342765	0	0	2	4	0	0	0.089	0.128	RNA-binding protein 47 OS=Homo sapiens OX=9606 GN=RBM47 PE=1 SV=2	2	0_0_1_1_	6
Reverse_sp|Q9Y2Z2|MTO1_HUMAN	0	0	1	1	0	0	9.00941e-06	3.76977e-05	0	0	0.0423174	0.0423174	0	0	1	4	0	0	0.018	0.018	Protein MTO1 homolog, mitochondrial OS=Homo sapiens OX=9606 GN=MTO1 PE=1 SV=2	2	0_0_1_1_	5
Reverse_sp|Q96LR4|TAFA4_HUMAN	1	1	0	0	0.000272476	0.000161142	0	0	0.199499	0.199499	0	0	3	2	0	0	0.079	0.079	0	0	Chemokine-like protein TAFA-4 OS=Homo sapiens OX=9606 GN=TAFA4 PE=1 SV=1	2	1_1_0_0_	5
Reverse_sp|Q8NB50|ZFP62_HUMAN	1	2	0	0	2.82568e-05	3.75999e-05	0	0	0.0495424	0.0715193	0	0	2	3	0	0	0.021	0.03	0	0	Zinc finger protein 62 homolog OS=Homo sapiens OX=9606 GN=ZFP62 PE=1 SV=3	2	1_1_0_0_	5
Reverse_sp|Q86UU5|GGN_HUMAN	1	0	0	0	9.7512e-05	0	0	0	0.0616956	0	0	0	5	0	0	0	0.026	0	0	0	Gametogenetin OS=Homo sapiens OX=9606 GN=GGN PE=1 SV=2	1	1_0_0_0_	5
Reverse_sp|Q6P158|DHX57_HUMAN	0	0	1	1	0	0	9.32142e-06	1.46262e-05	0	0	0.0280163	0.0280163	0	0	2	3	0	0	0.012	0.012	Putative ATP-dependent RNA helicase DHX57 OS=Homo sapiens OX=9606 GN=DHX57 PE=1 SV=2	2	0_0_1_1_	5
Reverse_sp|Q03164|KMT2A_HUMAN	0	0	1	0	0	0	8.13775e-06	0	0	0	0.00693166	0	0	0	5	0	0	0	0.003	0	Histone-lysine N-methyltransferase 2A OS=Homo sapiens OX=9606 GN=KMT2A PE=1 SV=5	1	0_0_1_0_	5
Reverse_sp|P56597|NDK5_HUMAN	0	0	1	1	0	0	6.0941e-05	9.56225e-05	0	0	0.114295	0.114295	0	0	2	3	0	0	0.047	0.047	Nucleoside diphosphate kinase homolog 5 OS=Homo sapiens OX=9606 GN=NME5 PE=1 SV=1	2	0_0_1_1_	5
Reverse_sp|O94966|UBP19_HUMAN	1	1	1	1	1.92952e-05	8.5584e-06	4.90117e-06	5.12695e-06	0.0327615	0.0327615	0.0327615	0.0327615	2	1	1	1	0.014	0.014	0.014	0.014	Ubiquitin carboxyl-terminal hydrolase 19 OS=Homo sapiens OX=9606 GN=USP19 PE=1 SV=2	4	1_1_1_1_	5
Q9Y6M5	1	1	0	0	5.016e-05	6.67454e-05	0	0	0.0568175	0.0568175	0	0	2	3	0	0	0.024	0.024	0	0	Zinc transporter 1 OS=Homo sapiens OX=9606 GN=SLC30A1 PE=1 SV=3	2	1_1_0_0_	5
Q9Y5Z4	1	1	2	1	6.20272e-05	5.50242e-05	6.30219e-05	3.29625e-05	0.156112	0.156112	0.370882	0.183042	1	1	2	1	0.063	0.063	0.137	0.073	Heme-binding protein 2 OS=Homo sapiens OX=9606 GN=HEBP2 PE=1 SV=1	4	1_1_1_1_	5
Q9Y4G6	0	0	2	3	0	0	5.08241e-06	7.97481e-06	0	0	0.0209395	0.0327615	0	0	2	3	0	0	0.009	0.014	Talin-2 OS=Homo sapiens OX=9606 GN=TLN2 PE=1 SV=4	2	0_0_1_1_	5
Q9Y3Y2	1	1	1	2	5.12724e-05	4.54838e-05	2.60474e-05	5.44945e-05	0.127197	0.127197	0.127197	0.309182	1	1	1	2	0.052	0.052	0.052	0.117	Chromatin target of PRMT1 protein OS=Homo sapiens OX=9606 GN=CHTOP PE=1 SV=2	4	1_1_1_1_	5
Q9Y3Q8	1	0	3	0	3.21913e-05	0	6.54152e-05	0	0.0423174	0	0.21899	0	1	0	4	0	0.018	0	0.086	0	TSC22 domain family protein 4 OS=Homo sapiens OX=9606 GN=TSC22D4 PE=1 SV=2	2	1_0_1_0_	5
Q9Y3D0	1	1	0	1	0.000156019	0.000138405	0	4.1456e-05	0.364583	0.364583	0	0.364583	2	2	0	1	0.135	0.135	0	0.135	Cytosolic iron-sulfur assembly component 2B OS=Homo sapiens OX=9606 GN=CIAO2B PE=1 SV=1	3	1_1_0_1_	5
Q9Y2T7	2	1	1	1	6.98657e-05	3.09889e-05	1.77466e-05	1.85641e-05	0.224616	0.0990058	0.0990058	0.0990058	2	1	1	1	0.088	0.041	0.041	0.041	Y-box-binding protein 2 OS=Homo sapiens OX=9606 GN=YBX2 PE=1 SV=2	4	1_1_1_1_	5
Q9Y2S2	0	0	3	2	0	0	6.075e-05	4.23657e-05	0	0	0.250259	0.172195	0	0	3	2	0	0	0.097	0.069	Lambda-crystallin homolog OS=Homo sapiens OX=9606 GN=CRYL1 PE=1 SV=3	2	0_0_1_1_	5
Q9UN86	0	1	1	3	0	2.34024e-05	1.3402e-05	4.2058e-05	0	0.0641431	0.0495424	0.164126	0	1	1	3	0	0.027	0.021	0.066	Ras GTPase-activating protein-binding protein 2 OS=Homo sapiens OX=9606 GN=G3BP2 PE=1 SV=2	3	0_1_1_1_	5
Q9UHD9	1	1	1	2	2.03775e-05	1.80769e-05	1.03522e-05	2.16581e-05	0.0616956	0.0616956	0.0616956	0.101539	1	1	1	2	0.026	0.026	0.026	0.042	Ubiquilin-2 OS=Homo sapiens OX=9606 GN=UBQLN2 PE=1 SV=2	4	1_1_1_1_	5
Q9UEY8	0	1	2	2	0	1.59773e-05	1.82996e-05	1.91426e-05	0	0.0327615	0.0665962	0.0568175	0	1	2	2	0	0.014	0.028	0.024	Gamma-adducin OS=Homo sapiens OX=9606 GN=ADD3 PE=1 SV=1	3	0_1_1_1_	5
Q9UBW5	0	0	1	2	0	0	2.28664e-05	3.58796e-05	0	0	0.0375284	0.0375284	0	0	2	3	0	0	0.016	0.016	Bridging integrator 2 OS=Homo sapiens OX=9606 GN=BIN2 PE=1 SV=3	2	0_0_1_1_	5
Q9NZJ9	1	1	1	1	7.0642e-05	0.000125333	3.58875e-05	3.75407e-05	0.196741	0.196741	0.0939563	0.210598	1	2	1	1	0.078	0.078	0.039	0.083	Diphosphoinositol polyphosphate phosphohydrolase 2 OS=Homo sapiens OX=9606 GN=NUDT4 PE=1 SV=2	4	1_1_1_1_	5
Q9NXG2	0	0	3	2	0	0	5.48987e-05	3.82851e-05	0	0	0.297179	0.247383	0	0	3	2	0	0	0.113	0.096	THUMP domain-containing protein 1 OS=Homo sapiens OX=9606 GN=THUMPD1 PE=1 SV=2	2	0_0_1_1_	5
Q9NSA3	1	1	2	1	0.000156982	0.000139259	0.0001595	8.34237e-05	0.531088	0.531088	0.577611	0.577611	1	1	2	1	0.185	0.185	0.198	0.198	Beta-catenin-interacting protein 1 OS=Homo sapiens OX=9606 GN=CTNNBIP1 PE=1 SV=1	4	1_1_1_1_	5
Q9NP66	0	0	2	3	0	0	3.7232e-05	5.84206e-05	0	0	0.279381	0.348963	0	0	2	3	0	0	0.107	0.13	High mobility group protein 20A OS=Homo sapiens OX=9606 GN=HMG20A PE=1 SV=1	2	0_0_1_1_	5
Q9HD15	1	1	1	1	5.67659e-05	5.0357e-05	2.88382e-05	6.03332e-05	0.1324	0.1324	0.1324	0.1324	1	1	1	2	0.054	0.054	0.054	0.054	Steroid receptor RNA activator 1 OS=Homo sapiens OX=9606 GN=SRA1 PE=1 SV=2	4	1_1_1_1_	5
Q9H307	1	1	1	1	1.77344e-05	3.14644e-05	9.00941e-06	9.42444e-06	0.0256519	0.0256519	0.0351422	0.0351422	1	2	1	1	0.011	0.011	0.015	0.015	Pinin OS=Homo sapiens OX=9606 GN=PNN PE=1 SV=5	4	1_1_1_1_	5
Q9BY32	2	1	1	1	0.000131088	5.81442e-05	3.32977e-05	3.48315e-05	0.361445	0.153453	0.282331	0.111732	2	1	1	1	0.134	0.062	0.108	0.046	Inosine triphosphate pyrophosphatase OS=Homo sapiens OX=9606 GN=ITPA PE=1 SV=2	4	1_1_1_1_	5
Q9BXS1	0	0	2	2	0	0	8.53711e-05	5.95359e-05	0	0	0.106624	0.106624	0	0	3	2	0	0	0.044	0.044	Isopentenyl-diphosphate delta-isomerase 2 OS=Homo sapiens OX=9606 GN=IDI2 PE=1 SV=1	2	0_0_1_1_	5
Q9BW61	1	2	1	0	0.000124662	0.000331764	6.33308e-05	0	0.224616	0.606941	0.3122	0	1	3	1	0	0.088	0.206	0.118	0	DET1- and DDB1-associated protein 1 OS=Homo sapiens OX=9606 GN=DDA1 PE=1 SV=1	3	1_1_1_0_	5
Q9BVL2	3	2	0	0	6.3684e-05	3.76627e-05	0	0	0.16681	0.109175	0	0	3	2	0	0	0.067	0.045	0	0	Nucleoporin p58/p45 OS=Homo sapiens OX=9606 GN=NUP58 PE=1 SV=1	2	1_1_0_0_	5
Q9BVK6	1	1	1	0	0.000108218	9.59997e-05	2.74883e-05	0	0.114295	0.114295	0.114295	0	2	2	1	0	0.047	0.047	0.047	0	Transmembrane emp24 domain-containing protein 9 OS=Homo sapiens OX=9606 GN=TMED9 PE=1 SV=2	3	1_1_1_0_	5
Q9BTT6	0	0	2	1	0	0	3.69833e-05	2.57913e-05	0	0	0.0641431	0.0641431	0	0	3	2	0	0	0.027	0.027	Leucine-rich repeat-containing protein 1 OS=Homo sapiens OX=9606 GN=LRRC1 PE=1 SV=1	2	0_0_1_1_	5
Q99816	1	0	3	1	3.2604e-05	0	4.96904e-05	1.73265e-05	0.0616956	0	0.235947	0.0616956	1	0	3	1	0.026	0	0.092	0.026	Tumor susceptibility gene 101 protein OS=Homo sapiens OX=9606 GN=TSG101 PE=1 SV=2	3	1_0_1_1_	5
Q99470	0	1	2	2	0	5.34596e-05	6.12298e-05	6.40504e-05	0	0.30017	0.370882	0.370882	0	1	2	2	0	0.114	0.137	0.137	Stromal cell-derived factor 2 OS=Homo sapiens OX=9606 GN=SDF2 PE=1 SV=2	3	0_1_1_1_	5
Q96MY1	3	1	1	0	8.74924e-05	2.58715e-05	1.48159e-05	0	0.172195	0.0423174	0.0423174	0	3	1	1	0	0.069	0.018	0.018	0	Nucleolar protein 4-like OS=Homo sapiens OX=9606 GN=NOL4L PE=1 SV=2	3	1_1_1_0_	5
Q96L21	1	0	2	2	5.94185e-05	0	6.03715e-05	6.31525e-05	0.101539	0	0.253141	0.279381	1	0	2	2	0.042	0	0.098	0.107	60S ribosomal protein L10-like OS=Homo sapiens OX=9606 GN=RPL10L PE=1 SV=3	3	1_0_1_1_	5
Q96HR9	1	1	1	1	6.02633e-05	5.34596e-05	3.06149e-05	6.40504e-05	0.114295	0.114295	0.114295	0.114295	1	1	1	2	0.047	0.047	0.047	0.047	Receptor expression-enhancing protein 6 OS=Homo sapiens OX=9606 GN=REEP6 PE=1 SV=2	4	1_1_1_1_	5
Q96DU9	0	1	1	1	0	2.95287e-05	3.38207e-05	3.53786e-05	0	0.0568175	0.0568175	0.0568175	0	1	2	2	0	0.024	0.024	0.024	Polyadenylate-binding protein 5 OS=Homo sapiens OX=9606 GN=PABPC5 PE=1 SV=1	3	0_1_1_1_	5
Q96BR5	0	0	2	3	0	0	5.59285e-05	8.77574e-05	0	0	0.258925	0.377209	0	0	2	3	0	0	0.1	0.139	Cytochrome c oxidase assembly factor 7 OS=Homo sapiens OX=9606 GN=COA7 PE=1 SV=2	2	0_0_1_1_	5
Q92520	1	2	1	1	5.60157e-05	9.9383e-05	2.8457e-05	2.97679e-05	0.174898	0.276439	0.129796	0.129796	1	2	1	1	0.07	0.106	0.053	0.053	Protein FAM3C OS=Homo sapiens OX=9606 GN=FAM3C PE=1 SV=1	4	1_1_1_1_	5
Q8WXC6	0	0	2	3	0	0	0.000226658	0.000355648	0	0	0.690441	1.24388	0	0	2	3	0	0	0.228	0.351	COP9 signalosome complex subunit 9 OS=Homo sapiens OX=9606 GN=COPS9 PE=1 SV=3	2	0_0_1_1_	5
Q8WWM7	2	3	0	0	2.36569e-05	3.1479e-05	0	0	0.0471286	0.101539	0	0	2	3	0	0	0.02	0.042	0	0	Ataxin-2-like protein OS=Homo sapiens OX=9606 GN=ATXN2L PE=1 SV=2	2	1_1_0_0_	5
Q8N7X1	0	1	1	1	0	1.05717e-05	1.21082e-05	1.2666e-05	0	0.0303861	0.0303861	0.0303861	0	1	2	2	0	0.013	0.013	0.013	RNA-binding motif protein, X-linked-like-3 OS=Homo sapiens OX=9606 GN=RBMXL3 PE=2 SV=2	3	0_1_1_1_	5
Q8N300	1	1	1	2	0.00019266	0.000170909	9.7875e-05	0.000204767	0.321296	0.321296	0.321296	1.22843	1	1	1	2	0.121	0.121	0.121	0.348	Small vasohibin-binding protein OS=Homo sapiens OX=9606 GN=SVBP PE=1 SV=1	4	1_1_1_1_	5
Q8IYB3	0	0	2	2	0	0	2.14372e-05	1.49498e-05	0	0	0.0739894	0.0739894	0	0	3	2	0	0	0.031	0.031	Serine/arginine repetitive matrix protein 1 OS=Homo sapiens OX=9606 GN=SRRM1 PE=1 SV=2	2	0_0_1_1_	5
Q86TS9	1	3	0	1	0.000103379	0.000275121	0	5.49376e-05	0.425608	0.425608	0	0.853532	1	3	0	1	0.154	0.154	0	0.268	39S ribosomal protein L52, mitochondrial OS=Homo sapiens OX=9606 GN=MRPL52 PE=1 SV=2	3	1_1_0_1_	5
Q7Z7K0	0	0	2	2	0	0	0.000182823	0.000127497	0	0	0.51008	0.51008	0	0	3	2	0	0	0.179	0.179	COX assembly mitochondrial protein homolog OS=Homo sapiens OX=9606 GN=CMC1 PE=1 SV=1	2	0_0_1_1_	5
Q7Z2W4	1	3	0	0	2.81942e-05	3.75165e-05	0	0	0.0399202	0.101539	0	0	2	3	0	0	0.017	0.042	0	0	Zinc finger CCCH-type antiviral protein 1 OS=Homo sapiens OX=9606 GN=ZC3HAV1 PE=1 SV=3	2	1_1_0_0_	5
Q6ZRY4	3	2	0	0	0.00018252	0.000107942	0	0	0.21899	0.116863	0	0	3	2	0	0	0.086	0.048	0	0	RNA-binding protein with multiple splicing 2 OS=Homo sapiens OX=9606 GN=RBPMS2 PE=1 SV=1	2	1_1_0_0_	5
Q6UXH1	2	1	1	1	7.20429e-05	3.19546e-05	1.82996e-05	1.91426e-05	0.207814	0.0889301	0.109175	0.0889301	2	1	1	1	0.082	0.037	0.045	0.037	Protein disulfide isomerase CRELD2 OS=Homo sapiens OX=9606 GN=CRELD2 PE=1 SV=1	4	1_1_1_1_	5
Q6IAA8	0	0	2	2	0	0	8.02453e-05	0.000125913	0	0	0.874995	0.874995	0	0	2	3	0	0	0.273	0.273	Ragulator complex protein LAMTOR1 OS=Homo sapiens OX=9606 GN=LAMTOR1 PE=1 SV=2	2	0_0_1_1_	5
Q6I9Y2	0	0	2	3	0	0	6.33308e-05	9.93724e-05	0	0	0.386756	0.625549	0	0	2	3	0	0	0.142	0.211	THO complex subunit 7 homolog OS=Homo sapiens OX=9606 GN=THOC7 PE=1 SV=3	2	0_0_1_1_	5
Q16864	0	0	2	2	0	0	0.000162851	0.000113568	0	0	1.12814	1.08449	0	0	3	2	0	0	0.328	0.319	V-type proton ATPase subunit F OS=Homo sapiens OX=9606 GN=ATP6V1F PE=1 SV=2	2	0_0_1_1_	5
Q16531	0	0	1	4	0	0	5.66645e-06	2.37099e-05	0	0	0.0256519	0.0789467	0	0	1	4	0	0	0.011	0.033	DNA damage-binding protein 1 OS=Homo sapiens OX=9606 GN=DDB1 PE=1 SV=1	2	0_0_1_1_	5
Q15437	0	0	2	2	0	0	2.52663e-05	1.76201e-05	0	0	0.081434	0.0690548	0	0	3	2	0	0	0.034	0.029	Protein transport protein Sec23B OS=Homo sapiens OX=9606 GN=SEC23B PE=1 SV=2	2	0_0_1_1_	5
Q15435	1	0	2	2	3.5321e-05	0	3.58875e-05	3.75407e-05	0.0592537	0	0.129796	0.172195	1	0	2	2	0.025	0	0.053	0.069	Protein phosphatase 1 regulatory subunit 7 OS=Homo sapiens OX=9606 GN=PPP1R7 PE=1 SV=1	3	1_0_1_1_	5
Q15388	1	1	1	1	0.000175387	7.77929e-05	4.455e-05	4.66022e-05	0.230269	0.230269	0.230269	0.230269	2	1	1	1	0.09	0.09	0.09	0.09	Mitochondrial import receptor subunit TOM20 homolog OS=Homo sapiens OX=9606 GN=TOMM20 PE=1 SV=1	4	1_1_1_1_	5
Q15369	0	0	1	2	0	0	0.000115353	0.000181	0	0	0.333522	0.706082	0	0	2	3	0	0	0.125	0.232	Elongin-C OS=Homo sapiens OX=9606 GN=ELOC PE=1 SV=1	2	0_0_1_1_	5
Q15257	0	0	2	3	0	0	3.6088e-05	5.66256e-05	0	0	0.16681	0.244515	0	0	2	3	0	0	0.067	0.095	Serine/threonine-protein phosphatase 2A activator OS=Homo sapiens OX=9606 GN=PTPA PE=1 SV=3	2	0_0_1_1_	5
Q15067	1	0	1	3	1.9266e-05	0	9.7875e-06	3.07151e-05	0.0495424	0	0.0495424	0.193988	1	0	1	3	0.021	0	0.021	0.077	Peroxisomal acyl-coenzyme A oxidase 1 OS=Homo sapiens OX=9606 GN=ACOX1 PE=1 SV=3	3	1_0_1_1_	5
Q14061	1	1	1	1	0.000403669	0.000179047	0.000102536	0.000107259	0.794734	0.794734	0.794734	0.794734	2	1	1	1	0.254	0.254	0.254	0.254	Cytochrome c oxidase copper chaperone OS=Homo sapiens OX=9606 GN=COX17 PE=1 SV=2	4	1_1_1_1_	5
Q13443	2	2	0	0	4.65772e-05	2.75457e-05	0	0	0.111732	0.111732	0	0	3	2	0	0	0.046	0.046	0	0	Disintegrin and metalloproteinase domain-containing protein 9 OS=Homo sapiens OX=9606 GN=ADAM9 PE=1 SV=1	2	1_1_0_0_	5
Q07955	2	1	1	1	0.000102545	4.54838e-05	2.60474e-05	2.72473e-05	0.383566	0.0964782	0.0964782	0.0964782	2	1	1	1	0.141	0.04	0.04	0.04	Serine/arginine-rich splicing factor 1 OS=Homo sapiens OX=9606 GN=SRSF1 PE=1 SV=2	4	1_1_1_1_	5
Q07654	1	1	1	2	0.000158945	0.000141	8.07468e-05	0.000168933	0.678804	0.678804	0.678804	1.30144	1	1	1	2	0.225	0.225	0.225	0.362	Trefoil factor 3 OS=Homo sapiens OX=9606 GN=TFF3 PE=1 SV=3	4	1_1_1_1_	5
Q05682	2	1	1	1	3.20695e-05	1.42244e-05	8.14596e-06	8.52121e-06	0.127197	0.0616956	0.0351422	0.0351422	2	1	1	1	0.052	0.026	0.015	0.015	Caldesmon OS=Homo sapiens OX=9606 GN=CALD1 PE=1 SV=3	4	1_1_1_1_	5
Q00325	1	1	1	0	7.02518e-05	6.23203e-05	1.78446e-05	0	0.0789467	0.0789467	0.0789467	0	2	2	1	0	0.033	0.033	0.033	0	Phosphate carrier protein, mitochondrial OS=Homo sapiens OX=9606 GN=SLC25A3 PE=1 SV=2	3	1_1_1_0_	5
P85037	0	0	1	4	0	0	8.81275e-06	3.68749e-05	0	0	0.0280163	0.135011	0	0	1	4	0	0	0.012	0.055	Forkhead box protein K1 OS=Homo sapiens OX=9606 GN=FOXK1 PE=1 SV=1	2	0_0_1_1_	5
P67870	1	1	1	1	5.91422e-05	0.00010493	3.00453e-05	3.14294e-05	0.101539	0.101539	0.124605	0.380384	1	2	1	1	0.042	0.042	0.051	0.14	Casein kinase II subunit beta OS=Homo sapiens OX=9606 GN=CSNK2B PE=1 SV=1	4	1_1_1_1_	5
P63010	0	0	1	4	0	0	6.89407e-06	2.88466e-05	0	0	0.0327615	0.124605	0	0	1	4	0	0	0.014	0.051	AP-2 complex subunit beta OS=Homo sapiens OX=9606 GN=AP2B1 PE=1 SV=1	2	0_0_1_1_	5
P62820	1	1	1	1	6.20272e-05	5.50242e-05	6.30219e-05	3.29625e-05	0.0939563	0.196741	0.0939563	0.0939563	1	1	2	1	0.039	0.078	0.039	0.039	Ras-related protein Rab-1A OS=Homo sapiens OX=9606 GN=RAB1A PE=1 SV=3	4	1_1_1_1_	5
P62140	0	0	1	4	0	0	1.97546e-05	8.26584e-05	0	0	0.127197	0.383566	0	0	1	4	0	0	0.052	0.141	Serine/threonine-protein phosphatase PP1-beta catalytic subunit OS=Homo sapiens OX=9606 GN=PPP1CB PE=1 SV=3	2	0_0_1_1_	5
P57723	1	0	1	1	6.31045e-05	0	3.20583e-05	1.67675e-05	0.0471286	0	0.0471286	0.0471286	2	0	2	1	0.02	0	0.02	0.02	Poly(rC)-binding protein 4 OS=Homo sapiens OX=9606 GN=PCBP4 PE=2 SV=1	3	1_0_1_1_	5
P56211	1	1	1	1	0.000113532	0.000201428	5.76763e-05	6.03332e-05	0.253141	0.253141	0.253141	0.253141	1	2	1	1	0.098	0.098	0.098	0.098	cAMP-regulated phosphoprotein 19 OS=Homo sapiens OX=9606 GN=ARPP19 PE=1 SV=2	4	1_1_1_1_	5
P53621	0	0	2	2	0	0	1.05551e-05	1.65621e-05	0	0	0.0690548	0.0399202	0	0	2	3	0	0	0.029	0.017	Coatomer subunit alpha OS=Homo sapiens OX=9606 GN=COPA PE=1 SV=2	2	0_0_1_1_	5
P51948	0	1	2	1	0	3.65048e-05	4.18107e-05	4.37367e-05	0	0.101539	0.297179	0.1508	0	1	2	2	0	0.042	0.113	0.061	CDK-activating kinase assembly factor MAT1 OS=Homo sapiens OX=9606 GN=MNAT1 PE=1 SV=1	3	0_1_1_1_	5
P50570	0	1	3	1	0	1.29655e-05	2.2275e-05	7.76704e-06	0	0.0568175	0.0864257	0.0256519	0	1	3	1	0	0.024	0.036	0.011	Dynamin-2 OS=Homo sapiens OX=9606 GN=DNM2 PE=1 SV=2	3	0_1_1_1_	5
P50120	0	0	1	2	0	0	9.64141e-05	0.000151283	0	0	0.188502	0.386756	0	0	2	3	0	0	0.075	0.142	Retinol-binding protein 2 OS=Homo sapiens OX=9606 GN=RBP2 PE=1 SV=3	2	0_0_1_1_	5
P49903	1	1	1	2	3.24377e-05	2.87754e-05	1.64789e-05	3.44761e-05	0.1324	0.1324	0.0739894	0.172195	1	1	1	2	0.054	0.054	0.031	0.069	Selenide, water dikinase 1 OS=Homo sapiens OX=9606 GN=SEPHS1 PE=1 SV=2	4	1_1_1_1_	5
P49720	0	0	2	3	0	0	6.30219e-05	9.88876e-05	0	0	0.339677	0.448772	0	0	2	3	0	0	0.127	0.161	Proteasome subunit beta type-3 OS=Homo sapiens OX=9606 GN=PSMB3 PE=1 SV=2	2	0_0_1_1_	5
P49418	0	0	1	2	0	0	1.85892e-05	2.91683e-05	0	0	0.0303861	0.0303861	0	0	2	3	0	0	0.013	0.013	Amphiphysin OS=Homo sapiens OX=9606 GN=AMPH PE=1 SV=1	2	0_0_1_1_	5
P49407	0	0	4	1	0	0	6.18158e-05	1.61658e-05	0	0	0.399587	0.14025	0	0	4	1	0	0	0.146	0.057	Beta-arrestin-1 OS=Homo sapiens OX=9606 GN=ARRB1 PE=1 SV=2	2	0_0_1_1_	5
P43686	0	0	4	1	0	0	6.18158e-05	1.61658e-05	0	0	0.324342	0.0616956	0	0	4	1	0	0	0.122	0.026	26S proteasome regulatory subunit 6B OS=Homo sapiens OX=9606 GN=PSMC4 PE=1 SV=2	2	0_0_1_1_	5
P43490	0	1	3	1	0	2.29735e-05	3.94689e-05	1.37624e-05	0	0.145513	0.318257	0.145513	0	1	3	1	0	0.059	0.12	0.059	Nicotinamide phosphoribosyltransferase OS=Homo sapiens OX=9606 GN=NAMPT PE=1 SV=1	3	0_1_1_1_	5
P41227	2	1	1	1	0.000108218	4.79999e-05	2.74883e-05	2.87546e-05	0.193988	0.0715193	0.0914403	0.205036	2	1	1	1	0.077	0.03	0.038	0.081	N-alpha-acetyltransferase 10 OS=Homo sapiens OX=9606 GN=NAA10 PE=1 SV=1	4	1_1_1_1_	5
P26440	0	0	2	3	0	0	3.03275e-05	4.75868e-05	0	0	0.0914403	0.164126	0	0	2	3	0	0	0.038	0.066	Isovaleryl-CoA dehydrogenase, mitochondrial OS=Homo sapiens OX=9606 GN=IVD PE=1 SV=2	2	0_0_1_1_	5
P23434	2	1	2	0	0.000147001	6.52021e-05	7.46792e-05	0	0.489361	0.142878	0.489361	0	2	1	2	0	0.173	0.058	0.173	0	Glycine cleavage system H protein, mitochondrial OS=Homo sapiens OX=9606 GN=GCSH PE=1 SV=2	3	1_1_1_0_	5
P22570	0	1	3	1	0	2.29735e-05	3.94689e-05	1.37624e-05	0	0.0471286	0.318257	0.0690548	0	1	3	1	0	0.02	0.12	0.029	NADPHadrenodoxin oxidoreductase, mitochondrial OS=Homo sapiens OX=9606 GN=FDXR PE=1 SV=3	3	0_1_1_1_	5
P20933	0	0	3	2	0	0	5.60094e-05	3.90597e-05	0	0	0.230269	0.142878	0	0	3	2	0	0	0.09	0.058	N(4)-(beta-N-acetylglucosaminyl)-L-asparaginase OS=Homo sapiens OX=9606 GN=AGA PE=1 SV=2	2	0_0_1_1_	5
P17844	0	1	3	1	0	1.83713e-05	3.15623e-05	1.10054e-05	0	0.0303861	0.1324	0.0495424	0	1	3	1	0	0.013	0.054	0.021	Probable ATP-dependent RNA helicase DDX5 OS=Homo sapiens OX=9606 GN=DDX5 PE=1 SV=1	3	0_1_1_1_	5
P16520	0	0	2	1	0	0	5.69978e-05	3.97489e-05	0	0	0.122018	0.0690548	0	0	3	2	0	0	0.05	0.029	Guanine nucleotide-binding protein G(I)/G(S)/G(T) subunit beta-3 OS=Homo sapiens OX=9606 GN=GNB3 PE=1 SV=1	2	0_0_1_1_	5
P16083	0	0	2	2	0	0	5.59285e-05	8.77574e-05	0	0	0.2218	0.2218	0	0	2	3	0	0	0.087	0.087	Ribosyldihydronicotinamide dehydrogenase [quinone] OS=Homo sapiens OX=9606 GN=NQO2 PE=1 SV=5	2	0_0_1_1_	5
P10253	0	0	2	3	0	0	1.35709e-05	2.12941e-05	0	0	0.0641431	0.0715193	0	0	2	3	0	0	0.027	0.03	Lysosomal alpha-glucosidase OS=Homo sapiens OX=9606 GN=GAA PE=1 SV=4	2	0_0_1_1_	5
P09668	0	0	2	2	0	0	3.85657e-05	6.05133e-05	0	0	0.230269	0.230269	0	0	2	3	0	0	0.09	0.09	Pro-cathepsin H OS=Homo sapiens OX=9606 GN=CTSH PE=1 SV=4	2	0_0_1_1_	5
P09467	0	0	3	2	0	0	5.7335e-05	3.99841e-05	0	0	0.377209	0.227439	0	0	3	2	0	0	0.139	0.089	Fructose-1,6-bisphosphatase 1 OS=Homo sapiens OX=9606 GN=FBP1 PE=1 SV=5	2	0_0_1_1_	5
P09417	0	0	3	2	0	0	7.94231e-05	5.53879e-05	0	0	0.458814	0.253141	0	0	3	2	0	0	0.164	0.098	Dihydropteridine reductase OS=Homo sapiens OX=9606 GN=QDPR PE=1 SV=2	2	0_0_1_1_	5
P08574	0	1	2	2	0	3.47076e-05	3.97523e-05	4.15835e-05	0	0.0889301	0.142878	0.21899	0	1	2	2	0	0.037	0.058	0.086	Cytochrome c1, heme protein, mitochondrial OS=Homo sapiens OX=9606 GN=CYC1 PE=1 SV=3	3	0_1_1_1_	5
P08236	0	0	2	2	0	0	1.98456e-05	3.11397e-05	0	0	0.081434	0.081434	0	0	2	3	0	0	0.034	0.034	Beta-glucuronidase OS=Homo sapiens OX=9606 GN=GUSB PE=1 SV=2	2	0_0_1_1_	5
P04626	0	0	2	2	0	0	1.02944e-05	1.6153e-05	0	0	0.0543869	0.0519619	0	0	2	3	0	0	0.023	0.022	Receptor tyrosine-protein kinase erbB-2 OS=Homo sapiens OX=9606 GN=ERBB2 PE=1 SV=1	2	0_0_1_1_	5
P02788	1	1	0	0	3.58185e-05	4.76619e-05	0	0	0.0303861	0.0303861	0	0	2	3	0	0	0.013	0.013	0	0	Lactotransferrin OS=Homo sapiens OX=9606 GN=LTF PE=1 SV=6	2	1_1_0_0_	5
O95747	0	1	1	1	0	2.14041e-05	2.45152e-05	2.56445e-05	0	0.0351422	0.0351422	0.0351422	0	1	2	2	0	0.015	0.015	0.015	Serine/threonine-protein kinase OSR1 OS=Homo sapiens OX=9606 GN=OXSR1 PE=1 SV=1	3	0_1_1_1_	5
O95167	0	0	2	2	0	0	0.000230705	0.000160889	0	0	2.16228	2.16228	0	0	3	2	0	0	0.5	0.5	NADH dehydrogenase [ubiquinone] 1 alpha subcomplex subunit 3 OS=Homo sapiens OX=9606 GN=NDUFA3 PE=1 SV=1	2	0_0_1_1_	5
O94818	3	1	1	0	5.97911e-05	1.76802e-05	1.0125e-05	0	0.114295	0.0303861	0.0303861	0	3	1	1	0	0.047	0.013	0.013	0	Nucleolar protein 4 OS=Homo sapiens OX=9606 GN=NOL4 PE=1 SV=2	3	1_1_1_0_	5
O76003	0	0	2	3	0	0	3.85657e-05	6.05133e-05	0	0	0.25603	0.573983	0	0	2	3	0	0	0.099	0.197	Glutaredoxin-3 OS=Homo sapiens OX=9606 GN=GLRX3 PE=1 SV=2	2	0_0_1_1_	5
O75914	1	1	2	1	2.2747e-05	2.01788e-05	2.31118e-05	1.20882e-05	0.0375284	0.0375284	0.114295	0.0715193	1	1	2	1	0.016	0.016	0.047	0.03	Serine/threonine-protein kinase PAK 3 OS=Homo sapiens OX=9606 GN=PAK3 PE=1 SV=2	4	1_1_1_1_	5
O75340	2	1	1	1	0.000133147	5.90574e-05	3.38207e-05	3.53786e-05	0.288249	0.142878	0.142878	0.142878	2	1	1	1	0.11	0.058	0.058	0.058	Programmed cell death protein 6 OS=Homo sapiens OX=9606 GN=PDCD6 PE=1 SV=1	4	1_1_1_1_	5
O60234	1	1	1	1	8.95462e-05	0.000158873	4.54912e-05	4.75868e-05	0.156112	0.156112	0.548817	0.548817	1	2	1	1	0.063	0.063	0.19	0.19	Glia maturation factor gamma OS=Homo sapiens OX=9606 GN=GMFG PE=1 SV=1	4	1_1_1_1_	5
O43716	2	2	0	1	0.000186994	0.000165882	0	4.96862e-05	0.663413	0.663413	0	0.380384	2	2	0	1	0.221	0.221	0	0.14	Glutamyl-tRNA(Gln) amidotransferase subunit C, mitochondrial OS=Homo sapiens OX=9606 GN=GATC PE=1 SV=1	3	1_1_0_1_	5
O43704	0	0	1	4	0	0	2.18235e-05	9.13151e-05	0	0	0.0889301	0.559552	0	0	1	4	0	0	0.037	0.193	Sulfotransferase 1B1 OS=Homo sapiens OX=9606 GN=SULT1B1 PE=1 SV=2	2	0_0_1_1_	5
O43447	0	0	2	2	0	0	7.29915e-05	0.000114531	0	0	0.348963	0.348963	0	0	2	3	0	0	0.13	0.13	Peptidyl-prolyl cis-trans isomerase H OS=Homo sapiens OX=9606 GN=PPIH PE=1 SV=1	2	0_0_1_1_	5
O43423	1	1	0	1	0.00010868	9.641e-05	0	2.88774e-05	0.114295	0.114295	0	0.114295	2	2	0	1	0.047	0.047	0	0.047	Acidic leucine-rich nuclear phosphoprotein 32 family member C OS=Homo sapiens OX=9606 GN=ANP32C PE=2 SV=1	3	1_1_0_1_	5
O43396	0	0	1	2	0	0	4.47041e-05	7.01452e-05	0	0	0.191242	0.30017	0	0	2	3	0	0	0.076	0.114	Thioredoxin-like protein 1 OS=Homo sapiens OX=9606 GN=TXNL1 PE=1 SV=3	2	0_0_1_1_	5
O15446	0	1	2	2	0	2.21176e-05	2.53323e-05	2.64993e-05	0	0.0519619	0.14025	0.14025	0	1	2	2	0	0.022	0.057	0.057	DNA-directed RNA polymerase I subunit RPA34 OS=Homo sapiens OX=9606 GN=POLR1G PE=1 SV=1	3	0_1_1_1_	5
O15143	0	0	2	3	0	0	3.47298e-05	5.44945e-05	0	0	0.161449	0.321296	0	0	2	3	0	0	0.065	0.121	Actin-related protein 2/3 complex subunit 1B OS=Homo sapiens OX=9606 GN=ARPC1B PE=1 SV=3	2	0_0_1_1_	5
O00762	2	2	0	0	0.000142073	0.00018905	0	0	0.472312	0.472312	0	0	2	3	0	0	0.168	0.168	0	0	Ubiquitin-conjugating enzyme E2 C OS=Homo sapiens OX=9606 GN=UBE2C PE=1 SV=1	2	1_1_0_0_	5
C9JLW8	2	1	1	1	0.000262177	0.000116288	6.65953e-05	6.96631e-05	0.896706	0.238797	0.297179	0.297179	2	1	1	1	0.278	0.093	0.113	0.113	Mapk-regulated corepressor-interacting protein 1 OS=Homo sapiens OX=9606 GN=MCRIP1 PE=1 SV=1	4	1_1_1_1_	5
A9Z1Z3	1	1	1	1	7.08783e-06	6.28761e-06	3.60075e-06	7.53325e-06	0.00925291	0.00925291	0.00925291	0.00925291	1	1	1	2	0.004	0.004	0.004	0.004	Fer-1-like protein 4 OS=Homo sapiens OX=9606 GN=FER1L4 PE=2 SV=1	4	1_1_1_1_	5
A0A024RBG1	1	1	1	1	7.02518e-05	0.000124641	3.56892e-05	3.73333e-05	0.193988	0.193988	0.0939563	0.210598	1	2	1	1	0.077	0.077	0.039	0.083	Diphosphoinositol polyphosphate phosphohydrolase NUDT4B OS=Homo sapiens OX=9606 GN=NUDT4B PE=3 SV=1	4	1_1_1_1_	5
Reverse_IEC_08877	0	1	1	1	0	0.000109514	0.000125432	6.56051e-05	0	0.250259	0.250259	0.250259	0	1	2	1	0	0.097	0.097	0.097	no description	3	0_1_1_1_	4
Reverse_sp|Q9Y6D6|BIG1_HUMAN	1	1	0	0	1.3754e-05	1.22012e-05	0	0	0.00925291	0.00925291	0	0	2	2	0	0	0.004	0.004	0	0	Brefeldin A-inhibited guanine nucleotide-exchange protein 1 OS=Homo sapiens OX=9606 GN=ARFGEF1 PE=1 SV=2	2	1_1_0_0_	4
Reverse_sp|Q9H7B2|RPF2_HUMAN	1	1	0	0	8.31083e-05	7.37253e-05	0	0	0.0789467	0.0789467	0	0	2	2	0	0	0.033	0.033	0	0	Ribosome production factor 2 homolog OS=Homo sapiens OX=9606 GN=RPF2 PE=1 SV=2	2	1_1_0_0_	4
Reverse_sp|Q8WWH5|TRUB1_HUMAN	1	1	1	1	3.64343e-05	3.23208e-05	1.85093e-05	1.9362e-05	0.0764652	0.0764652	0.0764652	0.0764652	1	1	1	1	0.032	0.032	0.032	0.032	Probable tRNA pseudouridine synthase 1 OS=Homo sapiens OX=9606 GN=TRUB1 PE=1 SV=1	4	1_1_1_1_	4
Reverse_sp|Q8NF91|SYNE1_HUMAN	0	0	1	2	0	0	1.46863e-06	1.53628e-06	0	0	0.00230527	0.00461578	0	0	2	2	0	0	0.001	0.002	Nesprin-1 OS=Homo sapiens OX=9606 GN=SYNE1 PE=1 SV=4	2	0_0_1_1_	4
Reverse_sp|Q8IVL1|NAV2_HUMAN	1	1	0	0	1.02215e-05	9.0675e-06	0	0	0.0162487	0.0162487	0	0	2	2	0	0	0.007	0.007	0	0	Neuron navigator 2 OS=Homo sapiens OX=9606 GN=NAV2 PE=1 SV=3	2	1_1_0_0_	4
Reverse_sp|Q86WB0|NIPA_HUMAN	0	1	1	0	0	6.74102e-05	1.2868e-05	0	0	0.0665962	0.0665962	0	0	3	1	0	0	0.028	0.028	0	Nuclear-interacting partner of ALK OS=Homo sapiens OX=9606 GN=ZC3HC1 PE=1 SV=1	2	0_1_1_0_	4
Reverse_sp|Q13459|MYO9B_HUMAN	0	0	2	1	0	0	5.98957e-06	6.26548e-06	0	0	0.0185914	0.0115795	0	0	2	2	0	0	0.008	0.005	Unconventional myosin-IXb OS=Homo sapiens OX=9606 GN=MYO9B PE=1 SV=3	2	0_0_1_1_	4
Reverse_sp|O75717|WDHD1_HUMAN	0	0	1	1	0	0	1.14433e-05	1.19705e-05	0	0	0.023293	0.023293	0	0	2	2	0	0	0.01	0.01	WD repeat and HMG-box DNA-binding protein 1 OS=Homo sapiens OX=9606 GN=WDHD1 PE=1 SV=1	2	0_0_1_1_	4
Reverse_sp|O60353|FZD6_HUMAN	1	1	0	1	1.80107e-05	3.19546e-05	0	9.57128e-06	0.0495424	0.0495424	0	0.0495424	1	2	0	1	0.021	0.021	0	0.021	Frizzled-6 OS=Homo sapiens OX=9606 GN=FZD6 PE=1 SV=2	3	1_1_0_1_	4
Reverse_sp|A4D1E9|GTPBA_HUMAN	0	1	2	1	0	2.91472e-05	3.33837e-05	1.74608e-05	0	0.0739894	0.0739894	0.0739894	0	1	2	1	0	0.031	0.031	0.031	GTP-binding protein 10 OS=Homo sapiens OX=9606 GN=GTPBP10 PE=1 SV=1	3	0_1_1_1_	4
Q9Y624	1	1	0	1	4.2527e-05	3.77257e-05	0	4.51995e-05	0.0964782	0.0964782	0	0.0964782	1	1	0	2	0.04	0.04	0	0.04	Junctional adhesion molecule A OS=Homo sapiens OX=9606 GN=F11R PE=1 SV=1	3	1_1_0_1_	4
Q9UHR4	0	0	2	2	0	0	2.52828e-05	2.64474e-05	0	0	0.0939563	0.124605	0	0	2	2	0	0	0.039	0.051	Brain-specific angiogenesis inhibitor 1-associated protein 2-like protein 1 OS=Homo sapiens OX=9606 GN=BAIAP2L1 PE=1 SV=2	2	0_0_1_1_	4
Q9UHG3	0	0	2	2	0	0	2.55832e-05	2.67617e-05	0	0	0.0964782	0.0914403	0	0	2	2	0	0	0.04	0.038	Prenylcysteine oxidase 1 OS=Homo sapiens OX=9606 GN=PCYOX1 PE=1 SV=3	2	0_0_1_1_	4
Q9UFW8	0	0	2	2	0	0	7.73622e-05	8.0926e-05	0	0	0.30017	0.318257	0	0	2	2	0	0	0.114	0.12	CGG triplet repeat-binding protein 1 OS=Homo sapiens OX=9606 GN=CGGBP1 PE=1 SV=2	2	0_0_1_1_	4
Q9UDW1	1	0	1	2	0.000201834	0	0.000102536	0.000214518	0.862087	0	0.291219	1.40436	1	0	1	2	0.27	0	0.111	0.381	Cytochrome b-c1 complex subunit 9 OS=Homo sapiens OX=9606 GN=UQCR10 PE=1 SV=3	3	1_0_1_1_	4
Q9UBW8	1	1	1	1	4.62384e-05	4.10181e-05	2.349e-05	2.45721e-05	0.106624	0.0789467	0.0864257	0.0864257	1	1	1	1	0.044	0.033	0.036	0.036	COP9 signalosome complex subunit 7a OS=Homo sapiens OX=9606 GN=COPS7A PE=1 SV=1	4	1_1_1_1_	4
Q9UBT2	0	0	1	2	0	0	2.01867e-05	2.11166e-05	0	0	0.0375284	0.0914403	0	0	2	2	0	0	0.016	0.038	SUMO-activating enzyme subunit 2 OS=Homo sapiens OX=9606 GN=UBA2 PE=1 SV=2	2	0_0_1_1_	4
Q9P289	0	0	2	1	0	0	4.65847e-05	1.62436e-05	0	0	0.142878	0.0864257	0	0	3	1	0	0	0.058	0.036	Serine/threonine-protein kinase 26 OS=Homo sapiens OX=9606 GN=STK26 PE=1 SV=2	2	0_0_1_1_	4
Q9P0U1	1	0	1	1	0.000231192	0	0.00011745	0.000245721	1.03704	0	1.12324	1.12324	1	0	1	2	0.309	0	0.327	0.327	Mitochondrial import receptor subunit TOM7 homolog OS=Homo sapiens OX=9606 GN=TOMM7 PE=1 SV=1	3	1_0_1_1_	4
Q9P0J0	1	2	1	0	8.83025e-05	0.000156666	4.48594e-05	0	0.153453	0.422329	0.230269	0	1	2	1	0	0.062	0.153	0.09	0	NADH dehydrogenase [ubiquinone] 1 alpha subcomplex subunit 13 OS=Homo sapiens OX=9606 GN=NDUFA13 PE=1 SV=3	3	1_1_1_0_	4
Q9NYJ1	0	1	1	1	0	0.000129655	0.0001485	7.76704e-05	0	0.303167	0.566751	0.566751	0	1	2	1	0	0.115	0.195	0.195	Cytochrome c oxidase assembly factor 4 homolog, mitochondrial OS=Homo sapiens OX=9606 GN=COA4 PE=1 SV=2	3	0_1_1_1_	4
Q9NWU2	0	0	2	2	0	0	5.66645e-05	5.92747e-05	0	0	0.355189	0.592209	0	0	2	2	0	0	0.132	0.202	Glucose-induced degradation protein 8 homolog OS=Homo sapiens OX=9606 GN=GID8 PE=1 SV=1	2	0_0_1_1_	4
Q9NV56	1	1	2	0	6.23312e-05	5.5294e-05	6.33308e-05	0	0.158777	0.158777	0.282331	0	1	1	2	0	0.064	0.064	0.108	0	MRG/MORF4L-binding protein OS=Homo sapiens OX=9606 GN=MRGBP PE=1 SV=1	3	1_1_1_0_	4
Q9NU23	2	1	0	1	0.00028899	0.000128181	0	7.67877e-05	0.264736	0.233105	0	0.264736	2	1	0	1	0.102	0.091	0	0.102	LYR motif-containing protein 2 OS=Homo sapiens OX=9606 GN=LYRM2 PE=1 SV=1	3	1_1_0_1_	4
Q9NRY2	0	2	0	2	0	0.000216923	0	0.000129948	0	0.857804	0	0.819701	0	2	0	2	0	0.269	0	0.26	SOSS complex subunit C OS=Homo sapiens OX=9606 GN=INIP PE=1 SV=1	2	0_1_0_1_	4
Q9NRS6	0	0	2	2	0	0	3.77763e-05	3.95165e-05	0	0	0.224616	0.224616	0	0	2	2	0	0	0.088	0.088	Sorting nexin-15 OS=Homo sapiens OX=9606 GN=SNX15 PE=1 SV=1	2	0_0_1_1_	4
Q9NRP2	1	1	1	1	0.000160957	0.000142784	8.1769e-05	8.55357e-05	0.339677	0.339677	0.339677	0.339677	1	1	1	1	0.127	0.127	0.127	0.127	COX assembly mitochondrial protein 2 homolog OS=Homo sapiens OX=9606 GN=CMC2 PE=1 SV=1	4	1_1_1_1_	4
Q9NRG0	1	1	0	0	0.000194131	0.000172213	0	0	0.1508	0.1508	0	0	2	2	0	0	0.061	0.061	0	0	Chromatin accessibility complex protein 1 OS=Homo sapiens OX=9606 GN=CHRAC1 PE=1 SV=1	2	1_1_0_0_	4
Q9NRF9	1	1	0	1	8.65005e-05	0.000153469	0	4.59682e-05	0.188502	0.188502	0	0.188502	1	2	0	1	0.075	0.075	0	0.075	DNA polymerase epsilon subunit 3 OS=Homo sapiens OX=9606 GN=POLE3 PE=1 SV=1	3	1_1_0_1_	4
Q9NQW7	0	0	3	1	0	0	3.11063e-05	1.08464e-05	0	0	0.172195	0.0423174	0	0	3	1	0	0	0.069	0.018	Xaa-Pro aminopeptidase 1 OS=Homo sapiens OX=9606 GN=XPNPEP1 PE=1 SV=3	2	0_0_1_1_	4
Q9NQ88	2	2	0	0	9.41894e-05	8.35553e-05	0	0	0.16681	0.270574	0	0	2	2	0	0	0.067	0.104	0	0	Fructose-2,6-bisphosphatase TIGAR OS=Homo sapiens OX=9606 GN=TIGAR PE=1 SV=1	2	1_1_0_0_	4
Q9NPD8	2	2	0	0	0.000129092	0.000114517	0	0	0.386756	0.386756	0	0	2	2	0	0	0.142	0.142	0	0	Ubiquitin-conjugating enzyme E2 T OS=Homo sapiens OX=9606 GN=UBE2T PE=1 SV=1	2	1_1_0_0_	4
Q9HCU8	1	1	1	1	0.000118837	0.00010542	6.03715e-05	6.31525e-05	0.238797	0.238797	0.238797	0.238797	1	1	1	1	0.093	0.093	0.093	0.093	DNA polymerase delta subunit 4 OS=Homo sapiens OX=9606 GN=POLD4 PE=1 SV=1	4	1_1_1_1_	4
Q9H7Z7	1	1	1	1	3.37283e-05	2.99203e-05	1.71346e-05	1.79239e-05	0.0641431	0.109175	0.0641431	0.1508	1	1	1	1	0.027	0.045	0.027	0.061	Prostaglandin E synthase 2 OS=Homo sapiens OX=9606 GN=PTGES2 PE=1 SV=1	4	1_1_1_1_	4
Q9H479	1	0	2	1	4.11507e-05	0	4.18107e-05	2.18684e-05	0.109175	0	0.233105	0.109175	1	0	2	1	0.045	0	0.091	0.045	Fructosamine-3-kinase OS=Homo sapiens OX=9606 GN=FN3K PE=1 SV=1	3	1_0_1_1_	4
Q9H3Q1	0	0	2	2	0	0	3.62907e-05	3.79625e-05	0	0	0.238797	0.238797	0	0	2	2	0	0	0.093	0.093	Cdc42 effector protein 4 OS=Homo sapiens OX=9606 GN=CDC42EP4 PE=1 SV=1	2	0_0_1_1_	4
Q9H1A7	0	0	1	1	0	0	0.000112343	0.000117519	0	0	0.348963	0.348963	0	0	2	2	0	0	0.13	0.13	DNA-directed RNA polymerase II subunit RPB11-b2 OS=Homo sapiens OX=9606 GN=POLR2J3 PE=1 SV=1	2	0_0_1_1_	4
Q9GZM3	0	0	1	1	0	0	0.000112343	0.000117519	0	0	0.348963	0.348963	0	0	2	2	0	0	0.13	0.13	DNA-directed RNA polymerase II subunit RPB11-b1 OS=Homo sapiens OX=9606 GN=POLR2J2 PE=1 SV=2	2	0_0_1_1_	4
Q9BY44	2	0	0	2	4.3472e-05	0	0	2.3102e-05	0.142878	0	0	0.142878	2	0	0	2	0.058	0	0	0.058	Eukaryotic translation initiation factor 2A OS=Homo sapiens OX=9606 GN=EIF2A PE=1 SV=3	2	1_0_0_1_	4
Q9BWM7	2	0	1	1	7.92247e-05	0	2.01238e-05	2.10508e-05	0.145513	0	0.106624	0.145513	2	0	1	1	0.059	0	0.044	0.059	Sideroflexin-3 OS=Homo sapiens OX=9606 GN=SFXN3 PE=1 SV=3	3	1_0_1_1_	4
Q9BVC6	1	1	0	0	0.000104655	9.28393e-05	0	0	0.119438	0.119438	0	0	2	2	0	0	0.049	0.049	0	0	Transmembrane protein 109 OS=Homo sapiens OX=9606 GN=TMEM109 PE=1 SV=1	2	1_1_0_0_	4
Q9BV57	1	2	0	1	7.10367e-05	0.000126033	0	3.77504e-05	0.196741	0.489361	0	0.309182	1	2	0	1	0.078	0.173	0	0.117	1,2-dihydroxy-3-keto-5-methylthiopentene dioxygenase OS=Homo sapiens OX=9606 GN=ADI1 PE=1 SV=1	3	1_1_0_1_	4
Q9BUR5	1	1	0	0	0.00012844	0.000113939	0	0	0.137627	0.137627	0	0	2	2	0	0	0.056	0.056	0	0	MICOS complex subunit MIC26 OS=Homo sapiens OX=9606 GN=APOO PE=1 SV=1	2	1_1_0_0_	4
Q9BTE7	1	1	0	0	0.000107304	9.51896e-05	0	0	0.180321	0.180321	0	0	2	2	0	0	0.072	0.072	0	0	DCN1-like protein 5 OS=Homo sapiens OX=9606 GN=DCUN1D5 PE=1 SV=1	2	1_1_0_0_	4
Q9BT78	1	1	0	1	3.13191e-05	5.55664e-05	0	1.66436e-05	0.0715193	0.0715193	0	0.0715193	1	2	0	1	0.03	0.03	0	0.03	COP9 signalosome complex subunit 4 OS=Homo sapiens OX=9606 GN=COPS4 PE=1 SV=1	3	1_1_0_1_	4
Q9BRF8	1	1	1	1	4.04954e-05	3.59235e-05	2.05724e-05	2.15201e-05	0.0839269	0.0839269	0.0690548	0.0690548	1	1	1	1	0.035	0.035	0.029	0.029	Serine/threonine-protein phosphatase CPPED1 OS=Homo sapiens OX=9606 GN=CPPED1 PE=1 SV=3	4	1_1_1_1_	4
Q9BRA0	1	1	1	1	0.000101725	9.02398e-05	5.1678e-05	5.40586e-05	0.180321	0.180321	0.940886	0.940886	1	1	1	1	0.072	0.072	0.288	0.288	N-alpha-acetyltransferase 38, NatC auxiliary subunit OS=Homo sapiens OX=9606 GN=NAA38 PE=1 SV=1	4	1_1_1_1_	4
Q99426	1	0	1	1	5.2113e-05	0	2.64744e-05	5.53879e-05	0.109175	0	0.109175	0.109175	1	0	1	2	0.045	0	0.045	0.045	Tubulin-folding cofactor B OS=Homo sapiens OX=9606 GN=TBCB PE=1 SV=2	3	1_0_1_1_	4
Q96RF0	1	1	1	1	2.02477e-05	1.79617e-05	1.02862e-05	1.07601e-05	0.0641431	0.0641431	0.0641431	0.0641431	1	1	1	1	0.027	0.027	0.027	0.027	Sorting nexin-18 OS=Homo sapiens OX=9606 GN=SNX18 PE=1 SV=2	4	1_1_1_1_	4
Q96QK1	0	0	1	3	0	0	8.11526e-06	2.54673e-05	0	0	0.0447202	0.129796	0	0	1	3	0	0	0.019	0.053	Vacuolar protein sorting-associated protein 35 OS=Homo sapiens OX=9606 GN=VPS35 PE=1 SV=2	2	0_0_1_1_	4
Q96MW1	1	3	0	0	5.67659e-05	0.000151071	0	0	0.119438	0.34586	0	0	1	3	0	0	0.049	0.129	0	0	Coiled-coil domain-containing protein 43 OS=Homo sapiens OX=9606 GN=CCDC43 PE=1 SV=2	2	1_1_0_0_	4
Q96KP4	0	0	2	2	0	0	2.71989e-05	2.84519e-05	0	0	0.0914403	0.145513	0	0	2	2	0	0	0.038	0.059	Cytosolic non-specific dipeptidase OS=Homo sapiens OX=9606 GN=CNDP2 PE=1 SV=2	2	0_0_1_1_	4
Q96JG8	0	0	1	1	0	0	1.74352e-05	1.82384e-05	0	0	0.0447202	0.0447202	0	0	2	2	0	0	0.019	0.019	Melanoma-associated antigen D4 OS=Homo sapiens OX=9606 GN=MAGED4B PE=1 SV=3	2	0_0_1_1_	4
Q96I36	1	1	1	1	0.00022308	0.000197894	0.000113329	0.000118549	0.380384	0.380384	0.380384	0.380384	1	1	1	1	0.14	0.14	0.14	0.14	Cytochrome c oxidase assembly protein COX14 OS=Homo sapiens OX=9606 GN=COX14 PE=1 SV=1	4	1_1_1_1_	4
Q96H79	0	0	2	2	0	0	4.3065e-05	4.50488e-05	0	0	0.238797	0.238797	0	0	2	2	0	0	0.093	0.093	Zinc finger CCCH-type antiviral protein 1-like OS=Homo sapiens OX=9606 GN=ZC3HAV1L PE=1 SV=2	2	0_0_1_1_	4
Q96FW1	2	2	0	0	9.38418e-05	8.3247e-05	0	0	0.227439	0.227439	0	0	2	2	0	0	0.089	0.089	0	0	Ubiquitin thioesterase OTUB1 OS=Homo sapiens OX=9606 GN=OTUB1 PE=1 SV=2	2	1_1_0_0_	4
Q96EP5	0	0	2	2	0	0	3.17432e-05	3.32055e-05	0	0	0.191242	0.191242	0	0	2	2	0	0	0.076	0.076	DAZ-associated protein 1 OS=Homo sapiens OX=9606 GN=DAZAP1 PE=1 SV=1	2	0_0_1_1_	4
Q96EK6	0	1	1	2	0	6.13042e-05	3.51073e-05	7.34491e-05	0	0.177606	0.148154	0.402814	0	1	1	2	0	0.071	0.06	0.147	Glucosamine 6-phosphate N-acetyltransferase OS=Homo sapiens OX=9606 GN=GNPNAT1 PE=1 SV=1	3	0_1_1_1_	4
Q96DB5	1	0	1	2	4.04954e-05	0	2.05724e-05	4.30403e-05	0.0839269	0	0.0839269	0.191242	1	0	1	2	0.035	0	0.035	0.076	Regulator of microtubule dynamics protein 1 OS=Homo sapiens OX=9606 GN=RMDN1 PE=1 SV=1	3	1_0_1_1_	4
Q96CN7	0	0	3	1	0	0	6.5031e-05	2.26756e-05	0	0	0.374042	0.114295	0	0	3	1	0	0	0.138	0.047	Isochorismatase domain-containing protein 1 OS=Homo sapiens OX=9606 GN=ISOC1 PE=1 SV=3	2	0_0_1_1_	4
Q96C57	2	2	0	0	9.70654e-05	8.61066e-05	0	0	0.25603	0.244515	0	0	2	2	0	0	0.099	0.095	0	0	Protein CUSTOS OS=Homo sapiens OX=9606 GN=CUSTOS PE=1 SV=2	2	1_1_0_0_	4
Q96B49	1	1	1	1	0.000171832	0.000152432	8.72939e-05	9.13151e-05	0.545254	0.545254	0.545254	0.545254	1	1	1	1	0.189	0.189	0.189	0.189	Mitochondrial import receptor subunit TOM6 homolog OS=Homo sapiens OX=9606 GN=TOMM6 PE=1 SV=1	4	1_1_1_1_	4
Q96B36	1	1	0	0	9.93404e-05	8.81248e-05	0	0	0.145513	0.145513	0	0	2	2	0	0	0.059	0.059	0	0	Proline-rich AKT1 substrate 1 OS=Homo sapiens OX=9606 GN=AKT1S1 PE=1 SV=1	2	1_1_0_0_	4
Q92804	0	1	1	2	0	1.9054e-05	1.09117e-05	2.28288e-05	0	0.0351422	0.0351422	0.0939563	0	1	1	2	0	0.015	0.015	0.039	TATA-binding protein-associated factor 2N OS=Homo sapiens OX=9606 GN=TAF15 PE=1 SV=1	3	0_1_1_1_	4
Q92530	0	0	2	2	0	0	4.76734e-05	4.98695e-05	0	0	0.216186	0.205036	0	0	2	2	0	0	0.085	0.081	Proteasome inhibitor PI31 subunit OS=Homo sapiens OX=9606 GN=PSMF1 PE=1 SV=2	2	0_0_1_1_	4
Q92526	0	1	2	1	0	2.1283e-05	2.43764e-05	1.27497e-05	0	0.0447202	0.101539	0.0303861	0	1	2	1	0	0.019	0.042	0.013	T-complex protein 1 subunit zeta-2 OS=Homo sapiens OX=9606 GN=CCT6B PE=1 SV=5	3	0_1_1_1_	4
[truncated: 1,841 more rows]

## Sheet: Peptides
20180618_ASAG-C2-U1-1(search id:24363)	20180618_ASAG-C2-U1-2(search id:24362)	20180731_ASAG-C2-C-1(search id:24364)	20180731_ASAG-C2-C-2(search id:24365)	sum	Sequence	Proteins	Protein Descriptions
[truncated: 28 more rows]
