# Supplementary material for: Microprotein-encoding RNA regulation in cells treated with pro-inflammatory and pro-fibrotic stimuli
Source: BMC Genomics. 2024 Nov 5;25:1034. doi: 10.1186/s12864-024-10948-1 (PMC11536906; doi:10.1186/s12864-024-10948-1)
Supplement: Supplementary file 6 — Supplementary Material 6 [file 12864_2024_10948_MOESM6_ESM.xlsx]

## Sheet: Protein Compare
Protein	Protein ID	Entry Name	Gene	Length	Organism	Protein Description	Protein Existence	Coverage	Protein Probability	Top Peptide Probability	Total Peptides	Unique Peptides	Razor Peptides	Total Spectral Count	Unique Spectral Count	Razor Spectral Count	Total Intensity	Unique Intensity	Razor Intensity	Razor Assigned Modifications	Razor Observed Modifications	Indistinguishable Proteins
IEC_00089	IEC_00089	IEC_00089		46		IEC_00089		23.91	1	0.999	1	1	1	7	7	7	0	0	0
IEC_00117	IEC_00117	IEC_00117		21		IEC_00117		47.62	1	0.9984	2	2	2	9	9	9	0	0	0
IEC_00488	IEC_00488	IEC_00488		18		IEC_00488		61.11	1	0.9988	1	1	1	6	6	6	0	0	0
IEC_00819	IEC_00819	IEC_00819		32		IEC_00819		37.5	1	0.9989	2	2	2	11	11	11	0	0	0
IEC_00921	IEC_00921	IEC_00921		22		IEC_00921		54.55	1	0.997	3	0	3	18	0	18	0	0	0			IEC_06764, IEC_07580
IEC_00978	IEC_00978	IEC_00978		14		IEC_00978		71.43	1	0.9986	2	2	2	6	6	6	0	0	0
IEC_01242	IEC_01242	IEC_01242		20		IEC_01242		45	1	0.999	1	1	1	28	28	28	0	0	0
IEC_01535	IEC_01535	IEC_01535		33		IEC_01535		39.39	1	0.9989	3	3	3	52	52	52	0	0	0
IEC_01897	IEC_01897	IEC_01897		15		IEC_01897		73.33	1	0.999	1	0	1	2	0	2	0	0	0			IEC_04428
IEC_02244	IEC_02244	IEC_02244		17		IEC_02244		64.71	1	0.999	1	1	1	6	6	6	0	0	0
IEC_02442	IEC_02442	IEC_02442		26		IEC_02442		38.46	1	0.9974	2	2	2	22	22	22	0	0	0
IEC_02654	IEC_02654	IEC_02654		37		IEC_02654		27.03	1	0.9989	2	2	2	3	3	3	0	0	0
IEC_02680	IEC_02680	IEC_02680		26		IEC_02680		42.31	1	0.999	2	2	2	27	27	27	0	0	0
IEC_02884	IEC_02884	IEC_02884		29		IEC_02884		62.07	1	0.9988	2	2	2	7	7	7	0	0	0
IEC_03037	IEC_03037	IEC_03037		53		IEC_03037		16.98	1	0.9989	2	2	2	33	33	33	0	0	0
IEC_03075	IEC_03075	IEC_03075		49		IEC_03075		36.73	1	0.9948	3	3	3	16	16	16	0	0	0
IEC_03482	IEC_03482	IEC_03482		30		IEC_03482		46.67	1	0.9963	2	2	2	39	39	39	0	0	0
IEC_03737	IEC_03737	IEC_03737		23		IEC_03737		73.91	1	0.9954	3	2	3	21	20	21	0	0	0
IEC_04497	IEC_04497	IEC_04497		22		IEC_04497		45.45	1	0.9989	1	1	1	20	20	20	0	0	0
IEC_04584	IEC_04584	IEC_04584		35		IEC_04584		28.57	1	0.999	1	1	1	8	8	8	0	0	0
IEC_04658	IEC_04658	IEC_04658		28		IEC_04658		39.29	1	0.999	4	4	4	74	74	74	0	0	0
IEC_04873	IEC_04873	IEC_04873		47		IEC_04873		21.28	1	0.9988	3	3	3	12	12	12	0	0	0
IEC_05133	IEC_05133	IEC_05133		11		IEC_05133		100	1	0.9989	1	0	1	2	0	2	0	0	0			IEC_06880
IEC_05216	IEC_05216	IEC_05216		21		IEC_05216		52.38	1	0.9985	1	1	1	6	6	6	0	0	0
IEC_05428	IEC_05428	IEC_05428		42		IEC_05428		21.43	1	0.9988	3	0	3	14	0	14	0	0	0			IEC_10026
IEC_05917	IEC_05917	IEC_05917		102		IEC_05917		9.8	1	0.9989	2	0	2	6	0	6	0	0	0			IEC_06004, IEC_06608
IEC_06104	IEC_06104	IEC_06104		14		IEC_06104		85.71	1	0.999	2	2	2	42	42	42	0	0	0
IEC_06291	IEC_06291	IEC_06291		39		IEC_06291		46.15	1	0.9982	2	2	2	5	5	5	0	0	0
IEC_06588	IEC_06588	IEC_06588		91		IEC_06588		23.08	1	0.9983	2	1	2	16	7	16	0	0	0
IEC_06711	IEC_06711	IEC_06711		52		IEC_06711		23.08	1	0.999	1	1	1	28	28	28	0	0	0
IEC_06780	IEC_06780	IEC_06780		41		IEC_06780		43.9	1	0.9986	2	2	2	11	11	11	0	0	0
IEC_07183	IEC_07183	IEC_07183		13		IEC_07183		92.31	1	0.999	1	1	1	21	21	21	0	0	0
IEC_07890	IEC_07890	IEC_07890		34		IEC_07890		29.41	1	0.9988	2	2	2	3	3	3	0	0	0
IEC_07976	IEC_07976	IEC_07976		44		IEC_07976		22.73	1	0.9986	1	0	1	8	0	8	0	0	0			IEC_08017
IEC_08119	IEC_08119	IEC_08119		18		IEC_08119		55.56	1	0.999	1	0	1	14	0	14	0	0	0			IEC_08170
IEC_08790	IEC_08790	IEC_08790		31		IEC_08790		32.26	1	0.9987	2	2	2	7	7	7	0	0	0
IEC_09085	IEC_09085	IEC_09085		83		IEC_09085		10.84	1	0.9987	1	1	1	21	21	21	0	0	0
IEC_09702	IEC_09702	IEC_09702		35		IEC_09702		28.57	1	0.999	2	2	2	15	15	15	0	0	0
IEC_10159	IEC_10159	IEC_10159		84		IEC_10159		13.1	1	0.999	1	1	1	12	12	12	0	0	0
IEC_10797	IEC_10797	IEC_10797		63		IEC_10797		14.29	1	0.9983	2	2	2	3	3	3	0	0	0
IEC_10923	IEC_10923	IEC_10923		57		IEC_10923		17.54	1	0.9988	1	1	1	31	31	31	0	0	0
IEC_11345	IEC_11345	IEC_11345		31		IEC_11345		41.94	1	0.999	1	1	1	8	8	8	0	0	0
IEC_12988	IEC_12988	IEC_12988		20		IEC_12988		45	1	0.9984	2	2	2	11	11	11	0	0	0
IEC_13024	IEC_13024	IEC_13024		85		IEC_13024		15.29	1	0.999	1	1	1	7	7	7	0	0	0
IEC_13735	IEC_13735	IEC_13735		38		IEC_13735		50	1	0.9986	2	2	2	19	19	19	0	0	0
IEC_13984	IEC_13984	IEC_13984		29		IEC_13984		34.48	1	0.9989	1	1	1	8	8	8	0	0	0
IEC_13985	IEC_13985	IEC_13985		81		IEC_13985		22.22	1	0.9985	2	2	2	21	21	21	0	0	0
IEC_14859	IEC_14859	IEC_14859		11		IEC_14859		90.91	1	0.9974	4	3	4	79	77	79	0	0	0
IEC_14942	IEC_14942	IEC_14942		19		IEC_14942		63.16	1	0.999	3	3	3	71	71	71	0	0	0
IEC_16461	IEC_16461	IEC_16461		39		IEC_16461		51.28	1	0.999	2	1	1	22	20	20	0	0	0
IEC_16599	IEC_16599	IEC_16599		38		IEC_16599		47.37	1	0.9981	2	2	2	36	36	36	0	0	0
IEC_16779	IEC_16779	IEC_16779		35		IEC_16779		40	1	0.999	3	3	3	79	79	79	0	0	0
IEC_16812	IEC_16812	IEC_16812		71		IEC_16812		16.9	1	0.999	3	0	3	16	0	16	0	0	0			IEC_19646
IEC_17542	IEC_17542	IEC_17542		62		IEC_17542		16.13	1	0.9989	2	2	2	31	31	31	0	0	0
IEC_17591	IEC_17591	IEC_17591		16		IEC_17591		68.75	1	0.999	3	3	3	68	68	68	0	0	0
IEC_17643	IEC_17643	IEC_17643		59		IEC_17643		20.34	1	0.9989	2	2	2	26	26	26	0	0	0
IEC_17732	IEC_17732	IEC_17732		109		IEC_17732		25.69	1	0.9981	3	1	3	18	6	18	0	0	0
IEC_17894	IEC_17894	IEC_17894		38		IEC_17894		42.11	1	0.9985	2	2	2	13	13	13	0	0	0
IEC_18716	IEC_18716	IEC_18716		22		IEC_18716		50	1	0.9989	2	2	2	29	29	29	0	0	0
IEC_18815	IEC_18815	IEC_18815		77		IEC_18815		11.69	1	0.9969	2	0	2	19	0	19	0	0	0			IEC_19181
IEC_18903	IEC_18903	IEC_18903		11		IEC_18903		81.82	1	0.9989	1	1	1	29	29	29	0	0	0
IEC_19086	IEC_19086	IEC_19086		21		IEC_19086		42.86	1	0.9982	3	3	3	87	87	87	0	0	0
IEC_20013	IEC_20013	IEC_20013		20		IEC_20013		55	1	0.9989	1	1	1	26	26	26	0	0	0
IEC_20441	IEC_20441	IEC_20441		38		IEC_20441		26.32	1	0.998	2	2	2	15	15	15	0	0	0
IEC_20669	IEC_20669	IEC_20669		58		IEC_20669		15.52	1	0.9983	2	1	2	33	30	33	0	0	0
IEC_21208	IEC_21208	IEC_21208		19		IEC_21208		52.63	1	0.9989	2	2	2	5	5	5	0	0	0
IEC_21878	IEC_21878	IEC_21878		118		IEC_21878		16.1	1	0.999	3	0	3	18	0	18	0	0	0			IEC_21890, IEC_23329
IEC_22381	IEC_22381	IEC_22381		82		IEC_22381		12.2	1	0.9988	1	1	1	4	4	4	0	0	0
IEC_22847	IEC_22847	IEC_22847		132		IEC_22847		26.52	1	0.9986	4	3	3	35	19	19	0	0	0
IEC_24030	IEC_24030	IEC_24030		71		IEC_24030		23.94	1	0.998	2	2	2	10	10	10	0	0	0
sp|A0A024RBG1|NUD4B_HUMAN	A0A024RBG1	NUD4B_HUMAN	NUDT4B	181	Homo sapiens	Diphosphoinositol polyphosphate phosphohydrolase NUDT4B	3:Protein inferred from homology	37.02	1	0.999	10	0	10	41	0	41	0	0	0			sp|Q9NZJ9|NUDT4_HUMAN
sp|A0A075B6P5|KV228_HUMAN	A0A075B6P5	KV228_HUMAN	IGKV2-28	120	Homo sapiens	Immunoglobulin kappa variable 2-28	3:Protein inferred from homology	23.33	1	0.998	6	0	6	20	0	20	0	0	0			sp|P01615|KVD28_HUMAN
sp|A0A087WUV0|ZN892_HUMAN	A0A087WUV0	ZN892_HUMAN	ZNF892	522	Homo sapiens	Zinc finger protein 892	3:Protein inferred from homology	21.84	1	0.9989	10	4	4	119	4	4	0	0	0
sp|A0A0A0MRZ8|KVD11_HUMAN	A0A0A0MRZ8	KVD11_HUMAN	IGKV3D-11	115	Homo sapiens	Immunoglobulin kappa variable 3D-11	3:Protein inferred from homology	34.78	1	0.999	10	0	10	67	0	67	0	0	0			sp|P04433|KV311_HUMAN
sp|A0A0B4J1V0|HV315_HUMAN	A0A0B4J1V0	HV315_HUMAN	IGHV3-15	119	Homo sapiens	Immunoglobulin heavy variable 3-15	3:Protein inferred from homology	17.65	1	0.999	3	2	2	9	8	8	0	0	0
sp|A0A0B4J2E0|TVBL4_HUMAN	A0A0B4J2E0	TVBL4_HUMAN	TRBV12-4	115	Homo sapiens	T cell receptor beta variable 12-4	1:Experimental evidence at protein level	8.7	1	0.999	1	1	1	3	3	3	0	0	0
sp|A0A0B4J2F2|SIK1B_HUMAN	A0A0B4J2F2	SIK1B_HUMAN	SIK1B	783	Homo sapiens	Putative serine/threonine-protein kinase SIK1B	5:Protein uncertain	5.87	1	0.998	5	0	5	18	0	18	0	0	0			sp|P57059|SIK1_HUMAN
sp|A0A0C4DH25|KVD20_HUMAN	A0A0C4DH25	KVD20_HUMAN	IGKV3D-20	116	Homo sapiens	Immunoglobulin kappa variable 3D-20	3:Protein inferred from homology	43.1	1	0.999	13	1	11	39	3	31	0	0	0
sp|A0A0C4DH29|HV103_HUMAN	A0A0C4DH29	HV103_HUMAN	IGHV1-3	117	Homo sapiens	Immunoglobulin heavy variable 1-3	3:Protein inferred from homology	23.08	1	0.9973	4	1	4	9	1	9	0	0	0
sp|A0A0J9YX35|HV64D_HUMAN	A0A0J9YX35	HV64D_HUMAN	IGHV3-64D	117	Homo sapiens	Immunoglobulin heavy variable 3-64D	3:Protein inferred from homology	39.32	1	0.9983	8	1	2	18	1	5	0	0	0
sp|A0A0K0K1D8|TVB61_HUMAN	A0A0K0K1D8	TVB61_HUMAN	TRBV6-1	114	Homo sapiens	T cell receptor beta variable 6-1	3:Protein inferred from homology	15.79	1	0.9977	2	2	2	11	11	11	0	0	0
sp|A0A0U1RRE5|NBDY_HUMAN	A0A0U1RRE5	NBDY_HUMAN	NBDY	68	Homo sapiens	Negative regulator of P-body association	1:Experimental evidence at protein level	26.47	1	0.9982	2	2	2	28	28	28	0	0	0
sp|A0A3B3IS91|PLGRF_HUMAN	A0A3B3IS91	PLGRF_HUMAN	POLGARF	260	Homo sapiens	POLG alternative reading frame	1:Experimental evidence at protein level	10.38	1	0.9989	3	3	3	20	20	20	0	0	0
sp|A0AV96|RBM47_HUMAN	A0AV96	RBM47_HUMAN	RBM47	593	Homo sapiens	RNA-binding protein 47	1:Experimental evidence at protein level	14	1	0.9987	11	8	11	48	39	48	0	0	0
sp|A0AVK6|E2F8_HUMAN	A0AVK6	E2F8_HUMAN	E2F8	867	Homo sapiens	Transcription factor E2F8	1:Experimental evidence at protein level	3.92	1	0.998	4	4	4	20	20	20	0	0	0
sp|A0AVT1|UBA6_HUMAN	A0AVT1	UBA6_HUMAN	UBA6	1052	Homo sapiens	Ubiquitin-like modifier-activating enzyme 6	1:Experimental evidence at protein level	14.54	1	0.999	17	17	17	129	129	129	0	0	0
sp|A0FGR8|ESYT2_HUMAN	A0FGR8	ESYT2_HUMAN	ESYT2	921	Homo sapiens	Extended synaptotagmin-2	1:Experimental evidence at protein level	10.64	1	0.9989	11	10	10	45	42	42	0	0	0
sp|A0JNW5|BLT3B_HUMAN	A0JNW5	BLT3B_HUMAN	BLTP3B	1464	Homo sapiens	Bridge-like lipid transfer protein family member 3B	1:Experimental evidence at protein level	3.07	1	0.998	5	5	5	68	68	68	0	0	0
sp|A0MZ66|SHOT1_HUMAN	A0MZ66	SHOT1_HUMAN	SHTN1	631	Homo sapiens	Shootin-1	1:Experimental evidence at protein level	8.24	1	0.9986	6	6	6	49	49	49	0	0	0
sp|A0PJW6|TM223_HUMAN	A0PJW6	TM223_HUMAN	TMEM223	202	Homo sapiens	Transmembrane protein 223	1:Experimental evidence at protein level	9.41	1	0.9989	2	2	2	18	18	18	0	0	0
sp|A0PJW8|DAPL1_HUMAN	A0PJW8	DAPL1_HUMAN	DAPL1	107	Homo sapiens	Death-associated protein-like 1	1:Experimental evidence at protein level	15.89	1	0.9982	2	2	2	9	9	9	0	0	0
sp|A1A4S6|RHG10_HUMAN	A1A4S6	RHG10_HUMAN	ARHGAP10	786	Homo sapiens	Rho GTPase-activating protein 10	1:Experimental evidence at protein level	7.12	1	0.9985	6	6	6	36	36	36	0	0	0
sp|A1A4V9|CF119_HUMAN	A1A4V9	CF119_HUMAN	CFAP119	331	Homo sapiens	Cilia- and flagella-associated protein 119	2:Experimental evidence at transcript level	3.32	1	0.999	1	1	1	24	24	24	0	0	0
sp|A1IGU5|ARH37_HUMAN	A1IGU5	ARH37_HUMAN	ARHGEF37	675	Homo sapiens	Rho guanine nucleotide exchange factor 37	2:Experimental evidence at transcript level	5.33	1	0.999	5	4	5	8	7	8	0	0	0
sp|A1KXE4|F168B_HUMAN	A1KXE4	F168B_HUMAN	FAM168B	195	Homo sapiens	Myelin-associated neurite-outgrowth inhibitor	1:Experimental evidence at protein level	22.56	1	0.999	7	6	7	169	150	169	0	0	0
sp|A1L0T0|HACL2_HUMAN	A1L0T0	HACL2_HUMAN	ILVBL	632	Homo sapiens	2-hydroxyacyl-CoA lyase 2	1:Experimental evidence at protein level	9.34	1	0.999	9	9	9	113	113	113	0	0	0
sp|A1L390|PKHG3_HUMAN	A1L390	PKHG3_HUMAN	PLEKHG3	1219	Homo sapiens	Pleckstrin homology domain-containing family G member 3	1:Experimental evidence at protein level	8.37	1	0.999	13	12	12	103	95	95	0	0	0
sp|A1L3X0|ELOV7_HUMAN	A1L3X0	ELOV7_HUMAN	ELOVL7	281	Homo sapiens	Elongation of very long chain fatty acids protein 7	1:Experimental evidence at protein level	17.08	1	0.9988	5	5	5	11	11	11	0	0	0
sp|A1X283|SPD2B_HUMAN	A1X283	SPD2B_HUMAN	SH3PXD2B	911	Homo sapiens	SH3 and PX domain-containing protein 2B	1:Experimental evidence at protein level	3.84	1	0.9963	4	4	4	21	21	21	0	0	0
sp|A1XBS5|CBAR1_HUMAN	A1XBS5	CBAR1_HUMAN	CIBAR1	289	Homo sapiens	CBY1-interacting BAR domain-containing protein 1	1:Experimental evidence at protein level	12.46	1	0.9988	4	4	4	40	40	40	0	0	0
sp|A2A2Y4|FRMD3_HUMAN	A2A2Y4	FRMD3_HUMAN	FRMD3	597	Homo sapiens	FERM domain-containing protein 3	1:Experimental evidence at protein level	4.52	1	0.9988	3	2	3	36	29	36	0	0	0
sp|A2AJT9|BCLA3_HUMAN	A2AJT9	BCLA3_HUMAN	BCLAF3	711	Homo sapiens	BCLAF1 and THRAP3 family member 3	1:Experimental evidence at protein level	8.86	1	0.999	8	8	8	100	100	100	0	0	0
sp|A2RRH5|WDR27_HUMAN	A2RRH5	WDR27_HUMAN	WDR27	827	Homo sapiens	WD repeat-containing protein 27	1:Experimental evidence at protein level	2.18	1	0.9985	2	2	2	59	59	59	0	0	0
sp|A2RRP1|NBAS_HUMAN	A2RRP1	NBAS_HUMAN	NBAS	2371	Homo sapiens	NBAS subunit of NRZ tethering complex	1:Experimental evidence at protein level	8.98	1	0.999	29	29	29	231	231	231	0	0	0
sp|A2RTX5|SYTC2_HUMAN	A2RTX5	SYTC2_HUMAN	TARS3	802	Homo sapiens	Threonine--tRNA ligase 2, cytoplasmic	1:Experimental evidence at protein level	5.74	1	0.9989	7	6	6	100	98	98	0	0	0
sp|A2RU14|TM218_HUMAN	A2RU14	TM218_HUMAN	TMEM218	115	Homo sapiens	Transmembrane protein 218	1:Experimental evidence at protein level	9.57	1	0.999	1	1	1	3	3	3	0	0	0
sp|A2RU49|HYKK_HUMAN	A2RU49	HYKK_HUMAN	HYKK	373	Homo sapiens	Hydroxylysine kinase	1:Experimental evidence at protein level	7.24	1	0.9988	3	3	3	26	26	26	0	0	0
sp|A2RU67|F234B_HUMAN	A2RU67	F234B_HUMAN	FAM234B	622	Homo sapiens	Protein FAM234B	1:Experimental evidence at protein level	1.77	1	0.999	1	1	1	14	14	14	0	0	0
sp|A2RUB6|CCD66_HUMAN	A2RUB6	CCD66_HUMAN	CCDC66	948	Homo sapiens	Coiled-coil domain-containing protein 66	1:Experimental evidence at protein level	7.07	1	0.999	7	7	7	41	41	41	0	0	0
sp|A2RUS2|DEND3_HUMAN	A2RUS2	DEND3_HUMAN	DENND3	1198	Homo sapiens	DENN domain-containing protein 3	1:Experimental evidence at protein level	6.84	1	0.999	10	10	10	67	67	67	0	0	0
sp|A2VDF0|FUCM_HUMAN	A2VDF0	FUCM_HUMAN	FUOM	154	Homo sapiens	Fucose mutarotase	1:Experimental evidence at protein level	20.13	1	0.9985	4	4	4	33	33	33	0	0	0
sp|A2VDJ0|T131L_HUMAN	A2VDJ0	T131L_HUMAN	TMEM131L	1609	Homo sapiens	Transmembrane protein 131-like	1:Experimental evidence at protein level	3.92	1	0.9988	7	7	7	32	32	32	0	0	0
sp|A3KMH1|VWA8_HUMAN	A3KMH1	VWA8_HUMAN	VWA8	1905	Homo sapiens	von Willebrand factor A domain-containing protein 8	1:Experimental evidence at protein level	4.3	1	0.9989	9	9	9	56	56	56	0	0	0
sp|A3KN83|SBNO1_HUMAN	A3KN83	SBNO1_HUMAN	SBNO1	1393	Homo sapiens	Protein strawberry notch homolog 1	1:Experimental evidence at protein level	11.84	1	0.9989	20	17	20	169	147	169	0	0	0
sp|A4D0T7|SIM30_HUMAN	A4D0T7	SIM30_HUMAN	SMIM30	59	Homo sapiens	Small integral membrane protein 30	3:Protein inferred from homology	32.2	1	0.9979	3	3	3	22	22	22	0	0	0
sp|A4D126|ISPD_HUMAN	A4D126	ISPD_HUMAN	CRPPA	451	Homo sapiens	D-ribitol-5-phosphate cytidylyltransferase	1:Experimental evidence at protein level	3.77	1	0.997	2	2	2	20	20	20	0	0	0
sp|A4D1P6|WDR91_HUMAN	A4D1P6	WDR91_HUMAN	WDR91	747	Homo sapiens	WD repeat-containing protein 91	1:Experimental evidence at protein level	11.38	1	0.999	8	8	8	76	76	76	0	0	0
sp|A4UGR9|XIRP2_HUMAN	A4UGR9	XIRP2_HUMAN	XIRP2	3374	Homo sapiens	Xin actin-binding repeat-containing protein 2	1:Experimental evidence at protein level	1.48	1	0.9988	5	5	5	10	10	10	0	0	0
sp|A5D8V6|VP37C_HUMAN	A5D8V6	VP37C_HUMAN	VPS37C	355	Homo sapiens	Vacuolar protein sorting-associated protein 37C	1:Experimental evidence at protein level	7.32	1	0.999	9	9	9	19	19	19	0	0	0
sp|A5PLL7|PDES1_HUMAN	A5PLL7	PDES1_HUMAN	PEDS1	270	Homo sapiens	Plasmanylethanolamine desaturase 1	1:Experimental evidence at protein level	11.11	1	0.9989	4	4	4	47	47	47	0	0	0
sp|A5PLN9|TPC13_HUMAN	A5PLN9	TPC13_HUMAN	TRAPPC13	417	Homo sapiens	Trafficking protein particle complex subunit 13	1:Experimental evidence at protein level	6.47	1	0.998	3	3	3	12	12	12	0	0	0
sp|A5YKK6|CNOT1_HUMAN	A5YKK6	CNOT1_HUMAN	CNOT1	2376	Homo sapiens	CCR4-NOT transcription complex subunit 1	1:Experimental evidence at protein level	10.44	1	0.999	32	32	32	297	297	297	0	0	0
sp|A6H8Y1|BDP1_HUMAN	A6H8Y1	BDP1_HUMAN	BDP1	2624	Homo sapiens	Transcription factor TFIIIB component B'' homolog	1:Experimental evidence at protein level	1.37	1	0.9985	4	4	4	45	45	45	0	0	0
sp|A6NC98|CC88B_HUMAN	A6NC98	CC88B_HUMAN	CCDC88B	1476	Homo sapiens	Coiled-coil domain-containing protein 88B	1:Experimental evidence at protein level	2.51	1	0.9974	4	4	4	9	9	9	0	0	0
sp|A6NCE7|MP3B2_HUMAN	A6NCE7	MP3B2_HUMAN	MAP1LC3B2	125	Homo sapiens	Microtubule-associated proteins 1A/1B light chain 3 beta 2	1:Experimental evidence at protein level	33.6	1	0.999	17	0	17	32	0	32	0	0	0			sp|Q9GZQ8|MLP3B_HUMAN
sp|A6NGR9|MROH6_HUMAN	A6NGR9	MROH6_HUMAN	MROH6	719	Homo sapiens	Maestro heat-like repeat-containing protein family member 6	4:Protein predicted	4.87	1	0.9985	4	4	4	47	47	47	0	0	0
sp|A6NGU5|GGT3_HUMAN	A6NGU5	GGT3_HUMAN	GGT3P	568	Homo sapiens	Putative glutathione hydrolase 3 proenzyme	5:Protein uncertain	5.11	1	0.9976	4	0	4	19	0	19	0	0	0			sp|P36268|GGT2_HUMAN
sp|A6NHG4|DDTL_HUMAN	A6NHG4	DDTL_HUMAN	DDTL	134	Homo sapiens	D-dopachrome decarboxylase-like protein	2:Experimental evidence at transcript level	22.39	1	0.997	3	1	3	15	1	15	0	0	0
sp|A6NHR9|SMHD1_HUMAN	A6NHR9	SMHD1_HUMAN	SMCHD1	2005	Homo sapiens	Structural maintenance of chromosomes flexible hinge domain-containing protein 1	1:Experimental evidence at protein level	13.37	1	0.999	35	34	35	307	306	307	0	0	0
sp|A6NI28|RHG42_HUMAN	A6NI28	RHG42_HUMAN	ARHGAP42	874	Homo sapiens	Rho GTPase-activating protein 42	1:Experimental evidence at protein level	5.49	1	0.9989	5	5	5	31	31	31	0	0	0
sp|A6NI79|CCD69_HUMAN	A6NI79	CCD69_HUMAN	CCDC69	296	Homo sapiens	Coiled-coil domain-containing protein 69	1:Experimental evidence at protein level	6.42	1	0.9988	2	2	2	12	12	12	0	0	0
sp|A6NIH7|U119B_HUMAN	A6NIH7	U119B_HUMAN	UNC119B	251	Homo sapiens	Protein unc-119 homolog B	1:Experimental evidence at protein level	17.93	1	0.9988	5	5	5	44	44	44	0	0	0
sp|A6NIZ1|RP1BL_HUMAN	A6NIZ1	RP1BL_HUMAN	RAP1BL	184	Homo sapiens	Ras-related protein Rap-1b-like protein	2:Experimental evidence at transcript level	37.5	1	0.999	11	0	11	73	0	73	0	0	0			sp|P61224|RAP1B_HUMAN, sp|P62834|RAP1A_HUMAN
sp|A6NJ78|MET15_HUMAN	A6NJ78	MET15_HUMAN	METTL15	407	Homo sapiens	12S rRNA N4-methylcytidine (m4C) methyltransferase	1:Experimental evidence at protein level	11.06	1	0.9989	5	2	5	40	15	40	0	0	0
sp|A6NJZ7|RIM3C_HUMAN	A6NJZ7	RIM3C_HUMAN	RIMBP3C	1639	Homo sapiens	RIMS-binding protein 3C	1:Experimental evidence at protein level	2.2	1	0.9976	4	0	4	37	0	37	0	0	0			sp|A6NNM3|RIM3B_HUMAN, sp|Q9UFD9|RIM3A_HUMAN
sp|A6NKF1|SAC31_HUMAN	A6NKF1	SAC31_HUMAN	SAC3D1	404	Homo sapiens	SAC3 domain-containing protein 1	1:Experimental evidence at protein level	8.91	1	0.999	4	4	4	52	52	52	0	0	0
sp|A6NLC5|CC070_HUMAN	A6NLC5	CC070_HUMAN	C3orf70	250	Homo sapiens	UPF0524 protein C3orf70	2:Experimental evidence at transcript level	8	1	0.9988	3	3	3	89	89	89	0	0	0
sp|A6NLU0|RFPLA_HUMAN	A6NLU0	RFPLA_HUMAN	RFPL4A	287	Homo sapiens	Ret finger protein-like 4A	1:Experimental evidence at protein level	7.67	1	0.9987	6	0	6	32	0	32	0	0	0			sp|F8VTS6|RFAL1_HUMAN
sp|A6NMD0|IFM10_HUMAN	A6NMD0	IFM10_HUMAN	IFITM10	228	Homo sapiens	Interferon-induced transmembrane protein 10	2:Experimental evidence at transcript level	9.65	1	0.9962	4	4	4	34	34	34	0	0	0
sp|A6NMZ7|CO6A6_HUMAN	A6NMZ7	CO6A6_HUMAN	COL6A6	2263	Homo sapiens	Collagen alpha-6(VI) chain	1:Experimental evidence at protein level	2.92	1	0.9988	9	7	8	13	11	12	0	0	0
sp|A6NNL5|CO061_HUMAN	A6NNL5	CO061_HUMAN	C15orf61	157	Homo sapiens	Uncharacterized protein C15orf61	2:Experimental evidence at transcript level	12.1	1	0.9978	3	3	3	24	24	24	0	0	0
sp|A7E2F4|GOG8A_HUMAN	A7E2F4	GOG8A_HUMAN	GOLGA8A	631	Homo sapiens	Golgin subfamily A member 8A	2:Experimental evidence at transcript level	1.9	1	0.9989	1	0	1	11	0	11	0	0	0			sp|A8MQT2|GOG8B_HUMAN
sp|A7E2V4|ZSWM8_HUMAN	A7E2V4	ZSWM8_HUMAN	ZSWIM8	1837	Homo sapiens	Zinc finger SWIM domain-containing protein 8	1:Experimental evidence at protein level	3.97	1	0.9989	8	8	8	80	80	80	0	0	0
sp|A7KAX9|RHG32_HUMAN	A7KAX9	RHG32_HUMAN	ARHGAP32	2087	Homo sapiens	Rho GTPase-activating protein 32	1:Experimental evidence at protein level	3.88	1	0.999	9	8	8	61	60	60	0	0	0
sp|A7MCY6|TBKB1_HUMAN	A7MCY6	TBKB1_HUMAN	TBKBP1	615	Homo sapiens	TANK-binding kinase 1-binding protein 1	1:Experimental evidence at protein level	6.02	1	0.9987	4	4	4	56	56	56	0	0	0
sp|A8K855|EFCB7_HUMAN	A8K855	EFCB7_HUMAN	EFCAB7	629	Homo sapiens	EF-hand calcium-binding domain-containing protein 7	1:Experimental evidence at protein level	7.63	1	0.999	5	5	5	33	33	33	0	0	0
sp|A8K8P3|SFI1_HUMAN	A8K8P3	SFI1_HUMAN	SFI1	1242	Homo sapiens	Protein SFI1 homolog	1:Experimental evidence at protein level	3.78	1	0.999	5	5	5	46	46	46	0	0	0
sp|A8K979|ERI2_HUMAN	A8K979	ERI2_HUMAN	ERI2	691	Homo sapiens	ERI1 exoribonuclease 2	1:Experimental evidence at protein level	5.5	1	0.998	4	4	4	27	27	27	0	0	0
sp|A8MPP1|D11L8_HUMAN	A8MPP1	D11L8_HUMAN	DDX11L8	907	Homo sapiens	Putative ATP-dependent RNA helicase DDX11-like protein 8	1:Experimental evidence at protein level	8.05	1	0.999	9	2	9	96	40	96	0	0	0
sp|A8MQ14|ZN850_HUMAN	A8MQ14	ZN850_HUMAN	ZNF850	1090	Homo sapiens	Zinc finger protein 850	3:Protein inferred from homology	15.87	1	0.9987	8	3	5	105	4	32	0	0	0
sp|A8MQ27|NEU1B_HUMAN	A8MQ27	NEU1B_HUMAN	NEURL1B	555	Homo sapiens	E3 ubiquitin-protein ligase NEURL1B	1:Experimental evidence at protein level	8.11	1	0.9988	6	6	6	67	67	67	0	0	0
sp|A8MTT3|CEBOS_HUMAN	A8MTT3	CEBOS_HUMAN	CEBPZOS	80	Homo sapiens	Protein CEBPZOS	1:Experimental evidence at protein level	43.75	1	0.9986	4	4	4	28	28	28	0	0	0
sp|A8MTY0|ZN724_HUMAN	A8MTY0	ZN724_HUMAN	ZNF724	619	Homo sapiens	Zinc finger protein 724	2:Experimental evidence at transcript level	11.63	1	0.9987	4	1	1	81	24	24	0	0	0
sp|A8MW92|P20L1_HUMAN	A8MW92	P20L1_HUMAN	PHF20L1	1017	Homo sapiens	PHD finger protein 20-like protein 1	1:Experimental evidence at protein level	11.9	1	0.9988	17	17	17	73	73	73	0	0	0
sp|A8MWY0|ELAP2_HUMAN	A8MWY0	ELAP2_HUMAN	ELAPOR2	1029	Homo sapiens	Endosome/lysosome-associated apoptosis and autophagy regulator family member 2	1:Experimental evidence at protein level	3.5	1	0.999	4	4	4	6	6	6	0	0	0
sp|A8MXE2|B3GT9_HUMAN	A8MXE2	B3GT9_HUMAN	B3GALT9	369	Homo sapiens	Beta-1,3-galactosyltransferase 9	3:Protein inferred from homology	2.44	1	0.999	1	1	1	24	24	24	0	0	0
sp|A8MXV4|NUD19_HUMAN	A8MXV4	NUD19_HUMAN	NUDT19	375	Homo sapiens	Acyl-coenzyme A diphosphatase NUDT19	1:Experimental evidence at protein level	12.27	1	0.999	7	7	7	96	96	96	0	0	0
sp|A8MXY4|ZNF99_HUMAN	A8MXY4	ZNF99_HUMAN	ZNF99	864	Homo sapiens	Zinc finger protein 99	2:Experimental evidence at transcript level	8.33	1	0.9979	4	0	4	37	0	37	0	0	0
sp|A8MYP8|ODF3B_HUMAN	A8MYP8	ODF3B_HUMAN	ODF3B	253	Homo sapiens	Outer dense fiber protein 3B	1:Experimental evidence at protein level	21.74	1	0.9987	7	7	7	15	15	15	0	0	0
sp|A8MYU2|KCNU1_HUMAN	A8MYU2	KCNU1_HUMAN	KCNU1	1149	Homo sapiens	Potassium channel subfamily U member 1	1:Experimental evidence at protein level	3.05	1	0.9979	4	4	4	16	16	16	0	0	0
sp|A9UHW6|MI4GD_HUMAN	A9UHW6	MI4GD_HUMAN	MIF4GD	222	Homo sapiens	MIF4G domain-containing protein	1:Experimental evidence at protein level	15.77	1	0.9988	6	6	6	21	21	21	0	0	0
sp|ADH1_YEAST|	ADH1_YEAST			348				11.78	1	0.9977	10	10	10	12	12	12	0	0	0
sp|ALBU_BOVIN|	ALBU_BOVIN			607				30.81	1	0.999	27	20	20	184	146	146	0	0	0
sp|ALBU_HUMAN|	ALBU_HUMAN			609				51.23	1	0.999	169	0	169	1120	0	1120	0	0	0			sp|P02768|ALBU_HUMAN
sp|AMYS_HUMAN|	AMYS_HUMAN			511				6.26	1	0.9988	3	0	3	11	0	11	0	0	0			sp|P04746|AMYP_HUMAN, sp|P0DTE7|AMY1B_HUMAN, sp|P0DTE8|AMY1C_HUMAN, sp|P0DUB6|AMY1A_HUMAN, sp|P19961|AMY2B_HUMAN
sp|ANT3_HUMAN|	ANT3_HUMAN			464				13.15	1	0.999	31	0	31	105	0	105	0	0	0			sp|P01008|ANT3_HUMAN
sp|ANXA5_HUMAN|	ANXA5_HUMAN			319				36.36	1	0.999	21	0	21	171	0	171	0	0	0			sp|P08758|ANXA5_HUMAN
sp|B0I1T2|MYO1G_HUMAN	B0I1T2	MYO1G_HUMAN	MYO1G	1018	Homo sapiens	Unconventional myosin-Ig	1:Experimental evidence at protein level	10.41	1	0.999	13	10	10	39	23	23	0	0	0
sp|B0YJ81|HACD1_HUMAN	B0YJ81	HACD1_HUMAN	HACD1	288	Homo sapiens	Very-long-chain (3R)-3-hydroxyacyl-CoA dehydratase 1	1:Experimental evidence at protein level	13.89	1	0.999	6	6	6	48	48	48	0	0	0
sp|B1AH88|TSPOB_HUMAN	B1AH88	TSPOB_HUMAN	TSPO	102	Homo sapiens	Putative peripheral benzodiazepine receptor-related protein	5:Protein uncertain	9.8	1	0.9987	2	2	2	20	20	20	0	0	0
sp|B1AJZ9|FHAD1_HUMAN	B1AJZ9	FHAD1_HUMAN	FHAD1	1412	Homo sapiens	Forkhead-associated domain-containing protein 1	2:Experimental evidence at transcript level	1.27	1	0.9988	2	2	2	24	24	24	0	0	0
sp|B2MG_HUMAN|	B2MG_HUMAN			119				51.26	1	0.999	53	0	53	388	0	388	0	0	0			sp|P61769|B2MG_HUMAN
sp|B2RTY4|MYO9A_HUMAN	B2RTY4	MYO9A_HUMAN	MYO9A	2548	Homo sapiens	Unconventional myosin-IXa	1:Experimental evidence at protein level	3.85	1	0.999	12	11	11	89	79	79	0	0	0
sp|B5ME19|EIFCL_HUMAN	B5ME19	EIFCL_HUMAN	EIF3CL	914	Homo sapiens	Eukaryotic translation initiation factor 3 subunit C-like protein	1:Experimental evidence at protein level	30.96	1	0.999	52	0	52	723	0	723	0	0	0			sp|Q99613|EIF3C_HUMAN
sp|B7ZAP0|RBG10_HUMAN	B7ZAP0	RBG10_HUMAN	RABGAP1L	253	Homo sapiens	Rab GTPase-activating protein 1-like, isoform 10	1:Experimental evidence at protein level	12.25	1	0.9989	4	2	2	17	13	13	0	0	0
sp|BID_HUMAN|	BID_HUMAN			195				21.54	1	0.999	9	0	9	18	0	18	0	0	0			sp|P55957|BID_HUMAN
sp|C9J798|RAS4B_HUMAN	C9J798	RAS4B_HUMAN	RASA4B	803	Homo sapiens	Ras GTPase-activating protein 4B	3:Protein inferred from homology	8.47	1	0.999	9	0	9	61	0	61	0	0	0			sp|O43374|RASL2_HUMAN
sp|C9J7I0|UMAD1_HUMAN	C9J7I0	UMAD1_HUMAN	UMAD1	137	Homo sapiens	UBAP1-MVB12-associated (UMA)-domain containing protein 1	1:Experimental evidence at protein level	8.03	1	0.9989	3	3	3	63	63	63	0	0	0
sp|C9JLR9|ZFTA_HUMAN	C9JLR9	ZFTA_HUMAN	ZFTA	678	Homo sapiens	Zinc finger translocation-associated protein	1:Experimental evidence at protein level	5.01	1	0.9835	4	3	3	18	16	16	0	0	0
sp|C9JLW8|MCRI1_HUMAN	C9JLW8	MCRI1_HUMAN	MCRIP1	97	Homo sapiens	Mapk-regulated corepressor-interacting protein 1	1:Experimental evidence at protein level	20.62	1	0.9986	3	3	3	13	13	13	0	0	0
sp|CAH1_HUMAN|	CAH1_HUMAN			260				7.31	1	0.999	4	0	4	6	0	6	0	0	0			sp|P00915|CAH1_HUMAN
sp|CAH2_HUMAN|	CAH2_HUMAN			259				19.31	1	0.999	11	0	11	28	0	28	0	0	0			sp|P00918|CAH2_HUMAN
sp|CAS1_BOVIN|	CAS1_BOVIN			214				35.98	1	0.9988	27	27	27	159	159	159	0	0	0
sp|CAS2_BOVIN|	CAS2_BOVIN			222				10.81	1	0.9979	5	3	4	15	11	13	0	0	0
sp|CASB_BOVIN|	CASB_BOVIN			224				39.29	1	0.999	44	44	44	223	223	223	0	0	0
sp|CASK_BOVIN|	CASK_BOVIN			190				18.95	1	0.9977	4	4	4	12	12	12	0	0	0
sp|CATA_HUMAN|	CATA_HUMAN			526				34.98	1	0.999	29	0	29	186	0	186	0	0	0			sp|P04040|CATA_HUMAN
sp|CATD_HUMAN|	CATD_HUMAN			412				54.85	1	0.999	72	0	72	298	0	298	0	0	0			sp|P07339|CATD_HUMAN
sp|CYB5_HUMAN|	CYB5_HUMAN			133				9.02	1	0.9989	2	0	2	11	0	11	0	0	0			sp|P00167|CYB5_HUMAN
sp|CYC_HUMAN|	CYC_HUMAN			104				24.04	1	0.9987	5	0	5	38	0	38	0	0	0			sp|P99999|CYC_HUMAN
sp|E9PAV3|NACAM_HUMAN	E9PAV3	NACAM_HUMAN	NACA	2078	Homo sapiens	Nascent polypeptide-associated complex subunit alpha, muscle-specific form	1:Experimental evidence at protein level	4.52	1	0.999	12	2	12	71	6	71	0	0	0
sp|E9PRG8|CK098_HUMAN	E9PRG8	CK098_HUMAN	C11orf98	123	Homo sapiens	Uncharacterized protein C11orf98	4:Protein predicted	40.65	1	0.9984	6	6	6	14	14	14	0	0	0
sp|F5GYI3|UBA1L_HUMAN	F5GYI3	UBA1L_HUMAN	UBAP1L	381	Homo sapiens	Ubiquitin-associated protein 1-like	2:Experimental evidence at transcript level	11.02	1	0.9989	5	5	5	59	59	59	0	0	0
sp|F8WBI6|GOG8N_HUMAN	F8WBI6	GOG8N_HUMAN	GOLGA8N	632	Homo sapiens	Golgin subfamily A member 8N	3:Protein inferred from homology	2.69	1	0.9944	3	0	3	3	0	3	0	0	0			sp|H3BV12|GOG8Q_HUMAN, sp|I6L899|GOG8R_HUMAN
sp|G9CGD6|CNIPF_HUMAN	G9CGD6	CNIPF_HUMAN	CNK3/IPCEF1	899	Homo sapiens	CNK3/IPCEF1 fusion protein	1:Experimental evidence at protein level	2.78	1	0.9984	3	0	3	7	0	7	0	0	0
sp|GELS_HUMAN|	GELS_HUMAN			782				47.83	1	0.999	147	0	147	859	0	859	0	0	0			sp|P06396|GELS_HUMAN
sp|GSTP1_HUMAN|	GSTP1_HUMAN			209				55.98	1	0.999	19	0	19	91	0	91	0	0	0			sp|P09211|GSTP1_HUMAN
sp|HBA_HUMAN|	HBA_HUMAN			141				88.65	1	0.999	67	0	67	346	0	346	0	0	0			sp|P69905|HBA_HUMAN
sp|HBB_HUMAN|	HBB_HUMAN			146				91.1	1	0.999	56	0	56	319	0	319	0	0	0			sp|P68871|HBB_HUMAN
sp|K1H4_HUMAN|	K1H4_HUMAN			394				6.6	1	0.9989	3	0	3	16	0	16	0	0	0			sp|O76011|KRT34_HUMAN
sp|KRHB5_HUMAN|	KRHB5_HUMAN			507				12.23	1	0.9987	8	0	5	52	0	16	0	0	0			sp|P78386|KRT85_HUMAN
sp|L0R6Q1|S35U4_HUMAN	L0R6Q1	S35U4_HUMAN	SLC35A4	103	Homo sapiens	SLC35A4 upstream open reading frame protein	3:Protein inferred from homology	23.3	1	0.998	4	4	4	11	11	11	0	0	0
sp|L0R8F8|MIDUO_HUMAN	L0R8F8	MIDUO_HUMAN	MIEF1	70	Homo sapiens	Mitochondrial ribosome and complex I assembly factor AltMIEF1	1:Experimental evidence at protein level	42.86	1	0.9988	5	5	5	31	31	31	0	0	0
sp|LYSC_HUMAN|	LYSC_HUMAN			148				10.14	1	0.999	4	0	4	19	0	19	0	0	0			sp|P61626|LYSC_HUMAN
sp|NEDD8_HUMAN|	NEDD8_HUMAN			81				33.33	1	0.999	4	0	3	25	0	23	0	0	0			sp|Q15843|NEDD8_HUMAN
sp|NQO1_HUMAN|	NQO1_HUMAN			274				35.4	1	0.999	17	0	17	222	0	222	0	0	0			sp|P15559|NQO1_HUMAN
sp|NQO2_HUMAN|	NQO2_HUMAN			230				10	1	0.999	4	0	4	42	0	42	0	0	0			sp|P16083|NQO2_HUMAN
sp|O00115|DNS2A_HUMAN	O00115	DNS2A_HUMAN	DNASE2	360	Homo sapiens	Deoxyribonuclease-2-alpha	1:Experimental evidence at protein level	11.94	1	0.9983	5	5	5	21	21	21	0	0	0
sp|O00116|ADAS_HUMAN	O00116	ADAS_HUMAN	AGPS	658	Homo sapiens	Alkyldihydroxyacetonephosphate synthase, peroxisomal	1:Experimental evidence at protein level	25.38	1	0.999	20	20	20	119	119	119	0	0	0
sp|O00139|KIF2A_HUMAN	O00139	KIF2A_HUMAN	KIF2A	706	Homo sapiens	Kinesin-like protein KIF2A	1:Experimental evidence at protein level	10.2	1	0.999	9	9	9	68	68	68	0	0	0
sp|O00141|SGK1_HUMAN	O00141	SGK1_HUMAN	SGK1	431	Homo sapiens	Serine/threonine-protein kinase Sgk1	1:Experimental evidence at protein level	42	1	0.999	34	29	34	390	306	390	0	0	0
sp|O00148|DX39A_HUMAN	O00148	DX39A_HUMAN	DDX39A	427	Homo sapiens	ATP-dependent RNA helicase DDX39A	1:Experimental evidence at protein level	21.78	1	0.9981	13	2	2	151	16	16	0	0	0
sp|O00151|PDLI1_HUMAN	O00151	PDLI1_HUMAN	PDLIM1	329	Homo sapiens	PDZ and LIM domain protein 1	1:Experimental evidence at protein level	9.73	1	0.9988	5	5	5	13	13	13	0	0	0
sp|O00154|BACH_HUMAN	O00154	BACH_HUMAN	ACOT7	380	Homo sapiens	Cytosolic acyl coenzyme A thioester hydrolase	1:Experimental evidence at protein level	8.42	1	0.9989	6	4	6	82	36	82	0	0	0
sp|O00159|MYO1C_HUMAN	O00159	MYO1C_HUMAN	MYO1C	1063	Homo sapiens	Unconventional myosin-Ic	1:Experimental evidence at protein level	39.51	1	0.999	70	63	68	300	273	282	0	0	0
sp|O00160|MYO1F_HUMAN	O00160	MYO1F_HUMAN	MYO1F	1098	Homo sapiens	Unconventional myosin-If	1:Experimental evidence at protein level	8.56	1	0.9988	12	6	6	72	32	32	0	0	0
sp|O00161|SNP23_HUMAN	O00161	SNP23_HUMAN	SNAP23	211	Homo sapiens	Synaptosomal-associated protein 23	1:Experimental evidence at protein level	23.7	1	0.9988	6	6	6	35	35	35	0	0	0
sp|O00165|HAX1_HUMAN	O00165	HAX1_HUMAN	HAX1	279	Homo sapiens	HCLS1-associated protein X-1	1:Experimental evidence at protein level	20.07	1	0.999	6	6	6	62	62	62	0	0	0
sp|O00170|AIP_HUMAN	O00170	AIP_HUMAN	AIP	330	Homo sapiens	AH receptor-interacting protein	1:Experimental evidence at protein level	28.79	1	0.999	11	11	11	99	99	99	0	0	0
sp|O00178|GTPB1_HUMAN	O00178	GTPB1_HUMAN	GTPBP1	669	Homo sapiens	GTP-binding protein 1	1:Experimental evidence at protein level	11.51	1	0.9989	9	9	9	33	33	33	0	0	0
sp|O00182|LEG9_HUMAN	O00182	LEG9_HUMAN	LGALS9	355	Homo sapiens	Galectin-9	1:Experimental evidence at protein level	18.03	1	0.999	8	6	8	21	14	21	0	0	0
sp|O00186|STXB3_HUMAN	O00186	STXB3_HUMAN	STXBP3	592	Homo sapiens	Syntaxin-binding protein 3	1:Experimental evidence at protein level	23.99	1	0.9989	19	17	18	173	159	169	0	0	0
sp|O00189|AP4M1_HUMAN	O00189	AP4M1_HUMAN	AP4M1	453	Homo sapiens	AP-4 complex subunit mu-1	1:Experimental evidence at protein level	9.49	1	0.9986	5	5	5	43	43	43	0	0	0
sp|O00193|SMAP_HUMAN	O00193	SMAP_HUMAN	SMAP	183	Homo sapiens	Small acidic protein	1:Experimental evidence at protein level	22.4	1	0.999	7	7	7	69	69	69	0	0	0
sp|O00203|AP3B1_HUMAN	O00203	AP3B1_HUMAN	AP3B1	1094	Homo sapiens	AP-3 complex subunit beta-1	1:Experimental evidence at protein level	10.6	1	0.9989	13	11	13	76	44	76	0	0	0
sp|O00213|APBB1_HUMAN	O00213	APBB1_HUMAN	APBB1	710	Homo sapiens	Amyloid beta precursor protein binding family B member 1	1:Experimental evidence at protein level	13.52	1	0.999	9	8	9	51	43	51	0	0	0
sp|O00214|LEG8_HUMAN	O00214	LEG8_HUMAN	LGALS8	317	Homo sapiens	Galectin-8	1:Experimental evidence at protein level	22.71	1	0.999	8	7	8	53	51	53	0	0	0
sp|O00217|NDUS8_HUMAN	O00217	NDUS8_HUMAN	NDUFS8	210	Homo sapiens	NADH dehydrogenase [ubiquinone] iron-sulfur protein 8, mitochondrial	1:Experimental evidence at protein level	13.81	1	0.9986	4	4	4	35	35	35	0	0	0
sp|O00221|IKBE_HUMAN	O00221	IKBE_HUMAN	NFKBIE	500	Homo sapiens	NF-kappa-B inhibitor epsilon	1:Experimental evidence at protein level	3.6	1	0.9983	3	3	3	28	28	28	0	0	0
sp|O00231|PSD11_HUMAN	O00231	PSD11_HUMAN	PSMD11	422	Homo sapiens	26S proteasome non-ATPase regulatory subunit 11	1:Experimental evidence at protein level	15.64	1	0.9989	7	7	7	27	27	27	0	0	0
sp|O00232|PSD12_HUMAN	O00232	PSD12_HUMAN	PSMD12	456	Homo sapiens	26S proteasome non-ATPase regulatory subunit 12	1:Experimental evidence at protein level	21.71	1	0.999	17	17	17	155	155	155	0	0	0
sp|O00237|RN103_HUMAN	O00237	RN103_HUMAN	RNF103	685	Homo sapiens	E3 ubiquitin-protein ligase RNF103	1:Experimental evidence at protein level	5.26	1	0.9977	4	4	4	43	43	43	0	0	0
sp|O00241|SIRB1_HUMAN	O00241	SIRB1_HUMAN	SIRPB1	398	Homo sapiens	Signal-regulatory protein beta-1	1:Experimental evidence at protein level	8.79	1	0.999	5	4	4	13	12	12	0	0	0
sp|O00244|ATOX1_HUMAN	O00244	ATOX1_HUMAN	ATOX1	68	Homo sapiens	Copper transport protein ATOX1	1:Experimental evidence at protein level	39.71	1	0.999	8	8	8	114	114	114	0	0	0
sp|O00255|MEN1_HUMAN	O00255	MEN1_HUMAN	MEN1	615	Homo sapiens	Menin	1:Experimental evidence at protein level	10.73	1	0.9979	7	7	7	51	51	51	0	0	0
sp|O00257|CBX4_HUMAN	O00257	CBX4_HUMAN	CBX4	560	Homo sapiens	E3 SUMO-protein ligase CBX4	1:Experimental evidence at protein level	8.21	1	0.9984	7	7	7	44	44	44	0	0	0
sp|O00267|SPT5H_HUMAN	O00267	SPT5H_HUMAN	SUPT5H	1087	Homo sapiens	Transcription elongation factor SPT5	1:Experimental evidence at protein level	12.97	1	0.999	20	20	20	230	230	230	0	0	0
sp|O00268|TAF4_HUMAN	O00268	TAF4_HUMAN	TAF4	1085	Homo sapiens	Transcription initiation factor TFIID subunit 4	1:Experimental evidence at protein level	7.37	1	0.9989	10	10	10	30	30	30	0	0	0
sp|O00273|DFFA_HUMAN	O00273	DFFA_HUMAN	DFFA	331	Homo sapiens	DNA fragmentation factor subunit alpha	1:Experimental evidence at protein level	8.16	1	0.9982	3	3	3	21	21	21	0	0	0
sp|O00291|HIP1_HUMAN	O00291	HIP1_HUMAN	HIP1	1037	Homo sapiens	Huntingtin-interacting protein 1	1:Experimental evidence at protein level	10.99	1	0.9989	14	14	14	50	50	50	0	0	0
sp|O00292|LFTY2_HUMAN	O00292	LFTY2_HUMAN	LEFTY2	366	Homo sapiens	Left-right determination factor 2	1:Experimental evidence at protein level	7.92	1	0.9989	2	1	2	5	2	5	0	0	0
sp|O00299|CLIC1_HUMAN	O00299	CLIC1_HUMAN	CLIC1	241	Homo sapiens	Chloride intracellular channel protein 1	1:Experimental evidence at protein level	38.17	1	0.999	25	23	25	125	112	125	0	0	0
sp|O00303|EIF3F_HUMAN	O00303	EIF3F_HUMAN	EIF3F	357	Homo sapiens	Eukaryotic translation initiation factor 3 subunit F	1:Experimental evidence at protein level	19.61	1	0.9987	9	9	9	68	68	68	0	0	0
sp|O00308|WWP2_HUMAN	O00308	WWP2_HUMAN	WWP2	870	Homo sapiens	NEDD4-like E3 ubiquitin-protein ligase WWP2	1:Experimental evidence at protein level	5.4	1	0.999	5	3	4	22	13	19	0	0	0
sp|O00311|CDC7_HUMAN	O00311	CDC7_HUMAN	CDC7	574	Homo sapiens	Cell division cycle 7-related protein kinase	1:Experimental evidence at protein level	9.23	1	0.9987	7	7	7	76	76	76	0	0	0
sp|O00327|BMAL1_HUMAN	O00327	BMAL1_HUMAN	BMAL1	626	Homo sapiens	Basic helix-loop-helix ARNT-like protein 1	1:Experimental evidence at protein level	5.91	1	0.9982	5	3	5	18	8	18	0	0	0
sp|O00329|PK3CD_HUMAN	O00329	PK3CD_HUMAN	PIK3CD	1044	Homo sapiens	Phosphatidylinositol 4,5-bisphosphate 3-kinase catalytic subunit delta isoform	1:Experimental evidence at protein level	10.63	1	0.999	14	14	14	154	154	154	0	0	0
sp|O00370|LORF2_HUMAN	O00370	LORF2_HUMAN		1275	Homo sapiens	LINE-1 retrotransposable element ORF2 protein	1:Experimental evidence at protein level	2.82	1	0.9984	4	4	4	30	30	30	0	0	0
sp|O00391|QSOX1_HUMAN	O00391	QSOX1_HUMAN	QSOX1	747	Homo sapiens	Sulfhydryl oxidase 1	1:Experimental evidence at protein level	15.26	1	0.999	21	21	21	113	113	113	0	0	0
sp|O00399|DCTN6_HUMAN	O00399	DCTN6_HUMAN	DCTN6	190	Homo sapiens	Dynactin subunit 6	1:Experimental evidence at protein level	20.53	1	0.999	5	5	5	99	99	99	0	0	0
sp|O00400|ACATN_HUMAN	O00400	ACATN_HUMAN	SLC33A1	549	Homo sapiens	Acetyl-coenzyme A transporter 1	1:Experimental evidence at protein level	10.2	1	0.999	8	8	8	98	98	98	0	0	0
sp|O00401|WASL_HUMAN	O00401	WASL_HUMAN	WASL	505	Homo sapiens	Actin nucleation-promoting factor WASL	1:Experimental evidence at protein level	7.52	1	0.998	5	4	4	74	37	37	0	0	0
sp|O00408|PDE2A_HUMAN	O00408	PDE2A_HUMAN	PDE2A	941	Homo sapiens	cGMP-dependent 3',5'-cyclic phosphodiesterase	1:Experimental evidence at protein level	8.5	1	0.9986	10	10	10	20	20	20	0	0	0
sp|O00409|FOXN3_HUMAN	O00409	FOXN3_HUMAN	FOXN3	490	Homo sapiens	Forkhead box protein N3	1:Experimental evidence at protein level	3.88	1	0.9989	2	2	2	22	22	22	0	0	0
sp|O00410|IPO5_HUMAN	O00410	IPO5_HUMAN	IPO5	1097	Homo sapiens	Importin-5	1:Experimental evidence at protein level	9.02	1	0.999	12	10	12	76	58	76	0	0	0
sp|O00411|RPOM_HUMAN	O00411	RPOM_HUMAN	POLRMT	1230	Homo sapiens	DNA-directed RNA polymerase, mitochondrial	1:Experimental evidence at protein level	3.25	1	0.9986	6	6	6	27	27	27	0	0	0
sp|O00418|EF2K_HUMAN	O00418	EF2K_HUMAN	EEF2K	725	Homo sapiens	Eukaryotic elongation factor 2 kinase	1:Experimental evidence at protein level	11.72	1	0.999	10	10	10	74	74	74	0	0	0
sp|O00421|CCRL2_HUMAN	O00421	CCRL2_HUMAN	CCRL2	344	Homo sapiens	C-C chemokine receptor-like 2	1:Experimental evidence at protein level	7.56	1	0.9988	3	3	3	17	17	17	0	0	0
sp|O00422|SAP18_HUMAN	O00422	SAP18_HUMAN	SAP18	153	Homo sapiens	Histone deacetylase complex subunit SAP18	1:Experimental evidence at protein level	23.53	1	0.9983	5	5	5	49	49	49	0	0	0
sp|O00423|EMAL1_HUMAN	O00423	EMAL1_HUMAN	EML1	815	Homo sapiens	Echinoderm microtubule-associated protein-like 1	1:Experimental evidence at protein level	11.29	1	0.9989	11	8	8	33	18	18	0	0	0
sp|O00425|IF2B3_HUMAN	O00425	IF2B3_HUMAN	IGF2BP3	579	Homo sapiens	Insulin-like growth factor 2 mRNA-binding protein 3	1:Experimental evidence at protein level	15.37	1	0.999	11	9	10	113	44	98	0	0	0
sp|O00429|DNM1L_HUMAN	O00429	DNM1L_HUMAN	DNM1L	736	Homo sapiens	Dynamin-1-like protein	1:Experimental evidence at protein level	12.23	1	0.9989	15	15	15	237	237	237	0	0	0
sp|O00442|RTCA_HUMAN	O00442	RTCA_HUMAN	RTCA	366	Homo sapiens	RNA 3'-terminal phosphate cyclase	1:Experimental evidence at protein level	7.1	1	0.9988	3	3	3	40	40	40	0	0	0
sp|O00443|P3C2A_HUMAN	O00443	P3C2A_HUMAN	PIK3C2A	1686	Homo sapiens	Phosphatidylinositol 4-phosphate 3-kinase C2 domain-containing subunit alpha	1:Experimental evidence at protein level	12.99	1	0.999	26	26	26	94	94	94	0	0	0
sp|O00444|PLK4_HUMAN	O00444	PLK4_HUMAN	PLK4	970	Homo sapiens	Serine/threonine-protein kinase PLK4	1:Experimental evidence at protein level	6.08	1	0.999	6	6	6	41	41	41	0	0	0
sp|O00458|IFRD1_HUMAN	O00458	IFRD1_HUMAN	IFRD1	451	Homo sapiens	Interferon-related developmental regulator 1	1:Experimental evidence at protein level	16.41	1	0.9986	10	8	10	95	86	95	0	0	0
sp|O00459|P85B_HUMAN	O00459	P85B_HUMAN	PIK3R2	728	Homo sapiens	Phosphatidylinositol 3-kinase regulatory subunit beta	1:Experimental evidence at protein level	7.28	1	0.9989	8	8	8	68	68	68	0	0	0
sp|O00462|MANBA_HUMAN	O00462	MANBA_HUMAN	MANBA	879	Homo sapiens	Beta-mannosidase	1:Experimental evidence at protein level	7.51	1	0.999	14	14	14	48	48	48	0	0	0
sp|O00463|TRAF5_HUMAN	O00463	TRAF5_HUMAN	TRAF5	557	Homo sapiens	TNF receptor-associated factor 5	1:Experimental evidence at protein level	10.59	1	0.9977	6	6	6	36	36	36	0	0	0
sp|O00468|AGRIN_HUMAN	O00468	AGRIN_HUMAN	AGRN	2068	Homo sapiens	Agrin	1:Experimental evidence at protein level	3.29	1	0.999	20	20	20	156	156	156	0	0	0
sp|O00469|PLOD2_HUMAN	O00469	PLOD2_HUMAN	PLOD2	737	Homo sapiens	Procollagen-lysine,2-oxoglutarate 5-dioxygenase 2	1:Experimental evidence at protein level	19	1	0.999	20	19	19	119	116	116	0	0	0
sp|O00471|EXOC5_HUMAN	O00471	EXOC5_HUMAN	EXOC5	708	Homo sapiens	Exocyst complex component 5	1:Experimental evidence at protein level	12.85	1	0.9986	12	12	12	84	84	84	0	0	0
sp|O00478|BT3A3_HUMAN	O00478	BT3A3_HUMAN	BTN3A3	584	Homo sapiens	Butyrophilin subfamily 3 member A3	1:Experimental evidence at protein level	16.78	1	0.9989	10	5	7	42	16	20	0	0	0
sp|O00479|HMGN4_HUMAN	O00479	HMGN4_HUMAN	HMGN4	90	Homo sapiens	High mobility group nucleosome-binding domain-containing protein 4	1:Experimental evidence at protein level	57.78	1	0.999	13	9	9	89	72	72	0	0	0
sp|O00481|BT3A1_HUMAN	O00481	BT3A1_HUMAN	BTN3A1	513	Homo sapiens	Butyrophilin subfamily 3 member A1	1:Experimental evidence at protein level	14.62	1	0.9961	8	4	4	37	12	12	0	0	0
sp|O00483|NDUA4_HUMAN	O00483	NDUA4_HUMAN	NDUFA4	81	Homo sapiens	Cytochrome c oxidase subunit NDUFA4	1:Experimental evidence at protein level	34.57	1	0.9989	5	5	5	28	28	28	0	0	0
sp|O00487|PSDE_HUMAN	O00487	PSDE_HUMAN	PSMD14	310	Homo sapiens	26S proteasome non-ATPase regulatory subunit 14	1:Experimental evidence at protein level	15.48	1	0.9989	6	6	6	60	60	60	0	0	0
sp|O00488|ZN593_HUMAN	O00488	ZN593_HUMAN	ZNF593	134	Homo sapiens	Zinc finger protein 593	1:Experimental evidence at protein level	15.67	1	0.999	2	2	2	29	29	29	0	0	0
sp|O00499|BIN1_HUMAN	O00499	BIN1_HUMAN	BIN1	593	Homo sapiens	Myc box-dependent-interacting protein 1	1:Experimental evidence at protein level	5.06	1	0.999	3	3	3	7	7	7	0	0	0
sp|O00501|CLD5_HUMAN	O00501	CLD5_HUMAN	CLDN5	218	Homo sapiens	Claudin-5	1:Experimental evidence at protein level	5.05	1	0.9988	1	1	1	5	5	5	0	0	0
sp|O00505|IMA4_HUMAN	O00505	IMA4_HUMAN	KPNA3	521	Homo sapiens	Importin subunit alpha-4	1:Experimental evidence at protein level	16.12	1	0.9988	10	5	5	86	65	65	0	0	0
sp|O00506|STK25_HUMAN	O00506	STK25_HUMAN	STK25	426	Homo sapiens	Serine/threonine-protein kinase 25	1:Experimental evidence at protein level	18.08	1	0.999	9	5	6	76	41	66	0	0	0
sp|O00512|BCL9_HUMAN	O00512	BCL9_HUMAN	BCL9	1426	Homo sapiens	B-cell CLL/lymphoma 9 protein	1:Experimental evidence at protein level	3.16	1	0.9978	5	5	5	19	19	19	0	0	0
sp|O00522|KRIT1_HUMAN	O00522	KRIT1_HUMAN	KRIT1	736	Homo sapiens	Krev interaction trapped protein 1	1:Experimental evidence at protein level	12.36	1	0.999	11	11	11	74	74	74	0	0	0
sp|O00533|NCHL1_HUMAN	O00533	NCHL1_HUMAN	CHL1	1208	Homo sapiens	Neural cell adhesion molecule L1-like protein	1:Experimental evidence at protein level	6.21	1	0.9985	8	8	8	75	75	75	0	0	0
sp|O00534|VMA5A_HUMAN	O00534	VMA5A_HUMAN	VWA5A	786	Homo sapiens	von Willebrand factor A domain-containing protein 5A	1:Experimental evidence at protein level	7.89	1	0.9981	6	6	6	28	28	28	0	0	0
sp|O00541|PESC_HUMAN	O00541	PESC_HUMAN	PES1	588	Homo sapiens	Pescadillo homolog	1:Experimental evidence at protein level	15.14	1	0.9988	10	10	10	47	47	47	0	0	0
sp|O00560|SDCB1_HUMAN	O00560	SDCB1_HUMAN	SDCBP	298	Homo sapiens	Syntenin-1	1:Experimental evidence at protein level	55.7	1	0.999	67	67	67	399	399	399	0	0	0
sp|O00562|PITM1_HUMAN	O00562	PITM1_HUMAN	PITPNM1	1244	Homo sapiens	Membrane-associated phosphatidylinositol transfer protein 1	1:Experimental evidence at protein level	3.7	1	0.999	6	4	6	110	20	110	0	0	0
sp|O00566|MPP10_HUMAN	O00566	MPP10_HUMAN	MPHOSPH10	681	Homo sapiens	U3 small nucleolar ribonucleoprotein protein MPP10	1:Experimental evidence at protein level	9.54	1	0.9987	8	8	8	53	53	53	0	0	0
sp|O00567|NOP56_HUMAN	O00567	NOP56_HUMAN	NOP56	594	Homo sapiens	Nucleolar protein 56	1:Experimental evidence at protein level	26.43	1	0.999	24	24	24	192	192	192	0	0	0
sp|O00571|DDX3X_HUMAN	O00571	DDX3X_HUMAN	DDX3X	662	Homo sapiens	ATP-dependent RNA helicase DDX3X	1:Experimental evidence at protein level	29.31	1	0.999	26	11	25	255	101	254	0	0	0
sp|O00584|RNT2_HUMAN	O00584	RNT2_HUMAN	RNASET2	256	Homo sapiens	Ribonuclease T2	1:Experimental evidence at protein level	3.91	1	0.9989	2	2	2	27	27	27	0	0	0
sp|O00585|CCL21_HUMAN	O00585	CCL21_HUMAN	CCL21	134	Homo sapiens	C-C motif chemokine 21	1:Experimental evidence at protein level	22.39	1	0.999	25	25	25	163	163	163	0	0	0
sp|O00592|PODXL_HUMAN	O00592	PODXL_HUMAN	PODXL	558	Homo sapiens	Podocalyxin	1:Experimental evidence at protein level	6.27	1	0.999	19	19	19	62	62	62	0	0	0
sp|O00602|FCN1_HUMAN	O00602	FCN1_HUMAN	FCN1	326	Homo sapiens	Ficolin-1	1:Experimental evidence at protein level	3.37	1	0.9983	2	2	2	9	9	9	0	0	0
sp|O00622|CCN1_HUMAN	O00622	CCN1_HUMAN	CCN1	381	Homo sapiens	CCN family member 1	1:Experimental evidence at protein level	12.07	1	0.999	21	21	21	103	103	103	0	0	0
sp|O00623|PEX12_HUMAN	O00623	PEX12_HUMAN	PEX12	359	Homo sapiens	Peroxisome assembly protein 12	1:Experimental evidence at protein level	15.6	1	0.999	7	7	7	53	53	53	0	0	0
sp|O00625|PIR_HUMAN	O00625	PIR_HUMAN	PIR	290	Homo sapiens	Pirin	1:Experimental evidence at protein level	11.72	1	0.999	5	5	5	11	11	11	0	0	0
sp|O00629|IMA3_HUMAN	O00629	IMA3_HUMAN	KPNA4	521	Homo sapiens	Importin subunit alpha-3	1:Experimental evidence at protein level	22.26	1	0.9988	14	9	13	84	63	80	0	0	0
sp|O00635|TRI38_HUMAN	O00635	TRI38_HUMAN	TRIM38	465	Homo sapiens	E3 ubiquitin-protein ligase TRIM38	1:Experimental evidence at protein level	15.7	1	0.999	8	8	8	46	46	46	0	0	0
sp|O00712|NFIB_HUMAN	O00712	NFIB_HUMAN	NFIB	420	Homo sapiens	Nuclear factor 1 B-type	1:Experimental evidence at protein level	15.48	1	0.999	9	5	9	50	18	50	0	0	0
sp|O00716|E2F3_HUMAN	O00716	E2F3_HUMAN	E2F3	465	Homo sapiens	Transcription factor E2F3	1:Experimental evidence at protein level	6.45	1	0.9987	4	3	4	49	37	49	0	0	0
sp|O00743|PPP6_HUMAN	O00743	PPP6_HUMAN	PPP6C	305	Homo sapiens	Serine/threonine-protein phosphatase 6 catalytic subunit	1:Experimental evidence at protein level	28.85	1	0.999	12	9	9	103	67	67	0	0	0
sp|O00746|NDKM_HUMAN	O00746	NDKM_HUMAN	NME4	187	Homo sapiens	Nucleoside diphosphate kinase, mitochondrial	1:Experimental evidence at protein level	16.04	1	0.9986	3	3	3	61	61	61	0	0	0
sp|O00750|P3C2B_HUMAN	O00750	P3C2B_HUMAN	PIK3C2B	1634	Homo sapiens	Phosphatidylinositol 4-phosphate 3-kinase C2 domain-containing subunit beta	1:Experimental evidence at protein level	4.77	1	0.9988	10	10	10	70	70	70	0	0	0
sp|O00754|MA2B1_HUMAN	O00754	MA2B1_HUMAN	MAN2B1	1011	Homo sapiens	Lysosomal alpha-mannosidase	1:Experimental evidence at protein level	16.02	1	0.999	22	22	22	80	80	80	0	0	0
sp|O00762|UBE2C_HUMAN	O00762	UBE2C_HUMAN	UBE2C	179	Homo sapiens	Ubiquitin-conjugating enzyme E2 C	1:Experimental evidence at protein level	14.53	1	0.999	5	0	5	89	0	89	0	0	0			sp|UBE2C_HUMAN|
sp|O00763|ACACB_HUMAN	O00763	ACACB_HUMAN	ACACB	2458	Homo sapiens	Acetyl-CoA carboxylase 2	1:Experimental evidence at protein level	2.93	1	0.9957	8	2	2	94	13	13	0	0	0
sp|O00764|PDXK_HUMAN	O00764	PDXK_HUMAN	PDXK	312	Homo sapiens	Pyridoxal kinase	1:Experimental evidence at protein level	37.18	1	0.999	17	17	17	182	182	182	0	0	0
sp|O00767|SCD_HUMAN	O00767	SCD_HUMAN	SCD	359	Homo sapiens	Stearoyl-CoA desaturase	1:Experimental evidence at protein level	38.44	1	0.999	20	19	20	244	233	244	0	0	0
sp|O14494|PLPP1_HUMAN	O14494	PLPP1_HUMAN	PLPP1	284	Homo sapiens	Phospholipid phosphatase 1	1:Experimental evidence at protein level	10.56	1	0.9985	4	4	4	20	20	20	0	0	0
sp|O14495|PLPP3_HUMAN	O14495	PLPP3_HUMAN	PLPP3	311	Homo sapiens	Phospholipid phosphatase 3	1:Experimental evidence at protein level	11.58	1	0.999	6	6	6	18	18	18	0	0	0
sp|O14497|ARI1A_HUMAN	O14497	ARI1A_HUMAN	ARID1A	2285	Homo sapiens	AT-rich interactive domain-containing protein 1A	1:Experimental evidence at protein level	7.66	1	0.999	24	21	24	250	194	250	0	0	0
sp|O14503|BHE40_HUMAN	O14503	BHE40_HUMAN	BHLHE40	412	Homo sapiens	Class E basic helix-loop-helix protein 40	1:Experimental evidence at protein level	19.9	1	0.999	12	10	10	117	104	104	0	0	0
sp|O14513|NCKP5_HUMAN	O14513	NCKP5_HUMAN	NCKAP5	1909	Homo sapiens	Nck-associated protein 5	1:Experimental evidence at protein level	1.83	1	0.9982	4	4	4	4	4	4	0	0	0
sp|O14519|CDKA1_HUMAN	O14519	CDKA1_HUMAN	CDK2AP1	115	Homo sapiens	Cyclin-dependent kinase 2-associated protein 1	1:Experimental evidence at protein level	17.39	1	0.9986	2	2	2	19	19	19	0	0	0
sp|O14524|NEMP1_HUMAN	O14524	NEMP1_HUMAN	NEMP1	444	Homo sapiens	Nuclear envelope integral membrane protein 1	1:Experimental evidence at protein level	8.33	1	0.9989	7	7	7	83	83	83	0	0	0
sp|O14526|FCHO1_HUMAN	O14526	FCHO1_HUMAN	FCHO1	889	Homo sapiens	F-BAR domain only protein 1	1:Experimental evidence at protein level	4.05	1	0.9985	4	4	4	8	8	8	0	0	0
sp|O14530|TXND9_HUMAN	O14530	TXND9_HUMAN	TXNDC9	226	Homo sapiens	Thioredoxin domain-containing protein 9	1:Experimental evidence at protein level	20.8	1	0.9989	7	7	7	31	31	31	0	0	0
sp|O14531|DPYL4_HUMAN	O14531	DPYL4_HUMAN	DPYSL4	572	Homo sapiens	Dihydropyrimidinase-related protein 4	1:Experimental evidence at protein level	8.22	1	0.9986	7	3	3	42	6	6	0	0	0
sp|O14543|SOCS3_HUMAN	O14543	SOCS3_HUMAN	SOCS3	225	Homo sapiens	Suppressor of cytokine signaling 3	1:Experimental evidence at protein level	4.89	1	0.999	2	2	2	25	25	25	0	0	0
sp|O14544|SOCS6_HUMAN	O14544	SOCS6_HUMAN	SOCS6	535	Homo sapiens	Suppressor of cytokine signaling 6	1:Experimental evidence at protein level	5.05	1	0.9969	3	3	3	19	19	19	0	0	0
sp|O14545|TRAD1_HUMAN	O14545	TRAD1_HUMAN	TRAFD1	582	Homo sapiens	TRAF-type zinc finger domain-containing protein 1	1:Experimental evidence at protein level	7.73	1	0.9964	5	5	5	10	10	10	0	0	0
sp|O14548|COX7R_HUMAN	O14548	COX7R_HUMAN	COX7A2L	114	Homo sapiens	Cytochrome c oxidase subunit 7A-related protein, mitochondrial	1:Experimental evidence at protein level	47.37	1	0.9989	6	6	6	79	79	79	0	0	0
sp|O14561|ACPM_HUMAN	O14561	ACPM_HUMAN	NDUFAB1	156	Homo sapiens	Acyl carrier protein, mitochondrial	1:Experimental evidence at protein level	19.23	1	0.999	4	4	4	31	31	31	0	0	0
sp|O14578|CTRO_HUMAN	O14578	CTRO_HUMAN	CIT	2027	Homo sapiens	Citron Rho-interacting kinase	1:Experimental evidence at protein level	13.42	1	0.999	34	34	34	306	306	306	0	0	0
sp|O14579|COPE_HUMAN	O14579	COPE_HUMAN	COPE	308	Homo sapiens	Coatomer subunit epsilon	1:Experimental evidence at protein level	25.32	1	0.9987	12	12	12	121	121	121	0	0	0
sp|O14593|RFXK_HUMAN	O14593	RFXK_HUMAN	RFXANK	260	Homo sapiens	DNA-binding protein RFXANK	1:Experimental evidence at protein level	12.31	1	0.9984	4	4	4	31	31	31	0	0	0
sp|O14602|IF1AY_HUMAN	O14602	IF1AY_HUMAN	EIF1AY	144	Homo sapiens	Eukaryotic translation initiation factor 1A, Y-chromosomal	1:Experimental evidence at protein level	27.08	1	0.9985	5	0	5	44	0	44	0	0	0			sp|P47813|IF1AX_HUMAN
sp|O14617|AP3D1_HUMAN	O14617	AP3D1_HUMAN	AP3D1	1153	Homo sapiens	AP-3 complex subunit delta-1	1:Experimental evidence at protein level	10.23	1	0.999	15	15	15	120	120	120	0	0	0
sp|O14618|CCS_HUMAN	O14618	CCS_HUMAN	CCS	274	Homo sapiens	Copper chaperone for superoxide dismutase	1:Experimental evidence at protein level	10.22	1	0.9988	3	3	3	18	18	18	0	0	0
sp|O14628|ZN195_HUMAN	O14628	ZN195_HUMAN	ZNF195	629	Homo sapiens	Zinc finger protein 195	1:Experimental evidence at protein level	9.86	1	0.9984	4	3	3	87	53	53	0	0	0
sp|O14639|ABLM1_HUMAN	O14639	ABLM1_HUMAN	ABLIM1	778	Homo sapiens	Actin-binding LIM protein 1	1:Experimental evidence at protein level	5.78	1	0.9983	6	6	6	26	26	26	0	0	0
sp|O14641|DVL2_HUMAN	O14641	DVL2_HUMAN	DVL2	736	Homo sapiens	Segment polarity protein dishevelled homolog DVL-2	1:Experimental evidence at protein level	8.42	1	0.9983	7	3	7	24	10	24	0	0	0
sp|O14646|CHD1_HUMAN	O14646	CHD1_HUMAN	CHD1	1710	Homo sapiens	Chromodomain-helicase-DNA-binding protein 1	1:Experimental evidence at protein level	10.94	1	0.9989	22	13	20	207	133	197	0	0	0
sp|O14647|CHD2_HUMAN	O14647	CHD2_HUMAN	CHD2	1828	Homo sapiens	Chromodomain-helicase-DNA-binding protein 2	1:Experimental evidence at protein level	7.77	1	0.9989	18	9	9	128	54	54	0	0	0
sp|O14656|TOR1A_HUMAN	O14656	TOR1A_HUMAN	TOR1A	332	Homo sapiens	Torsin-1A	1:Experimental evidence at protein level	6.02	1	0.9989	2	2	2	18	18	18	0	0	0
sp|O14657|TOR1B_HUMAN	O14657	TOR1B_HUMAN	TOR1B	336	Homo sapiens	Torsin-1B	1:Experimental evidence at protein level	10.42	1	0.9968	4	4	4	12	12	12	0	0	0
sp|O14662|STX16_HUMAN	O14662	STX16_HUMAN	STX16	325	Homo sapiens	Syntaxin-16	1:Experimental evidence at protein level	12.92	1	0.9986	4	4	4	14	14	14	0	0	0
sp|O14672|ADA10_HUMAN	O14672	ADA10_HUMAN	ADAM10	748	Homo sapiens	Disintegrin and metalloproteinase domain-containing protein 10	1:Experimental evidence at protein level	29.55	1	0.999	52	52	52	572	572	572	0	0	0
sp|O14678|ABCD4_HUMAN	O14678	ABCD4_HUMAN	ABCD4	606	Homo sapiens	Lysosomal cobalamin transporter ABCD4	1:Experimental evidence at protein level	3.14	1	0.9989	2	2	2	9	9	9	0	0	0
sp|O14681|EI24_HUMAN	O14681	EI24_HUMAN	EI24	340	Homo sapiens	Etoposide-induced protein 2.4 homolog	1:Experimental evidence at protein level	5.29	1	0.9976	2	2	2	22	22	22	0	0	0
sp|O14682|ENC1_HUMAN	O14682	ENC1_HUMAN	ENC1	589	Homo sapiens	Ectoderm-neural cortex protein 1	1:Experimental evidence at protein level	14.43	1	0.9988	12	11	12	48	47	48	0	0	0
sp|O14684|PTGES_HUMAN	O14684	PTGES_HUMAN	PTGES	152	Homo sapiens	Prostaglandin E synthase	1:Experimental evidence at protein level	5.92	1	0.9989	1	1	1	9	9	9	0	0	0
sp|O14686|KMT2D_HUMAN	O14686	KMT2D_HUMAN	KMT2D	5537	Homo sapiens	Histone-lysine N-methyltransferase 2D	1:Experimental evidence at protein level	1.23	1	0.9983	7	5	5	25	22	22	0	0	0
sp|O14709|ZN197_HUMAN	O14709	ZN197_HUMAN	ZNF197	1029	Homo sapiens	Zinc finger protein 197	2:Experimental evidence at transcript level	12.73	1	0.9989	11	6	8	117	50	65	0	0	0
sp|O14713|ITBP1_HUMAN	O14713	ITBP1_HUMAN	ITGB1BP1	200	Homo sapiens	Integrin beta-1-binding protein 1	1:Experimental evidence at protein level	9	1	0.9959	2	2	2	58	58	58	0	0	0
sp|O14715|RGPD8_HUMAN	O14715	RGPD8_HUMAN	RGPD8	1765	Homo sapiens	RANBP2-like and GRIP domain-containing protein 8	1:Experimental evidence at protein level	17.34	1	0.9989	40	0	6	342	0	33	0	0	0			sp|Q99666|RGPD5_HUMAN
sp|O14717|TRDMT_HUMAN	O14717	TRDMT_HUMAN	TRDMT1	391	Homo sapiens	tRNA (cytosine(38)-C(5))-methyltransferase	1:Experimental evidence at protein level	4.6	1	0.9961	2	2	2	3	3	3	0	0	0
sp|O14727|APAF_HUMAN	O14727	APAF_HUMAN	APAF1	1248	Homo sapiens	Apoptotic protease-activating factor 1	1:Experimental evidence at protein level	4.25	1	0.9982	6	5	5	32	27	27	0	0	0
sp|O14730|RIOK3_HUMAN	O14730	RIOK3_HUMAN	RIOK3	519	Homo sapiens	Serine/threonine-protein kinase RIO3	1:Experimental evidence at protein level	18.88	1	0.9989	13	12	13	129	124	129	0	0	0
sp|O14732|IMPA2_HUMAN	O14732	IMPA2_HUMAN	IMPA2	288	Homo sapiens	Inositol monophosphatase 2	1:Experimental evidence at protein level	12.5	1	0.9987	4	4	4	16	16	16	0	0	0
sp|O14733|MP2K7_HUMAN	O14733	MP2K7_HUMAN	MAP2K7	419	Homo sapiens	Dual specificity mitogen-activated protein kinase kinase 7	1:Experimental evidence at protein level	12.65	1	0.9987	6	6	6	51	51	51	0	0	0
sp|O14737|PDCD5_HUMAN	O14737	PDCD5_HUMAN	PDCD5	125	Homo sapiens	Programmed cell death protein 5	1:Experimental evidence at protein level	52.8	1	0.999	10	10	10	47	47	47	0	0	0
sp|O14744|ANM5_HUMAN	O14744	ANM5_HUMAN	PRMT5	637	Homo sapiens	Protein arginine N-methyltransferase 5	1:Experimental evidence at protein level	13.81	1	0.999	9	9	9	57	57	57	0	0	0
sp|O14745|NHRF1_HUMAN	O14745	NHRF1_HUMAN	NHERF1	358	Homo sapiens	Na(+)/H(+) exchange regulatory cofactor NHE-RF1	1:Experimental evidence at protein level	14.8	1	0.999	8	8	8	35	35	35	0	0	0
sp|O14757|CHK1_HUMAN	O14757	CHK1_HUMAN	CHEK1	476	Homo sapiens	Serine/threonine-protein kinase Chk1	1:Experimental evidence at protein level	3.99	1	0.9987	2	2	2	18	18	18	0	0	0
sp|O14771|ZN213_HUMAN	O14771	ZN213_HUMAN	ZNF213	459	Homo sapiens	Zinc finger protein 213	1:Experimental evidence at protein level	9.59	1	0.9986	5	4	5	37	31	37	0	0	0
sp|O14772|FPGT_HUMAN	O14772	FPGT_HUMAN	FPGT	607	Homo sapiens	Fucose-1-phosphate guanylyltransferase	1:Experimental evidence at protein level	5.6	1	0.998	4	4	4	19	19	19	0	0	0
sp|O14773|TPP1_HUMAN	O14773	TPP1_HUMAN	TPP1	563	Homo sapiens	Tripeptidyl-peptidase 1	1:Experimental evidence at protein level	17.41	1	0.999	19	19	19	157	157	157	0	0	0
sp|O14775|GNB5_HUMAN	O14775	GNB5_HUMAN	GNB5	395	Homo sapiens	Guanine nucleotide-binding protein subunit beta-5	1:Experimental evidence at protein level	15.95	1	0.9989	10	10	10	99	99	99	0	0	0
sp|O14776|TCRG1_HUMAN	O14776	TCRG1_HUMAN	TCERG1	1098	Homo sapiens	Transcription elongation regulator 1	1:Experimental evidence at protein level	12.3	1	0.999	16	14	16	61	58	61	0	0	0
sp|O14777|NDC80_HUMAN	O14777	NDC80_HUMAN	NDC80	642	Homo sapiens	Kinetochore protein NDC80 homolog	1:Experimental evidence at protein level	11.37	1	0.999	10	10	10	122	122	122	0	0	0
sp|O14782|KIF3C_HUMAN	O14782	KIF3C_HUMAN	KIF3C	793	Homo sapiens	Kinesin-like protein KIF3C	1:Experimental evidence at protein level	8.07	1	0.9988	9	5	9	124	85	124	0	0	0
sp|O14786|NRP1_HUMAN	O14786	NRP1_HUMAN	NRP1	923	Homo sapiens	Neuropilin-1	1:Experimental evidence at protein level	9.86	1	0.999	16	16	16	56	56	56	0	0	0
sp|O14787|TNPO2_HUMAN	O14787	TNPO2_HUMAN	TNPO2	897	Homo sapiens	Transportin-2	1:Experimental evidence at protein level	9.03	1	0.9982	9	3	3	96	18	18	0	0	0
sp|O14791|APOL1_HUMAN	O14791	APOL1_HUMAN	APOL1	398	Homo sapiens	Apolipoprotein L1	1:Experimental evidence at protein level	24.62	1	0.999	16	16	16	98	98	98	0	0	0
sp|O14795|UN13B_HUMAN	O14795	UN13B_HUMAN	UNC13B	1591	Homo sapiens	Protein unc-13 homolog B	1:Experimental evidence at protein level	4.97	1	0.9988	10	8	10	67	61	67	0	0	0
sp|O14802|RPC1_HUMAN	O14802	RPC1_HUMAN	POLR3A	1390	Homo sapiens	DNA-directed RNA polymerase III subunit RPC1	1:Experimental evidence at protein level	10.29	1	0.999	17	16	16	129	128	128	0	0	0
sp|O14817|TSN4_HUMAN	O14817	TSN4_HUMAN	TSPAN4	238	Homo sapiens	Tetraspanin-4	1:Experimental evidence at protein level	9.24	1	0.999	7	7	7	216	216	216	0	0	0
sp|O14818|PSA7_HUMAN	O14818	PSA7_HUMAN	PSMA7	248	Homo sapiens	Proteasome subunit alpha type-7	1:Experimental evidence at protein level	45.97	1	0.999	17	6	17	167	30	167	0	0	0
sp|O14828|SCAM3_HUMAN	O14828	SCAM3_HUMAN	SCAMP3	347	Homo sapiens	Secretory carrier-associated membrane protein 3	1:Experimental evidence at protein level	17	1	0.999	5	5	5	22	22	22	0	0	0
sp|O14832|PAHX_HUMAN	O14832	PAHX_HUMAN	PHYH	338	Homo sapiens	Phytanoyl-CoA dioxygenase, peroxisomal	1:Experimental evidence at protein level	15.68	1	0.999	6	6	6	68	68	68	0	0	0
sp|O14867|BACH1_HUMAN	O14867	BACH1_HUMAN	BACH1	736	Homo sapiens	Transcription regulator protein BACH1	1:Experimental evidence at protein level	4.89	1	0.9984	5	5	5	30	30	30	0	0	0
sp|O14874|BCKD_HUMAN	O14874	BCKD_HUMAN	BCKDK	412	Homo sapiens	[3-methyl-2-oxobutanoate dehydrogenase [lipoamide]] kinase, mitochondrial	1:Experimental evidence at protein level	4.61	1	0.9987	2	2	2	10	10	10	0	0	0
sp|O14879|IFIT3_HUMAN	O14879	IFIT3_HUMAN	IFIT3	490	Homo sapiens	Interferon-induced protein with tetratricopeptide repeats 3	1:Experimental evidence at protein level	23.67	1	0.999	18	15	17	98	87	95	0	0	0
sp|O14880|MGST3_HUMAN	O14880	MGST3_HUMAN	MGST3	152	Homo sapiens	Glutathione S-transferase 3, mitochondrial	1:Experimental evidence at protein level	38.82	1	0.9989	8	8	8	67	67	67	0	0	0
sp|O14908|GIPC1_HUMAN	O14908	GIPC1_HUMAN	GIPC1	333	Homo sapiens	PDZ domain-containing protein GIPC1	1:Experimental evidence at protein level	20.72	1	0.9986	8	8	8	93	93	93	0	0	0
sp|O14917|PCD17_HUMAN	O14917	PCD17_HUMAN	PCDH17	1159	Homo sapiens	Protocadherin-17	1:Experimental evidence at protein level	7.68	1	0.999	17	17	17	30	30	30	0	0	0
sp|O14920|IKKB_HUMAN	O14920	IKKB_HUMAN	IKBKB	756	Homo sapiens	Inhibitor of nuclear factor kappa-B kinase subunit beta	1:Experimental evidence at protein level	3.57	1	0.9989	3	3	3	44	44	44	0	0	0
sp|O14924|RGS12_HUMAN	O14924	RGS12_HUMAN	RGS12	1447	Homo sapiens	Regulator of G-protein signaling 12	1:Experimental evidence at protein level	3.8	1	0.999	8	8	8	65	65	65	0	0	0
sp|O14925|TIM23_HUMAN	O14925	TIM23_HUMAN	TIMM23	209	Homo sapiens	Mitochondrial import inner membrane translocase subunit Tim23	1:Experimental evidence at protein level	23.44	1	0.9988	7	2	7	47	8	47	0	0	0
sp|O14929|HAT1_HUMAN	O14929	HAT1_HUMAN	HAT1	419	Homo sapiens	Histone acetyltransferase type B catalytic subunit	1:Experimental evidence at protein level	28.64	1	0.999	21	21	21	180	180	180	0	0	0
sp|O14936|CSKP_HUMAN	O14936	CSKP_HUMAN	CASK	926	Homo sapiens	Peripheral plasma membrane protein CASK	1:Experimental evidence at protein level	8.64	1	0.999	12	11	12	96	75	96	0	0	0
sp|O14939|PLD2_HUMAN	O14939	PLD2_HUMAN	PLD2	933	Homo sapiens	Phospholipase D2	1:Experimental evidence at protein level	8.79	1	0.9989	9	9	9	60	60	60	0	0	0
sp|O14949|QCR8_HUMAN	O14949	QCR8_HUMAN	UQCRQ	82	Homo sapiens	Cytochrome b-c1 complex subunit 8	1:Experimental evidence at protein level	50	1	0.9989	7	7	7	67	67	67	0	0	0
sp|O14950|ML12B_HUMAN	O14950	ML12B_HUMAN	MYL12B	172	Homo sapiens	Myosin regulatory light chain 12B	1:Experimental evidence at protein level	72.67	1	0.999	40	1	40	222	1	222	0	0	0
sp|O14957|QCR10_HUMAN	O14957	QCR10_HUMAN	UQCR11	56	Homo sapiens	Cytochrome b-c1 complex subunit 10	1:Experimental evidence at protein level	25	1	0.999	2	2	2	8	8	8	0	0	0
sp|O14964|HGS_HUMAN	O14964	HGS_HUMAN	HGS	777	Homo sapiens	Hepatocyte growth factor-regulated tyrosine kinase substrate	1:Experimental evidence at protein level	11.07	1	0.999	10	10	10	186	186	186	0	0	0
sp|O14965|AURKA_HUMAN	O14965	AURKA_HUMAN	AURKA	403	Homo sapiens	Aurora kinase A	1:Experimental evidence at protein level	20.6	1	0.999	13	10	13	105	97	105	0	0	0
sp|O14966|RAB7L_HUMAN	O14966	RAB7L_HUMAN	RAB29	203	Homo sapiens	Ras-related protein Rab-7L1	1:Experimental evidence at protein level	10.84	1	0.9979	3	3	3	9	9	9	0	0	0
sp|O14967|CLGN_HUMAN	O14967	CLGN_HUMAN	CLGN	610	Homo sapiens	Calmegin	1:Experimental evidence at protein level	3.28	1	0.9988	3	2	2	20	12	12	0	0	0
sp|O14972|VP26C_HUMAN	O14972	VP26C_HUMAN	VPS26C	297	Homo sapiens	Vacuolar protein sorting-associated protein 26C	1:Experimental evidence at protein level	17.17	1	0.9979	6	6	6	48	48	48	0	0	0
sp|O14974|MYPT1_HUMAN	O14974	MYPT1_HUMAN	PPP1R12A	1030	Homo sapiens	Protein phosphatase 1 regulatory subunit 12A	1:Experimental evidence at protein level	12.04	1	0.999	15	15	15	132	132	132	0	0	0
sp|O14976|GAK_HUMAN	O14976	GAK_HUMAN	GAK	1311	Homo sapiens	Cyclin-G-associated kinase	1:Experimental evidence at protein level	12.51	1	0.999	21	20	21	160	156	160	0	0	0
sp|O14977|AZIN1_HUMAN	O14977	AZIN1_HUMAN	AZIN1	448	Homo sapiens	Antizyme inhibitor 1	1:Experimental evidence at protein level	23.88	1	0.999	13	13	13	149	149	149	0	0	0
sp|O14979|HNRDL_HUMAN	O14979	HNRDL_HUMAN	HNRNPDL	420	Homo sapiens	Heterogeneous nuclear ribonucleoprotein D-like	1:Experimental evidence at protein level	20.71	1	0.9989	12	11	12	172	143	172	0	0	0
sp|O14980|XPO1_HUMAN	O14980	XPO1_HUMAN	XPO1	1071	Homo sapiens	Exportin-1	1:Experimental evidence at protein level	18.67	1	0.999	27	27	27	357	357	357	0	0	0
sp|O14981|BTAF1_HUMAN	O14981	BTAF1_HUMAN	BTAF1	1849	Homo sapiens	TATA-binding protein-associated factor 172	1:Experimental evidence at protein level	4.16	1	0.9976	9	9	9	40	40	40	0	0	0
sp|O15013|ARHGA_HUMAN	O15013	ARHGA_HUMAN	ARHGEF10	1369	Homo sapiens	Rho guanine nucleotide exchange factor 10	1:Experimental evidence at protein level	11.4	1	0.9989	18	17	18	73	72	73	0	0	0
sp|O15014|ZN609_HUMAN	O15014	ZN609_HUMAN	ZNF609	1411	Homo sapiens	Zinc finger protein 609	1:Experimental evidence at protein level	6.02	1	0.999	10	10	10	56	56	56	0	0	0
sp|O15018|PDZD2_HUMAN	O15018	PDZD2_HUMAN	PDZD2	2839	Homo sapiens	PDZ domain-containing protein 2	1:Experimental evidence at protein level	1.87	1	0.9974	6	6	6	10	10	10	0	0	0
sp|O15020|SPTN2_HUMAN	O15020	SPTN2_HUMAN	SPTBN2	2390	Homo sapiens	Spectrin beta chain, non-erythrocytic 2	1:Experimental evidence at protein level	7.36	1	0.9988	25	7	7	190	38	38	0	0	0
sp|O15021|MAST4_HUMAN	O15021	MAST4_HUMAN	MAST4	2623	Homo sapiens	Microtubule-associated serine/threonine-protein kinase 4	1:Experimental evidence at protein level	7.01	1	0.999	21	15	20	89	80	88	0	0	0
sp|O15027|SC16A_HUMAN	O15027	SC16A_HUMAN	SEC16A	2357	Homo sapiens	Protein transport protein Sec16A	1:Experimental evidence at protein level	13.45	1	0.999	37	37	37	277	277	277	0	0	0
sp|O15031|PLXB2_HUMAN	O15031	PLXB2_HUMAN	PLXNB2	1838	Homo sapiens	Plexin-B2	1:Experimental evidence at protein level	11.15	1	0.999	27	22	22	149	139	139	0	0	0
sp|O15033|AREL1_HUMAN	O15033	AREL1_HUMAN	AREL1	823	Homo sapiens	Apoptosis-resistant E3 ubiquitin protein ligase 1	1:Experimental evidence at protein level	2.19	1	0.9988	2	2	2	34	34	34	0	0	0
sp|O15037|KHNYN_HUMAN	O15037	KHNYN_HUMAN	KHNYN	678	Homo sapiens	Protein KHNYN	1:Experimental evidence at protein level	6.05	1	0.999	5	5	5	45	45	45	0	0	0
sp|O15040|TCPR2_HUMAN	O15040	TCPR2_HUMAN	TECPR2	1411	Homo sapiens	Tectonin beta-propeller repeat-containing protein 2	1:Experimental evidence at protein level	3.61	1	0.999	5	5	5	69	69	69	0	0	0
sp|O15042|SR140_HUMAN	O15042	SR140_HUMAN	U2SURP	1029	Homo sapiens	U2 snRNP-associated SURP motif-containing protein	1:Experimental evidence at protein level	13.51	1	0.9989	17	17	17	165	165	165	0	0	0
sp|O15047|SET1A_HUMAN	O15047	SET1A_HUMAN	SETD1A	1707	Homo sapiens	Histone-lysine N-methyltransferase SETD1A	1:Experimental evidence at protein level	3.81	1	0.999	8	4	6	43	22	36	0	0	0
sp|O15049|N4BP3_HUMAN	O15049	N4BP3_HUMAN	N4BP3	544	Homo sapiens	NEDD4-binding protein 3	1:Experimental evidence at protein level	4.78	1	0.9984	3	3	3	4	4	4	0	0	0
sp|O15050|TRNK1_HUMAN	O15050	TRNK1_HUMAN	TRANK1	2925	Homo sapiens	TPR and ankyrin repeat-containing protein 1	2:Experimental evidence at transcript level	4.85	1	0.9989	20	20	20	54	54	54	0	0	0
sp|O15054|KDM6B_HUMAN	O15054	KDM6B_HUMAN	KDM6B	1643	Homo sapiens	Lysine-specific demethylase 6B	1:Experimental evidence at protein level	2.98	1	0.9988	6	3	3	70	20	20	0	0	0
sp|O15056|SYNJ2_HUMAN	O15056	SYNJ2_HUMAN	SYNJ2	1496	Homo sapiens	Synaptojanin-2	1:Experimental evidence at protein level	3.21	1	0.9989	6	6	6	29	29	29	0	0	0
sp|O15061|SYNEM_HUMAN	O15061	SYNEM_HUMAN	SYNM	1565	Homo sapiens	Synemin	1:Experimental evidence at protein level	5.69	1	0.9989	11	11	11	41	41	41	0	0	0
sp|O15062|ZBTB5_HUMAN	O15062	ZBTB5_HUMAN	ZBTB5	677	Homo sapiens	Zinc finger and BTB domain-containing protein 5	1:Experimental evidence at protein level	2.81	1	0.9986	3	2	2	23	19	19	0	0	0
sp|O15063|GRRE1_HUMAN	O15063	GRRE1_HUMAN	GARRE1	1070	Homo sapiens	Granule associated Rac and RHOG effector protein 1	1:Experimental evidence at protein level	4.21	1	0.9981	5	5	5	46	46	46	0	0	0
sp|O15066|KIF3B_HUMAN	O15066	KIF3B_HUMAN	KIF3B	747	Homo sapiens	Kinesin-like protein KIF3B	1:Experimental evidence at protein level	6.02	1	0.9981	6	2	2	57	18	18	0	0	0
sp|O15067|PUR4_HUMAN	O15067	PUR4_HUMAN	PFAS	1338	Homo sapiens	Phosphoribosylformylglycinamidine synthase	1:Experimental evidence at protein level	6.05	1	0.9985	9	9	9	105	105	105	0	0	0
sp|O15068|MCF2L_HUMAN	O15068	MCF2L_HUMAN	MCF2L	1137	Homo sapiens	Guanine nucleotide exchange factor DBS	1:Experimental evidence at protein level	8.97	1	0.9989	13	11	13	67	59	67	0	0	0
sp|O15075|DCLK1_HUMAN	O15075	DCLK1_HUMAN	DCLK1	740	Homo sapiens	Serine/threonine-protein kinase DCLK1	1:Experimental evidence at protein level	8.78	1	0.999	7	7	7	39	39	39	0	0	0
sp|O15078|CE290_HUMAN	O15078	CE290_HUMAN	CEP290	2479	Homo sapiens	Centrosomal protein of 290 kDa	1:Experimental evidence at protein level	2.99	1	0.999	8	8	8	56	56	56	0	0	0
sp|O15079|SNPH_HUMAN	O15079	SNPH_HUMAN	SNPH	494	Homo sapiens	Syntaphilin	1:Experimental evidence at protein level	5.47	1	0.9972	3	3	3	5	5	5	0	0	0
sp|O15084|ANR28_HUMAN	O15084	ANR28_HUMAN	ANKRD28	1053	Homo sapiens	Serine/threonine-protein phosphatase 6 regulatory ankyrin repeat subunit A	1:Experimental evidence at protein level	5.32	1	0.9987	6	4	6	59	50	59	0	0	0
sp|O15085|ARHGB_HUMAN	O15085	ARHGB_HUMAN	ARHGEF11	1522	Homo sapiens	Rho guanine nucleotide exchange factor 11	1:Experimental evidence at protein level	3.88	1	0.9988	6	6	6	24	24	24	0	0	0
sp|O15111|IKKA_HUMAN	O15111	IKKA_HUMAN	CHUK	745	Homo sapiens	Inhibitor of nuclear factor kappa-B kinase subunit alpha	1:Experimental evidence at protein level	6.31	1	0.9989	6	6	6	95	95	95	0	0	0
sp|O15117|FYB1_HUMAN	O15117	FYB1_HUMAN	FYB1	783	Homo sapiens	FYN-binding protein 1	1:Experimental evidence at protein level	9.58	1	0.9989	11	11	11	50	50	50	0	0	0
sp|O15118|NPC1_HUMAN	O15118	NPC1_HUMAN	NPC1	1278	Homo sapiens	NPC intracellular cholesterol transporter 1	1:Experimental evidence at protein level	9.86	1	0.999	16	16	16	131	131	131	0	0	0
sp|O15119|TBX3_HUMAN	O15119	TBX3_HUMAN	TBX3	743	Homo sapiens	T-box transcription factor TBX3	1:Experimental evidence at protein level	10.9	1	0.9987	12	9	9	78	39	39	0	0	0
sp|O15121|DEGS1_HUMAN	O15121	DEGS1_HUMAN	DEGS1	323	Homo sapiens	Sphingolipid delta(4)-desaturase DES1	1:Experimental evidence at protein level	25.7	1	0.999	12	10	12	168	158	168	0	0	0
sp|O15123|ANGP2_HUMAN	O15123	ANGP2_HUMAN	ANGPT2	496	Homo sapiens	Angiopoietin-2	1:Experimental evidence at protein level	5.04	1	0.999	3	3	3	9	9	9	0	0	0
sp|O15127|SCAM2_HUMAN	O15127	SCAM2_HUMAN	SCAMP2	329	Homo sapiens	Secretory carrier-associated membrane protein 2	1:Experimental evidence at protein level	16.72	1	0.9989	13	13	13	49	49	49	0	0	0
sp|O15131|IMA6_HUMAN	O15131	IMA6_HUMAN	KPNA5	539	Homo sapiens	Importin subunit alpha-6	1:Experimental evidence at protein level	15.4	1	0.9988	11	3	3	51	12	12	0	0	0
sp|O15143|ARC1B_HUMAN	O15143	ARC1B_HUMAN	ARPC1B	372	Homo sapiens	Actin-related protein 2/3 complex subunit 1B	1:Experimental evidence at protein level	9.41	1	0.999	6	5	6	12	9	12	0	0	0
sp|O15144|ARPC2_HUMAN	O15144	ARPC2_HUMAN	ARPC2	300	Homo sapiens	Actin-related protein 2/3 complex subunit 2	1:Experimental evidence at protein level	33.33	1	0.999	16	16	16	89	89	89	0	0	0
sp|O15145|ARPC3_HUMAN	O15145	ARPC3_HUMAN	ARPC3	178	Homo sapiens	Actin-related protein 2/3 complex subunit 3	1:Experimental evidence at protein level	24.16	1	0.9987	8	8	8	73	73	73	0	0	0
sp|O15155|BET1_HUMAN	O15155	BET1_HUMAN	BET1	118	Homo sapiens	BET1 homolog	1:Experimental evidence at protein level	20.34	1	0.9983	4	4	4	64	64	64	0	0	0
sp|O15160|RPAC1_HUMAN	O15160	RPAC1_HUMAN	POLR1C	346	Homo sapiens	DNA-directed RNA polymerases I and III subunit RPAC1	1:Experimental evidence at protein level	14.16	1	0.999	6	6	6	126	126	126	0	0	0
sp|O15164|TIF1A_HUMAN	O15164	TIF1A_HUMAN	TRIM24	1050	Homo sapiens	Transcription intermediary factor 1-alpha	1:Experimental evidence at protein level	8.86	1	0.999	10	9	9	89	73	73	0	0	0
sp|O15169|AXIN1_HUMAN	O15169	AXIN1_HUMAN	AXIN1	862	Homo sapiens	Axin-1	1:Experimental evidence at protein level	4.06	1	0.9989	5	5	5	68	68	68	0	0	0
sp|O15172|PSPHL_HUMAN	O15172	PSPHL_HUMAN	PSPHP1	72	Homo sapiens	Putative phosphoserine phosphatase-like protein	5:Protein uncertain	31.94	1	0.9988	4	3	4	29	20	29	0	0	0
sp|O15173|PGRC2_HUMAN	O15173	PGRC2_HUMAN	PGRMC2	223	Homo sapiens	Membrane-associated progesterone receptor component 2	1:Experimental evidence at protein level	13.9	1	0.999	4	4	4	21	21	21	0	0	0
sp|O15182|CETN3_HUMAN	O15182	CETN3_HUMAN	CETN3	167	Homo sapiens	Centrin-3	1:Experimental evidence at protein level	18.56	1	0.999	3	3	3	18	18	18	0	0	0
sp|O15198|SMAD9_HUMAN	O15198	SMAD9_HUMAN	SMAD9	467	Homo sapiens	Mothers against decapentaplegic homolog 9	1:Experimental evidence at protein level	17.34	1	0.9984	13	2	2	114	7	7	0	0	0
sp|O15205|UBD_HUMAN	O15205	UBD_HUMAN	UBD	165	Homo sapiens	Ubiquitin D	1:Experimental evidence at protein level	31.52	1	0.999	6	6	6	19	19	19	0	0	0
sp|O15212|PFD6_HUMAN	O15212	PFD6_HUMAN	PFDN6	129	Homo sapiens	Prefoldin subunit 6	1:Experimental evidence at protein level	29.46	1	0.9989	6	6	6	38	38	38	0	0	0
sp|O15213|WDR46_HUMAN	O15213	WDR46_HUMAN	WDR46	610	Homo sapiens	WD repeat-containing protein 46	1:Experimental evidence at protein level	14.75	1	0.999	11	11	11	104	104	104	0	0	0
sp|O15217|GSTA4_HUMAN	O15217	GSTA4_HUMAN	GSTA4	222	Homo sapiens	Glutathione S-transferase A4	1:Experimental evidence at protein level	22.97	1	0.9989	6	6	6	62	62	62	0	0	0
sp|O15226|NKRF_HUMAN	O15226	NKRF_HUMAN	NKRF	690	Homo sapiens	NF-kappa-B-repressing factor	1:Experimental evidence at protein level	10.43	1	0.999	10	10	10	86	86	86	0	0	0
sp|O15228|GNPAT_HUMAN	O15228	GNPAT_HUMAN	GNPAT	680	Homo sapiens	Dihydroxyacetone phosphate acyltransferase	1:Experimental evidence at protein level	13.82	1	0.999	12	12	12	144	144	144	0	0	0
sp|O15229|KMO_HUMAN	O15229	KMO_HUMAN	KMO	486	Homo sapiens	Kynurenine 3-monooxygenase	1:Experimental evidence at protein level	7.2	1	0.998	4	4	4	25	25	25	0	0	0
sp|O15230|LAMA5_HUMAN	O15230	LAMA5_HUMAN	LAMA5	3695	Homo sapiens	Laminin subunit alpha-5	1:Experimental evidence at protein level	4.14	1	0.999	17	17	17	95	95	95	0	0	0
sp|O15234|CASC3_HUMAN	O15234	CASC3_HUMAN	CASC3	703	Homo sapiens	Protein CASC3	1:Experimental evidence at protein level	8.82	1	0.999	7	6	7	68	64	68	0	0	0
sp|O15235|RT12_HUMAN	O15235	RT12_HUMAN	MRPS12	138	Homo sapiens	Small ribosomal subunit protein uS12m	1:Experimental evidence at protein level	23.91	1	0.9985	4	4	4	36	36	36	0	0	0
sp|O15239|NDUA1_HUMAN	O15239	NDUA1_HUMAN	NDUFA1	70	Homo sapiens	NADH dehydrogenase [ubiquinone] 1 alpha subcomplex subunit 1	1:Experimental evidence at protein level	41.43	1	0.999	7	7	7	121	121	121	0	0	0
sp|O15240|VGF_HUMAN	O15240	VGF_HUMAN	VGF	615	Homo sapiens	Neurosecretory protein VGF	1:Experimental evidence at protein level	2.28	1	0.999	4	4	4	49	49	49	0	0	0
sp|O15254|ACOX3_HUMAN	O15254	ACOX3_HUMAN	ACOX3	700	Homo sapiens	Peroxisomal acyl-coenzyme A oxidase 3	1:Experimental evidence at protein level	11	1	0.999	10	10	10	89	89	89	0	0	0
sp|O15258|RER1_HUMAN	O15258	RER1_HUMAN	RER1	196	Homo sapiens	Protein RER1	1:Experimental evidence at protein level	16.33	1	0.999	7	7	7	69	69	69	0	0	0
sp|O15259|NPHP1_HUMAN	O15259	NPHP1_HUMAN	NPHP1	732	Homo sapiens	Nephrocystin-1	1:Experimental evidence at protein level	2.46	1	0.9989	2	2	2	29	29	29	0	0	0
sp|O15260|SURF4_HUMAN	O15260	SURF4_HUMAN	SURF4	269	Homo sapiens	Surfeit locus protein 4	1:Experimental evidence at protein level	20.82	1	0.9987	6	6	6	45	45	45	0	0	0
sp|O15269|SPTC1_HUMAN	O15269	SPTC1_HUMAN	SPTLC1	473	Homo sapiens	Serine palmitoyltransferase 1	1:Experimental evidence at protein level	20.08	1	0.999	15	15	15	105	105	105	0	0	0
sp|O15270|SPTC2_HUMAN	O15270	SPTC2_HUMAN	SPTLC2	562	Homo sapiens	Serine palmitoyltransferase 2	1:Experimental evidence at protein level	20.11	1	0.9989	22	16	22	122	93	122	0	0	0
sp|O15294|OGT1_HUMAN	O15294	OGT1_HUMAN	OGT	1046	Homo sapiens	UDP-N-acetylglucosamine--peptide N-acetylglucosaminyltransferase 110 kDa subunit	1:Experimental evidence at protein level	28.01	1	0.999	40	40	40	381	381	381	0	0	0
sp|O15296|LX15B_HUMAN	O15296	LX15B_HUMAN	ALOX15B	676	Homo sapiens	Polyunsaturated fatty acid lipoxygenase ALOX15B	1:Experimental evidence at protein level	3.55	1	0.999	4	4	4	5	5	5	0	0	0
sp|O15297|PPM1D_HUMAN	O15297	PPM1D_HUMAN	PPM1D	605	Homo sapiens	Protein phosphatase 1D	1:Experimental evidence at protein level	7.11	1	0.999	6	6	6	73	73	73	0	0	0
sp|O15304|SIVA_HUMAN	O15304	SIVA_HUMAN	SIVA1	175	Homo sapiens	Apoptosis regulatory protein Siva	1:Experimental evidence at protein level	5.14	1	0.9984	1	1	1	25	25	25	0	0	0
sp|O15315|RA51B_HUMAN	O15315	RA51B_HUMAN	RAD51B	384	Homo sapiens	DNA repair protein RAD51 homolog 2	1:Experimental evidence at protein level	9.38	1	0.9981	4	4	4	21	21	21	0	0	0
sp|O15321|TM9S1_HUMAN	O15321	TM9S1_HUMAN	TM9SF1	606	Homo sapiens	Transmembrane 9 superfamily member 1	2:Experimental evidence at transcript level	6.11	1	0.999	5	5	5	31	31	31	0	0	0
sp|O15327|INP4B_HUMAN	O15327	INP4B_HUMAN	INPP4B	924	Homo sapiens	Inositol polyphosphate 4-phosphatase type II	1:Experimental evidence at protein level	14.07	1	0.999	17	17	17	179	179	179	0	0	0
sp|O15347|HMGB3_HUMAN	O15347	HMGB3_HUMAN	HMGB3	200	Homo sapiens	High mobility group protein B3	1:Experimental evidence at protein level	15.5	1	0.9989	5	1	1	36	20	20	0	0	0
sp|O15355|PPM1G_HUMAN	O15355	PPM1G_HUMAN	PPM1G	546	Homo sapiens	Protein phosphatase 1G	1:Experimental evidence at protein level	21.25	1	0.9988	15	15	15	83	83	83	0	0	0
sp|O15357|SHIP2_HUMAN	O15357	SHIP2_HUMAN	INPPL1	1258	Homo sapiens	Phosphatidylinositol 3,4,5-trisphosphate 5-phosphatase 2	1:Experimental evidence at protein level	7.87	1	0.9986	11	11	11	49	49	49	0	0	0
sp|O15360|FANCA_HUMAN	O15360	FANCA_HUMAN	FANCA	1455	Homo sapiens	Fanconi anemia group A protein	1:Experimental evidence at protein level	1.92	1	0.9897	3	3	3	5	5	5	0	0	0
sp|O15370|SOX12_HUMAN	O15370	SOX12_HUMAN	SOX12	315	Homo sapiens	Transcription factor SOX-12	2:Experimental evidence at transcript level	10.16	1	0.999	5	2	5	60	41	60	0	0	0
sp|O15371|EIF3D_HUMAN	O15371	EIF3D_HUMAN	EIF3D	548	Homo sapiens	Eukaryotic translation initiation factor 3 subunit D	1:Experimental evidence at protein level	31.2	1	0.999	35	35	35	425	425	425	0	0	0
sp|O15372|EIF3H_HUMAN	O15372	EIF3H_HUMAN	EIF3H	352	Homo sapiens	Eukaryotic translation initiation factor 3 subunit H	1:Experimental evidence at protein level	12.5	1	0.9983	6	6	6	28	28	28	0	0	0
sp|O15374|MOT5_HUMAN	O15374	MOT5_HUMAN	SLC16A4	487	Homo sapiens	Monocarboxylate transporter 5	1:Experimental evidence at protein level	5.95	1	0.999	4	4	4	35	35	35	0	0	0
sp|O15379|HDAC3_HUMAN	O15379	HDAC3_HUMAN	HDAC3	428	Homo sapiens	Histone deacetylase 3	1:Experimental evidence at protein level	16.36	1	0.999	11	7	7	102	58	58	0	0	0
sp|O15381|NVL_HUMAN	O15381	NVL_HUMAN	NVL	856	Homo sapiens	Nuclear valosin-containing protein-like	1:Experimental evidence at protein level	8.76	1	0.9988	8	6	7	40	26	39	0	0	0
sp|O15394|NCAM2_HUMAN	O15394	NCAM2_HUMAN	NCAM2	837	Homo sapiens	Neural cell adhesion molecule 2	1:Experimental evidence at protein level	1.91	1	0.999	2	2	2	5	5	5	0	0	0
sp|O15397|IPO8_HUMAN	O15397	IPO8_HUMAN	IPO8	1037	Homo sapiens	Importin-8	1:Experimental evidence at protein level	17.74	1	0.9986	27	23	24	156	142	144	0	0	0
sp|O15399|NMDE4_HUMAN	O15399	NMDE4_HUMAN	GRIN2D	1336	Homo sapiens	Glutamate receptor ionotropic, NMDA 2D	1:Experimental evidence at protein level	2.25	1	0.999	3	3	3	10	10	10	0	0	0
sp|O15400|STX7_HUMAN	O15400	STX7_HUMAN	STX7	261	Homo sapiens	Syntaxin-7	1:Experimental evidence at protein level	16.09	1	0.999	4	4	4	10	10	10	0	0	0
sp|O15403|MOT7_HUMAN	O15403	MOT7_HUMAN	SLC16A6	523	Homo sapiens	Monocarboxylate transporter 7	1:Experimental evidence at protein level	7.84	1	0.999	8	8	8	65	65	65	0	0	0
sp|O15417|TNC18_HUMAN	O15417	TNC18_HUMAN	TNRC18	2968	Homo sapiens	Trinucleotide repeat-containing gene 18 protein	1:Experimental evidence at protein level	5.29	1	0.999	19	18	19	130	124	130	0	0	0
sp|O15427|MOT4_HUMAN	O15427	MOT4_HUMAN	SLC16A3	465	Homo sapiens	Monocarboxylate transporter 4	1:Experimental evidence at protein level	10.11	1	0.9989	9	7	9	90	73	90	0	0	0
sp|O15431|COPT1_HUMAN	O15431	COPT1_HUMAN	SLC31A1	190	Homo sapiens	High affinity copper uptake protein 1	1:Experimental evidence at protein level	4.74	1	0.9987	1	1	1	5	5	5	0	0	0
sp|O15432|COPT2_HUMAN	O15432	COPT2_HUMAN	SLC31A2	143	Homo sapiens	Protein SLC31A2	1:Experimental evidence at protein level	6.99	1	0.9987	2	2	2	8	8	8	0	0	0
sp|O15438|MRP3_HUMAN	O15438	MRP3_HUMAN	ABCC3	1527	Homo sapiens	ATP-binding cassette sub-family C member 3	1:Experimental evidence at protein level	3.41	1	0.9989	5	4	4	14	12	12	0	0	0
sp|O15439|MRP4_HUMAN	O15439	MRP4_HUMAN	ABCC4	1325	Homo sapiens	ATP-binding cassette sub-family C member 4	1:Experimental evidence at protein level	7.4	1	0.999	13	11	13	56	52	56	0	0	0
sp|O15440|MRP5_HUMAN	O15440	MRP5_HUMAN	ABCC5	1437	Homo sapiens	ATP-binding cassette sub-family C member 5	1:Experimental evidence at protein level	3.76	1	0.9989	6	6	6	29	29	29	0	0	0
sp|O15446|RPA34_HUMAN	O15446	RPA34_HUMAN	POLR1G	510	Homo sapiens	DNA-directed RNA polymerase I subunit RPA34	1:Experimental evidence at protein level	3.73	1	0.9987	2	2	2	10	10	10	0	0	0
sp|O15455|TLR3_HUMAN	O15455	TLR3_HUMAN	TLR3	904	Homo sapiens	Toll-like receptor 3	1:Experimental evidence at protein level	9.73	1	0.999	10	10	10	41	41	41	0	0	0
sp|O15460|P4HA2_HUMAN	O15460	P4HA2_HUMAN	P4HA2	535	Homo sapiens	Prolyl 4-hydroxylase subunit alpha-2	1:Experimental evidence at protein level	14.77	1	0.999	10	9	9	53	51	51	0	0	0
sp|O15479|MAGB2_HUMAN	O15479	MAGB2_HUMAN	MAGEB2	319	Homo sapiens	Melanoma-associated antigen B2	1:Experimental evidence at protein level	5.96	1	0.999	2	2	2	16	16	16	0	0	0
sp|O15488|GLYG2_HUMAN	O15488	GLYG2_HUMAN	GYG2	501	Homo sapiens	Glycogenin-2	1:Experimental evidence at protein level	7.19	1	0.999	5	5	5	69	69	69	0	0	0
sp|O15492|RGS16_HUMAN	O15492	RGS16_HUMAN	RGS16	202	Homo sapiens	Regulator of G-protein signaling 16	1:Experimental evidence at protein level	14.36	1	0.9977	3	3	3	12	12	12	0	0	0
sp|O15498|YKT6_HUMAN	O15498	YKT6_HUMAN	YKT6	198	Homo sapiens	Synaptobrevin homolog YKT6	1:Experimental evidence at protein level	37.37	1	0.999	10	10	10	53	53	53	0	0	0
sp|O15504|NUP42_HUMAN	O15504	NUP42_HUMAN	NUP42	423	Homo sapiens	Nucleoporin NUP42	1:Experimental evidence at protein level	10.4	1	0.9986	6	6	6	50	50	50	0	0	0
sp|O15511|ARPC5_HUMAN	O15511	ARPC5_HUMAN	ARPC5	151	Homo sapiens	Actin-related protein 2/3 complex subunit 5	1:Experimental evidence at protein level	13.25	1	0.9989	5	5	5	30	30	30	0	0	0
sp|O15514|RPB4_HUMAN	O15514	RPB4_HUMAN	POLR2D	142	Homo sapiens	DNA-directed RNA polymerase II subunit RPB4	1:Experimental evidence at protein level	28.17	1	0.9989	5	5	5	54	54	54	0	0	0
sp|O15519|CFLAR_HUMAN	O15519	CFLAR_HUMAN	CFLAR	480	Homo sapiens	CASP8 and FADD-like apoptosis regulator	1:Experimental evidence at protein level	14.58	1	0.9989	9	9	9	97	97	97	0	0	0
sp|O15525|MAFG_HUMAN	O15525	MAFG_HUMAN	MAFG	162	Homo sapiens	Transcription factor MafG	1:Experimental evidence at protein level	24.69	1	0.9987	6	3	6	75	45	75	0	0	0
sp|O15530|PDPK1_HUMAN	O15530	PDPK1_HUMAN	PDPK1	556	Homo sapiens	3-phosphoinositide-dependent protein kinase 1	1:Experimental evidence at protein level	19.06	1	0.999	12	6	12	60	44	60	0	0	0
sp|O15533|TPSN_HUMAN	O15533	TPSN_HUMAN	TAPBP	448	Homo sapiens	Tapasin	1:Experimental evidence at protein level	23.21	1	0.999	13	13	13	172	172	172	0	0	0
sp|O15534|PER1_HUMAN	O15534	PER1_HUMAN	PER1	1290	Homo sapiens	Period circadian protein homolog 1	1:Experimental evidence at protein level	3.49	1	0.999	6	6	6	26	26	26	0	0	0
sp|O15539|RGS5_HUMAN	O15539	RGS5_HUMAN	RGS5	181	Homo sapiens	Regulator of G-protein signaling 5	1:Experimental evidence at protein level	31.49	1	0.9989	11	11	11	49	49	49	0	0	0
sp|O15541|R113A_HUMAN	O15541	R113A_HUMAN	RNF113A	343	Homo sapiens	E3 ubiquitin-protein ligase RNF113A	1:Experimental evidence at protein level	8.45	1	0.9989	4	4	4	18	18	18	0	0	0
sp|O15550|KDM6A_HUMAN	O15550	KDM6A_HUMAN	KDM6A	1401	Homo sapiens	Lysine-specific demethylase 6A	1:Experimental evidence at protein level	6.57	1	0.999	13	3	12	108	23	107	0	0	0
sp|O43143|DHX15_HUMAN	O43143	DHX15_HUMAN	DHX15	795	Homo sapiens	ATP-dependent RNA helicase DHX15	1:Experimental evidence at protein level	29.69	1	0.999	34	32	34	258	245	258	0	0	0
sp|O43147|SGSM2_HUMAN	O43147	SGSM2_HUMAN	SGSM2	1006	Homo sapiens	Small G protein signaling modulator 2	1:Experimental evidence at protein level	5.27	1	0.999	8	6	8	76	59	76	0	0	0
sp|O43148|MCES_HUMAN	O43148	MCES_HUMAN	RNMT	476	Homo sapiens	mRNA cap guanine-N7 methyltransferase	1:Experimental evidence at protein level	12.18	1	0.9989	8	8	8	47	47	47	0	0	0
sp|O43149|ZZEF1_HUMAN	O43149	ZZEF1_HUMAN	ZZEF1	2961	Homo sapiens	Zinc finger ZZ-type and EF-hand domain-containing protein 1	1:Experimental evidence at protein level	5.2	1	0.999	19	19	19	76	76	76	0	0	0
sp|O43150|ASAP2_HUMAN	O43150	ASAP2_HUMAN	ASAP2	1006	Homo sapiens	Arf-GAP with SH3 domain, ANK repeat and PH domain-containing protein 2	1:Experimental evidence at protein level	11.53	1	0.9989	15	12	12	136	91	91	0	0	0
sp|O43156|TTI1_HUMAN	O43156	TTI1_HUMAN	TTI1	1089	Homo sapiens	TELO2-interacting protein 1 homolog	1:Experimental evidence at protein level	8.54	1	0.9988	11	11	11	57	57	57	0	0	0
sp|O43157|PLXB1_HUMAN	O43157	PLXB1_HUMAN	PLXNB1	2135	Homo sapiens	Plexin-B1	1:Experimental evidence at protein level	3.98	1	0.999	11	6	6	34	24	24	0	0	0
sp|O43159|RRP8_HUMAN	O43159	RRP8_HUMAN	RRP8	456	Homo sapiens	Ribosomal RNA-processing protein 8	1:Experimental evidence at protein level	6.14	1	0.9982	3	3	3	12	12	12	0	0	0
sp|O43164|PJA2_HUMAN	O43164	PJA2_HUMAN	PJA2	708	Homo sapiens	E3 ubiquitin-protein ligase Praja-2	1:Experimental evidence at protein level	13.98	1	0.999	13	7	13	202	74	202	0	0	0
sp|O43166|SI1L1_HUMAN	O43166	SI1L1_HUMAN	SIPA1L1	1804	Homo sapiens	Signal-induced proliferation-associated 1-like protein 1	1:Experimental evidence at protein level	5.65	1	0.9988	14	7	8	143	45	46	0	0	0
sp|O43167|ZBT24_HUMAN	O43167	ZBT24_HUMAN	ZBTB24	697	Homo sapiens	Zinc finger and BTB domain-containing protein 24	1:Experimental evidence at protein level	2.87	1	0.999	2	2	2	11	11	11	0	0	0
sp|O43172|PRP4_HUMAN	O43172	PRP4_HUMAN	PRPF4	522	Homo sapiens	U4/U6 small nuclear ribonucleoprotein Prp4	1:Experimental evidence at protein level	8.81	1	0.9989	7	7	7	50	50	50	0	0	0
sp|O43175|SERA_HUMAN	O43175	SERA_HUMAN	PHGDH	533	Homo sapiens	D-3-phosphoglycerate dehydrogenase	1:Experimental evidence at protein level	13.13	1	0.999	7	7	7	55	55	55	0	0	0
sp|O43182|RHG06_HUMAN	O43182	RHG06_HUMAN	ARHGAP6	974	Homo sapiens	Rho GTPase-activating protein 6	1:Experimental evidence at protein level	3.8	1	0.9987	4	4	4	12	12	12	0	0	0
sp|O43187|IRAK2_HUMAN	O43187	IRAK2_HUMAN	IRAK2	625	Homo sapiens	Interleukin-1 receptor-associated kinase-like 2	1:Experimental evidence at protein level	4.64	1	0.9989	3	3	3	10	10	10	0	0	0
sp|O43189|PHF1_HUMAN	O43189	PHF1_HUMAN	PHF1	567	Homo sapiens	PHD finger protein 1	1:Experimental evidence at protein level	6.53	1	0.9989	4	4	4	12	12	12	0	0	0
sp|O43236|SEPT4_HUMAN	O43236	SEPT4_HUMAN	SEPTIN4	478	Homo sapiens	Septin-4	1:Experimental evidence at protein level	14.02	1	0.9987	8	4	6	62	36	40	0	0	0
sp|O43237|DC1L2_HUMAN	O43237	DC1L2_HUMAN	DYNC1LI2	492	Homo sapiens	Cytoplasmic dynein 1 light intermediate chain 2	1:Experimental evidence at protein level	28.46	1	0.999	22	20	20	113	81	81	0	0	0
sp|O43242|PSMD3_HUMAN	O43242	PSMD3_HUMAN	PSMD3	534	Homo sapiens	26S proteasome non-ATPase regulatory subunit 3	1:Experimental evidence at protein level	27.53	1	0.9989	19	19	19	155	155	155	0	0	0
sp|O43251|RFOX2_HUMAN	O43251	RFOX2_HUMAN	RBFOX2	390	Homo sapiens	RNA binding protein fox-1 homolog 2	1:Experimental evidence at protein level	20.51	1	0.999	10	7	10	128	101	128	0	0	0
sp|O43252|PAPS1_HUMAN	O43252	PAPS1_HUMAN	PAPSS1	624	Homo sapiens	Bifunctional 3'-phosphoadenosine 5'-phosphosulfate synthase 1	1:Experimental evidence at protein level	18.59	1	0.999	15	15	15	101	101	101	0	0	0
sp|O43264|ZW10_HUMAN	O43264	ZW10_HUMAN	ZW10	779	Homo sapiens	Centromere/kinetochore protein zw10 homolog	1:Experimental evidence at protein level	3.47	1	0.9978	3	3	3	43	43	43	0	0	0
sp|O43286|B4GT5_HUMAN	O43286	B4GT5_HUMAN	B4GALT5	388	Homo sapiens	Beta-1,4-galactosyltransferase 5	1:Experimental evidence at protein level	8.25	1	0.999	4	4	4	19	19	19	0	0	0
sp|O43290|SNUT1_HUMAN	O43290	SNUT1_HUMAN	SART1	800	Homo sapiens	U4/U6.U5 tri-snRNP-associated protein 1	1:Experimental evidence at protein level	21.25	1	0.999	21	21	21	131	131	131	0	0	0
sp|O43292|GPAA1_HUMAN	O43292	GPAA1_HUMAN	GPAA1	621	Homo sapiens	Glycosylphosphatidylinositol anchor attachment 1 protein	1:Experimental evidence at protein level	17.87	1	0.999	14	13	14	142	141	142	0	0	0
sp|O43293|DAPK3_HUMAN	O43293	DAPK3_HUMAN	DAPK3	454	Homo sapiens	Death-associated protein kinase 3	1:Experimental evidence at protein level	13.66	1	0.9989	8	6	7	63	43	53	0	0	0
sp|O43294|TGFI1_HUMAN	O43294	TGFI1_HUMAN	TGFB1I1	461	Homo sapiens	Transforming growth factor beta-1-induced transcript 1 protein	1:Experimental evidence at protein level	5.86	1	0.9913	3	3	3	25	25	25	0	0	0
sp|O43296|ZN264_HUMAN	O43296	ZN264_HUMAN	ZNF264	627	Homo sapiens	Zinc finger protein 264	1:Experimental evidence at protein level	19.3	1	0.999	15	5	13	142	30	119	0	0	0
sp|O43298|ZBT43_HUMAN	O43298	ZBT43_HUMAN	ZBTB43	467	Homo sapiens	Zinc finger and BTB domain-containing protein 43	1:Experimental evidence at protein level	8.35	1	0.9989	5	5	5	60	60	60	0	0	0
sp|O43299|AP5Z1_HUMAN	O43299	AP5Z1_HUMAN	AP5Z1	807	Homo sapiens	AP-5 complex subunit zeta-1	1:Experimental evidence at protein level	12.64	1	0.999	13	13	13	122	122	122	0	0	0
sp|O43303|CP110_HUMAN	O43303	CP110_HUMAN	CCP110	1012	Homo sapiens	Centriolar coiled-coil protein of 110 kDa	1:Experimental evidence at protein level	3.56	1	0.9985	4	4	4	27	27	27	0	0	0
sp|O43306|ADCY6_HUMAN	O43306	ADCY6_HUMAN	ADCY6	1168	Homo sapiens	Adenylate cyclase type 6	1:Experimental evidence at protein level	3.85	1	0.9985	6	3	5	42	22	25	0	0	0
sp|O43310|CTIF_HUMAN	O43310	CTIF_HUMAN	CTIF	598	Homo sapiens	CBP80/20-dependent translation initiation factor	1:Experimental evidence at protein level	2.34	1	0.9976	3	3	3	8	8	8	0	0	0
sp|O43314|VIP2_HUMAN	O43314	VIP2_HUMAN	PPIP5K2	1243	Homo sapiens	Inositol hexakisphosphate and diphosphoinositol-pentakisphosphate kinase 2	1:Experimental evidence at protein level	5.07	1	0.9988	7	5	7	40	37	40	0	0	0
sp|O43318|M3K7_HUMAN	O43318	M3K7_HUMAN	MAP3K7	606	Homo sapiens	Mitogen-activated protein kinase kinase kinase 7	1:Experimental evidence at protein level	8.42	1	0.999	9	9	9	48	48	48	0	0	0
sp|O43324|MCA3_HUMAN	O43324	MCA3_HUMAN	EEF1E1	174	Homo sapiens	Eukaryotic translation elongation factor 1 epsilon-1	1:Experimental evidence at protein level	16.67	1	0.9985	4	4	4	20	20	20	0	0	0
sp|O43325|LYRM1_HUMAN	O43325	LYRM1_HUMAN	LYRM1	122	Homo sapiens	LYR motif-containing protein 1	2:Experimental evidence at transcript level	14.75	1	0.9986	2	2	2	32	32	32	0	0	0
sp|O43353|RIPK2_HUMAN	O43353	RIPK2_HUMAN	RIPK2	540	Homo sapiens	Receptor-interacting serine/threonine-protein kinase 2	1:Experimental evidence at protein level	6.85	1	0.9948	4	4	4	12	12	12	0	0	0
sp|O43379|WDR62_HUMAN	O43379	WDR62_HUMAN	WDR62	1518	Homo sapiens	WD repeat-containing protein 62	1:Experimental evidence at protein level	3.62	1	0.999	8	7	8	74	64	74	0	0	0
sp|O43390|HNRPR_HUMAN	O43390	HNRPR_HUMAN	HNRNPR	633	Homo sapiens	Heterogeneous nuclear ribonucleoprotein R	1:Experimental evidence at protein level	26.7	1	0.999	31	18	30	178	114	173	0	0	0
sp|O43395|PRPF3_HUMAN	O43395	PRPF3_HUMAN	PRPF3	683	Homo sapiens	U4/U6 small nuclear ribonucleoprotein Prp3	1:Experimental evidence at protein level	13.32	1	0.999	9	9	9	49	49	49	0	0	0
sp|O43396|TXNL1_HUMAN	O43396	TXNL1_HUMAN	TXNL1	289	Homo sapiens	Thioredoxin-like protein 1	1:Experimental evidence at protein level	21.8	1	0.999	22	22	22	93	93	93	0	0	0
sp|O43399|TPD54_HUMAN	O43399	TPD54_HUMAN	TPD52L2	206	Homo sapiens	Tumor protein D54	1:Experimental evidence at protein level	34.95	1	0.999	9	9	9	63	63	63	0	0	0
sp|O43414|ERI3_HUMAN	O43414	ERI3_HUMAN	ERI3	337	Homo sapiens	ERI1 exoribonuclease 3	1:Experimental evidence at protein level	18.69	1	0.999	10	10	10	58	58	58	0	0	0
sp|O43422|P52K_HUMAN	O43422	P52K_HUMAN	THAP12	761	Homo sapiens	52 kDa repressor of the inhibitor of the protein kinase	1:Experimental evidence at protein level	6.04	1	0.999	5	5	5	14	14	14	0	0	0
sp|O43426|SYNJ1_HUMAN	O43426	SYNJ1_HUMAN	SYNJ1	1573	Homo sapiens	Synaptojanin-1	1:Experimental evidence at protein level	7.44	1	0.999	13	13	13	86	86	86	0	0	0
sp|O43427|FIBP_HUMAN	O43427	FIBP_HUMAN	FIBP	364	Homo sapiens	Acidic fibroblast growth factor intracellular-binding protein	1:Experimental evidence at protein level	14.29	1	0.9988	7	7	7	84	84	84	0	0	0
sp|O43432|IF4G3_HUMAN	O43432	IF4G3_HUMAN	EIF4G3	1585	Homo sapiens	Eukaryotic translation initiation factor 4 gamma 3	1:Experimental evidence at protein level	10.41	1	0.9989	19	18	18	166	158	158	0	0	0
sp|O43439|MTG8R_HUMAN	O43439	MTG8R_HUMAN	CBFA2T2	604	Homo sapiens	Protein CBFA2T2	1:Experimental evidence at protein level	8.61	1	0.999	6	5	6	43	41	43	0	0	0
sp|O43447|PPIH_HUMAN	O43447	PPIH_HUMAN	PPIH	177	Homo sapiens	Peptidyl-prolyl cis-trans isomerase H	1:Experimental evidence at protein level	20.34	1	0.999	6	6	6	55	55	55	0	0	0
sp|O43462|MBTP2_HUMAN	O43462	MBTP2_HUMAN	MBTPS2	519	Homo sapiens	Membrane-bound transcription factor site-2 protease	1:Experimental evidence at protein level	12.72	1	0.9988	10	10	10	89	89	89	0	0	0
sp|O43463|SUV91_HUMAN	O43463	SUV91_HUMAN	SUV39H1	412	Homo sapiens	Histone-lysine N-methyltransferase SUV39H1	1:Experimental evidence at protein level	4.61	1	0.9989	2	2	2	40	40	40	0	0	0
sp|O43464|HTRA2_HUMAN	O43464	HTRA2_HUMAN	HTRA2	458	Homo sapiens	Serine protease HTRA2, mitochondrial	1:Experimental evidence at protein level	5.24	1	0.9954	3	3	3	5	5	5	0	0	0
sp|O43491|E41L2_HUMAN	O43491	E41L2_HUMAN	EPB41L2	1005	Homo sapiens	Band 4.1-like protein 2	1:Experimental evidence at protein level	14.33	1	0.9989	19	11	13	111	67	93	0	0	0
sp|O43493|TGON2_HUMAN	O43493	TGON2_HUMAN	TGOLN2	437	Homo sapiens	Trans-Golgi network integral membrane protein 2	1:Experimental evidence at protein level	13.04	1	0.999	7	7	7	54	54	54	0	0	0
sp|O43502|RA51C_HUMAN	O43502	RA51C_HUMAN	RAD51C	376	Homo sapiens	DNA repair protein RAD51 homolog 3	1:Experimental evidence at protein level	10.11	1	0.9981	5	5	5	38	38	38	0	0	0
sp|O43504|LTOR5_HUMAN	O43504	LTOR5_HUMAN	LAMTOR5	91	Homo sapiens	Ragulator complex protein LAMTOR5	1:Experimental evidence at protein level	27.47	1	0.9987	5	5	5	87	87	87	0	0	0
sp|O43505|B4GA1_HUMAN	O43505	B4GA1_HUMAN	B4GAT1	415	Homo sapiens	Beta-1,4-glucuronyltransferase 1	1:Experimental evidence at protein level	9.4	1	0.999	4	4	4	33	33	33	0	0	0
sp|O43511|S26A4_HUMAN	O43511	S26A4_HUMAN	SLC26A4	780	Homo sapiens	Pendrin	1:Experimental evidence at protein level	1.15	1	0.9988	1	1	1	11	11	11	0	0	0
sp|O43513|MED7_HUMAN	O43513	MED7_HUMAN	MED7	233	Homo sapiens	Mediator of RNA polymerase II transcription subunit 7	1:Experimental evidence at protein level	11.59	1	0.9989	3	3	3	56	56	56	0	0	0
sp|O43516|WIPF1_HUMAN	O43516	WIPF1_HUMAN	WIPF1	503	Homo sapiens	WAS/WASL-interacting protein family member 1	1:Experimental evidence at protein level	13.92	1	0.999	8	8	8	72	72	72	0	0	0
sp|O43520|AT8B1_HUMAN	O43520	AT8B1_HUMAN	ATP8B1	1251	Homo sapiens	Phospholipid-transporting ATPase IC	1:Experimental evidence at protein level	2.24	1	0.999	3	3	3	8	8	8	0	0	0
sp|O43524|FOXO3_HUMAN	O43524	FOXO3_HUMAN	FOXO3	673	Homo sapiens	Forkhead box protein O3	1:Experimental evidence at protein level	9.36	1	0.9981	7	4	7	60	50	60	0	0	0
sp|O43529|CHSTA_HUMAN	O43529	CHSTA_HUMAN	CHST10	356	Homo sapiens	Carbohydrate sulfotransferase 10	1:Experimental evidence at protein level	7.87	1	0.9988	6	5	6	84	81	84	0	0	0
sp|O43542|XRCC3_HUMAN	O43542	XRCC3_HUMAN	XRCC3	346	Homo sapiens	DNA repair protein XRCC3	1:Experimental evidence at protein level	2.6	1	0.9989	1	1	1	22	22	22	0	0	0
sp|O43556|SGCE_HUMAN	O43556	SGCE_HUMAN	SGCE	437	Homo sapiens	Epsilon-sarcoglycan	1:Experimental evidence at protein level	3.89	1	0.9987	4	4	4	11	11	11	0	0	0
sp|O43566|RGS14_HUMAN	O43566	RGS14_HUMAN	RGS14	566	Homo sapiens	Regulator of G-protein signaling 14	1:Experimental evidence at protein level	6.54	1	0.997	4	4	4	13	13	13	0	0	0
sp|O43567|RNF13_HUMAN	O43567	RNF13_HUMAN	RNF13	381	Homo sapiens	E3 ubiquitin-protein ligase RNF13	1:Experimental evidence at protein level	19.69	1	0.999	10	10	10	28	28	28	0	0	0
sp|O43570|CAH12_HUMAN	O43570	CAH12_HUMAN	CA12	354	Homo sapiens	Carbonic anhydrase 12	1:Experimental evidence at protein level	6.78	1	0.999	4	4	4	11	11	11	0	0	0
sp|O43572|AKA10_HUMAN	O43572	AKA10_HUMAN	AKAP10	662	Homo sapiens	A-kinase anchor protein 10, mitochondrial	1:Experimental evidence at protein level	5.29	1	0.9974	4	4	4	21	21	21	0	0	0
sp|O43583|DENR_HUMAN	O43583	DENR_HUMAN	DENR	198	Homo sapiens	Density-regulated protein	1:Experimental evidence at protein level	9.09	1	0.9982	2	2	2	6	6	6	0	0	0
sp|O43592|XPOT_HUMAN	O43592	XPOT_HUMAN	XPOT	962	Homo sapiens	Exportin-T	1:Experimental evidence at protein level	14.35	1	0.999	19	19	19	168	168	168	0	0	0
sp|O43598|DNPH1_HUMAN	O43598	DNPH1_HUMAN	DNPH1	174	Homo sapiens	2'-deoxynucleoside 5'-phosphate N-hydrolase 1	1:Experimental evidence at protein level	21.84	1	0.9986	5	5	5	33	33	33	0	0	0
sp|O43617|TPPC3_HUMAN	O43617	TPPC3_HUMAN	TRAPPC3	180	Homo sapiens	Trafficking protein particle complex subunit 3	1:Experimental evidence at protein level	22.22	1	0.999	4	4	4	102	102	102	0	0	0
sp|O43623|SNAI2_HUMAN	O43623	SNAI2_HUMAN	SNAI2	268	Homo sapiens	Zinc finger protein SNAI2	1:Experimental evidence at protein level	25.37	1	0.999	8	5	8	53	34	53	0	0	0
sp|O43633|CHM2A_HUMAN	O43633	CHM2A_HUMAN	CHMP2A	222	Homo sapiens	Charged multivesicular body protein 2a	1:Experimental evidence at protein level	12.16	1	0.9988	3	3	3	27	27	27	0	0	0
sp|O43639|NCK2_HUMAN	O43639	NCK2_HUMAN	NCK2	380	Homo sapiens	Cytoplasmic protein NCK2	1:Experimental evidence at protein level	10	1	0.9989	5	5	5	61	61	61	0	0	0
sp|O43660|PLRG1_HUMAN	O43660	PLRG1_HUMAN	PLRG1	514	Homo sapiens	Pleiotropic regulator 1	1:Experimental evidence at protein level	22.96	1	0.999	15	15	15	84	84	84	0	0	0
sp|O43663|PRC1_HUMAN	O43663	PRC1_HUMAN	PRC1	620	Homo sapiens	Protein regulator of cytokinesis 1	1:Experimental evidence at protein level	17.42	1	0.9989	15	14	15	119	118	119	0	0	0
sp|O43670|ZN207_HUMAN	O43670	ZN207_HUMAN	ZNF207	478	Homo sapiens	BUB3-interacting and GLEBS motif-containing protein ZNF207	1:Experimental evidence at protein level	5.44	1	0.9987	3	3	3	64	64	64	0	0	0
sp|O43674|NDUB5_HUMAN	O43674	NDUB5_HUMAN	NDUFB5	189	Homo sapiens	NADH dehydrogenase [ubiquinone] 1 beta subcomplex subunit 5, mitochondrial	1:Experimental evidence at protein level	36.51	1	0.999	7	7	7	25	25	25	0	0	0
sp|O43676|NDUB3_HUMAN	O43676	NDUB3_HUMAN	NDUFB3	98	Homo sapiens	NADH dehydrogenase [ubiquinone] 1 beta subcomplex subunit 3	1:Experimental evidence at protein level	12.24	1	0.999	1	1	1	23	23	23	0	0	0
sp|O43679|LDB2_HUMAN	O43679	LDB2_HUMAN	LDB2	373	Homo sapiens	LIM domain-binding protein 2	1:Experimental evidence at protein level	14.75	1	0.993	6	3	4	12	3	4	0	0	0
sp|O43681|GET3_HUMAN	O43681	GET3_HUMAN	GET3	348	Homo sapiens	ATPase GET3	1:Experimental evidence at protein level	30.17	1	0.999	14	14	14	96	96	96	0	0	0
sp|O43683|BUB1_HUMAN	O43683	BUB1_HUMAN	BUB1	1085	Homo sapiens	Mitotic checkpoint serine/threonine-protein kinase BUB1	1:Experimental evidence at protein level	10.69	1	0.999	16	16	16	121	121	121	0	0	0
sp|O43684|BUB3_HUMAN	O43684	BUB3_HUMAN	BUB3	328	Homo sapiens	Mitotic checkpoint protein BUB3	1:Experimental evidence at protein level	35.06	1	0.999	18	18	18	298	298	298	0	0	0
sp|O43707|ACTN4_HUMAN	O43707	ACTN4_HUMAN	ACTN4	911	Homo sapiens	Alpha-actinin-4	1:Experimental evidence at protein level	36.33	1	0.999	80	57	80	493	347	493	0	0	0
sp|O43709|BUD23_HUMAN	O43709	BUD23_HUMAN	BUD23	281	Homo sapiens	Probable 18S rRNA (guanine-N(7))-methyltransferase	1:Experimental evidence at protein level	19.93	1	0.9989	6	6	6	73	73	73	0	0	0
sp|O43719|HTSF1_HUMAN	O43719	HTSF1_HUMAN	HTATSF1	755	Homo sapiens	HIV Tat-specific factor 1	1:Experimental evidence at protein level	8.48	1	0.999	10	10	10	60	60	60	0	0	0
sp|O43734|CIKS_HUMAN	O43734	CIKS_HUMAN	TRAF3IP2	574	Homo sapiens	E3 ubiquitin ligase TRAF3IP2	1:Experimental evidence at protein level	10.28	1	0.999	7	7	7	80	80	80	0	0	0
sp|O43739|CYH3_HUMAN	O43739	CYH3_HUMAN	CYTH3	400	Homo sapiens	Cytohesin-3	1:Experimental evidence at protein level	11.5	1	0.999	6	6	6	87	87	87	0	0	0
sp|O43741|AAKB2_HUMAN	O43741	AAKB2_HUMAN	PRKAB2	272	Homo sapiens	5'-AMP-activated protein kinase subunit beta-2	1:Experimental evidence at protein level	17.28	1	0.999	5	3	5	32	18	32	0	0	0
sp|O43747|AP1G1_HUMAN	O43747	AP1G1_HUMAN	AP1G1	822	Homo sapiens	AP-1 complex subunit gamma-1	1:Experimental evidence at protein level	18.73	1	0.9989	22	22	22	188	188	188	0	0	0
sp|O43752|STX6_HUMAN	O43752	STX6_HUMAN	STX6	255	Homo sapiens	Syntaxin-6	1:Experimental evidence at protein level	7.06	1	0.999	3	3	3	15	15	15	0	0	0
sp|O43765|SGTA_HUMAN	O43765	SGTA_HUMAN	SGTA	313	Homo sapiens	Small glutamine-rich tetratricopeptide repeat-containing protein alpha	1:Experimental evidence at protein level	15.97	1	0.9987	7	5	5	95	70	70	0	0	0
sp|O43768|ENSA_HUMAN	O43768	ENSA_HUMAN	ENSA	121	Homo sapiens	Alpha-endosulfine	1:Experimental evidence at protein level	42.98	1	0.999	14	10	14	160	43	160	0	0	0
sp|O43776|SYNC_HUMAN	O43776	SYNC_HUMAN	NARS1	548	Homo sapiens	Asparagine--tRNA ligase, cytoplasmic	1:Experimental evidence at protein level	28.1	1	0.9989	18	18	18	120	120	120	0	0	0
sp|O43781|DYRK3_HUMAN	O43781	DYRK3_HUMAN	DYRK3	588	Homo sapiens	Dual specificity tyrosine-phosphorylation-regulated kinase 3	1:Experimental evidence at protein level	7.99	1	0.999	6	4	6	29	21	29	0	0	0
sp|O43795|MYO1B_HUMAN	O43795	MYO1B_HUMAN	MYO1B	1136	Homo sapiens	Unconventional myosin-Ib	1:Experimental evidence at protein level	23.06	1	0.999	38	34	37	393	373	392	0	0	0
sp|O43805|SSNA1_HUMAN	O43805	SSNA1_HUMAN	SSNA1	119	Homo sapiens	Microtubule nucleation factor SSNA1	1:Experimental evidence at protein level	26.89	1	0.9982	4	4	4	10	10	10	0	0	0
sp|O43808|PM34_HUMAN	O43808	PM34_HUMAN	SLC25A17	307	Homo sapiens	Peroxisomal membrane protein PMP34	1:Experimental evidence at protein level	5.54	1	0.9988	2	2	2	52	52	52	0	0	0
sp|O43809|CPSF5_HUMAN	O43809	CPSF5_HUMAN	NUDT21	227	Homo sapiens	Cleavage and polyadenylation specificity factor subunit 5	1:Experimental evidence at protein level	15.42	1	0.9989	5	5	5	56	56	56	0	0	0
sp|O43813|LANC1_HUMAN	O43813	LANC1_HUMAN	LANCL1	399	Homo sapiens	Glutathione S-transferase LANCL1	1:Experimental evidence at protein level	26.07	1	0.999	12	12	12	115	115	115	0	0	0
sp|O43815|STRN_HUMAN	O43815	STRN_HUMAN	STRN	780	Homo sapiens	Striatin	1:Experimental evidence at protein level	10.51	1	0.9988	9	6	8	99	77	94	0	0	0
sp|O43818|U3IP2_HUMAN	O43818	U3IP2_HUMAN	RRP9	475	Homo sapiens	U3 small nucleolar RNA-interacting protein 2	1:Experimental evidence at protein level	6.11	1	0.9988	3	3	3	12	12	12	0	0	0
sp|O43819|SCO2_HUMAN	O43819	SCO2_HUMAN	SCO2	266	Homo sapiens	Protein SCO2 homolog, mitochondrial	1:Experimental evidence at protein level	10.9	1	0.999	4	4	4	28	28	28	0	0	0
sp|O43823|AKAP8_HUMAN	O43823	AKAP8_HUMAN	AKAP8	692	Homo sapiens	A-kinase anchor protein 8	1:Experimental evidence at protein level	5.35	1	0.9989	4	4	4	26	26	26	0	0	0
sp|O43824|GTPB6_HUMAN	O43824	GTPB6_HUMAN	GTPBP6	516	Homo sapiens	Putative GTP-binding protein 6	1:Experimental evidence at protein level	2.13	1	0.9989	2	2	2	47	47	47	0	0	0
sp|O43826|G6PT1_HUMAN	O43826	G6PT1_HUMAN	SLC37A4	429	Homo sapiens	Glucose-6-phosphate exchanger SLC37A4	1:Experimental evidence at protein level	2.33	1	0.9986	2	2	2	16	16	16	0	0	0
sp|O43829|ZBT14_HUMAN	O43829	ZBT14_HUMAN	ZBTB14	449	Homo sapiens	Zinc finger and BTB domain-containing protein 14	1:Experimental evidence at protein level	4.45	1	0.9986	2	2	2	6	6	6	0	0	0
sp|O43847|NRDC_HUMAN	O43847	NRDC_HUMAN	NRDC	1151	Homo sapiens	Nardilysin	1:Experimental evidence at protein level	23.11	1	0.999	38	38	38	529	529	529	0	0	0
sp|O43852|CALU_HUMAN	O43852	CALU_HUMAN	CALU	315	Homo sapiens	Calumenin	1:Experimental evidence at protein level	30.16	1	0.999	12	12	12	43	43	43	0	0	0
sp|O43854|EDIL3_HUMAN	O43854	EDIL3_HUMAN	EDIL3	480	Homo sapiens	EGF-like repeat and discoidin I-like domain-containing protein 3	1:Experimental evidence at protein level	5.83	1	0.999	2	2	2	10	10	10	0	0	0
sp|O43861|ATP9B_HUMAN	O43861	ATP9B_HUMAN	ATP9B	1147	Homo sapiens	Probable phospholipid-transporting ATPase IIB	2:Experimental evidence at transcript level	8.2	1	0.999	12	10	12	67	59	67	0	0	0
sp|O43865|SAHH2_HUMAN	O43865	SAHH2_HUMAN	AHCYL1	530	Homo sapiens	S-adenosylhomocysteine hydrolase-like protein 1	1:Experimental evidence at protein level	31.51	1	0.999	25	17	25	408	336	408	0	0	0
sp|O43889|CREB3_HUMAN	O43889	CREB3_HUMAN	CREB3	371	Homo sapiens	Cyclic AMP-responsive element-binding protein 3	1:Experimental evidence at protein level	7.55	1	0.9987	3	3	3	7	7	7	0	0	0
sp|O43900|PRIC3_HUMAN	O43900	PRIC3_HUMAN	PRICKLE3	615	Homo sapiens	Prickle planar cell polarity protein 3	1:Experimental evidence at protein level	7.48	1	0.998	5	4	4	47	38	38	0	0	0
sp|O43909|EXTL3_HUMAN	O43909	EXTL3_HUMAN	EXTL3	919	Homo sapiens	Exostosin-like 3	1:Experimental evidence at protein level	5.98	1	0.999	7	7	7	72	72	72	0	0	0
sp|O43913|ORC5_HUMAN	O43913	ORC5_HUMAN	ORC5	435	Homo sapiens	Origin recognition complex subunit 5	1:Experimental evidence at protein level	12.41	1	0.999	7	7	7	28	28	28	0	0	0
sp|O43914|TYOBP_HUMAN	O43914	TYOBP_HUMAN	TYROBP	113	Homo sapiens	TYRO protein tyrosine kinase-binding protein	1:Experimental evidence at protein level	21.24	1	0.999	4	4	4	32	32	32	0	0	0
sp|O43920|NDUS5_HUMAN	O43920	NDUS5_HUMAN	NDUFS5	106	Homo sapiens	NADH dehydrogenase [ubiquinone] iron-sulfur protein 5	1:Experimental evidence at protein level	38.68	1	0.999	7	7	7	206	206	206	0	0	0
sp|O43927|CXL13_HUMAN	O43927	CXL13_HUMAN	CXCL13	109	Homo sapiens	C-X-C motif chemokine 13	1:Experimental evidence at protein level	29.36	1	0.9989	3	3	3	5	5	5	0	0	0
sp|O43929|ORC4_HUMAN	O43929	ORC4_HUMAN	ORC4	436	Homo sapiens	Origin recognition complex subunit 4	1:Experimental evidence at protein level	21.1	1	0.999	11	10	11	149	148	149	0	0	0
sp|O43933|PEX1_HUMAN	O43933	PEX1_HUMAN	PEX1	1283	Homo sapiens	Peroxisomal ATPase PEX1	1:Experimental evidence at protein level	9.2	1	0.999	15	9	9	111	70	70	0	0	0
sp|O43934|MFS11_HUMAN	O43934	MFS11_HUMAN	MFSD11	449	Homo sapiens	UNC93-like protein MFSD11	1:Experimental evidence at protein level	2	1	0.9988	1	1	1	11	11	11	0	0	0
sp|O60216|RAD21_HUMAN	O60216	RAD21_HUMAN	RAD21	631	Homo sapiens	Double-strand-break repair protein rad21 homolog	1:Experimental evidence at protein level	12.04	1	0.9989	14	13	14	100	97	100	0	0	0
sp|O60229|KALRN_HUMAN	O60229	KALRN_HUMAN	KALRN	2986	Homo sapiens	Kalirin	1:Experimental evidence at protein level	3.42	1	0.999	12	10	10	58	29	29	0	0	0
sp|O60231|DHX16_HUMAN	O60231	DHX16_HUMAN	DHX16	1041	Homo sapiens	Pre-mRNA-splicing factor ATP-dependent RNA helicase DHX16	1:Experimental evidence at protein level	10.09	1	0.9987	14	13	14	159	158	159	0	0	0
sp|O60232|ZNRD2_HUMAN	O60232	ZNRD2_HUMAN	ZNRD2	199	Homo sapiens	Protein ZNRD2	1:Experimental evidence at protein level	7.04	1	0.999	2	2	2	12	12	12	0	0	0
sp|O60234|GMFG_HUMAN	O60234	GMFG_HUMAN	GMFG	142	Homo sapiens	Glia maturation factor gamma	1:Experimental evidence at protein level	24.65	1	0.9988	5	5	5	25	25	25	0	0	0
sp|O60238|BNI3L_HUMAN	O60238	BNI3L_HUMAN	BNIP3L	219	Homo sapiens	BCL2/adenovirus E1B 19 kDa protein-interacting protein 3-like	1:Experimental evidence at protein level	18.72	1	0.9953	6	5	6	54	53	54	0	0	0
sp|O60239|3BP5_HUMAN	O60239	3BP5_HUMAN	SH3BP5	455	Homo sapiens	SH3 domain-binding protein 5	1:Experimental evidence at protein level	19.78	1	0.999	11	11	11	72	72	72	0	0	0
sp|O60244|MED14_HUMAN	O60244	MED14_HUMAN	MED14	1454	Homo sapiens	Mediator of RNA polymerase II transcription subunit 14	1:Experimental evidence at protein level	10.87	1	0.9988	18	18	18	102	102	102	0	0	0
sp|O60256|KPRB_HUMAN	O60256	KPRB_HUMAN	PRPSAP2	369	Homo sapiens	Phosphoribosyl pyrophosphate synthase-associated protein 2	1:Experimental evidence at protein level	12.74	1	0.9984	7	3	3	35	9	9	0	0	0
sp|O60264|SMCA5_HUMAN	O60264	SMCA5_HUMAN	SMARCA5	1052	Homo sapiens	SWI/SNF-related matrix-associated actin-dependent regulator of chromatin subfamily A member 5	1:Experimental evidence at protein level	25.57	1	0.999	39	24	39	342	255	342	0	0	0
sp|O60266|ADCY3_HUMAN	O60266	ADCY3_HUMAN	ADCY3	1144	Homo sapiens	Adenylate cyclase type 3	1:Experimental evidence at protein level	9.97	1	0.999	19	18	19	113	96	113	0	0	0
sp|O60268|K0513_HUMAN	O60268	K0513_HUMAN	KIAA0513	411	Homo sapiens	Uncharacterized protein KIAA0513	1:Experimental evidence at protein level	7.06	1	0.9987	3	3	3	18	18	18	0	0	0
sp|O60271|JIP4_HUMAN	O60271	JIP4_HUMAN	SPAG9	1321	Homo sapiens	C-Jun-amino-terminal kinase-interacting protein 4	1:Experimental evidence at protein level	11.88	1	0.999	19	14	19	85	67	85	0	0	0
sp|O60281|ZN292_HUMAN	O60281	ZN292_HUMAN	ZNF292	2723	Homo sapiens	Zinc finger protein 292	1:Experimental evidence at protein level	3.71	1	0.9987	12	12	12	59	59	59	0	0	0
sp|O60285|NUAK1_HUMAN	O60285	NUAK1_HUMAN	NUAK1	661	Homo sapiens	NUAK family SNF1-like kinase 1	1:Experimental evidence at protein level	10.74	1	0.9988	8	6	7	30	23	27	0	0	0
sp|O60287|NPA1P_HUMAN	O60287	NPA1P_HUMAN	URB1	2271	Homo sapiens	Nucleolar pre-ribosomal-associated protein 1	1:Experimental evidence at protein level	7.4	1	0.999	21	21	21	195	195	195	0	0	0
sp|O60291|MGRN1_HUMAN	O60291	MGRN1_HUMAN	MGRN1	552	Homo sapiens	E3 ubiquitin-protein ligase MGRN1	1:Experimental evidence at protein level	18.3	1	0.999	14	14	14	342	342	342	0	0	0
sp|O60292|SI1L3_HUMAN	O60292	SI1L3_HUMAN	SIPA1L3	1781	Homo sapiens	Signal-induced proliferation-associated 1-like protein 3	1:Experimental evidence at protein level	5.39	1	0.999	12	7	7	140	49	49	0	0	0
sp|O60293|ZC3H1_HUMAN	O60293	ZC3H1_HUMAN	ZFC3H1	1989	Homo sapiens	Zinc finger C3H1 domain-containing protein	1:Experimental evidence at protein level	6.18	1	0.9989	15	14	15	79	63	79	0	0	0
sp|O60294|TYW4_HUMAN	O60294	TYW4_HUMAN	LCMT2	686	Homo sapiens	tRNA wybutosine-synthesizing protein 4	1:Experimental evidence at protein level	3.94	1	0.9953	3	3	3	9	9	9	0	0	0
sp|O60296|TRAK2_HUMAN	O60296	TRAK2_HUMAN	TRAK2	914	Homo sapiens	Trafficking kinesin-binding protein 2	1:Experimental evidence at protein level	12.14	1	0.9984	13	13	13	109	109	109	0	0	0
sp|O60303|KATIP_HUMAN	O60303	KATIP_HUMAN	KATNIP	1618	Homo sapiens	Katanin-interacting protein	1:Experimental evidence at protein level	2.47	1	0.9989	5	5	5	46	46	46	0	0	0
sp|O60306|AQR_HUMAN	O60306	AQR_HUMAN	AQR	1485	Homo sapiens	RNA helicase aquarius	1:Experimental evidence at protein level	14.28	1	0.999	29	26	27	187	164	167	0	0	0
sp|O60307|MAST3_HUMAN	O60307	MAST3_HUMAN	MAST3	1309	Homo sapiens	Microtubule-associated serine/threonine-protein kinase 3	1:Experimental evidence at protein level	7.79	1	0.9987	13	6	6	48	36	36	0	0	0
sp|O60308|CE104_HUMAN	O60308	CE104_HUMAN	CEP104	925	Homo sapiens	Centrosomal protein of 104 kDa	1:Experimental evidence at protein level	7.03	1	0.999	9	9	9	50	50	50	0	0	0
sp|O60312|AT10A_HUMAN	O60312	AT10A_HUMAN	ATP10A	1499	Homo sapiens	Phospholipid-transporting ATPase VA	1:Experimental evidence at protein level	1.8	1	0.9987	3	3	3	12	12	12	0	0	0
sp|O60313|OPA1_HUMAN	O60313	OPA1_HUMAN	OPA1	960	Homo sapiens	Dynamin-like 120 kDa protein, mitochondrial	1:Experimental evidence at protein level	11.56	1	0.999	12	12	12	116	116	116	0	0	0
sp|O60315|ZEB2_HUMAN	O60315	ZEB2_HUMAN	ZEB2	1214	Homo sapiens	Zinc finger E-box-binding homeobox 2	1:Experimental evidence at protein level	15.16	1	0.999	27	15	27	211	123	211	0	0	0
sp|O60318|GANP_HUMAN	O60318	GANP_HUMAN	MCM3AP	1980	Homo sapiens	Germinal-center associated nuclear protein	1:Experimental evidence at protein level	6.36	1	0.999	18	18	18	140	140	140	0	0	0
sp|O60331|PI51C_HUMAN	O60331	PI51C_HUMAN	PIP5K1C	668	Homo sapiens	Phosphatidylinositol 4-phosphate 5-kinase type-1 gamma	1:Experimental evidence at protein level	20.81	1	0.999	20	14	20	118	72	118	0	0	0
sp|O60333|KIF1B_HUMAN	O60333	KIF1B_HUMAN	KIF1B	1816	Homo sapiens	Kinesin-like protein KIF1B	1:Experimental evidence at protein level	9.8	1	0.999	23	14	23	177	81	177	0	0	0
sp|O60336|MABP1_HUMAN	O60336	MABP1_HUMAN	MAPKBP1	1514	Homo sapiens	Mitogen-activated protein kinase-binding protein 1	1:Experimental evidence at protein level	7.13	1	0.999	12	11	11	57	47	47	0	0	0
sp|O60337|MARH6_HUMAN	O60337	MARH6_HUMAN	MARCHF6	910	Homo sapiens	E3 ubiquitin-protein ligase MARCHF6	1:Experimental evidence at protein level	13.3	1	0.999	17	17	17	203	203	203	0	0	0
sp|O60341|KDM1A_HUMAN	O60341	KDM1A_HUMAN	KDM1A	852	Homo sapiens	Lysine-specific histone demethylase 1A	1:Experimental evidence at protein level	18.31	1	0.999	18	18	18	164	164	164	0	0	0
sp|O60343|TBCD4_HUMAN	O60343	TBCD4_HUMAN	TBC1D4	1298	Homo sapiens	TBC1 domain family member 4	1:Experimental evidence at protein level	4.7	1	0.9986	7	4	4	19	10	10	0	0	0
sp|O60346|PHLP1_HUMAN	O60346	PHLP1_HUMAN	PHLPP1	1717	Homo sapiens	PH domain leucine-rich repeat-containing protein phosphatase 1	1:Experimental evidence at protein level	4.6	1	0.9989	11	8	8	72	52	52	0	0	0
sp|O60347|TBC12_HUMAN	O60347	TBC12_HUMAN	TBC1D12	775	Homo sapiens	TBC1 domain family member 12	1:Experimental evidence at protein level	4.52	1	0.9937	4	3	4	11	10	11	0	0	0
sp|O60353|FZD6_HUMAN	O60353	FZD6_HUMAN	FZD6	706	Homo sapiens	Frizzled-6	1:Experimental evidence at protein level	9.35	1	0.999	10	10	10	41	41	41	0	0	0
sp|O60356|NUPR1_HUMAN	O60356	NUPR1_HUMAN	NUPR1	82	Homo sapiens	Nuclear protein 1	1:Experimental evidence at protein level	39.02	1	0.999	6	6	6	46	46	46	0	0	0
sp|O60381|HBP1_HUMAN	O60381	HBP1_HUMAN	HBP1	514	Homo sapiens	HMG box-containing protein 1	1:Experimental evidence at protein level	17.9	1	0.999	13	13	13	191	191	191	0	0	0
sp|O60423|AT8B3_HUMAN	O60423	AT8B3_HUMAN	ATP8B3	1300	Homo sapiens	Phospholipid-transporting ATPase IK	2:Experimental evidence at transcript level	1.54	1	0.9989	2	2	2	17	17	17	0	0	0
sp|O60427|FADS1_HUMAN	O60427	FADS1_HUMAN	FADS1	444	Homo sapiens	Acyl-CoA (8-3)-desaturase	1:Experimental evidence at protein level	20.27	1	0.999	15	12	15	111	100	111	0	0	0
sp|O60437|PEPL_HUMAN	O60437	PEPL_HUMAN	PPL	1756	Homo sapiens	Periplakin	1:Experimental evidence at protein level	8.2	1	0.999	17	17	17	36	36	36	0	0	0
sp|O60443|GSDME_HUMAN	O60443	GSDME_HUMAN	GSDME	496	Homo sapiens	Gasdermin-E	1:Experimental evidence at protein level	7.06	1	0.9985	4	4	4	27	27	27	0	0	0
sp|O60447|EVI5_HUMAN	O60447	EVI5_HUMAN	EVI5	810	Homo sapiens	Ecotropic viral integration site 5 protein homolog	1:Experimental evidence at protein level	5.8	1	0.9967	6	4	4	19	10	10	0	0	0
sp|O60449|LY75_HUMAN	O60449	LY75_HUMAN	LY75	1722	Homo sapiens	Lymphocyte antigen 75	1:Experimental evidence at protein level	3.54	1	0.999	8	8	8	48	48	48	0	0	0
sp|O60462|NRP2_HUMAN	O60462	NRP2_HUMAN	NRP2	931	Homo sapiens	Neuropilin-2	1:Experimental evidence at protein level	11.28	1	0.999	14	14	14	106	106	106	0	0	0
sp|O60476|MA1A2_HUMAN	O60476	MA1A2_HUMAN	MAN1A2	641	Homo sapiens	Mannosyl-oligosaccharide 1,2-alpha-mannosidase IB	1:Experimental evidence at protein level	6.71	1	0.9989	5	5	5	38	38	38	0	0	0
sp|O60478|G137B_HUMAN	O60478	G137B_HUMAN	GPR137B	399	Homo sapiens	Integral membrane protein GPR137B	1:Experimental evidence at protein level	6.77	1	0.9985	3	3	3	50	50	50	0	0	0
sp|O60486|PLXC1_HUMAN	O60486	PLXC1_HUMAN	PLXNC1	1568	Homo sapiens	Plexin-C1	1:Experimental evidence at protein level	7.91	1	0.9989	15	14	14	147	146	146	0	0	0
sp|O60488|ACSL4_HUMAN	O60488	ACSL4_HUMAN	ACSL4	711	Homo sapiens	Long-chain-fatty-acid--CoA ligase 4	1:Experimental evidence at protein level	27.99	1	0.999	33	27	33	306	273	306	0	0	0
sp|O60493|SNX3_HUMAN	O60493	SNX3_HUMAN	SNX3	162	Homo sapiens	Sorting nexin-3	1:Experimental evidence at protein level	36.42	1	0.9989	8	7	8	46	40	46	0	0	0
sp|O60494|CUBN_HUMAN	O60494	CUBN_HUMAN	CUBN	3623	Homo sapiens	Cubilin	1:Experimental evidence at protein level	0.86	1	0.999	3	3	3	19	19	19	0	0	0
sp|O60499|STX10_HUMAN	O60499	STX10_HUMAN	STX10	249	Homo sapiens	Syntaxin-10	1:Experimental evidence at protein level	10.04	1	0.9989	4	4	4	12	12	12	0	0	0
sp|O60502|OGA_HUMAN	O60502	OGA_HUMAN	OGA	916	Homo sapiens	Protein O-GlcNAcase	1:Experimental evidence at protein level	13.76	1	0.999	16	16	16	143	143	143	0	0	0
sp|O60504|VINEX_HUMAN	O60504	VINEX_HUMAN	SORBS3	671	Homo sapiens	Vinexin	1:Experimental evidence at protein level	7.9	1	0.999	8	7	8	34	30	34	0	0	0
sp|O60506|HNRPQ_HUMAN	O60506	HNRPQ_HUMAN	SYNCRIP	623	Homo sapiens	Heterogeneous nuclear ribonucleoprotein Q	1:Experimental evidence at protein level	26.48	1	0.999	28	16	16	167	108	108	0	0	0
sp|O60508|PRP17_HUMAN	O60508	PRP17_HUMAN	CDC40	579	Homo sapiens	Pre-mRNA-processing factor 17	1:Experimental evidence at protein level	9.33	1	0.9989	7	6	6	86	85	85	0	0	0
sp|O60518|RNBP6_HUMAN	O60518	RNBP6_HUMAN	RANBP6	1105	Homo sapiens	Ran-binding protein 6	1:Experimental evidence at protein level	6.79	1	0.999	8	7	7	45	32	32	0	0	0
sp|O60524|NEMF_HUMAN	O60524	NEMF_HUMAN	NEMF	1076	Homo sapiens	Ribosome quality control complex subunit NEMF	1:Experimental evidence at protein level	11.06	1	0.999	14	14	14	125	125	125	0	0	0
sp|O60547|GMDS_HUMAN	O60547	GMDS_HUMAN	GMDS	372	Homo sapiens	GDP-mannose 4,6 dehydratase	1:Experimental evidence at protein level	11.29	1	0.999	5	5	5	23	23	23	0	0	0
sp|O60563|CCNT1_HUMAN	O60563	CCNT1_HUMAN	CCNT1	726	Homo sapiens	Cyclin-T1	1:Experimental evidence at protein level	9.5	1	0.999	10	8	10	108	86	108	0	0	0
sp|O60566|BUB1B_HUMAN	O60566	BUB1B_HUMAN	BUB1B	1050	Homo sapiens	Mitotic checkpoint serine/threonine-protein kinase BUB1 beta	1:Experimental evidence at protein level	6.76	1	0.999	8	8	8	50	50	50	0	0	0
sp|O60568|PLOD3_HUMAN	O60568	PLOD3_HUMAN	PLOD3	738	Homo sapiens	Multifunctional procollagen lysine hydroxylase and glycosyltransferase LH3	1:Experimental evidence at protein level	12.74	1	0.9989	13	13	13	119	119	119	0	0	0
sp|O60583|CCNT2_HUMAN	O60583	CCNT2_HUMAN	CCNT2	730	Homo sapiens	Cyclin-T2	1:Experimental evidence at protein level	7.95	1	0.9989	6	4	4	37	15	15	0	0	0
sp|O60610|DIAP1_HUMAN	O60610	DIAP1_HUMAN	DIAPH1	1272	Homo sapiens	Protein diaphanous homolog 1	1:Experimental evidence at protein level	12.58	1	0.999	18	18	18	145	145	145	0	0	0
sp|O60613|SEP15_HUMAN	O60613	SEP15_HUMAN	SELENOF	165	Homo sapiens	Selenoprotein F	1:Experimental evidence at protein level	24.85	1	0.999	13	13	13	108	108	108	0	0	0
sp|O60645|EXOC3_HUMAN	O60645	EXOC3_HUMAN	EXOC3	745	Homo sapiens	Exocyst complex component 3	1:Experimental evidence at protein level	11.01	1	0.9989	10	9	10	72	56	72	0	0	0
sp|O60664|PLIN3_HUMAN	O60664	PLIN3_HUMAN	PLIN3	434	Homo sapiens	Perilipin-3	1:Experimental evidence at protein level	24.42	1	0.999	13	13	13	81	81	81	0	0	0
sp|O60667|FAIM3_HUMAN	O60667	FAIM3_HUMAN	FCMR	390	Homo sapiens	Fas apoptotic inhibitory molecule 3	1:Experimental evidence at protein level	9.23	1	0.9974	4	4	4	16	16	16	0	0	0
sp|O60671|RAD1_HUMAN	O60671	RAD1_HUMAN	RAD1	282	Homo sapiens	Cell cycle checkpoint protein RAD1	1:Experimental evidence at protein level	9.93	1	0.9988	3	3	3	57	57	57	0	0	0
sp|O60673|REV3L_HUMAN	O60673	REV3L_HUMAN	REV3L	3130	Homo sapiens	DNA polymerase zeta catalytic subunit	1:Experimental evidence at protein level	5.46	1	0.999	19	19	19	153	153	153	0	0	0
sp|O60674|JAK2_HUMAN	O60674	JAK2_HUMAN	JAK2	1132	Homo sapiens	Tyrosine-protein kinase JAK2	1:Experimental evidence at protein level	11.13	1	0.9988	15	12	12	101	82	82	0	0	0
sp|O60678|ANM3_HUMAN	O60678	ANM3_HUMAN	PRMT3	531	Homo sapiens	Protein arginine N-methyltransferase 3	1:Experimental evidence at protein level	14.12	1	0.9989	10	8	8	89	58	58	0	0	0
sp|O60682|MUSC_HUMAN	O60682	MUSC_HUMAN	MSC	206	Homo sapiens	Musculin	1:Experimental evidence at protein level	14.08	1	0.9984	4	1	4	15	7	15	0	0	0
sp|O60684|IMA7_HUMAN	O60684	IMA7_HUMAN	KPNA6	536	Homo sapiens	Importin subunit alpha-7	1:Experimental evidence at protein level	16.23	1	0.9986	12	5	6	64	35	38	0	0	0
sp|O60688|YPEL1_HUMAN	O60688	YPEL1_HUMAN	YPEL1	119	Homo sapiens	Protein yippee-like 1	3:Protein inferred from homology	35.29	1	0.9989	6	0	6	40	0	40	0	0	0			sp|Q96QA6|YPEL2_HUMAN
sp|O60701|UGDH_HUMAN	O60701	UGDH_HUMAN	UGDH	494	Homo sapiens	UDP-glucose 6-dehydrogenase	1:Experimental evidence at protein level	23.08	1	0.999	12	12	12	81	81	81	0	0	0
sp|O60704|TPST2_HUMAN	O60704	TPST2_HUMAN	TPST2	377	Homo sapiens	Protein-tyrosine sulfotransferase 2	1:Experimental evidence at protein level	4.77	1	0.9959	2	2	2	10	10	10	0	0	0
sp|O60706|ABCC9_HUMAN	O60706	ABCC9_HUMAN	ABCC9	1549	Homo sapiens	ATP-binding cassette sub-family C member 9	1:Experimental evidence at protein level	2.26	1	0.9987	4	4	4	23	23	23	0	0	0
sp|O60711|LPXN_HUMAN	O60711	LPXN_HUMAN	LPXN	386	Homo sapiens	Leupaxin	1:Experimental evidence at protein level	8.81	1	0.9979	4	4	4	26	26	26	0	0	0
sp|O60716|CTND1_HUMAN	O60716	CTND1_HUMAN	CTNND1	968	Homo sapiens	Catenin delta-1	1:Experimental evidence at protein level	20.97	1	0.999	25	25	25	178	178	178	0	0	0
sp|O60733|PLPL9_HUMAN	O60733	PLPL9_HUMAN	PLA2G6	806	Homo sapiens	85/88 kDa calcium-independent phospholipase A2	1:Experimental evidence at protein level	4.96	1	0.9989	4	4	4	27	27	27	0	0	0
sp|O60749|SNX2_HUMAN	O60749	SNX2_HUMAN	SNX2	519	Homo sapiens	Sorting nexin-2	1:Experimental evidence at protein level	20.23	1	0.999	14	13	13	108	106	106	0	0	0
sp|O60759|CYTIP_HUMAN	O60759	CYTIP_HUMAN	CYTIP	359	Homo sapiens	Cytohesin-interacting protein	1:Experimental evidence at protein level	7.8	1	0.9985	5	5	5	29	29	29	0	0	0
sp|O60762|DPM1_HUMAN	O60762	DPM1_HUMAN	DPM1	260	Homo sapiens	Dolichol-phosphate mannosyltransferase subunit 1	1:Experimental evidence at protein level	19.23	1	0.9989	6	6	6	47	47	47	0	0	0
sp|O60763|USO1_HUMAN	O60763	USO1_HUMAN	USO1	962	Homo sapiens	General vesicular transport factor p115	1:Experimental evidence at protein level	9.67	1	0.9986	12	12	12	89	89	89	0	0	0
sp|O60765|Z354A_HUMAN	O60765	Z354A_HUMAN	ZNF354A	605	Homo sapiens	Zinc finger protein 354A	1:Experimental evidence at protein level	11.57	1	0.999	5	3	4	63	28	29	0	0	0
sp|O60779|S19A2_HUMAN	O60779	S19A2_HUMAN	SLC19A2	497	Homo sapiens	Thiamine transporter 1	1:Experimental evidence at protein level	6.24	1	0.9935	4	4	4	35	35	35	0	0	0
sp|O60783|RT14_HUMAN	O60783	RT14_HUMAN	MRPS14	128	Homo sapiens	Small ribosomal subunit protein uS14m	1:Experimental evidence at protein level	28.12	1	0.9913	4	4	4	5	5	5	0	0	0
sp|O60784|TOM1_HUMAN	O60784	TOM1_HUMAN	TOM1	492	Homo sapiens	Target of Myb1 membrane trafficking protein	1:Experimental evidence at protein level	14.23	1	0.999	7	5	5	51	34	34	0	0	0
sp|O60814|H2B1K_HUMAN	O60814	H2B1K_HUMAN	H2BC12	126	Homo sapiens	Histone H2B type 1-K	1:Experimental evidence at protein level	99.21	1	0.999	47	0	47	260	0	260	0	0	0
sp|O60825|F262_HUMAN	O60825	F262_HUMAN	PFKFB2	505	Homo sapiens	6-phosphofructo-2-kinase/fructose-2,6-bisphosphatase 2	1:Experimental evidence at protein level	5.54	1	0.9977	3	3	3	25	25	25	0	0	0
sp|O60826|CCD22_HUMAN	O60826	CCD22_HUMAN	CCDC22	627	Homo sapiens	Coiled-coil domain-containing protein 22	1:Experimental evidence at protein level	5.74	1	0.9986	5	5	5	31	31	31	0	0	0
sp|O60828|PQBP1_HUMAN	O60828	PQBP1_HUMAN	PQBP1	265	Homo sapiens	Polyglutamine-binding protein 1	1:Experimental evidence at protein level	18.11	1	0.9978	7	7	7	29	29	29	0	0	0
sp|O60830|TI17B_HUMAN	O60830	TI17B_HUMAN	TIMM17B	172	Homo sapiens	Mitochondrial import inner membrane translocase subunit Tim17-B	1:Experimental evidence at protein level	10.47	1	0.9983	2	2	2	26	26	26	0	0	0
sp|O60832|DKC1_HUMAN	O60832	DKC1_HUMAN	DKC1	514	Homo sapiens	H/ACA ribonucleoprotein complex subunit DKC1	1:Experimental evidence at protein level	13.42	1	0.9989	10	10	10	71	71	71	0	0	0
sp|O60841|IF2P_HUMAN	O60841	IF2P_HUMAN	EIF5B	1220	Homo sapiens	Eukaryotic translation initiation factor 5B	1:Experimental evidence at protein level	8.52	1	0.9985	14	14	14	88	88	88	0	0	0
sp|O60861|GAS7_HUMAN	O60861	GAS7_HUMAN	GAS7	476	Homo sapiens	Growth arrest-specific protein 7	1:Experimental evidence at protein level	6.51	1	0.9987	5	5	5	40	40	40	0	0	0
sp|O60869|EDF1_HUMAN	O60869	EDF1_HUMAN	EDF1	148	Homo sapiens	Endothelial differentiation-related factor 1	1:Experimental evidence at protein level	37.84	1	0.999	12	12	12	83	83	83	0	0	0
sp|O60870|KIN17_HUMAN	O60870	KIN17_HUMAN	KIN	393	Homo sapiens	DNA/RNA-binding protein KIN17	1:Experimental evidence at protein level	17.81	1	0.9989	9	9	9	61	61	61	0	0	0
sp|O60879|DIAP2_HUMAN	O60879	DIAP2_HUMAN	DIAPH2	1101	Homo sapiens	Protein diaphanous homolog 2	1:Experimental evidence at protein level	5.18	1	0.999	7	5	7	60	55	60	0	0	0
sp|O60880|SH21A_HUMAN	O60880	SH21A_HUMAN	SH2D1A	128	Homo sapiens	SH2 domain-containing protein 1A	1:Experimental evidence at protein level	17.19	1	0.9987	4	4	4	14	14	14	0	0	0
sp|O60884|DNJA2_HUMAN	O60884	DNJA2_HUMAN	DNAJA2	412	Homo sapiens	DnaJ homolog subfamily A member 2	1:Experimental evidence at protein level	21.84	1	0.999	19	18	18	85	84	84	0	0	0
sp|O60885|BRD4_HUMAN	O60885	BRD4_HUMAN	BRD4	1362	Homo sapiens	Bromodomain-containing protein 4	1:Experimental evidence at protein level	3.45	1	0.9987	7	5	7	32	29	32	0	0	0
sp|O60890|OPHN1_HUMAN	O60890	OPHN1_HUMAN	OPHN1	802	Homo sapiens	Oligophrenin-1	1:Experimental evidence at protein level	7.73	1	0.9988	6	6	6	48	48	48	0	0	0
sp|O60895|RAMP2_HUMAN	O60895	RAMP2_HUMAN	RAMP2	175	Homo sapiens	Receptor activity-modifying protein 2	1:Experimental evidence at protein level	24	1	0.9989	7	7	7	26	26	26	0	0	0
sp|O60906|NSMA_HUMAN	O60906	NSMA_HUMAN	SMPD2	423	Homo sapiens	Sphingomyelin phosphodiesterase 2	1:Experimental evidence at protein level	4.96	1	0.9909	3	3	3	8	8	8	0	0	0
sp|O60907|TBL1X_HUMAN	O60907	TBL1X_HUMAN	TBL1X	577	Homo sapiens	F-box-like/WD repeat-containing protein TBL1X	1:Experimental evidence at protein level	10.57	1	0.999	9	3	9	110	21	110	0	0	0
sp|O60921|HUS1_HUMAN	O60921	HUS1_HUMAN	HUS1	280	Homo sapiens	Checkpoint protein HUS1	1:Experimental evidence at protein level	9.64	1	0.9983	3	3	3	21	21	21	0	0	0
sp|O60925|PFD1_HUMAN	O60925	PFD1_HUMAN	PFDN1	122	Homo sapiens	Prefoldin subunit 1	1:Experimental evidence at protein level	29.51	1	0.9984	5	5	5	24	24	24	0	0	0
sp|O60934|NBN_HUMAN	O60934	NBN_HUMAN	NBN	754	Homo sapiens	Nibrin	1:Experimental evidence at protein level	6.37	1	0.9988	7	6	7	42	40	42	0	0	0
sp|O60941|DTNB_HUMAN	O60941	DTNB_HUMAN	DTNB	627	Homo sapiens	Dystrobrevin beta	1:Experimental evidence at protein level	4.94	1	0.9987	3	2	3	25	10	25	0	0	0
sp|O60942|MCE1_HUMAN	O60942	MCE1_HUMAN	RNGTT	597	Homo sapiens	mRNA-capping enzyme	1:Experimental evidence at protein level	12.23	1	0.999	8	8	8	50	50	50	0	0	0
sp|O75023|LIRB5_HUMAN	O75023	LIRB5_HUMAN	LILRB5	590	Homo sapiens	Leukocyte immunoglobulin-like receptor subfamily B member 5	1:Experimental evidence at protein level	10.68	1	0.9988	8	8	8	26	26	26	0	0	0
sp|O75030|MITF_HUMAN	O75030	MITF_HUMAN	MITF	526	Homo sapiens	Microphthalmia-associated transcription factor	1:Experimental evidence at protein level	9.13	1	0.9986	7	6	7	64	62	64	0	0	0
sp|O75044|SRGP2_HUMAN	O75044	SRGP2_HUMAN	SRGAP2	1071	Homo sapiens	SLIT-ROBO Rho GTPase-activating protein 2	1:Experimental evidence at protein level	15.69	1	0.999	24	3	17	116	19	79	0	0	0
sp|O75051|PLXA2_HUMAN	O75051	PLXA2_HUMAN	PLXNA2	1894	Homo sapiens	Plexin-A2	1:Experimental evidence at protein level	1.43	1	0.9979	3	3	3	8	8	8	0	0	0
sp|O75054|IGSF3_HUMAN	O75054	IGSF3_HUMAN	IGSF3	1194	Homo sapiens	Immunoglobulin superfamily member 3	2:Experimental evidence at transcript level	6.62	1	0.998	7	7	7	19	19	19	0	0	0
sp|O75056|SDC3_HUMAN	O75056	SDC3_HUMAN	SDC3	442	Homo sapiens	Syndecan-3	1:Experimental evidence at protein level	9.28	1	0.999	6	5	6	104	102	104	0	0	0
sp|O75061|AUXI_HUMAN	O75061	AUXI_HUMAN	DNAJC6	913	Homo sapiens	Putative tyrosine-protein phosphatase auxilin	1:Experimental evidence at protein level	8.32	1	0.999	9	8	8	91	87	87	0	0	0
sp|O75064|DEN4B_HUMAN	O75064	DEN4B_HUMAN	DENND4B	1496	Homo sapiens	DENN domain-containing protein 4B	1:Experimental evidence at protein level	2.94	1	0.9985	5	5	5	35	35	35	0	0	0
sp|O75071|EFC14_HUMAN	O75071	EFC14_HUMAN	EFCAB14	495	Homo sapiens	EF-hand calcium-binding domain-containing protein 14	1:Experimental evidence at protein level	10.3	1	0.999	8	8	8	23	23	23	0	0	0
sp|O75077|ADA23_HUMAN	O75077	ADA23_HUMAN	ADAM23	832	Homo sapiens	Disintegrin and metalloproteinase domain-containing protein 23	1:Experimental evidence at protein level	2.16	1	0.9989	2	2	2	25	25	25	0	0	0
sp|O75083|WDR1_HUMAN	O75083	WDR1_HUMAN	WDR1	606	Homo sapiens	WD repeat-containing protein 1	1:Experimental evidence at protein level	24.42	1	0.999	25	25	25	285	285	285	0	0	0
sp|O75094|SLIT3_HUMAN	O75094	SLIT3_HUMAN	SLIT3	1523	Homo sapiens	Slit homolog 3 protein	2:Experimental evidence at transcript level	4.53	1	0.9983	8	5	8	38	30	38	0	0	0
sp|O75096|LRP4_HUMAN	O75096	LRP4_HUMAN	LRP4	1905	Homo sapiens	Low-density lipoprotein receptor-related protein 4	1:Experimental evidence at protein level	1.78	1	0.999	3	2	3	39	38	39	0	0	0
sp|O75110|ATP9A_HUMAN	O75110	ATP9A_HUMAN	ATP9A	1047	Homo sapiens	Probable phospholipid-transporting ATPase IIA	1:Experimental evidence at protein level	3.53	1	0.9978	4	2	2	19	11	11	0	0	0
sp|O75112|LDB3_HUMAN	O75112	LDB3_HUMAN	LDB3	727	Homo sapiens	LIM domain-binding protein 3	1:Experimental evidence at protein level	5.91	1	0.9989	5	4	4	22	17	17	0	0	0
sp|O75113|N4BP1_HUMAN	O75113	N4BP1_HUMAN	N4BP1	896	Homo sapiens	NEDD4-binding protein 1	1:Experimental evidence at protein level	7.81	1	0.999	8	8	8	60	60	60	0	0	0
sp|O75116|ROCK2_HUMAN	O75116	ROCK2_HUMAN	ROCK2	1388	Homo sapiens	Rho-associated protein kinase 2	1:Experimental evidence at protein level	10.52	1	0.9989	18	13	13	139	107	107	0	0	0
sp|O75122|CLAP2_HUMAN	O75122	CLAP2_HUMAN	CLASP2	1294	Homo sapiens	CLIP-associating protein 2	1:Experimental evidence at protein level	11.28	1	0.9988	17	11	17	140	111	140	0	0	0
sp|O75123|ZN623_HUMAN	O75123	ZN623_HUMAN	ZNF623	536	Homo sapiens	Zinc finger protein 623	1:Experimental evidence at protein level	13.25	1	0.9957	7	3	3	51	10	10	0	0	0
sp|O75128|COBL_HUMAN	O75128	COBL_HUMAN	COBL	1261	Homo sapiens	Protein cordon-bleu	1:Experimental evidence at protein level	5.71	1	0.9988	9	9	9	61	61	61	0	0	0
sp|O75129|ASTN2_HUMAN	O75129	ASTN2_HUMAN	ASTN2	1339	Homo sapiens	Astrotactin-2	1:Experimental evidence at protein level	2.32	1	0.9989	5	5	5	39	39	39	0	0	0
sp|O75131|CPNE3_HUMAN	O75131	CPNE3_HUMAN	CPNE3	537	Homo sapiens	Copine-3	1:Experimental evidence at protein level	23.28	1	0.999	18	17	18	79	76	79	0	0	0
sp|O75132|ZBED4_HUMAN	O75132	ZBED4_HUMAN	ZBED4	1171	Homo sapiens	Zinc finger BED domain-containing protein 4	1:Experimental evidence at protein level	4.7	1	0.9986	6	6	6	39	39	39	0	0	0
sp|O75140|DEPD5_HUMAN	O75140	DEPD5_HUMAN	DEPDC5	1603	Homo sapiens	GATOR complex protein DEPDC5	1:Experimental evidence at protein level	3.43	1	0.9988	6	6	6	53	53	53	0	0	0
sp|O75146|HIP1R_HUMAN	O75146	HIP1R_HUMAN	HIP1R	1068	Homo sapiens	Huntingtin-interacting protein 1-related protein	1:Experimental evidence at protein level	7.58	1	0.9989	12	12	12	32	32	32	0	0	0
sp|O75147|OBSL1_HUMAN	O75147	OBSL1_HUMAN	OBSL1	1896	Homo sapiens	Obscurin-like protein 1	1:Experimental evidence at protein level	5.17	1	0.9989	10	10	10	99	99	99	0	0	0
sp|O75150|BRE1B_HUMAN	O75150	BRE1B_HUMAN	RNF40	1001	Homo sapiens	E3 ubiquitin-protein ligase BRE1B	1:Experimental evidence at protein level	18.38	1	0.999	23	18	23	203	161	203	0	0	0
sp|O75151|PHF2_HUMAN	O75151	PHF2_HUMAN	PHF2	1096	Homo sapiens	Lysine-specific demethylase PHF2	1:Experimental evidence at protein level	12.77	1	0.999	19	19	19	79	79	79	0	0	0
sp|O75152|ZC11A_HUMAN	O75152	ZC11A_HUMAN	ZC3H11A	810	Homo sapiens	Zinc finger CCCH domain-containing protein 11A	1:Experimental evidence at protein level	14.69	1	0.9989	15	6	14	71	34	70	0	0	0
sp|O75153|CLU_HUMAN	O75153	CLU_HUMAN	CLUH	1309	Homo sapiens	Clustered mitochondria protein homolog	1:Experimental evidence at protein level	12.3	1	0.999	19	19	19	225	225	225	0	0	0
sp|O75155|CAND2_HUMAN	O75155	CAND2_HUMAN	CAND2	1236	Homo sapiens	Cullin-associated NEDD8-dissociated protein 2	1:Experimental evidence at protein level	2.99	1	0.9967	4	3	3	17	4	4	0	0	0
sp|O75159|SOCS5_HUMAN	O75159	SOCS5_HUMAN	SOCS5	536	Homo sapiens	Suppressor of cytokine signaling 5	1:Experimental evidence at protein level	9.89	1	0.9982	6	6	6	33	33	33	0	0	0
sp|O75164|KDM4A_HUMAN	O75164	KDM4A_HUMAN	KDM4A	1064	Homo sapiens	Lysine-specific demethylase 4A	1:Experimental evidence at protein level	13.06	1	0.999	17	13	13	140	71	71	0	0	0
sp|O75165|DJC13_HUMAN	O75165	DJC13_HUMAN	DNAJC13	2243	Homo sapiens	DnaJ homolog subfamily C member 13	1:Experimental evidence at protein level	7.13	1	0.9989	19	19	19	103	103	103	0	0	0
sp|O75167|PHAR2_HUMAN	O75167	PHAR2_HUMAN	PHACTR2	634	Homo sapiens	Phosphatase and actin regulator 2	1:Experimental evidence at protein level	14.83	1	0.999	11	9	11	57	50	57	0	0	0
sp|O75170|PP6R2_HUMAN	O75170	PP6R2_HUMAN	PPP6R2	966	Homo sapiens	Serine/threonine-protein phosphatase 6 regulatory subunit 2	1:Experimental evidence at protein level	4.55	1	0.9974	5	5	5	17	17	17	0	0	0
sp|O75175|CNOT3_HUMAN	O75175	CNOT3_HUMAN	CNOT3	753	Homo sapiens	CCR4-NOT transcription complex subunit 3	1:Experimental evidence at protein level	8.5	1	0.9971	7	7	7	16	16	16	0	0	0
sp|O75177|CREST_HUMAN	O75177	CREST_HUMAN	SS18L1	396	Homo sapiens	Calcium-responsive transactivator	1:Experimental evidence at protein level	31.82	1	0.999	19	16	19	177	134	177	0	0	0
sp|O75179|ANR17_HUMAN	O75179	ANR17_HUMAN	ANKRD17	2603	Homo sapiens	Ankyrin repeat domain-containing protein 17	1:Experimental evidence at protein level	9.68	1	0.999	32	19	32	278	218	278	0	0	0
sp|O75182|SIN3B_HUMAN	O75182	SIN3B_HUMAN	SIN3B	1162	Homo sapiens	Paired amphipathic helix protein Sin3b	1:Experimental evidence at protein level	14.2	1	0.999	19	18	18	145	139	139	0	0	0
sp|O75190|DNJB6_HUMAN	O75190	DNJB6_HUMAN	DNAJB6	326	Homo sapiens	DnaJ homolog subfamily B member 6	1:Experimental evidence at protein level	14.72	1	0.9989	8	6	7	44	36	38	0	0	0
sp|O75191|XYLB_HUMAN	O75191	XYLB_HUMAN	XYLB	536	Homo sapiens	Xylulose kinase	1:Experimental evidence at protein level	5.41	1	0.9988	4	4	4	75	75	75	0	0	0
sp|O75197|LRP5_HUMAN	O75197	LRP5_HUMAN	LRP5	1615	Homo sapiens	Low-density lipoprotein receptor-related protein 5	1:Experimental evidence at protein level	3.59	1	0.999	7	6	6	46	45	45	0	0	0
sp|O75204|TM127_HUMAN	O75204	TM127_HUMAN	TMEM127	238	Homo sapiens	Transmembrane protein 127	1:Experimental evidence at protein level	7.56	1	0.9981	2	2	2	27	27	27	0	0	0
sp|O75251|NDUS7_HUMAN	O75251	NDUS7_HUMAN	NDUFS7	213	Homo sapiens	NADH dehydrogenase [ubiquinone] iron-sulfur protein 7, mitochondrial	1:Experimental evidence at protein level	12.21	1	0.9988	4	4	4	23	23	23	0	0	0
sp|O75293|GA45B_HUMAN	O75293	GA45B_HUMAN	GADD45B	160	Homo sapiens	Growth arrest and DNA damage-inducible protein GADD45 beta	1:Experimental evidence at protein level	18.12	1	0.9981	3	3	3	24	24	24	0	0	0
sp|O75298|RTN2_HUMAN	O75298	RTN2_HUMAN	RTN2	545	Homo sapiens	Reticulon-2	1:Experimental evidence at protein level	5.32	1	0.9989	4	3	4	25	23	25	0	0	0
sp|O75306|NDUS2_HUMAN	O75306	NDUS2_HUMAN	NDUFS2	463	Homo sapiens	NADH dehydrogenase [ubiquinone] iron-sulfur protein 2, mitochondrial	1:Experimental evidence at protein level	17.71	1	0.999	10	10	10	71	71	71	0	0	0
sp|O75312|ZPR1_HUMAN	O75312	ZPR1_HUMAN	ZPR1	459	Homo sapiens	Zinc finger protein ZPR1	1:Experimental evidence at protein level	10.24	1	0.999	7	7	7	91	91	91	0	0	0
sp|O75319|DUS11_HUMAN	O75319	DUS11_HUMAN	DUSP11	377	Homo sapiens	RNA/RNP complex-1-interacting phosphatase	1:Experimental evidence at protein level	13.26	1	0.999	8	8	8	36	36	36	0	0	0
sp|O75326|SEM7A_HUMAN	O75326	SEM7A_HUMAN	SEMA7A	666	Homo sapiens	Semaphorin-7A	1:Experimental evidence at protein level	4.05	1	0.9982	3	3	3	17	17	17	0	0	0
sp|O75330|HMMR_HUMAN	O75330	HMMR_HUMAN	HMMR	724	Homo sapiens	Hyaluronan mediated motility receptor	1:Experimental evidence at protein level	9.53	1	0.9989	9	9	9	107	107	107	0	0	0
sp|O75339|CILP1_HUMAN	O75339	CILP1_HUMAN	CILP	1184	Homo sapiens	Cartilage intermediate layer protein 1	1:Experimental evidence at protein level	1.35	1	0.999	2	2	2	4	4	4	0	0	0
sp|O75340|PDCD6_HUMAN	O75340	PDCD6_HUMAN	PDCD6	191	Homo sapiens	Programmed cell death protein 6	1:Experimental evidence at protein level	29.84	1	0.999	9	9	9	104	104	104	0	0	0
sp|O75347|TBCA_HUMAN	O75347	TBCA_HUMAN	TBCA	108	Homo sapiens	Tubulin-specific chaperone A	1:Experimental evidence at protein level	45.37	1	0.999	6	6	6	74	74	74	0	0	0
sp|O75348|VATG1_HUMAN	O75348	VATG1_HUMAN	ATP6V1G1	118	Homo sapiens	V-type proton ATPase subunit G 1	1:Experimental evidence at protein level	36.44	1	0.9967	6	6	6	42	42	42	0	0	0
sp|O75351|VPS4B_HUMAN	O75351	VPS4B_HUMAN	VPS4B	444	Homo sapiens	Vacuolar protein sorting-associated protein 4B	1:Experimental evidence at protein level	12.84	1	0.9987	8	4	6	40	29	38	0	0	0
sp|O75354|ENTP6_HUMAN	O75354	ENTP6_HUMAN	ENTPD6	484	Homo sapiens	Ectonucleoside triphosphate diphosphohydrolase 6	1:Experimental evidence at protein level	15.08	1	0.999	8	8	8	99	99	99	0	0	0
sp|O75362|ZN217_HUMAN	O75362	ZN217_HUMAN	ZNF217	1048	Homo sapiens	Zinc finger protein 217	1:Experimental evidence at protein level	11.26	1	0.999	13	12	12	113	79	79	0	0	0
sp|O75367|H2AY_HUMAN	O75367	H2AY_HUMAN	MACROH2A1	369	Homo sapiens	Core histone macro-H2A.1	1:Experimental evidence at protein level	24.12	1	0.999	14	9	12	122	70	119	0	0	0
sp|O75368|SH3L1_HUMAN	O75368	SH3L1_HUMAN	SH3BGRL	114	Homo sapiens	Adapter SH3BGRL	1:Experimental evidence at protein level	35.96	1	0.999	5	5	5	28	28	28	0	0	0
sp|O75369|FLNB_HUMAN	O75369	FLNB_HUMAN	FLNB	2602	Homo sapiens	Filamin-B	1:Experimental evidence at protein level	14.6	1	0.999	52	38	39	329	279	280	0	0	0
sp|O75376|NCOR1_HUMAN	O75376	NCOR1_HUMAN	NCOR1	2440	Homo sapiens	Nuclear receptor corepressor 1	1:Experimental evidence at protein level	8.44	1	0.999	27	26	26	230	214	214	0	0	0
sp|O75380|NDUS6_HUMAN	O75380	NDUS6_HUMAN	NDUFS6	124	Homo sapiens	NADH dehydrogenase [ubiquinone] iron-sulfur protein 6, mitochondrial	1:Experimental evidence at protein level	14.52	1	0.9988	2	2	2	38	38	38	0	0	0
sp|O75381|PEX14_HUMAN	O75381	PEX14_HUMAN	PEX14	377	Homo sapiens	Peroxisomal membrane protein PEX14	1:Experimental evidence at protein level	7.16	1	0.999	3	3	3	15	15	15	0	0	0
sp|O75382|TRIM3_HUMAN	O75382	TRIM3_HUMAN	TRIM3	744	Homo sapiens	Tripartite motif-containing protein 3	1:Experimental evidence at protein level	4.7	1	0.9968	4	3	3	37	36	36	0	0	0
sp|O75386|TULP3_HUMAN	O75386	TULP3_HUMAN	TULP3	442	Homo sapiens	Tubby-related protein 3	1:Experimental evidence at protein level	16.29	1	0.999	8	8	8	73	73	73	0	0	0
sp|O75390|CISY_HUMAN	O75390	CISY_HUMAN	CS	466	Homo sapiens	Citrate synthase, mitochondrial	1:Experimental evidence at protein level	4.72	1	0.999	3	3	3	16	16	16	0	0	0
sp|O75391|SPAG7_HUMAN	O75391	SPAG7_HUMAN	SPAG7	227	Homo sapiens	Sperm-associated antigen 7	1:Experimental evidence at protein level	14.1	1	0.9971	4	4	4	26	26	26	0	0	0
sp|O75394|RM33_HUMAN	O75394	RM33_HUMAN	MRPL33	65	Homo sapiens	Large ribosomal subunit protein bL33m	1:Experimental evidence at protein level	53.85	1	0.9985	5	5	5	33	33	33	0	0	0
sp|O75396|SC22B_HUMAN	O75396	SC22B_HUMAN	SEC22B	215	Homo sapiens	Vesicle-trafficking protein SEC22b	1:Experimental evidence at protein level	28.84	1	0.999	12	12	12	89	89	89	0	0	0
sp|O75400|PR40A_HUMAN	O75400	PR40A_HUMAN	PRPF40A	957	Homo sapiens	Pre-mRNA-processing factor 40 homolog A	1:Experimental evidence at protein level	13.17	1	0.999	20	19	20	191	180	191	0	0	0
sp|O75410|TACC1_HUMAN	O75410	TACC1_HUMAN	TACC1	805	Homo sapiens	Transforming acidic coiled-coil-containing protein 1	1:Experimental evidence at protein level	13.54	1	0.999	14	14	14	109	109	109	0	0	0
sp|O75414|NDK6_HUMAN	O75414	NDK6_HUMAN	NME6	186	Homo sapiens	Nucleoside diphosphate kinase 6	1:Experimental evidence at protein level	11.29	1	0.999	2	2	2	36	36	36	0	0	0
sp|O75417|DPOLQ_HUMAN	O75417	DPOLQ_HUMAN	POLQ	2590	Homo sapiens	DNA polymerase theta	1:Experimental evidence at protein level	1.39	1	0.9985	4	4	4	23	23	23	0	0	0
sp|O75419|CDC45_HUMAN	O75419	CDC45_HUMAN	CDC45	566	Homo sapiens	Cell division control protein 45 homolog	1:Experimental evidence at protein level	6.01	1	0.9988	4	4	4	42	42	42	0	0	0
sp|O75420|GGYF1_HUMAN	O75420	GGYF1_HUMAN	GIGYF1	1035	Homo sapiens	GRB10-interacting GYF protein 1	1:Experimental evidence at protein level	8.89	1	0.999	11	9	9	153	144	144	0	0	0
sp|O75427|LRCH4_HUMAN	O75427	LRCH4_HUMAN	LRCH4	683	Homo sapiens	Leucine-rich repeat and calponin homology domain-containing protein 4	1:Experimental evidence at protein level	4.1	1	0.9989	3	3	3	17	17	17	0	0	0
sp|O75431|MTX2_HUMAN	O75431	MTX2_HUMAN	MTX2	263	Homo sapiens	Metaxin-2	1:Experimental evidence at protein level	19.77	1	0.9987	6	6	6	23	23	23	0	0	0
sp|O75436|VP26A_HUMAN	O75436	VP26A_HUMAN	VPS26A	327	Homo sapiens	Vacuolar protein sorting-associated protein 26A	1:Experimental evidence at protein level	24.16	1	0.999	13	11	13	93	83	93	0	0	0
sp|O75437|ZN254_HUMAN	O75437	ZN254_HUMAN	ZNF254	659	Homo sapiens	Zinc finger protein 254	2:Experimental evidence at transcript level	15.48	1	0.9988	8	2	4	82	28	33	0	0	0
sp|O75438|NDUB1_HUMAN	O75438	NDUB1_HUMAN	NDUFB1	58	Homo sapiens	NADH dehydrogenase [ubiquinone] 1 beta subcomplex subunit 1	1:Experimental evidence at protein level	50	1	0.999	5	5	5	33	33	33	0	0	0
sp|O75444|MAF_HUMAN	O75444	MAF_HUMAN	MAF	373	Homo sapiens	Transcription factor Maf	1:Experimental evidence at protein level	8.04	1	0.9977	5	5	5	19	19	19	0	0	0
sp|O75445|USH2A_HUMAN	O75445	USH2A_HUMAN	USH2A	5202	Homo sapiens	Usherin	1:Experimental evidence at protein level	2.44	1	0.9987	12	12	12	117	117	117	0	0	0
sp|O75446|SAP30_HUMAN	O75446	SAP30_HUMAN	SAP30	220	Homo sapiens	Histone deacetylase complex subunit SAP30	1:Experimental evidence at protein level	12.73	1	0.9986	3	2	3	37	12	37	0	0	0
sp|O75448|MED24_HUMAN	O75448	MED24_HUMAN	MED24	989	Homo sapiens	Mediator of RNA polymerase II transcription subunit 24	1:Experimental evidence at protein level	11.22	1	0.999	12	12	12	103	103	103	0	0	0
sp|O75449|KTNA1_HUMAN	O75449	KTNA1_HUMAN	KATNA1	491	Homo sapiens	Katanin p60 ATPase-containing subunit A1	1:Experimental evidence at protein level	9.57	1	0.9989	8	2	4	86	30	55	0	0	0
sp|O75460|ERN1_HUMAN	O75460	ERN1_HUMAN	ERN1	977	Homo sapiens	Serine/threonine-protein kinase/endoribonuclease IRE1	1:Experimental evidence at protein level	10.03	1	0.999	12	12	12	86	86	86	0	0	0
sp|O75461|E2F6_HUMAN	O75461	E2F6_HUMAN	E2F6	281	Homo sapiens	Transcription factor E2F6	1:Experimental evidence at protein level	15.3	1	0.9982	5	5	5	21	21	21	0	0	0
sp|O75467|Z324A_HUMAN	O75467	Z324A_HUMAN	ZNF324	553	Homo sapiens	Zinc finger protein 324A	2:Experimental evidence at transcript level	7.05	1	0.999	4	0	2	48	0	28	0	0	0			sp|Q6AW86|Z324B_HUMAN
sp|O75475|PSIP1_HUMAN	O75475	PSIP1_HUMAN	PSIP1	530	Homo sapiens	PC4 and SFRS1-interacting protein	1:Experimental evidence at protein level	12.64	1	0.998	11	11	11	63	63	63	0	0	0
sp|O75477|ERLN1_HUMAN	O75477	ERLN1_HUMAN	ERLIN1	348	Homo sapiens	Erlin-1	1:Experimental evidence at protein level	8.05	1	0.9985	4	1	1	29	12	12	0	0	0
sp|O75478|TAD2A_HUMAN	O75478	TAD2A_HUMAN	TADA2A	443	Homo sapiens	Transcriptional adapter 2-alpha	1:Experimental evidence at protein level	6.32	1	0.9987	3	3	3	27	27	27	0	0	0
sp|O75486|SUPT3_HUMAN	O75486	SUPT3_HUMAN	SUPT3H	317	Homo sapiens	Transcription initiation protein SPT3 homolog	1:Experimental evidence at protein level	9.15	1	0.9989	4	4	4	65	65	65	0	0	0
sp|O75487|GPC4_HUMAN	O75487	GPC4_HUMAN	GPC4	556	Homo sapiens	Glypican-4	1:Experimental evidence at protein level	12.41	1	0.999	13	13	13	54	54	54	0	0	0
sp|O75489|NDUS3_HUMAN	O75489	NDUS3_HUMAN	NDUFS3	264	Homo sapiens	NADH dehydrogenase [ubiquinone] iron-sulfur protein 3, mitochondrial	1:Experimental evidence at protein level	19.32	1	0.999	5	5	5	13	13	13	0	0	0
sp|O75494|SRS10_HUMAN	O75494	SRS10_HUMAN	SRSF10	262	Homo sapiens	Serine/arginine-rich splicing factor 10	1:Experimental evidence at protein level	34.35	1	0.999	10	9	10	127	114	127	0	0	0
sp|O75496|GEMI_HUMAN	O75496	GEMI_HUMAN	GMNN	209	Homo sapiens	Geminin	1:Experimental evidence at protein level	18.18	1	0.9989	5	5	5	37	37	37	0	0	0
sp|O75506|HSBP1_HUMAN	O75506	HSBP1_HUMAN	HSBP1	76	Homo sapiens	Heat shock factor-binding protein 1	1:Experimental evidence at protein level	34.21	1	0.9981	3	3	3	24	24	24	0	0	0
sp|O75509|TNR21_HUMAN	O75509	TNR21_HUMAN	TNFRSF21	655	Homo sapiens	Tumor necrosis factor receptor superfamily member 21	1:Experimental evidence at protein level	6.56	1	0.9989	5	5	5	69	69	69	0	0	0
sp|O75521|ECI2_HUMAN	O75521	ECI2_HUMAN	ECI2	394	Homo sapiens	Enoyl-CoA delta isomerase 2	1:Experimental evidence at protein level	9.14	1	0.9977	5	4	5	20	19	20	0	0	0
sp|O75525|KHDR3_HUMAN	O75525	KHDR3_HUMAN	KHDRBS3	346	Homo sapiens	KH domain-containing, RNA-binding, signal transduction-associated protein 3	1:Experimental evidence at protein level	12.43	1	0.999	4	2	3	17	10	11	0	0	0
sp|O75529|TAF5L_HUMAN	O75529	TAF5L_HUMAN	TAF5L	589	Homo sapiens	TAF5-like RNA polymerase II p300/CBP-associated factor-associated factor 65 kDa subunit 5L	1:Experimental evidence at protein level	7.98	1	0.9988	6	6	6	39	39	39	0	0	0
sp|O75530|EED_HUMAN	O75530	EED_HUMAN	EED	441	Homo sapiens	Polycomb protein EED	1:Experimental evidence at protein level	8.84	1	0.9987	5	5	5	48	48	48	0	0	0
sp|O75531|BAF_HUMAN	O75531	BAF_HUMAN	BANF1	89	Homo sapiens	Barrier-to-autointegration factor	1:Experimental evidence at protein level	25.84	1	0.9988	5	5	5	62	62	62	0	0	0
sp|O75533|SF3B1_HUMAN	O75533	SF3B1_HUMAN	SF3B1	1304	Homo sapiens	Splicing factor 3B subunit 1	1:Experimental evidence at protein level	22.85	1	0.999	53	52	53	785	774	785	0	0	0
sp|O75534|CSDE1_HUMAN	O75534	CSDE1_HUMAN	CSDE1	798	Homo sapiens	Cold shock domain-containing protein E1	1:Experimental evidence at protein level	26.69	1	0.999	32	32	32	394	394	394	0	0	0
sp|O75558|STX11_HUMAN	O75558	STX11_HUMAN	STX11	287	Homo sapiens	Syntaxin-11	1:Experimental evidence at protein level	15.33	1	0.9989	5	5	5	15	15	15	0	0	0
sp|O75563|SKAP2_HUMAN	O75563	SKAP2_HUMAN	SKAP2	359	Homo sapiens	Src kinase-associated phosphoprotein 2	1:Experimental evidence at protein level	23.68	1	0.999	13	13	13	132	132	132	0	0	0
sp|O75564|JERKY_HUMAN	O75564	JERKY_HUMAN	JRK	556	Homo sapiens	Jerky protein homolog	1:Experimental evidence at protein level	6.83	1	0.9989	4	4	4	29	29	29	0	0	0
sp|O75569|PRKRA_HUMAN	O75569	PRKRA_HUMAN	PRKRA	313	Homo sapiens	Interferon-inducible double-stranded RNA-dependent protein kinase activator A	1:Experimental evidence at protein level	14.38	1	0.9971	5	4	4	21	20	20	0	0	0
sp|O75578|ITA10_HUMAN	O75578	ITA10_HUMAN	ITGA10	1167	Homo sapiens	Integrin alpha-10	2:Experimental evidence at transcript level	3	1	0.994	4	3	3	6	4	4	0	0	0
sp|O75581|LRP6_HUMAN	O75581	LRP6_HUMAN	LRP6	1613	Homo sapiens	Low-density lipoprotein receptor-related protein 6	1:Experimental evidence at protein level	3.97	1	0.999	6	6	6	53	53	53	0	0	0
sp|O75582|KS6A5_HUMAN	O75582	KS6A5_HUMAN	RPS6KA5	802	Homo sapiens	Ribosomal protein S6 kinase alpha-5	1:Experimental evidence at protein level	8.98	1	0.9989	10	9	10	150	114	150	0	0	0
sp|O75586|MED6_HUMAN	O75586	MED6_HUMAN	MED6	246	Homo sapiens	Mediator of RNA polymerase II transcription subunit 6	1:Experimental evidence at protein level	14.23	1	0.9987	4	4	4	16	16	16	0	0	0
sp|O75592|MYCB2_HUMAN	O75592	MYCB2_HUMAN	MYCBP2	4678	Homo sapiens	E3 ubiquitin-protein ligase MYCBP2	1:Experimental evidence at protein level	6.03	1	0.999	30	30	30	222	222	222	0	0	0
sp|O75604|UBP2_HUMAN	O75604	UBP2_HUMAN	USP2	605	Homo sapiens	Ubiquitin carboxyl-terminal hydrolase 2	1:Experimental evidence at protein level	4.96	1	0.999	4	4	4	36	36	36	0	0	0
sp|O75608|LYPA1_HUMAN	O75608	LYPA1_HUMAN	LYPLA1	230	Homo sapiens	Acyl-protein thioesterase 1	1:Experimental evidence at protein level	10.87	1	0.999	3	3	3	6	6	6	0	0	0
sp|O75618|DEDD_HUMAN	O75618	DEDD_HUMAN	DEDD	318	Homo sapiens	Death effector domain-containing protein	1:Experimental evidence at protein level	9.43	1	0.9989	3	3	3	26	26	26	0	0	0
sp|O75626|PRDM1_HUMAN	O75626	PRDM1_HUMAN	PRDM1	825	Homo sapiens	PR domain zinc finger protein 1	1:Experimental evidence at protein level	7.64	1	0.9986	7	5	6	33	13	17	0	0	0
sp|O75635|SPB7_HUMAN	O75635	SPB7_HUMAN	SERPINB7	380	Homo sapiens	Serpin B7	1:Experimental evidence at protein level	9.74	1	0.999	4	4	4	31	31	31	0	0	0
sp|O75636|FCN3_HUMAN	O75636	FCN3_HUMAN	FCN3	299	Homo sapiens	Ficolin-3	1:Experimental evidence at protein level	6.02	1	0.9966	4	4	4	4	4	4	0	0	0
sp|O75643|U520_HUMAN	O75643	U520_HUMAN	SNRNP200	2136	Homo sapiens	U5 small nuclear ribonucleoprotein 200 kDa helicase	1:Experimental evidence at protein level	21.63	1	0.999	68	67	68	823	777	823	0	0	0
sp|O75648|MTU1_HUMAN	O75648	MTU1_HUMAN	TRMU	421	Homo sapiens	Mitochondrial tRNA-specific 2-thiouridylase 1	1:Experimental evidence at protein level	6.65	1	0.9875	4	4	4	17	17	17	0	0	0
sp|O75663|TIPRL_HUMAN	O75663	TIPRL_HUMAN	TIPRL	272	Homo sapiens	TIP41-like protein	1:Experimental evidence at protein level	13.6	1	0.999	4	4	4	74	74	74	0	0	0
sp|O75665|OFD1_HUMAN	O75665	OFD1_HUMAN	OFD1	1012	Homo sapiens	Centriole and centriolar satellite protein OFD1	1:Experimental evidence at protein level	13.14	1	0.9989	16	16	16	73	73	73	0	0	0
sp|O75674|TM1L1_HUMAN	O75674	TM1L1_HUMAN	TOM1L1	476	Homo sapiens	TOM1-like protein 1	1:Experimental evidence at protein level	13.45	1	0.999	11	11	11	72	72	72	0	0	0
sp|O75676|KS6A4_HUMAN	O75676	KS6A4_HUMAN	RPS6KA4	772	Homo sapiens	Ribosomal protein S6 kinase alpha-4	1:Experimental evidence at protein level	8.29	1	0.9973	8	7	7	74	38	38	0	0	0
sp|O75683|SURF6_HUMAN	O75683	SURF6_HUMAN	SURF6	361	Homo sapiens	Surfeit locus protein 6	1:Experimental evidence at protein level	9.7	1	0.9985	4	4	4	15	15	15	0	0	0
sp|O75688|PPM1B_HUMAN	O75688	PPM1B_HUMAN	PPM1B	479	Homo sapiens	Protein phosphatase 1B	1:Experimental evidence at protein level	7.93	1	0.9988	6	6	6	74	74	74	0	0	0
sp|O75689|ADAP1_HUMAN	O75689	ADAP1_HUMAN	ADAP1	374	Homo sapiens	Arf-GAP with dual PH domain-containing protein 1	1:Experimental evidence at protein level	7.75	1	0.9988	3	3	3	21	21	21	0	0	0
sp|O75691|UTP20_HUMAN	O75691	UTP20_HUMAN	UTP20	2785	Homo sapiens	Small subunit processome component 20 homolog	1:Experimental evidence at protein level	9.16	1	0.999	32	31	32	177	173	177	0	0	0
sp|O75694|NU155_HUMAN	O75694	NU155_HUMAN	NUP155	1391	Homo sapiens	Nuclear pore complex protein Nup155	1:Experimental evidence at protein level	11.72	1	0.9989	18	18	18	136	136	136	0	0	0
sp|O75695|XRP2_HUMAN	O75695	XRP2_HUMAN	RP2	350	Homo sapiens	Protein XRP2	1:Experimental evidence at protein level	15.43	1	0.999	6	6	6	23	23	23	0	0	0
sp|O75717|WDHD1_HUMAN	O75717	WDHD1_HUMAN	WDHD1	1129	Homo sapiens	WD repeat and HMG-box DNA-binding protein 1	1:Experimental evidence at protein level	3.28	1	0.9987	4	4	4	37	37	37	0	0	0
sp|O75718|CRTAP_HUMAN	O75718	CRTAP_HUMAN	CRTAP	401	Homo sapiens	Cartilage-associated protein	1:Experimental evidence at protein level	31.67	1	0.9989	17	17	17	89	89	89	0	0	0
sp|O75787|RENR_HUMAN	O75787	RENR_HUMAN	ATP6AP2	350	Homo sapiens	Renin receptor	1:Experimental evidence at protein level	51.43	1	0.999	44	44	44	267	267	267	0	0	0
sp|O75791|GRAP2_HUMAN	O75791	GRAP2_HUMAN	GRAP2	330	Homo sapiens	GRB2-related adapter protein 2	1:Experimental evidence at protein level	5.15	1	0.9973	2	2	2	7	7	7	0	0	0
sp|O75792|RNH2A_HUMAN	O75792	RNH2A_HUMAN	RNASEH2A	299	Homo sapiens	Ribonuclease H2 subunit A	1:Experimental evidence at protein level	18.73	1	0.9983	8	8	8	51	51	51	0	0	0
sp|O75794|CD123_HUMAN	O75794	CD123_HUMAN	CDC123	336	Homo sapiens	Cell division cycle protein 123 homolog	1:Experimental evidence at protein level	6.85	1	0.9989	3	3	3	53	53	53	0	0	0
sp|O75807|PR15A_HUMAN	O75807	PR15A_HUMAN	PPP1R15A	674	Homo sapiens	Protein phosphatase 1 regulatory subunit 15A	1:Experimental evidence at protein level	4.01	1	0.9985	3	3	3	51	51	51	0	0	0
sp|O75808|CAN15_HUMAN	O75808	CAN15_HUMAN	CAPN15	1086	Homo sapiens	Calpain-15	1:Experimental evidence at protein level	2.95	1	0.999	4	4	4	23	23	23	0	0	0
sp|O75815|BCAR3_HUMAN	O75815	BCAR3_HUMAN	BCAR3	825	Homo sapiens	Breast cancer anti-estrogen resistance protein 3	1:Experimental evidence at protein level	7.76	1	0.9989	9	9	9	86	86	86	0	0	0
sp|O75817|POP7_HUMAN	O75817	POP7_HUMAN	POP7	140	Homo sapiens	Ribonuclease P protein subunit p20	1:Experimental evidence at protein level	21.43	1	0.9966	4	4	4	14	14	14	0	0	0
sp|O75818|RPP40_HUMAN	O75818	RPP40_HUMAN	RPP40	363	Homo sapiens	Ribonuclease P protein subunit p40	1:Experimental evidence at protein level	5.51	1	0.9984	3	3	3	19	19	19	0	0	0
sp|O75820|ZN189_HUMAN	O75820	ZN189_HUMAN	ZNF189	626	Homo sapiens	Zinc finger protein 189	1:Experimental evidence at protein level	23.96	1	0.9989	11	5	5	198	71	71	0	0	0
sp|O75821|EIF3G_HUMAN	O75821	EIF3G_HUMAN	EIF3G	320	Homo sapiens	Eukaryotic translation initiation factor 3 subunit G	1:Experimental evidence at protein level	25.31	1	0.999	10	10	10	56	56	56	0	0	0
sp|O75822|EIF3J_HUMAN	O75822	EIF3J_HUMAN	EIF3J	258	Homo sapiens	Eukaryotic translation initiation factor 3 subunit J	1:Experimental evidence at protein level	21.71	1	0.999	7	7	7	32	32	32	0	0	0
sp|O75832|PSD10_HUMAN	O75832	PSD10_HUMAN	PSMD10	226	Homo sapiens	26S proteasome non-ATPase regulatory subunit 10	1:Experimental evidence at protein level	14.6	1	0.9989	4	3	4	12	10	12	0	0	0
sp|O75843|AP1G2_HUMAN	O75843	AP1G2_HUMAN	AP1G2	785	Homo sapiens	AP-1 complex subunit gamma-like 2	1:Experimental evidence at protein level	8.03	1	0.998	8	8	8	82	82	82	0	0	0
sp|O75844|FACE1_HUMAN	O75844	FACE1_HUMAN	ZMPSTE24	475	Homo sapiens	CAAX prenyl protease 1 homolog	1:Experimental evidence at protein level	13.26	1	0.9987	10	10	10	84	84	84	0	0	0
sp|O75845|SC5D_HUMAN	O75845	SC5D_HUMAN	SC5D	299	Homo sapiens	Lathosterol oxidase	1:Experimental evidence at protein level	16.39	1	0.999	7	7	7	53	53	53	0	0	0
sp|O75864|PPR37_HUMAN	O75864	PPR37_HUMAN	PPP1R37	691	Homo sapiens	Protein phosphatase 1 regulatory subunit 37	1:Experimental evidence at protein level	6.95	1	0.9983	7	7	7	80	80	80	0	0	0
sp|O75874|IDHC_HUMAN	O75874	IDHC_HUMAN	IDH1	414	Homo sapiens	Isocitrate dehydrogenase [NADP] cytoplasmic	1:Experimental evidence at protein level	21.74	1	0.999	10	7	10	114	93	114	0	0	0
sp|O75880|SCO1_HUMAN	O75880	SCO1_HUMAN	SCO1	301	Homo sapiens	Protein SCO1 homolog, mitochondrial	1:Experimental evidence at protein level	6.31	1	0.9989	2	2	2	23	23	23	0	0	0
sp|O75881|CP7B1_HUMAN	O75881	CP7B1_HUMAN	CYP7B1	506	Homo sapiens	Cytochrome P450 7B1	1:Experimental evidence at protein level	9.88	1	0.9989	7	7	7	25	25	25	0	0	0
sp|O75882|ATRN_HUMAN	O75882	ATRN_HUMAN	ATRN	1429	Homo sapiens	Attractin	1:Experimental evidence at protein level	5.46	1	0.999	14	13	13	91	90	90	0	0	0
sp|O75884|RBBP9_HUMAN	O75884	RBBP9_HUMAN	RBBP9	186	Homo sapiens	Serine hydrolase RBBP9	1:Experimental evidence at protein level	14.52	1	0.999	3	3	3	16	16	16	0	0	0
sp|O75886|STAM2_HUMAN	O75886	STAM2_HUMAN	STAM2	525	Homo sapiens	Signal transducing adapter molecule 2	1:Experimental evidence at protein level	20.19	1	0.9986	13	13	13	68	68	68	0	0	0
sp|O75888|TNF13_HUMAN	O75888	TNF13_HUMAN	TNFSF13	250	Homo sapiens	Tumor necrosis factor ligand superfamily member 13	1:Experimental evidence at protein level	20.4	1	0.999	7	7	7	17	17	17	0	0	0
sp|O75896|TUSC2_HUMAN	O75896	TUSC2_HUMAN	TUSC2	110	Homo sapiens	Tumor suppressor candidate 2	1:Experimental evidence at protein level	17.27	1	0.9985	2	2	2	20	20	20	0	0	0
sp|O75897|ST1C4_HUMAN	O75897	ST1C4_HUMAN	SULT1C4	302	Homo sapiens	Sulfotransferase 1C4	1:Experimental evidence at protein level	15.23	1	0.9988	5	3	3	7	3	3	0	0	0
sp|O75907|DGAT1_HUMAN	O75907	DGAT1_HUMAN	DGAT1	488	Homo sapiens	Diacylglycerol O-acyltransferase 1	1:Experimental evidence at protein level	5.74	1	0.9974	4	4	4	56	56	56	0	0	0
sp|O75911|DHRS3_HUMAN	O75911	DHRS3_HUMAN	DHRS3	302	Homo sapiens	Short-chain dehydrogenase/reductase 3	1:Experimental evidence at protein level	16.23	1	0.9989	6	6	6	30	30	30	0	0	0
sp|O75915|PRAF3_HUMAN	O75915	PRAF3_HUMAN	ARL6IP5	188	Homo sapiens	PRA1 family protein 3	1:Experimental evidence at protein level	11.7	1	0.999	8	8	8	26	26	26	0	0	0
sp|O75923|DYSF_HUMAN	O75923	DYSF_HUMAN	DYSF	2080	Homo sapiens	Dysferlin	1:Experimental evidence at protein level	5.29	1	0.999	13	13	13	41	41	41	0	0	0
sp|O75925|PIAS1_HUMAN	O75925	PIAS1_HUMAN	PIAS1	651	Homo sapiens	E3 SUMO-protein ligase PIAS1	1:Experimental evidence at protein level	6.76	1	0.9985	5	3	4	30	16	17	0	0	0
sp|O75928|PIAS2_HUMAN	O75928	PIAS2_HUMAN	PIAS2	621	Homo sapiens	E3 SUMO-protein ligase PIAS2	1:Experimental evidence at protein level	4.19	1	0.9898	3	2	2	3	2	2	0	0	0
sp|O75934|SPF27_HUMAN	O75934	SPF27_HUMAN	BCAS2	225	Homo sapiens	Pre-mRNA-splicing factor SPF27	1:Experimental evidence at protein level	12.89	1	0.9989	4	4	4	34	34	34	0	0	0
sp|O75935|DCTN3_HUMAN	O75935	DCTN3_HUMAN	DCTN3	186	Homo sapiens	Dynactin subunit 3	1:Experimental evidence at protein level	31.18	1	0.999	6	6	6	30	30	30	0	0	0
sp|O75937|DNJC8_HUMAN	O75937	DNJC8_HUMAN	DNAJC8	253	Homo sapiens	DnaJ homolog subfamily C member 8	1:Experimental evidence at protein level	24.9	1	0.9987	9	9	9	107	107	107	0	0	0
sp|O75940|SPF30_HUMAN	O75940	SPF30_HUMAN	SMNDC1	238	Homo sapiens	Survival of motor neuron-related-splicing factor 30	1:Experimental evidence at protein level	31.51	1	0.999	8	8	8	70	70	70	0	0	0
sp|O75947|ATP5H_HUMAN	O75947	ATP5H_HUMAN	ATP5PD	161	Homo sapiens	ATP synthase subunit d, mitochondrial	1:Experimental evidence at protein level	36.02	1	0.999	6	6	6	22	22	22	0	0	0
sp|O75953|DNJB5_HUMAN	O75953	DNJB5_HUMAN	DNAJB5	348	Homo sapiens	DnaJ homolog subfamily B member 5	1:Experimental evidence at protein level	13.51	1	0.9983	7	2	2	61	21	21	0	0	0
sp|O75954|TSN9_HUMAN	O75954	TSN9_HUMAN	TSPAN9	239	Homo sapiens	Tetraspanin-9	1:Experimental evidence at protein level	10.04	1	0.999	2	2	2	5	5	5	0	0	0
sp|O75955|FLOT1_HUMAN	O75955	FLOT1_HUMAN	FLOT1	427	Homo sapiens	Flotillin-1	1:Experimental evidence at protein level	32.32	1	0.999	20	19	20	220	217	220	0	0	0
sp|O75962|TRIO_HUMAN	O75962	TRIO_HUMAN	TRIO	3097	Homo sapiens	Triple functional domain protein	1:Experimental evidence at protein level	6.65	1	0.999	24	22	24	184	155	184	0	0	0
sp|O75964|ATP5L_HUMAN	O75964	ATP5L_HUMAN	ATP5MG	103	Homo sapiens	ATP synthase subunit g, mitochondrial	1:Experimental evidence at protein level	30.1	1	0.999	8	8	8	151	151	151	0	0	0
sp|O75970|MPDZ_HUMAN	O75970	MPDZ_HUMAN	MPDZ	2070	Homo sapiens	Multiple PDZ domain protein	1:Experimental evidence at protein level	10.87	1	0.9989	26	26	26	152	152	152	0	0	0
sp|O75973|C1QRF_HUMAN	O75973	C1QRF_HUMAN	C1QL1	258	Homo sapiens	C1q-related factor	1:Experimental evidence at protein level	4.26	1	0.999	2	2	2	28	28	28	0	0	0
sp|O75976|CBPD_HUMAN	O75976	CBPD_HUMAN	CPD	1380	Homo sapiens	Carboxypeptidase D	1:Experimental evidence at protein level	8.41	1	0.999	17	14	17	83	62	83	0	0	0
sp|O75995|SASH3_HUMAN	O75995	SASH3_HUMAN	SASH3	380	Homo sapiens	SAM and SH3 domain-containing protein 3	1:Experimental evidence at protein level	10	1	0.9986	6	6	6	25	25	25	0	0	0
sp|O76003|GLRX3_HUMAN	O76003	GLRX3_HUMAN	GLRX3	335	Homo sapiens	Glutaredoxin-3	1:Experimental evidence at protein level	14.63	1	0.999	10	9	10	99	97	99	0	0	0
sp|O76021|RL1D1_HUMAN	O76021	RL1D1_HUMAN	RSL1D1	490	Homo sapiens	Ribosomal L1 domain-containing protein 1	1:Experimental evidence at protein level	19.18	1	0.999	13	13	13	78	78	78	0	0	0
sp|O76024|WFS1_HUMAN	O76024	WFS1_HUMAN	WFS1	890	Homo sapiens	Wolframin	1:Experimental evidence at protein level	8.2	1	0.9988	9	9	9	24	24	24	0	0	0
sp|O76031|CLPX_HUMAN	O76031	CLPX_HUMAN	CLPX	633	Homo sapiens	ATP-dependent Clp protease ATP-binding subunit clpX-like, mitochondrial	1:Experimental evidence at protein level	5.85	1	0.9978	5	5	5	24	24	24	0	0	0
sp|O76036|NCTR1_HUMAN	O76036	NCTR1_HUMAN	NCR1	304	Homo sapiens	Natural cytotoxicity triggering receptor 1	1:Experimental evidence at protein level	9.54	1	0.9989	3	3	3	7	7	7	0	0	0
sp|O76041|NEBL_HUMAN	O76041	NEBL_HUMAN	NEBL	1014	Homo sapiens	Nebulette	1:Experimental evidence at protein level	3.45	1	0.9969	3	3	3	4	4	4	0	0	0
sp|O76071|CIAO1_HUMAN	O76071	CIAO1_HUMAN	CIAO1	339	Homo sapiens	Probable cytosolic iron-sulfur protein assembly protein CIAO1	1:Experimental evidence at protein level	12.98	1	0.999	5	5	5	25	25	25	0	0	0
sp|O76074|PDE5A_HUMAN	O76074	PDE5A_HUMAN	PDE5A	875	Homo sapiens	cGMP-specific 3',5'-cyclic phosphodiesterase	1:Experimental evidence at protein level	2.97	1	0.9985	3	3	3	18	18	18	0	0	0
sp|O76090|BEST1_HUMAN	O76090	BEST1_HUMAN	BEST1	585	Homo sapiens	Bestrophin-1	1:Experimental evidence at protein level	9.57	1	0.9982	6	6	6	40	40	40	0	0	0
sp|O76094|SRP72_HUMAN	O76094	SRP72_HUMAN	SRP72	671	Homo sapiens	Signal recognition particle subunit SRP72	1:Experimental evidence at protein level	14.16	1	0.999	13	13	13	139	139	139	0	0	0
sp|O77932|DXO_HUMAN	O77932	DXO_HUMAN	DXO	396	Homo sapiens	Decapping and exoribonuclease protein	1:Experimental evidence at protein level	4.8	1	0.9987	3	3	3	5	5	5	0	0	0
sp|O94759|TRPM2_HUMAN	O94759	TRPM2_HUMAN	TRPM2	1503	Homo sapiens	Transient receptor potential cation channel subfamily M member 2	1:Experimental evidence at protein level	2.59	1	0.9988	5	5	5	28	28	28	0	0	0
sp|O94760|DDAH1_HUMAN	O94760	DDAH1_HUMAN	DDAH1	285	Homo sapiens	N(G),N(G)-dimethylarginine dimethylaminohydrolase 1	1:Experimental evidence at protein level	3.86	1	0.999	3	3	3	8	8	8	0	0	0
sp|O94761|RECQ4_HUMAN	O94761	RECQ4_HUMAN	RECQL4	1208	Homo sapiens	ATP-dependent DNA helicase Q4	1:Experimental evidence at protein level	1.66	1	0.999	2	2	2	22	22	22	0	0	0
sp|O94762|RECQ5_HUMAN	O94762	RECQ5_HUMAN	RECQL5	991	Homo sapiens	ATP-dependent DNA helicase Q5	1:Experimental evidence at protein level	8.78	1	0.9989	11	11	11	94	94	94	0	0	0
sp|O94768|ST17B_HUMAN	O94768	ST17B_HUMAN	STK17B	372	Homo sapiens	Serine/threonine-protein kinase 17B	1:Experimental evidence at protein level	20.43	1	0.999	10	7	7	71	64	64	0	0	0
sp|O94776|MTA2_HUMAN	O94776	MTA2_HUMAN	MTA2	668	Homo sapiens	Metastasis-associated protein MTA2	1:Experimental evidence at protein level	17.22	1	0.9989	12	9	12	71	57	71	0	0	0
sp|O94777|DPM2_HUMAN	O94777	DPM2_HUMAN	DPM2	84	Homo sapiens	Dolichol phosphate-mannose biosynthesis regulatory protein	1:Experimental evidence at protein level	21.43	1	0.9983	3	3	3	16	16	16	0	0	0
sp|O94782|UBP1_HUMAN	O94782	UBP1_HUMAN	USP1	785	Homo sapiens	Ubiquitin carboxyl-terminal hydrolase 1	1:Experimental evidence at protein level	12.87	1	0.999	13	13	13	93	93	93	0	0	0
sp|O94804|STK10_HUMAN	O94804	STK10_HUMAN	STK10	968	Homo sapiens	Serine/threonine-protein kinase 10	1:Experimental evidence at protein level	17.25	1	0.9987	23	23	23	59	59	59	0	0	0
sp|O94806|KPCD3_HUMAN	O94806	KPCD3_HUMAN	PRKD3	890	Homo sapiens	Serine/threonine-protein kinase D3	1:Experimental evidence at protein level	10.22	1	0.999	13	9	13	149	105	149	0	0	0
sp|O94808|GFPT2_HUMAN	O94808	GFPT2_HUMAN	GFPT2	682	Homo sapiens	Glutamine--fructose-6-phosphate aminotransferase [isomerizing] 2	1:Experimental evidence at protein level	20.23	1	0.999	21	14	14	252	185	185	0	0	0
sp|O94811|TPPP_HUMAN	O94811	TPPP_HUMAN	TPPP	219	Homo sapiens	Tubulin polymerization-promoting protein	1:Experimental evidence at protein level	5.02	1	0.9989	1	1	1	2	2	2	0	0	0
sp|O94812|BAIP3_HUMAN	O94812	BAIP3_HUMAN	BAIAP3	1187	Homo sapiens	BAI1-associated protein 3	1:Experimental evidence at protein level	2.44	1	0.9988	3	3	3	12	12	12	0	0	0
sp|O94813|SLIT2_HUMAN	O94813	SLIT2_HUMAN	SLIT2	1529	Homo sapiens	Slit homolog 2 protein	1:Experimental evidence at protein level	3.86	1	0.998	6	3	4	29	20	22	0	0	0
sp|O94818|NOL4_HUMAN	O94818	NOL4_HUMAN	NOL4	638	Homo sapiens	Nucleolar protein 4	1:Experimental evidence at protein level	1.72	1	0.9989	1	1	1	25	25	25	0	0	0
sp|O94822|LTN1_HUMAN	O94822	LTN1_HUMAN	LTN1	1766	Homo sapiens	E3 ubiquitin-protein ligase listerin	1:Experimental evidence at protein level	7.47	1	0.999	18	18	18	134	134	134	0	0	0
sp|O94826|TOM70_HUMAN	O94826	TOM70_HUMAN	TOMM70	608	Homo sapiens	Mitochondrial import receptor subunit TOM70	1:Experimental evidence at protein level	13.32	1	0.999	10	10	10	150	150	150	0	0	0
sp|O94827|PKHG5_HUMAN	O94827	PKHG5_HUMAN	PLEKHG5	1006	Homo sapiens	Pleckstrin homology domain-containing family G member 5	1:Experimental evidence at protein level	2.98	1	0.9989	3	3	3	3	3	3	0	0	0
sp|O94829|IPO13_HUMAN	O94829	IPO13_HUMAN	IPO13	963	Homo sapiens	Importin-13	1:Experimental evidence at protein level	1.97	1	0.9985	2	2	2	16	16	16	0	0	0
sp|O94830|DDHD2_HUMAN	O94830	DDHD2_HUMAN	DDHD2	711	Homo sapiens	Phospholipase DDHD2	1:Experimental evidence at protein level	1.27	1	0.999	1	1	1	19	19	19	0	0	0
sp|O94832|MYO1D_HUMAN	O94832	MYO1D_HUMAN	MYO1D	1006	Homo sapiens	Unconventional myosin-Id	1:Experimental evidence at protein level	26.84	1	0.999	42	37	41	564	542	561	0	0	0
sp|O94842|TOX4_HUMAN	O94842	TOX4_HUMAN	TOX4	621	Homo sapiens	TOX high mobility group box family member 4	1:Experimental evidence at protein level	8.05	1	0.999	7	6	7	67	63	67	0	0	0
sp|O94844|RHBT1_HUMAN	O94844	RHBT1_HUMAN	RHOBTB1	696	Homo sapiens	Rho-related BTB domain-containing protein 1	1:Experimental evidence at protein level	5.6	1	0.9988	4	3	4	73	58	73	0	0	0
sp|O94851|MICA2_HUMAN	O94851	MICA2_HUMAN	MICAL2	1957	Homo sapiens	[F-actin]-monooxygenase MICAL2	1:Experimental evidence at protein level	6.64	1	0.999	14	10	13	90	50	89	0	0	0
sp|O94855|SC24D_HUMAN	O94855	SC24D_HUMAN	SEC24D	1032	Homo sapiens	Protein transport protein Sec24D	1:Experimental evidence at protein level	9.21	1	0.999	12	11	11	68	67	67	0	0	0
sp|O94864|ST65G_HUMAN	O94864	ST65G_HUMAN	SUPT7L	414	Homo sapiens	STAGA complex 65 subunit gamma	1:Experimental evidence at protein level	12.8	1	0.999	8	8	8	126	126	126	0	0	0
sp|O94868|FCSD2_HUMAN	O94868	FCSD2_HUMAN	FCHSD2	740	Homo sapiens	F-BAR and double SH3 domains protein 2	1:Experimental evidence at protein level	13.11	1	0.999	13	13	13	45	45	45	0	0	0
sp|O94874|UFL1_HUMAN	O94874	UFL1_HUMAN	UFL1	794	Homo sapiens	E3 UFM1-protein ligase 1	1:Experimental evidence at protein level	9.95	1	0.9989	9	9	9	58	58	58	0	0	0
sp|O94875|SRBS2_HUMAN	O94875	SRBS2_HUMAN	SORBS2	1100	Homo sapiens	Sorbin and SH3 domain-containing protein 2	1:Experimental evidence at protein level	3.09	1	0.9972	4	4	4	14	14	14	0	0	0
sp|O94880|PHF14_HUMAN	O94880	PHF14_HUMAN	PHF14	948	Homo sapiens	PHD finger protein 14	1:Experimental evidence at protein level	4.32	1	0.999	4	4	4	10	10	10	0	0	0
sp|O94885|SASH1_HUMAN	O94885	SASH1_HUMAN	SASH1	1247	Homo sapiens	SAM and SH3 domain-containing protein 1	1:Experimental evidence at protein level	8.74	1	0.999	14	14	14	101	101	101	0	0	0
sp|O94886|CSCL1_HUMAN	O94886	CSCL1_HUMAN	TMEM63A	807	Homo sapiens	CSC1-like protein 1	1:Experimental evidence at protein level	3.22	1	0.9988	4	4	4	5	5	5	0	0	0
sp|O94887|FARP2_HUMAN	O94887	FARP2_HUMAN	FARP2	1054	Homo sapiens	FERM, ARHGEF and pleckstrin domain-containing protein 2	1:Experimental evidence at protein level	12.05	1	0.9988	17	16	17	137	130	137	0	0	0
sp|O94888|UBXN7_HUMAN	O94888	UBXN7_HUMAN	UBXN7	489	Homo sapiens	UBX domain-containing protein 7	1:Experimental evidence at protein level	13.09	1	0.999	10	10	10	74	74	74	0	0	0
sp|O94889|KLH18_HUMAN	O94889	KLH18_HUMAN	KLHL18	574	Homo sapiens	Kelch-like protein 18	1:Experimental evidence at protein level	6.45	1	0.9982	4	4	4	23	23	23	0	0	0
sp|O94898|LRIG2_HUMAN	O94898	LRIG2_HUMAN	LRIG2	1065	Homo sapiens	Leucine-rich repeats and immunoglobulin-like domains protein 2	1:Experimental evidence at protein level	3.29	1	0.9989	4	4	4	34	34	34	0	0	0
sp|O94901|SUN1_HUMAN	O94901	SUN1_HUMAN	SUN1	785	Homo sapiens	SUN domain-containing protein 1	1:Experimental evidence at protein level	9.04	1	0.9987	8	7	7	24	19	19	0	0	0
sp|O94905|ERLN2_HUMAN	O94905	ERLN2_HUMAN	ERLIN2	339	Homo sapiens	Erlin-2	1:Experimental evidence at protein level	13.57	1	0.999	7	4	7	58	41	58	0	0	0
sp|O94906|PRP6_HUMAN	O94906	PRP6_HUMAN	PRPF6	941	Homo sapiens	Pre-mRNA-processing factor 6	1:Experimental evidence at protein level	17.85	1	0.999	24	23	24	208	204	208	0	0	0
sp|O94911|ABCA8_HUMAN	O94911	ABCA8_HUMAN	ABCA8	1621	Homo sapiens	ABC-type organic anion transporter ABCA8	1:Experimental evidence at protein level	3.33	1	0.9984	5	4	5	9	7	9	0	0	0
sp|O94913|PCF11_HUMAN	O94913	PCF11_HUMAN	PCF11	1555	Homo sapiens	Pre-mRNA cleavage complex 2 protein Pcf11	1:Experimental evidence at protein level	4.37	1	0.999	7	7	7	28	28	28	0	0	0
sp|O94915|FRYL_HUMAN	O94915	FRYL_HUMAN	FRYL	3013	Homo sapiens	Protein furry homolog-like	1:Experimental evidence at protein level	9.46	1	0.999	37	32	37	248	218	248	0	0	0
sp|O94916|NFAT5_HUMAN	O94916	NFAT5_HUMAN	NFAT5	1531	Homo sapiens	Nuclear factor of activated T-cells 5	1:Experimental evidence at protein level	5.68	1	0.9989	10	10	10	53	53	53	0	0	0
sp|O94919|ENDD1_HUMAN	O94919	ENDD1_HUMAN	ENDOD1	500	Homo sapiens	Endonuclease domain-containing 1 protein	1:Experimental evidence at protein level	5.4	1	0.998	3	3	3	31	31	31	0	0	0
sp|O94921|CDK14_HUMAN	O94921	CDK14_HUMAN	CDK14	469	Homo sapiens	Cyclin-dependent kinase 14	1:Experimental evidence at protein level	17.27	1	0.999	14	7	8	91	48	49	0	0	0
sp|O94925|GLSK_HUMAN	O94925	GLSK_HUMAN	GLS	669	Homo sapiens	Glutaminase kidney isoform, mitochondrial	1:Experimental evidence at protein level	9.87	1	0.999	7	7	7	34	34	34	0	0	0
sp|O94927|HAUS5_HUMAN	O94927	HAUS5_HUMAN	HAUS5	633	Homo sapiens	HAUS augmin-like complex subunit 5	1:Experimental evidence at protein level	7.11	1	0.9968	5	5	5	21	21	21	0	0	0
sp|O94929|ABLM3_HUMAN	O94929	ABLM3_HUMAN	ABLIM3	683	Homo sapiens	Actin-binding LIM protein 3	1:Experimental evidence at protein level	7.32	1	0.999	5	5	5	37	37	37	0	0	0
sp|O94952|FBX21_HUMAN	O94952	FBX21_HUMAN	FBXO21	628	Homo sapiens	F-box only protein 21	2:Experimental evidence at transcript level	16.56	1	0.999	16	16	16	73	73	73	0	0	0
sp|O94953|KDM4B_HUMAN	O94953	KDM4B_HUMAN	KDM4B	1096	Homo sapiens	Lysine-specific demethylase 4B	1:Experimental evidence at protein level	12.41	1	0.999	18	12	18	213	130	213	0	0	0
sp|O94955|RHBT3_HUMAN	O94955	RHBT3_HUMAN	RHOBTB3	611	Homo sapiens	Rho-related BTB domain-containing protein 3	1:Experimental evidence at protein level	16.2	1	0.999	15	15	15	161	161	161	0	0	0
sp|O94956|SO2B1_HUMAN	O94956	SO2B1_HUMAN	SLCO2B1	709	Homo sapiens	Solute carrier organic anion transporter family member 2B1	1:Experimental evidence at protein level	13.4	1	0.999	12	12	12	46	46	46	0	0	0
sp|O94964|SOGA1_HUMAN	O94964	SOGA1_HUMAN	SOGA1	1423	Homo sapiens	Protein SOGA1	1:Experimental evidence at protein level	9.56	1	0.999	16	15	16	119	106	119	0	0	0
sp|O94966|UBP19_HUMAN	O94966	UBP19_HUMAN	USP19	1318	Homo sapiens	Ubiquitin carboxyl-terminal hydrolase 19	1:Experimental evidence at protein level	11.23	1	0.999	19	19	19	127	127	127	0	0	0
sp|O94967|WDR47_HUMAN	O94967	WDR47_HUMAN	WDR47	919	Homo sapiens	WD repeat-containing protein 47	1:Experimental evidence at protein level	8.92	1	0.9986	9	9	9	88	88	88	0	0	0
sp|O94972|TRI37_HUMAN	O94972	TRI37_HUMAN	TRIM37	964	Homo sapiens	E3 ubiquitin-protein ligase TRIM37	1:Experimental evidence at protein level	3.73	1	0.9969	4	4	4	57	57	57	0	0	0
sp|O94973|AP2A2_HUMAN	O94973	AP2A2_HUMAN	AP2A2	939	Homo sapiens	AP-2 complex subunit alpha-2	1:Experimental evidence at protein level	11.82	1	0.9988	20	6	6	186	28	28	0	0	0
sp|O94979|SC31A_HUMAN	O94979	SC31A_HUMAN	SEC31A	1220	Homo sapiens	Protein transport protein Sec31A	1:Experimental evidence at protein level	23.28	1	0.999	40	39	40	361	354	361	0	0	0
sp|O94983|CMTA2_HUMAN	O94983	CMTA2_HUMAN	CAMTA2	1202	Homo sapiens	Calmodulin-binding transcription activator 2	1:Experimental evidence at protein level	3.41	1	0.9986	4	4	4	17	17	17	0	0	0
sp|O94985|CSTN1_HUMAN	O94985	CSTN1_HUMAN	CLSTN1	981	Homo sapiens	Calsyntenin-1	1:Experimental evidence at protein level	13.76	1	0.999	17	17	17	95	95	95	0	0	0
sp|O94986|CE152_HUMAN	O94986	CE152_HUMAN	CEP152	1710	Homo sapiens	Centrosomal protein of 152 kDa	1:Experimental evidence at protein level	2.57	1	0.9978	5	4	4	23	22	22	0	0	0
sp|O94988|FA13A_HUMAN	O94988	FA13A_HUMAN	FAM13A	1023	Homo sapiens	Protein FAM13A	1:Experimental evidence at protein level	4.89	1	0.999	6	4	6	34	26	34	0	0	0
sp|O94992|HEXI1_HUMAN	O94992	HEXI1_HUMAN	HEXIM1	359	Homo sapiens	Protein HEXIM1	1:Experimental evidence at protein level	11.7	1	0.999	5	5	5	13	13	13	0	0	0
sp|O95067|CCNB2_HUMAN	O95067	CCNB2_HUMAN	CCNB2	398	Homo sapiens	G2/mitotic-specific cyclin-B2	1:Experimental evidence at protein level	12.81	1	0.9988	6	6	6	94	94	94	0	0	0
sp|O95071|UBR5_HUMAN	O95071	UBR5_HUMAN	UBR5	2799	Homo sapiens	E3 ubiquitin-protein ligase UBR5	1:Experimental evidence at protein level	9.25	1	0.999	37	36	37	372	363	372	0	0	0
sp|O95096|NKX22_HUMAN	O95096	NKX22_HUMAN	NKX2-2	273	Homo sapiens	Homeobox protein Nkx-2.2	2:Experimental evidence at transcript level	3.3	1	0.9989	1	0	1	13	0	13	0	0	0
sp|O95104|SCAF4_HUMAN	O95104	SCAF4_HUMAN	SCAF4	1147	Homo sapiens	SR-related and CTD-associated factor 4	1:Experimental evidence at protein level	3.84	1	0.9988	5	5	5	19	19	19	0	0	0
sp|O95139|NDUB6_HUMAN	O95139	NDUB6_HUMAN	NDUFB6	128	Homo sapiens	NADH dehydrogenase [ubiquinone] 1 beta subcomplex subunit 6	1:Experimental evidence at protein level	21.09	1	0.9988	3	3	3	56	56	56	0	0	0
sp|O95140|MFN2_HUMAN	O95140	MFN2_HUMAN	MFN2	757	Homo sapiens	Mitofusin-2	1:Experimental evidence at protein level	13.87	1	0.9987	13	12	13	206	182	206	0	0	0
sp|O95147|DUS14_HUMAN	O95147	DUS14_HUMAN	DUSP14	198	Homo sapiens	Dual specificity protein phosphatase 14	1:Experimental evidence at protein level	21.72	1	0.9987	5	5	5	55	55	55	0	0	0
sp|O95149|SPN1_HUMAN	O95149	SPN1_HUMAN	SNUPN	360	Homo sapiens	Snurportin-1	1:Experimental evidence at protein level	7.5	1	0.9985	3	3	3	8	8	8	0	0	0
sp|O95155|UBE4B_HUMAN	O95155	UBE4B_HUMAN	UBE4B	1302	Homo sapiens	Ubiquitin conjugation factor E4 B	1:Experimental evidence at protein level	8.76	1	0.999	13	13	13	70	70	70	0	0	0
sp|O95159|ZFPL1_HUMAN	O95159	ZFPL1_HUMAN	ZFPL1	310	Homo sapiens	Zinc finger protein-like 1	1:Experimental evidence at protein level	10.32	1	0.999	4	4	4	11	11	11	0	0	0
sp|O95163|ELP1_HUMAN	O95163	ELP1_HUMAN	ELP1	1332	Homo sapiens	Elongator complex protein 1	1:Experimental evidence at protein level	10.96	1	0.999	19	19	19	192	192	192	0	0	0
sp|O95164|UBL3_HUMAN	O95164	UBL3_HUMAN	UBL3	117	Homo sapiens	Ubiquitin-like protein 3	1:Experimental evidence at protein level	8.55	1	0.9989	5	5	5	130	130	130	0	0	0
sp|O95166|GBRAP_HUMAN	O95166	GBRAP_HUMAN	GABARAP	117	Homo sapiens	Gamma-aminobutyric acid receptor-associated protein	1:Experimental evidence at protein level	54.7	1	0.9988	8	4	8	115	15	115	0	0	0
sp|O95167|NDUA3_HUMAN	O95167	NDUA3_HUMAN	NDUFA3	84	Homo sapiens	NADH dehydrogenase [ubiquinone] 1 alpha subcomplex subunit 3	1:Experimental evidence at protein level	25	1	0.9989	5	5	5	119	119	119	0	0	0
sp|O95168|NDUB4_HUMAN	O95168	NDUB4_HUMAN	NDUFB4	129	Homo sapiens	NADH dehydrogenase [ubiquinone] 1 beta subcomplex subunit 4	1:Experimental evidence at protein level	55.81	1	0.999	10	10	10	103	103	103	0	0	0
sp|O95169|NDUB8_HUMAN	O95169	NDUB8_HUMAN	NDUFB8	186	Homo sapiens	NADH dehydrogenase [ubiquinone] 1 beta subcomplex subunit 8, mitochondrial	1:Experimental evidence at protein level	14.52	1	0.9985	3	3	3	14	14	14	0	0	0
sp|O95171|SCEL_HUMAN	O95171	SCEL_HUMAN	SCEL	688	Homo sapiens	Sciellin	1:Experimental evidence at protein level	6.54	1	0.9988	6	6	6	9	9	9	0	0	0
sp|O95180|CAC1H_HUMAN	O95180	CAC1H_HUMAN	CACNA1H	2353	Homo sapiens	Voltage-dependent T-type calcium channel subunit alpha-1H	1:Experimental evidence at protein level	1.23	1	0.9975	3	2	3	3	2	3	0	0	0
sp|O95197|RTN3_HUMAN	O95197	RTN3_HUMAN	RTN3	1032	Homo sapiens	Reticulon-3	1:Experimental evidence at protein level	6.3	1	0.999	7	6	7	46	40	46	0	0	0
sp|O95199|RCBT2_HUMAN	O95199	RCBT2_HUMAN	RCBTB2	551	Homo sapiens	RCC1 and BTB domain-containing protein 2	1:Experimental evidence at protein level	9.98	1	0.9986	7	6	6	24	19	19	0	0	0
sp|O95201|RHIT_HUMAN	O95201	RHIT_HUMAN	ZNF205	554	Homo sapiens	Transcriptional repressor RHIT	1:Experimental evidence at protein level	8.3	1	0.999	4	1	1	111	36	36	0	0	0
sp|O95202|LETM1_HUMAN	O95202	LETM1_HUMAN	LETM1	739	Homo sapiens	Mitochondrial proton/calcium exchanger protein	1:Experimental evidence at protein level	5.41	1	0.999	8	8	8	94	94	94	0	0	0
sp|O95208|EPN2_HUMAN	O95208	EPN2_HUMAN	EPN2	641	Homo sapiens	Epsin-2	1:Experimental evidence at protein level	9.83	1	0.9977	6	5	5	42	37	37	0	0	0
sp|O95210|STBD1_HUMAN	O95210	STBD1_HUMAN	STBD1	358	Homo sapiens	Starch-binding domain-containing protein 1	1:Experimental evidence at protein level	7.54	1	0.9988	3	3	3	10	10	10	0	0	0
sp|O95218|ZRAB2_HUMAN	O95218	ZRAB2_HUMAN	ZRANB2	330	Homo sapiens	Zinc finger Ran-binding domain-containing protein 2	1:Experimental evidence at protein level	5.15	1	0.9988	2	2	2	37	37	37	0	0	0
sp|O95219|SNX4_HUMAN	O95219	SNX4_HUMAN	SNX4	450	Homo sapiens	Sorting nexin-4	1:Experimental evidence at protein level	16.22	1	0.999	13	13	13	88	88	88	0	0	0
sp|O95229|ZWINT_HUMAN	O95229	ZWINT_HUMAN	ZWINT	277	Homo sapiens	ZW10 interactor	1:Experimental evidence at protein level	9.75	1	0.9977	5	5	5	15	15	15	0	0	0
sp|O95232|LC7L3_HUMAN	O95232	LC7L3_HUMAN	LUC7L3	432	Homo sapiens	Luc7-like protein 3	1:Experimental evidence at protein level	6.71	1	0.9989	6	6	6	59	59	59	0	0	0
sp|O95235|KI20A_HUMAN	O95235	KI20A_HUMAN	KIF20A	890	Homo sapiens	Kinesin-like protein KIF20A	1:Experimental evidence at protein level	11.69	1	0.999	13	13	13	103	103	103	0	0	0
sp|O95236|APOL3_HUMAN	O95236	APOL3_HUMAN	APOL3	402	Homo sapiens	Apolipoprotein L3	1:Experimental evidence at protein level	21.39	1	0.9979	8	8	8	46	46	46	0	0	0
sp|O95239|KIF4A_HUMAN	O95239	KIF4A_HUMAN	KIF4A	1232	Homo sapiens	Chromosome-associated kinesin KIF4A	1:Experimental evidence at protein level	8.12	1	0.9986	12	4	10	60	5	26	0	0	0
sp|O95243|MBD4_HUMAN	O95243	MBD4_HUMAN	MBD4	580	Homo sapiens	Methyl-CpG-binding domain protein 4	1:Experimental evidence at protein level	7.76	1	0.9985	5	5	5	51	51	51	0	0	0
sp|O95248|MTMR5_HUMAN	O95248	MTMR5_HUMAN	SBF1	1868	Homo sapiens	Myotubularin-related protein 5	1:Experimental evidence at protein level	9.69	1	0.999	19	17	19	427	423	427	0	0	0
sp|O95249|GOSR1_HUMAN	O95249	GOSR1_HUMAN	GOSR1	250	Homo sapiens	Golgi SNAP receptor complex member 1	1:Experimental evidence at protein level	18	1	0.9989	5	5	5	48	48	48	0	0	0
sp|O95251|KAT7_HUMAN	O95251	KAT7_HUMAN	KAT7	611	Homo sapiens	Histone acetyltransferase KAT7	1:Experimental evidence at protein level	15.22	1	0.999	11	9	11	153	71	153	0	0	0
sp|O95255|MRP6_HUMAN	O95255	MRP6_HUMAN	ABCC6	1503	Homo sapiens	ATP-binding cassette sub-family C member 6	1:Experimental evidence at protein level	1.66	1	0.9934	4	2	2	11	7	7	0	0	0
sp|O95260|ATE1_HUMAN	O95260	ATE1_HUMAN	ATE1	518	Homo sapiens	Arginyl-tRNA--protein transferase 1	1:Experimental evidence at protein level	6.37	1	0.9988	6	6	6	41	41	41	0	0	0
sp|O95267|GRP1_HUMAN	O95267	GRP1_HUMAN	RASGRP1	797	Homo sapiens	RAS guanyl-releasing protein 1	1:Experimental evidence at protein level	9.79	1	0.9989	10	8	10	33	30	33	0	0	0
sp|O95271|TNKS1_HUMAN	O95271	TNKS1_HUMAN	TNKS	1327	Homo sapiens	Poly [ADP-ribose] polymerase tankyrase-1	1:Experimental evidence at protein level	14.17	1	0.9989	24	10	13	251	92	120	0	0	0
sp|O95273|CCDB1_HUMAN	O95273	CCDB1_HUMAN	CCNDBP1	360	Homo sapiens	Cyclin-D1-binding protein 1	1:Experimental evidence at protein level	10.28	1	0.9989	5	5	5	44	44	44	0	0	0
sp|O95274|LYPD3_HUMAN	O95274	LYPD3_HUMAN	LYPD3	346	Homo sapiens	Ly6/PLAUR domain-containing protein 3	1:Experimental evidence at protein level	5.49	1	0.9985	2	2	2	14	14	14	0	0	0
sp|O95292|VAPB_HUMAN	O95292	VAPB_HUMAN	VAPB	243	Homo sapiens	Vesicle-associated membrane protein-associated protein B/C	1:Experimental evidence at protein level	23.46	1	0.9984	8	4	5	25	15	17	0	0	0
sp|O95295|SNAPN_HUMAN	O95295	SNAPN_HUMAN	SNAPIN	136	Homo sapiens	SNARE-associated protein Snapin	1:Experimental evidence at protein level	25	1	0.9988	5	4	4	27	26	26	0	0	0
sp|O95297|MPZL1_HUMAN	O95297	MPZL1_HUMAN	MPZL1	269	Homo sapiens	Myelin protein zero-like protein 1	1:Experimental evidence at protein level	6.32	1	0.999	2	2	2	22	22	22	0	0	0
sp|O95298|NDUC2_HUMAN	O95298	NDUC2_HUMAN	NDUFC2	119	Homo sapiens	NADH dehydrogenase [ubiquinone] 1 subunit C2	1:Experimental evidence at protein level	48.74	1	0.9987	10	3	10	163	67	163	0	0	0
sp|O95299|NDUAA_HUMAN	O95299	NDUAA_HUMAN	NDUFA10	355	Homo sapiens	NADH dehydrogenase [ubiquinone] 1 alpha subcomplex subunit 10, mitochondrial	1:Experimental evidence at protein level	9.3	1	0.9989	3	3	3	6	6	6	0	0	0
sp|O95302|FKBP9_HUMAN	O95302	FKBP9_HUMAN	FKBP9	570	Homo sapiens	Peptidyl-prolyl cis-trans isomerase FKBP9	1:Experimental evidence at protein level	20.53	1	0.999	20	18	20	268	223	268	0	0	0
sp|O95319|CELF2_HUMAN	O95319	CELF2_HUMAN	CELF2	508	Homo sapiens	CUGBP Elav-like family member 2	1:Experimental evidence at protein level	22.83	1	0.9987	17	8	17	233	74	233	0	0	0
sp|O95340|PAPS2_HUMAN	O95340	PAPS2_HUMAN	PAPSS2	614	Homo sapiens	Bifunctional 3'-phosphoadenosine 5'-phosphosulfate synthase 2	1:Experimental evidence at protein level	15.96	1	0.999	10	10	10	49	49	49	0	0	0
sp|O95347|SMC2_HUMAN	O95347	SMC2_HUMAN	SMC2	1197	Homo sapiens	Structural maintenance of chromosomes protein 2	1:Experimental evidence at protein level	12.53	1	0.999	20	20	20	136	136	136	0	0	0
sp|O95359|TACC2_HUMAN	O95359	TACC2_HUMAN	TACC2	2948	Homo sapiens	Transforming acidic coiled-coil-containing protein 2	1:Experimental evidence at protein level	2	1	0.999	6	6	6	36	36	36	0	0	0
sp|O95361|TRI16_HUMAN	O95361	TRI16_HUMAN	TRIM16	564	Homo sapiens	Tripartite motif-containing protein 16	1:Experimental evidence at protein level	5.67	1	0.9989	4	3	4	17	14	17	0	0	0
sp|O95365|ZBT7A_HUMAN	O95365	ZBT7A_HUMAN	ZBTB7A	584	Homo sapiens	Zinc finger and BTB domain-containing protein 7A	1:Experimental evidence at protein level	16.95	1	0.9989	12	11	11	87	53	53	0	0	0
sp|O95372|LYPA2_HUMAN	O95372	LYPA2_HUMAN	LYPLA2	231	Homo sapiens	Acyl-protein thioesterase 2	1:Experimental evidence at protein level	15.15	1	0.9906	5	5	5	29	29	29	0	0	0
sp|O95373|IPO7_HUMAN	O95373	IPO7_HUMAN	IPO7	1038	Homo sapiens	Importin-7	1:Experimental evidence at protein level	15.61	1	0.999	22	19	22	221	209	221	0	0	0
sp|O95376|ARI2_HUMAN	O95376	ARI2_HUMAN	ARIH2	493	Homo sapiens	E3 ubiquitin-protein ligase ARIH2	1:Experimental evidence at protein level	3.85	1	0.9986	2	2	2	16	16	16	0	0	0
sp|O95379|TFIP8_HUMAN	O95379	TFIP8_HUMAN	TNFAIP8	198	Homo sapiens	Tumor necrosis factor alpha-induced protein 8	1:Experimental evidence at protein level	8.08	1	0.9989	3	3	3	6	6	6	0	0	0
sp|O95382|M3K6_HUMAN	O95382	M3K6_HUMAN	MAP3K6	1288	Homo sapiens	Mitogen-activated protein kinase kinase kinase 6	1:Experimental evidence at protein level	11.96	1	0.9989	18	16	18	82	64	82	0	0	0
sp|O95390|GDF11_HUMAN	O95390	GDF11_HUMAN	GDF11	407	Homo sapiens	Growth/differentiation factor 11	1:Experimental evidence at protein level	6.63	1	0.999	6	5	5	41	26	26	0	0	0
sp|O95391|SLU7_HUMAN	O95391	SLU7_HUMAN	SLU7	586	Homo sapiens	Pre-mRNA-splicing factor SLU7	1:Experimental evidence at protein level	20.14	1	0.999	14	14	14	109	109	109	0	0	0
sp|O95394|AGM1_HUMAN	O95394	AGM1_HUMAN	PGM3	542	Homo sapiens	Phosphoacetylglucosamine mutase	1:Experimental evidence at protein level	11.62	1	0.9989	7	7	7	32	32	32	0	0	0
sp|O95396|MOCS3_HUMAN	O95396	MOCS3_HUMAN	MOCS3	460	Homo sapiens	Adenylyltransferase and sulfurtransferase MOCS3	1:Experimental evidence at protein level	7.83	1	0.998	4	4	4	8	8	8	0	0	0
sp|O95398|RPGF3_HUMAN	O95398	RPGF3_HUMAN	RAPGEF3	923	Homo sapiens	Rap guanine nucleotide exchange factor 3	1:Experimental evidence at protein level	2.93	1	0.9967	3	3	3	4	4	4	0	0	0
sp|O95400|CD2B2_HUMAN	O95400	CD2B2_HUMAN	CD2BP2	341	Homo sapiens	CD2 antigen cytoplasmic tail-binding protein 2	1:Experimental evidence at protein level	8.8	1	0.999	4	4	4	11	11	11	0	0	0
sp|O95402|MED26_HUMAN	O95402	MED26_HUMAN	MED26	600	Homo sapiens	Mediator of RNA polymerase II transcription subunit 26	1:Experimental evidence at protein level	3.33	1	0.9979	2	2	2	24	24	24	0	0	0
sp|O95405|ZFYV9_HUMAN	O95405	ZFYV9_HUMAN	ZFYVE9	1425	Homo sapiens	Zinc finger FYVE domain-containing protein 9	1:Experimental evidence at protein level	4.98	1	0.9989	8	8	8	65	65	65	0	0	0
sp|O95415|BRI3_HUMAN	O95415	BRI3_HUMAN	BRI3	125	Homo sapiens	Membrane protein BRI3	1:Experimental evidence at protein level	7.2	1	0.9988	2	2	2	14	14	14	0	0	0
sp|O95424|DEXI_HUMAN	O95424	DEXI_HUMAN	DEXI	95	Homo sapiens	Dexamethasone-induced protein	1:Experimental evidence at protein level	15.79	1	0.999	3	3	3	74	74	74	0	0	0
sp|O95425|SVIL_HUMAN	O95425	SVIL_HUMAN	SVIL	2214	Homo sapiens	Supervillin	1:Experimental evidence at protein level	9.53	1	0.9989	24	24	24	148	148	148	0	0	0
sp|O95427|PIGN_HUMAN	O95427	PIGN_HUMAN	PIGN	931	Homo sapiens	GPI ethanolamine phosphate transferase 1	1:Experimental evidence at protein level	5.16	1	0.9989	5	5	5	44	44	44	0	0	0
sp|O95429|BAG4_HUMAN	O95429	BAG4_HUMAN	BAG4	457	Homo sapiens	BAG family molecular chaperone regulator 4	1:Experimental evidence at protein level	13.57	1	0.9987	7	7	7	28	28	28	0	0	0
sp|O95433|AHSA1_HUMAN	O95433	AHSA1_HUMAN	AHSA1	338	Homo sapiens	Activator of 90 kDa heat shock protein ATPase homolog 1	1:Experimental evidence at protein level	20.41	1	0.999	9	9	9	78	78	78	0	0	0
sp|O95436|NPT2B_HUMAN	O95436	NPT2B_HUMAN	SLC34A2	690	Homo sapiens	Sodium-dependent phosphate transport protein 2B	1:Experimental evidence at protein level	21.59	1	0.999	32	31	32	95	93	95	0	0	0
sp|O95450|ATS2_HUMAN	O95450	ATS2_HUMAN	ADAMTS2	1211	Homo sapiens	A disintegrin and metalloproteinase with thrombospondin motifs 2	2:Experimental evidence at transcript level	4.62	1	0.999	5	4	4	13	12	12	0	0	0
sp|O95453|PARN_HUMAN	O95453	PARN_HUMAN	PARN	639	Homo sapiens	Poly(A)-specific ribonuclease PARN	1:Experimental evidence at protein level	13.3	1	0.999	12	11	12	95	94	95	0	0	0
sp|O95456|PSMG1_HUMAN	O95456	PSMG1_HUMAN	PSMG1	288	Homo sapiens	Proteasome assembly chaperone 1	1:Experimental evidence at protein level	14.93	1	0.9984	5	5	5	33	33	33	0	0	0
sp|O95466|FMNL1_HUMAN	O95466	FMNL1_HUMAN	FMNL1	1100	Homo sapiens	Formin-like protein 1	1:Experimental evidence at protein level	4.09	1	0.9987	5	2	2	44	8	8	0	0	0
sp|O95470|SGPL1_HUMAN	O95470	SGPL1_HUMAN	SGPL1	568	Homo sapiens	Sphingosine-1-phosphate lyase 1	1:Experimental evidence at protein level	19.19	1	0.999	12	12	12	75	75	75	0	0	0
sp|O95476|CNEP1_HUMAN	O95476	CNEP1_HUMAN	CTDNEP1	244	Homo sapiens	CTD nuclear envelope phosphatase 1	1:Experimental evidence at protein level	25.82	1	0.9989	7	7	7	50	50	50	0	0	0
sp|O95477|ABCA1_HUMAN	O95477	ABCA1_HUMAN	ABCA1	2261	Homo sapiens	Phospholipid-transporting ATPase ABCA1	1:Experimental evidence at protein level	9.2	1	0.999	25	22	25	100	93	100	0	0	0
sp|O95478|NSA2_HUMAN	O95478	NSA2_HUMAN	NSA2	260	Homo sapiens	Ribosome biogenesis protein NSA2 homolog	1:Experimental evidence at protein level	13.46	1	0.9988	4	4	4	17	17	17	0	0	0
sp|O95479|G6PE_HUMAN	O95479	G6PE_HUMAN	H6PD	791	Homo sapiens	GDH/6PGL endoplasmic bifunctional protein	1:Experimental evidence at protein level	9.73	1	0.999	10	10	10	51	51	51	0	0	0
sp|O95486|SC24A_HUMAN	O95486	SC24A_HUMAN	SEC24A	1093	Homo sapiens	Protein transport protein Sec24A	1:Experimental evidence at protein level	11.53	1	0.9986	14	10	14	80	67	80	0	0	0
sp|O95487|SC24B_HUMAN	O95487	SC24B_HUMAN	SEC24B	1268	Homo sapiens	Protein transport protein Sec24B	1:Experimental evidence at protein level	8.99	1	0.999	13	9	9	63	50	50	0	0	0
sp|O95490|AGRL2_HUMAN	O95490	AGRL2_HUMAN	ADGRL2	1459	Homo sapiens	Adhesion G protein-coupled receptor L2	1:Experimental evidence at protein level	6.99	1	0.999	17	17	17	42	42	42	0	0	0
sp|O95502|NPTXR_HUMAN	O95502	NPTXR_HUMAN	NPTXR	500	Homo sapiens	Neuronal pentraxin receptor	3:Protein inferred from homology	6.6	1	0.999	4	4	4	37	37	37	0	0	0
sp|O95503|CBX6_HUMAN	O95503	CBX6_HUMAN	CBX6	412	Homo sapiens	Chromobox protein homolog 6	1:Experimental evidence at protein level	24.03	1	0.999	13	13	13	68	68	68	0	0	0
sp|O95544|NADK_HUMAN	O95544	NADK_HUMAN	NADK	446	Homo sapiens	NAD kinase	1:Experimental evidence at protein level	8.97	1	0.999	5	5	5	33	33	33	0	0	0
sp|O95551|TYDP2_HUMAN	O95551	TYDP2_HUMAN	TDP2	362	Homo sapiens	Tyrosyl-DNA phosphodiesterase 2	1:Experimental evidence at protein level	15.75	1	0.999	6	6	6	140	140	140	0	0	0
sp|O95563|MPC2_HUMAN	O95563	MPC2_HUMAN	MPC2	127	Homo sapiens	Mitochondrial pyruvate carrier 2	1:Experimental evidence at protein level	22.83	1	0.9986	3	3	3	37	37	37	0	0	0
sp|O95568|MET18_HUMAN	O95568	MET18_HUMAN	METTL18	372	Homo sapiens	Histidine protein methyltransferase 1 homolog	1:Experimental evidence at protein level	9.14	1	0.9963	4	4	4	15	15	15	0	0	0
sp|O95571|ETHE1_HUMAN	O95571	ETHE1_HUMAN	ETHE1	254	Homo sapiens	Persulfide dioxygenase ETHE1, mitochondrial	1:Experimental evidence at protein level	4.33	1	0.9989	2	2	2	26	26	26	0	0	0
sp|O95573|ACSL3_HUMAN	O95573	ACSL3_HUMAN	ACSL3	720	Homo sapiens	Fatty acid CoA ligase Acsl3	1:Experimental evidence at protein level	27.64	1	0.9989	32	26	26	271	238	238	0	0	0
sp|O95602|RPA1_HUMAN	O95602	RPA1_HUMAN	POLR1A	1720	Homo sapiens	DNA-directed RNA polymerase I subunit RPA1	1:Experimental evidence at protein level	11.45	1	0.999	25	25	25	236	236	236	0	0	0
sp|O95613|PCNT_HUMAN	O95613	PCNT_HUMAN	PCNT	3336	Homo sapiens	Pericentrin	1:Experimental evidence at protein level	2.85	1	0.9986	11	10	10	62	56	56	0	0	0
sp|O95619|YETS4_HUMAN	O95619	YETS4_HUMAN	YEATS4	227	Homo sapiens	YEATS domain-containing protein 4	1:Experimental evidence at protein level	21.59	1	0.999	7	7	7	48	48	48	0	0	0
sp|O95625|ZBT11_HUMAN	O95625	ZBT11_HUMAN	ZBTB11	1053	Homo sapiens	Zinc finger and BTB domain-containing protein 11	1:Experimental evidence at protein level	9.97	1	0.9987	12	11	11	63	60	60	0	0	0
sp|O95628|CNOT4_HUMAN	O95628	CNOT4_HUMAN	CNOT4	575	Homo sapiens	CCR4-NOT transcription complex subunit 4	1:Experimental evidence at protein level	9.91	1	0.9989	7	7	7	63	63	63	0	0	0
sp|O95630|STABP_HUMAN	O95630	STABP_HUMAN	STAMBP	424	Homo sapiens	STAM-binding protein	1:Experimental evidence at protein level	14.15	1	0.9964	9	8	9	36	35	36	0	0	0
sp|O95644|NFAC1_HUMAN	O95644	NFAC1_HUMAN	NFATC1	943	Homo sapiens	Nuclear factor of activated T-cells, cytoplasmic 1	1:Experimental evidence at protein level	4.45	1	0.999	4	4	4	40	40	40	0	0	0
sp|O95671|ASML_HUMAN	O95671	ASML_HUMAN	ASMTL	621	Homo sapiens	Probable bifunctional dTTP/UTP pyrophosphatase/methyltransferase protein	1:Experimental evidence at protein level	9.66	1	0.9989	7	7	7	80	80	80	0	0	0
sp|O95677|EYA4_HUMAN	O95677	EYA4_HUMAN	EYA4	639	Homo sapiens	Eyes absent homolog 4	1:Experimental evidence at protein level	5.63	1	0.9981	4	2	4	52	16	52	0	0	0
sp|O95704|APBB3_HUMAN	O95704	APBB3_HUMAN	APBB3	486	Homo sapiens	Amyloid-beta A4 precursor protein-binding family B member 3	1:Experimental evidence at protein level	5.76	1	0.999	3	3	3	22	22	22	0	0	0
sp|O95707|RPP29_HUMAN	O95707	RPP29_HUMAN	POP4	220	Homo sapiens	Ribonuclease P protein subunit p29	1:Experimental evidence at protein level	21.36	1	0.999	5	5	5	29	29	29	0	0	0
sp|O95714|HERC2_HUMAN	O95714	HERC2_HUMAN	HERC2	4834	Homo sapiens	E3 ubiquitin-protein ligase HERC2	1:Experimental evidence at protein level	4.74	1	0.999	28	23	28	199	170	199	0	0	0
sp|O95716|RAB3D_HUMAN	O95716	RAB3D_HUMAN	RAB3D	219	Homo sapiens	Ras-related protein Rab-3D	1:Experimental evidence at protein level	10.96	1	0.999	3	2	3	13	5	13	0	0	0
sp|O95721|SNP29_HUMAN	O95721	SNP29_HUMAN	SNAP29	258	Homo sapiens	Synaptosomal-associated protein 29	1:Experimental evidence at protein level	29.46	1	0.9988	9	9	9	52	52	52	0	0	0
sp|O95747|OXSR1_HUMAN	O95747	OXSR1_HUMAN	OXSR1	527	Homo sapiens	Serine/threonine-protein kinase OSR1	1:Experimental evidence at protein level	6.64	1	0.9982	6	4	4	26	9	9	0	0	0
sp|O95749|GGPPS_HUMAN	O95749	GGPPS_HUMAN	GGPS1	300	Homo sapiens	Geranylgeranyl pyrophosphate synthase	1:Experimental evidence at protein level	10	1	0.9989	3	2	3	17	14	17	0	0	0
sp|O95751|LDOC1_HUMAN	O95751	LDOC1_HUMAN	LDOC1	146	Homo sapiens	Protein LDOC1	1:Experimental evidence at protein level	21.23	1	0.999	5	5	5	41	41	41	0	0	0
sp|O95754|SEM4F_HUMAN	O95754	SEM4F_HUMAN	SEMA4F	770	Homo sapiens	Semaphorin-4F	2:Experimental evidence at transcript level	13.38	1	0.999	11	11	11	111	111	111	0	0	0
sp|O95757|HS74L_HUMAN	O95757	HS74L_HUMAN	HSPA4L	839	Homo sapiens	Heat shock 70 kDa protein 4L	1:Experimental evidence at protein level	14.42	1	0.999	16	5	5	168	33	33	0	0	0
sp|O95758|PTBP3_HUMAN	O95758	PTBP3_HUMAN	PTBP3	552	Homo sapiens	Polypyrimidine tract-binding protein 3	1:Experimental evidence at protein level	21.56	1	0.999	15	8	8	219	97	97	0	0	0
sp|O95759|TBCD8_HUMAN	O95759	TBCD8_HUMAN	TBC1D8	1140	Homo sapiens	TBC1 domain family member 8	1:Experimental evidence at protein level	5.79	1	0.999	8	7	7	87	84	84	0	0	0
sp|O95760|IL33_HUMAN	O95760	IL33_HUMAN	IL33	270	Homo sapiens	Interleukin-33	1:Experimental evidence at protein level	17.04	1	0.9985	6	6	6	18	18	18	0	0	0
sp|O95782|AP2A1_HUMAN	O95782	AP2A1_HUMAN	AP2A1	977	Homo sapiens	AP-2 complex subunit alpha-1	1:Experimental evidence at protein level	12.18	1	0.999	20	6	20	192	34	192	0	0	0
sp|O95785|WIZ_HUMAN	O95785	WIZ_HUMAN	WIZ	1651	Homo sapiens	Protein Wiz	1:Experimental evidence at protein level	2.73	1	0.9988	5	5	5	72	72	72	0	0	0
sp|O95786|RIGI_HUMAN	O95786	RIGI_HUMAN	RIGI	925	Homo sapiens	Antiviral innate immune response receptor RIG-I	1:Experimental evidence at protein level	15.24	1	0.9989	17	17	17	96	96	96	0	0	0
sp|O95789|ZMYM6_HUMAN	O95789	ZMYM6_HUMAN	ZMYM6	1325	Homo sapiens	Zinc finger MYM-type protein 6	1:Experimental evidence at protein level	4	1	0.9986	6	6	6	17	17	17	0	0	0
sp|O95793|STAU1_HUMAN	O95793	STAU1_HUMAN	STAU1	577	Homo sapiens	Double-stranded RNA-binding protein Staufen homolog 1	1:Experimental evidence at protein level	20.62	1	0.999	19	19	19	164	164	164	0	0	0
sp|O95801|TTC4_HUMAN	O95801	TTC4_HUMAN	TTC4	387	Homo sapiens	Tetratricopeptide repeat protein 4	1:Experimental evidence at protein level	14.21	1	0.9988	6	6	6	66	66	66	0	0	0
sp|O95807|TM50A_HUMAN	O95807	TM50A_HUMAN	TMEM50A	157	Homo sapiens	Transmembrane protein 50A	1:Experimental evidence at protein level	19.11	1	0.999	7	7	7	43	43	43	0	0	0
sp|O95810|CAVN2_HUMAN	O95810	CAVN2_HUMAN	CAVIN2	425	Homo sapiens	Caveolae-associated protein 2	1:Experimental evidence at protein level	32.94	1	0.999	25	24	24	57	56	56	0	0	0
sp|O95817|BAG3_HUMAN	O95817	BAG3_HUMAN	BAG3	575	Homo sapiens	BAG family molecular chaperone regulator 3	1:Experimental evidence at protein level	16.35	1	0.9989	11	11	11	93	93	93	0	0	0
sp|O95819|M4K4_HUMAN	O95819	M4K4_HUMAN	MAP4K4	1239	Homo sapiens	Mitogen-activated protein kinase kinase kinase kinase 4	1:Experimental evidence at protein level	13.72	1	0.9989	29	10	29	265	69	265	0	0	0
sp|O95825|QORL1_HUMAN	O95825	QORL1_HUMAN	CRYZL1	349	Homo sapiens	Quinone oxidoreductase-like protein 1	1:Experimental evidence at protein level	5.16	1	0.9988	2	2	2	35	35	35	0	0	0
sp|O95831|AIFM1_HUMAN	O95831	AIFM1_HUMAN	AIFM1	613	Homo sapiens	Apoptosis-inducing factor 1, mitochondrial	1:Experimental evidence at protein level	11.26	1	0.999	9	9	9	61	61	61	0	0	0
sp|O95833|CLIC3_HUMAN	O95833	CLIC3_HUMAN	CLIC3	236	Homo sapiens	Chloride intracellular channel protein 3	1:Experimental evidence at protein level	18.64	1	0.9989	6	5	5	9	8	8	0	0	0
sp|O95834|EMAL2_HUMAN	O95834	EMAL2_HUMAN	EML2	649	Homo sapiens	Echinoderm microtubule-associated protein-like 2	1:Experimental evidence at protein level	13.56	1	0.9988	10	8	9	75	66	71	0	0	0
sp|O95835|LATS1_HUMAN	O95835	LATS1_HUMAN	LATS1	1130	Homo sapiens	Serine/threonine-protein kinase LATS1	1:Experimental evidence at protein level	5.58	1	0.9988	9	8	8	50	40	40	0	0	0
sp|O95837|GNA14_HUMAN	O95837	GNA14_HUMAN	GNA14	355	Homo sapiens	Guanine nucleotide-binding protein subunit alpha-14	1:Experimental evidence at protein level	12.68	1	0.999	5	1	1	34	6	6	0	0	0
sp|O95848|NUD14_HUMAN	O95848	NUD14_HUMAN	NUDT14	222	Homo sapiens	Uridine diphosphate glucose pyrophosphatase NUDT14	1:Experimental evidence at protein level	11.71	1	0.9988	3	3	3	39	39	39	0	0	0
sp|O95857|TSN13_HUMAN	O95857	TSN13_HUMAN	TSPAN13	204	Homo sapiens	Tetraspanin-13	2:Experimental evidence at transcript level	8.33	1	0.999	7	7	7	50	50	50	0	0	0
sp|O95864|FADS2_HUMAN	O95864	FADS2_HUMAN	FADS2	444	Homo sapiens	Acyl-CoA 6-desaturase	1:Experimental evidence at protein level	12.84	1	0.999	12	11	11	94	88	88	0	0	0
sp|O95870|ABHGA_HUMAN	O95870	ABHGA_HUMAN	ABHD16A	558	Homo sapiens	Phosphatidylserine lipase ABHD16A	1:Experimental evidence at protein level	6.63	1	0.9989	5	5	5	25	25	25	0	0	0
sp|O95876|FRITZ_HUMAN	O95876	FRITZ_HUMAN	WDPCP	746	Homo sapiens	WD repeat-containing and planar cell polarity effector protein fritz homolog	1:Experimental evidence at protein level	6.17	1	0.9989	6	6	6	20	20	20	0	0	0
sp|O95881|TXD12_HUMAN	O95881	TXD12_HUMAN	TXNDC12	172	Homo sapiens	Thioredoxin domain-containing protein 12	1:Experimental evidence at protein level	17.44	1	0.9987	3	3	3	15	15	15	0	0	0
sp|O95897|NOE2_HUMAN	O95897	NOE2_HUMAN	OLFM2	454	Homo sapiens	Noelin-2	1:Experimental evidence at protein level	4.19	1	0.999	2	2	2	83	83	83	0	0	0
sp|O95905|ECD_HUMAN	O95905	ECD_HUMAN	ECD	644	Homo sapiens	Protein ecdysoneless homolog	1:Experimental evidence at protein level	10.25	1	0.9988	9	9	9	114	114	114	0	0	0
sp|O95926|SYF2_HUMAN	O95926	SYF2_HUMAN	SYF2	243	Homo sapiens	Pre-mRNA-splicing factor SYF2	1:Experimental evidence at protein level	27.98	1	0.999	11	11	11	144	144	144	0	0	0
sp|O95931|CBX7_HUMAN	O95931	CBX7_HUMAN	CBX7	251	Homo sapiens	Chromobox protein homolog 7	1:Experimental evidence at protein level	10.76	1	0.9978	3	3	3	7	7	7	0	0	0
sp|O95967|FBLN4_HUMAN	O95967	FBLN4_HUMAN	EFEMP2	443	Homo sapiens	EGF-containing fibulin-like extracellular matrix protein 2	1:Experimental evidence at protein level	9.93	1	0.999	5	5	5	38	38	38	0	0	0
sp|O95976|IGSF6_HUMAN	O95976	IGSF6_HUMAN	IGSF6	241	Homo sapiens	Immunoglobulin superfamily member 6	2:Experimental evidence at transcript level	10.37	1	0.9988	3	3	3	7	7	7	0	0	0
sp|O95980|RECK_HUMAN	O95980	RECK_HUMAN	RECK	971	Homo sapiens	Reversion-inducing cysteine-rich protein with Kazal motifs	1:Experimental evidence at protein level	2.78	1	0.999	3	3	3	28	28	28	0	0	0
sp|O95983|MBD3_HUMAN	O95983	MBD3_HUMAN	MBD3	291	Homo sapiens	Methyl-CpG-binding domain protein 3	1:Experimental evidence at protein level	11.68	1	0.9984	4	2	2	48	17	17	0	0	0
sp|O95985|TOP3B_HUMAN	O95985	TOP3B_HUMAN	TOP3B	862	Homo sapiens	DNA topoisomerase 3-beta-1	1:Experimental evidence at protein level	6.15	1	0.9988	6	6	6	35	35	35	0	0	0
sp|O95990|F107A_HUMAN	O95990	F107A_HUMAN	FAM107A	144	Homo sapiens	Actin-associated protein FAM107A	1:Experimental evidence at protein level	21.53	1	0.9968	4	3	4	12	11	12	0	0	0
sp|O95994|AGR2_HUMAN	O95994	AGR2_HUMAN	AGR2	175	Homo sapiens	Anterior gradient protein 2 homolog	1:Experimental evidence at protein level	10.86	1	0.999	2	2	2	9	9	9	0	0	0
sp|O95995|DRC4_HUMAN	O95995	DRC4_HUMAN	GAS8	478	Homo sapiens	Dynein regulatory complex subunit 4	1:Experimental evidence at protein level	13.6	1	0.9975	7	7	7	17	17	17	0	0	0
sp|O95996|APCL_HUMAN	O95996	APCL_HUMAN	APC2	2303	Homo sapiens	Adenomatous polyposis coli protein 2	1:Experimental evidence at protein level	1.56	1	0.9983	4	4	4	22	22	22	0	0	0
sp|O95997|PTTG1_HUMAN	O95997	PTTG1_HUMAN	PTTG1	202	Homo sapiens	Securin	1:Experimental evidence at protein level	32.18	1	0.9985	8	2	8	53	7	53	0	0	0
sp|O95999|BCL10_HUMAN	O95999	BCL10_HUMAN	BCL10	233	Homo sapiens	B-cell lymphoma/leukemia 10	1:Experimental evidence at protein level	12.88	1	0.9982	4	3	4	21	20	21	0	0	0
sp|O96000|NDUBA_HUMAN	O96000	NDUBA_HUMAN	NDUFB10	172	Homo sapiens	NADH dehydrogenase [ubiquinone] 1 beta subcomplex subunit 10	1:Experimental evidence at protein level	29.07	1	0.999	12	12	12	149	149	149	0	0	0
sp|O96005|CLPT1_HUMAN	O96005	CLPT1_HUMAN	CLPTM1	669	Homo sapiens	Putative lipid scramblase CLPTM1	1:Experimental evidence at protein level	15.99	1	0.999	16	16	16	296	296	296	0	0	0
sp|O96006|ZBED1_HUMAN	O96006	ZBED1_HUMAN	ZBED1	694	Homo sapiens	E3 SUMO-protein ligase ZBED1	1:Experimental evidence at protein level	11.38	1	0.999	11	11	11	61	61	61	0	0	0
sp|O96008|TOM40_HUMAN	O96008	TOM40_HUMAN	TOMM40	361	Homo sapiens	Mitochondrial import receptor subunit TOM40 homolog	1:Experimental evidence at protein level	8.59	1	0.999	5	5	5	25	25	25	0	0	0
sp|O96009|NAPSA_HUMAN	O96009	NAPSA_HUMAN	NAPSA	420	Homo sapiens	Napsin-A	1:Experimental evidence at protein level	45.95	1	0.999	44	44	44	215	215	215	0	0	0
sp|O96013|PAK4_HUMAN	O96013	PAK4_HUMAN	PAK4	591	Homo sapiens	Serine/threonine-protein kinase PAK 4	1:Experimental evidence at protein level	7.28	1	0.9986	5	3	4	27	18	21	0	0	0
sp|O96017|CHK2_HUMAN	O96017	CHK2_HUMAN	CHEK2	543	Homo sapiens	Serine/threonine-protein kinase Chk2	1:Experimental evidence at protein level	9.76	1	0.9988	7	7	7	56	56	56	0	0	0
sp|O96018|APBA3_HUMAN	O96018	APBA3_HUMAN	APBA3	575	Homo sapiens	Amyloid-beta A4 precursor protein-binding family A member 3	1:Experimental evidence at protein level	6.43	1	0.999	4	4	4	52	52	52	0	0	0
sp|O96019|ACL6A_HUMAN	O96019	ACL6A_HUMAN	ACTL6A	429	Homo sapiens	Actin-like protein 6A	1:Experimental evidence at protein level	29.84	1	0.999	23	12	20	236	92	195	0	0	0
sp|O96020|CCNE2_HUMAN	O96020	CCNE2_HUMAN	CCNE2	404	Homo sapiens	G1/S-specific cyclin-E2	1:Experimental evidence at protein level	7.43	1	0.999	5	5	5	31	31	31	0	0	0
sp|O96024|B3GT4_HUMAN	O96024	B3GT4_HUMAN	B3GALT4	378	Homo sapiens	Beta-1,3-galactosyltransferase 4	1:Experimental evidence at protein level	7.14	1	0.9983	3	3	3	19	19	19	0	0	0
sp|O96028|NSD2_HUMAN	O96028	NSD2_HUMAN	NSD2	1365	Homo sapiens	Histone-lysine N-methyltransferase NSD2	1:Experimental evidence at protein level	7.33	1	0.999	13	11	11	112	79	79	0	0	0
sp|P00325|ADH1B_HUMAN	P00325	ADH1B_HUMAN	ADH1B	375	Homo sapiens	All-trans-retinol dehydrogenase [NAD(+)] ADH1B	1:Experimental evidence at protein level	8.8	1	0.9987	6	3	6	22	14	22	0	0	0
sp|P00338|LDHA_HUMAN	P00338	LDHA_HUMAN	LDHA	332	Homo sapiens	L-lactate dehydrogenase A chain	1:Experimental evidence at protein level	46.69	1	0.999	21	17	21	118	67	118	0	0	0
sp|P00352|AL1A1_HUMAN	P00352	AL1A1_HUMAN	ALDH1A1	501	Homo sapiens	Aldehyde dehydrogenase 1A1	1:Experimental evidence at protein level	5.59	1	0.9982	4	2	4	75	60	75	0	0	0
sp|P00367|DHE3_HUMAN	P00367	DHE3_HUMAN	GLUD1	558	Homo sapiens	Glutamate dehydrogenase 1, mitochondrial	1:Experimental evidence at protein level	12.9	1	0.999	14	0	14	58	0	58	0	0	0
sp|P00387|NB5R3_HUMAN	P00387	NB5R3_HUMAN	CYB5R3	301	Homo sapiens	NADH-cytochrome b5 reductase 3	1:Experimental evidence at protein level	26.25	1	0.999	10	8	10	67	55	67	0	0	0
sp|P00390|GSHR_HUMAN	P00390	GSHR_HUMAN	GSR	522	Homo sapiens	Glutathione reductase, mitochondrial	1:Experimental evidence at protein level	11.69	1	0.999	9	9	9	33	33	33	0	0	0
sp|P00395|COX1_HUMAN	P00395	COX1_HUMAN	MT-CO1	513	Homo sapiens	Cytochrome c oxidase subunit 1	1:Experimental evidence at protein level	9.16	1	0.9988	7	7	7	40	40	40	0	0	0
sp|P00403|COX2_HUMAN	P00403	COX2_HUMAN	MT-CO2	227	Homo sapiens	Cytochrome c oxidase subunit 2	1:Experimental evidence at protein level	29.52	1	0.999	14	14	14	151	151	151	0	0	0
sp|P00441|SODC_HUMAN	P00441	SODC_HUMAN	SOD1	154	Homo sapiens	Superoxide dismutase [Cu-Zn]	1:Experimental evidence at protein level	18.18	1	0.999	3	0	3	16	0	16	0	0	0			sp|SODC_HUMAN|
sp|P00450|CERU_HUMAN	P00450	CERU_HUMAN	CP	1065	Homo sapiens	Ceruloplasmin	1:Experimental evidence at protein level	20.28	1	0.999	32	32	32	136	136	136	0	0	0
sp|P00451|FA8_HUMAN	P00451	FA8_HUMAN	F8	2351	Homo sapiens	Coagulation factor VIII	1:Experimental evidence at protein level	5.44	1	0.999	14	14	14	54	54	54	0	0	0
sp|P00488|F13A_HUMAN	P00488	F13A_HUMAN	F13A1	732	Homo sapiens	Coagulation factor XIII A chain	1:Experimental evidence at protein level	13.11	1	0.999	16	16	16	85	85	85	0	0	0
sp|P00491|PNPH_HUMAN	P00491	PNPH_HUMAN	PNP	289	Homo sapiens	Purine nucleoside phosphorylase	1:Experimental evidence at protein level	15.57	1	0.9988	5	5	5	25	25	25	0	0	0
sp|P00492|HPRT_HUMAN	P00492	HPRT_HUMAN	HPRT1	218	Homo sapiens	Hypoxanthine-guanine phosphoribosyltransferase	1:Experimental evidence at protein level	23.39	1	0.9986	5	5	5	31	31	31	0	0	0
sp|P00519|ABL1_HUMAN	P00519	ABL1_HUMAN	ABL1	1130	Homo sapiens	Tyrosine-protein kinase ABL1	1:Experimental evidence at protein level	9.12	1	0.999	13	8	13	120	85	120	0	0	0
sp|P00533|EGFR_HUMAN	P00533	EGFR_HUMAN	EGFR	1210	Homo sapiens	Epidermal growth factor receptor	1:Experimental evidence at protein level	8.02	1	0.999	14	13	13	53	43	43	0	0	0
sp|P00558|PGK1_HUMAN	P00558	PGK1_HUMAN	PGK1	417	Homo sapiens	Phosphoglycerate kinase 1	1:Experimental evidence at protein level	31.89	1	0.999	31	28	31	169	159	169	0	0	0
sp|P00568|KAD1_HUMAN	P00568	KAD1_HUMAN	AK1	194	Homo sapiens	Adenylate kinase isoenzyme 1	1:Experimental evidence at protein level	9.79	1	0.9973	2	2	2	34	34	34	0	0	0
sp|P00736|C1R_HUMAN	P00736	C1R_HUMAN	C1R	705	Homo sapiens	Complement C1r subcomponent	1:Experimental evidence at protein level	17.16	1	0.999	27	23	27	123	117	123	0	0	0
sp|P00738|HPT_HUMAN	P00738	HPT_HUMAN	HP	406	Homo sapiens	Haptoglobin	1:Experimental evidence at protein level	16.5	1	0.999	22	2	22	113	3	113	0	0	0
sp|P00740|FA9_HUMAN	P00740	FA9_HUMAN	F9	461	Homo sapiens	Coagulation factor IX	1:Experimental evidence at protein level	3.04	1	0.999	5	5	5	10	10	10	0	0	0
sp|P00746|CFAD_HUMAN	P00746	CFAD_HUMAN	CFD	253	Homo sapiens	Complement factor D	1:Experimental evidence at protein level	15.81	1	0.999	3	3	3	12	12	12	0	0	0
sp|P00747|PLMN_HUMAN	P00747	PLMN_HUMAN	PLG	810	Homo sapiens	Plasminogen	1:Experimental evidence at protein level	12.84	1	0.999	42	41	42	223	219	223	0	0	0
sp|P00749|UROK_HUMAN	P00749	UROK_HUMAN	PLAU	431	Homo sapiens	Urokinase-type plasminogen activator	1:Experimental evidence at protein level	4.41	1	0.9989	2	2	2	9	9	9	0	0	0
sp|P00750|TPA_HUMAN	P00750	TPA_HUMAN	PLAT	562	Homo sapiens	Tissue-type plasminogen activator	1:Experimental evidence at protein level	10.32	1	0.999	7	7	7	43	43	43	0	0	0
sp|P00751|CFAB_HUMAN	P00751	CFAB_HUMAN	CFB	764	Homo sapiens	Complement factor B	1:Experimental evidence at protein level	18.19	1	0.999	32	31	32	157	156	157	0	0	0
sp|P00966|ASSY_HUMAN	P00966	ASSY_HUMAN	ASS1	412	Homo sapiens	Argininosuccinate synthase	1:Experimental evidence at protein level	22.09	1	0.999	9	9	9	45	45	45	0	0	0
sp|P00973|OAS1_HUMAN	P00973	OAS1_HUMAN	OAS1	400	Homo sapiens	2'-5'-oligoadenylate synthase 1	1:Experimental evidence at protein level	16.75	1	0.9989	9	7	9	99	88	99	0	0	0
sp|P01009|A1AT_HUMAN	P01009	A1AT_HUMAN	SERPINA1	418	Homo sapiens	Alpha-1-antitrypsin	1:Experimental evidence at protein level	68.66	1	0.999	112	110	112	578	570	578	0	0	0
sp|P01011|AACT_HUMAN	P01011	AACT_HUMAN	SERPINA3	423	Homo sapiens	Alpha-1-antichymotrypsin	1:Experimental evidence at protein level	13.95	1	0.999	7	7	7	11	11	11	0	0	0
sp|P01019|ANGT_HUMAN	P01019	ANGT_HUMAN	AGT	485	Homo sapiens	Angiotensinogen	1:Experimental evidence at protein level	5.98	1	0.9988	3	3	3	3	3	3	0	0	0
sp|P01023|A2MG_HUMAN	P01023	A2MG_HUMAN	A2M	1474	Homo sapiens	Alpha-2-macroglobulin	1:Experimental evidence at protein level	25.51	1	0.999	74	72	74	269	266	269	0	0	0
sp|P01024|CO3_HUMAN	P01024	CO3_HUMAN	C3	1663	Homo sapiens	Complement C3	1:Experimental evidence at protein level	28.92	1	0.999	128	128	128	388	388	388	0	0	0
sp|P01031|CO5_HUMAN	P01031	CO5_HUMAN	C5	1676	Homo sapiens	Complement C5	1:Experimental evidence at protein level	6.26	1	0.999	25	2	25	129	6	129	0	0	0
sp|P01033|TIMP1_HUMAN	P01033	TIMP1_HUMAN	TIMP1	207	Homo sapiens	Metalloproteinase inhibitor 1	1:Experimental evidence at protein level	16.91	1	0.9988	5	5	5	23	23	23	0	0	0
sp|P01034|CYTC_HUMAN	P01034	CYTC_HUMAN	CST3	146	Homo sapiens	Cystatin-C	1:Experimental evidence at protein level	30.14	1	0.999	7	7	7	20	20	20	0	0	0
sp|P01040|CYTA_HUMAN	P01040	CYTA_HUMAN	CSTA	98	Homo sapiens	Cystatin-A	1:Experimental evidence at protein level	44.9	1	0.999	6	6	6	16	16	16	0	0	0
sp|P01042|KNG1_HUMAN	P01042	KNG1_HUMAN	KNG1	644	Homo sapiens	Kininogen-1	1:Experimental evidence at protein level	19.1	1	0.999	29	29	29	87	87	87	0	0	0
sp|P01106|MYC_HUMAN	P01106	MYC_HUMAN	MYC	454	Homo sapiens	Myc proto-oncogene protein	1:Experimental evidence at protein level	20.04	1	0.999	10	9	10	166	156	166	0	0	0
sp|P01111|RASN_HUMAN	P01111	RASN_HUMAN	NRAS	189	Homo sapiens	GTPase NRas	1:Experimental evidence at protein level	21.69	1	0.9988	5	3	4	38	17	24	0	0	0
sp|P01112|RASH_HUMAN	P01112	RASH_HUMAN	HRAS	189	Homo sapiens	GTPase HRas	1:Experimental evidence at protein level	15.34	1	0.9989	3	0	2	60	0	53	0	0	0			sp|RASH_HUMAN|
sp|P01116|RASK_HUMAN	P01116	RASK_HUMAN	KRAS	189	Homo sapiens	GTPase KRas	1:Experimental evidence at protein level	10.58	1	0.999	4	3	3	60	53	53	0	0	0
sp|P01127|PDGFB_HUMAN	P01127	PDGFB_HUMAN	PDGFB	241	Homo sapiens	Platelet-derived growth factor subunit B	1:Experimental evidence at protein level	9.96	1	0.9987	3	0	3	3	0	3	0	0	0			sp|PDGFB_HUMAN|
sp|P01130|LDLR_HUMAN	P01130	LDLR_HUMAN	LDLR	860	Homo sapiens	Low-density lipoprotein receptor	1:Experimental evidence at protein level	15.12	1	0.999	34	34	34	160	160	160	0	0	0
sp|P01137|TGFB1_HUMAN	P01137	TGFB1_HUMAN	TGFB1	390	Homo sapiens	Transforming growth factor beta-1 proprotein	1:Experimental evidence at protein level	11.28	1	0.999	11	11	11	42	42	42	0	0	0
sp|P01583|IL1A_HUMAN	P01583	IL1A_HUMAN	IL1A	271	Homo sapiens	Interleukin-1 alpha	1:Experimental evidence at protein level	14.76	1	0.9989	7	7	7	43	43	43	0	0	0
sp|P01584|IL1B_HUMAN	P01584	IL1B_HUMAN	IL1B	269	Homo sapiens	Interleukin-1 beta	1:Experimental evidence at protein level	14.13	1	0.9988	9	9	9	77	77	77	0	0	0
sp|P01591|IGJ_HUMAN	P01591	IGJ_HUMAN	JCHAIN	159	Homo sapiens	Immunoglobulin J chain	1:Experimental evidence at protein level	22.64	1	0.999	6	6	6	27	27	27	0	0	0
sp|P01730|CD4_HUMAN	P01730	CD4_HUMAN	CD4	458	Homo sapiens	T-cell surface glycoprotein CD4	1:Experimental evidence at protein level	18.56	1	0.999	25	25	25	169	169	169	0	0	0
sp|P01732|CD8A_HUMAN	P01732	CD8A_HUMAN	CD8A	235	Homo sapiens	T-cell surface glycoprotein CD8 alpha chain	1:Experimental evidence at protein level	7.66	1	0.9974	2	2	2	10	10	10	0	0	0
sp|P01768|HV330_HUMAN	P01768	HV330_HUMAN	IGHV3-30	117	Homo sapiens	Immunoglobulin heavy variable 3-30	1:Experimental evidence at protein level	51.28	1	0.999	14	0	8	48	0	35	0	0	0			sp|P0DP02|HVC33_HUMAN, sp|P0DP03|HVC05_HUMAN
sp|P01780|HV307_HUMAN	P01780	HV307_HUMAN	IGHV3-7	117	Homo sapiens	Immunoglobulin heavy variable 3-7	1:Experimental evidence at protein level	42.74	1	0.999	10	1	8	37	6	34	0	0	0
sp|P01833|PIGR_HUMAN	P01833	PIGR_HUMAN	PIGR	764	Homo sapiens	Polymeric immunoglobulin receptor	1:Experimental evidence at protein level	16.1	1	0.999	21	21	21	78	78	78	0	0	0
sp|P01860|IGHG3_HUMAN	P01860	IGHG3_HUMAN	IGHG3	446	Homo sapiens	Immunoglobulin heavy constant gamma 3	1:Experimental evidence at protein level	32.74	1	0.9987	40	2	3	141	14	17	0	0	0
sp|P01871|IGHM_HUMAN	P01871	IGHM_HUMAN	IGHM	474	Homo sapiens	Immunoglobulin heavy constant mu	1:Experimental evidence at protein level	23.21	1	0.999	15	2	15	54	10	54	0	0	0
sp|P01876|IGHA1_HUMAN	P01876	IGHA1_HUMAN	IGHA1	398	Homo sapiens	Immunoglobulin heavy constant alpha 1	1:Experimental evidence at protein level	13.32	1	0.999	9	8	9	28	23	28	0	0	0
sp|P01889|HLAB_HUMAN	P01889	HLAB_HUMAN	HLA-B	362	Homo sapiens	HLA class I histocompatibility antigen, B alpha chain	1:Experimental evidence at protein level	70.17	1	0.999	125	41	125	933	313	933	0	0	0
sp|P01893|HLAH_HUMAN	P01893	HLAH_HUMAN	HLA-H	362	Homo sapiens	Putative HLA class I histocompatibility antigen, alpha chain H	5:Protein uncertain	45.58	1	0.9973	53	3	3	348	15	15	0	0	0
sp|P01903|DRA_HUMAN	P01903	DRA_HUMAN	HLA-DRA	254	Homo sapiens	HLA class II histocompatibility antigen, DR alpha chain	1:Experimental evidence at protein level	65.75	1	0.999	89	88	89	397	395	397	0	0	0
sp|P01909|DQA1_HUMAN	P01909	DQA1_HUMAN	HLA-DQA1	254	Homo sapiens	HLA class II histocompatibility antigen, DQ alpha 1 chain	1:Experimental evidence at protein level	42.52	1	0.999	25	18	25	112	70	112	0	0	0
sp|P01911|DRB1_HUMAN	P01911	DRB1_HUMAN	HLA-DRB1	266	Homo sapiens	HLA class II histocompatibility antigen, DRB1 beta chain	1:Experimental evidence at protein level	30.08	1	0.999	20	5	9	101	17	49	0	0	0
sp|P01920|DQB1_HUMAN	P01920	DQB1_HUMAN	HLA-DQB1	261	Homo sapiens	HLA class II histocompatibility antigen, DQ beta 1 chain	1:Experimental evidence at protein level	41.38	1	0.999	21	16	19	76	40	60	0	0	0
sp|P02100|HBE_HUMAN	P02100	HBE_HUMAN	HBE1	147	Homo sapiens	Hemoglobin subunit epsilon	1:Experimental evidence at protein level	26.53	1	0.9987	11	1	1	66	5	5	0	0	0
sp|P02452|CO1A1_HUMAN	P02452	CO1A1_HUMAN	COL1A1	1464	Homo sapiens	Collagen alpha-1(I) chain	1:Experimental evidence at protein level	6.22	1	0.999	34	33	33	142	139	139	0	0	0
sp|P02511|CRYAB_HUMAN	P02511	CRYAB_HUMAN	CRYAB	175	Homo sapiens	Alpha-crystallin B chain	1:Experimental evidence at protein level	36.57	1	0.9989	8	8	8	42	42	42	0	0	0
sp|P02533|K1C14_HUMAN	P02533	K1C14_HUMAN	KRT14	472	Homo sapiens	Keratin, type I cytoskeletal 14	1:Experimental evidence at protein level	17.37	1	0.999	11	2	3	35	3	6	0	0	0
sp|P02545|LMNA_HUMAN	P02545	LMNA_HUMAN	LMNA	664	Homo sapiens	Prelamin-A/C	1:Experimental evidence at protein level	37.35	1	0.999	38	37	38	355	348	355	0	0	0
sp|P02549|SPTA1_HUMAN	P02549	SPTA1_HUMAN	SPTA1	2419	Homo sapiens	Spectrin alpha chain, erythrocytic 1	1:Experimental evidence at protein level	1.9	1	0.9986	7	2	2	54	5	5	0	0	0
sp|P02647|APOA1_HUMAN	P02647	APOA1_HUMAN	APOA1	267	Homo sapiens	Apolipoprotein A-I	1:Experimental evidence at protein level	50.19	1	0.999	37	37	37	162	162	162	0	0	0
sp|P02649|APOE_HUMAN	P02649	APOE_HUMAN	APOE	317	Homo sapiens	Apolipoprotein E	1:Experimental evidence at protein level	38.49	1	0.999	19	19	19	94	94	94	0	0	0
sp|P02652|APOA2_HUMAN	P02652	APOA2_HUMAN	APOA2	100	Homo sapiens	Apolipoprotein A-II	1:Experimental evidence at protein level	68	1	0.999	72	72	72	499	499	499	0	0	0
sp|P02654|APOC1_HUMAN	P02654	APOC1_HUMAN	APOC1	83	Homo sapiens	Apolipoprotein C-I	1:Experimental evidence at protein level	45.78	1	0.999	19	19	19	97	97	97	0	0	0
sp|P02655|APOC2_HUMAN	P02655	APOC2_HUMAN	APOC2	101	Homo sapiens	Apolipoprotein C-II	1:Experimental evidence at protein level	71.29	1	0.999	24	24	24	68	68	68	0	0	0
sp|P02656|APOC3_HUMAN	P02656	APOC3_HUMAN	APOC3	99	Homo sapiens	Apolipoprotein C-III	1:Experimental evidence at protein level	57.58	1	0.9989	7	7	7	21	21	21	0	0	0
sp|P02671|FIBA_HUMAN	P02671	FIBA_HUMAN	FGA	866	Homo sapiens	Fibrinogen alpha chain	1:Experimental evidence at protein level	32.45	1	0.999	85	85	85	287	287	287	0	0	0
sp|P02675|FIBB_HUMAN	P02675	FIBB_HUMAN	FGB	491	Homo sapiens	Fibrinogen beta chain	1:Experimental evidence at protein level	15.68	1	0.999	15	15	15	63	63	63	0	0	0
sp|P02679|FIBG_HUMAN	P02679	FIBG_HUMAN	FGG	453	Homo sapiens	Fibrinogen gamma chain	1:Experimental evidence at protein level	22.74	1	0.999	31	31	31	121	121	121	0	0	0
sp|P02686|MBP_HUMAN	P02686	MBP_HUMAN	MBP	304	Homo sapiens	Myelin basic protein	1:Experimental evidence at protein level	22.7	1	0.999	8	8	8	69	69	69	0	0	0
sp|P02730|B3AT_HUMAN	P02730	B3AT_HUMAN	SLC4A1	911	Homo sapiens	Band 3 anion transport protein	1:Experimental evidence at protein level	8.45	1	0.999	12	12	12	41	41	41	0	0	0
sp|P02743|SAMP_HUMAN	P02743	SAMP_HUMAN	APCS	223	Homo sapiens	Serum amyloid P-component	1:Experimental evidence at protein level	18.39	1	0.999	10	10	10	29	29	29	0	0	0
sp|P02745|C1QA_HUMAN	P02745	C1QA_HUMAN	C1QA	245	Homo sapiens	Complement C1q subcomponent subunit A	1:Experimental evidence at protein level	16.73	1	0.999	6	6	6	36	36	36	0	0	0
sp|P02746|C1QB_HUMAN	P02746	C1QB_HUMAN	C1QB	253	Homo sapiens	Complement C1q subcomponent subunit B	1:Experimental evidence at protein level	20.16	1	0.999	12	12	12	42	42	42	0	0	0
sp|P02748|CO9_HUMAN	P02748	CO9_HUMAN	C9	559	Homo sapiens	Complement component C9	1:Experimental evidence at protein level	8.05	1	0.999	6	6	6	11	11	11	0	0	0
sp|P02750|A2GL_HUMAN	P02750	A2GL_HUMAN	LRG1	347	Homo sapiens	Leucine-rich alpha-2-glycoprotein	1:Experimental evidence at protein level	4.9	1	0.9978	3	3	3	5	5	5	0	0	0
sp|P02751|FINC_HUMAN	P02751	FINC_HUMAN	FN1	2477	Homo sapiens	Fibronectin	1:Experimental evidence at protein level	27.45	1	0.999	143	143	143	579	579	579	0	0	0
sp|P02753|RET4_HUMAN	P02753	RET4_HUMAN	RBP4	201	Homo sapiens	Retinol-binding protein 4	1:Experimental evidence at protein level	17.41	1	0.999	4	0	4	21	0	21	0	0	0			sp|RETBP_HUMAN|
sp|P02763|A1AG1_HUMAN	P02763	A1AG1_HUMAN	ORM1	201	Homo sapiens	Alpha-1-acid glycoprotein 1	1:Experimental evidence at protein level	21.39	1	0.999	12	10	12	52	45	52	0	0	0
sp|P02765|FETUA_HUMAN	P02765	FETUA_HUMAN	AHSG	367	Homo sapiens	Alpha-2-HS-glycoprotein	1:Experimental evidence at protein level	12.53	1	0.999	11	11	11	49	49	49	0	0	0
sp|P02766|TTHY_HUMAN	P02766	TTHY_HUMAN	TTR	147	Homo sapiens	Transthyretin	1:Experimental evidence at protein level	57.14	1	0.999	28	28	28	87	87	87	0	0	0
sp|P02774|VTDB_HUMAN	P02774	VTDB_HUMAN	GC	474	Homo sapiens	Vitamin D-binding protein	1:Experimental evidence at protein level	11.39	1	0.999	22	22	22	74	74	74	0	0	0
sp|P02775|CXCL7_HUMAN	P02775	CXCL7_HUMAN	PPBP	128	Homo sapiens	Platelet basic protein	1:Experimental evidence at protein level	11.72	1	0.999	1	1	1	6	6	6	0	0	0
sp|P02778|CXL10_HUMAN	P02778	CXL10_HUMAN	CXCL10	98	Homo sapiens	C-X-C motif chemokine 10	1:Experimental evidence at protein level	37.76	1	0.999	13	13	13	44	44	44	0	0	0
sp|P02786|TFR1_HUMAN	P02786	TFR1_HUMAN	TFRC	760	Homo sapiens	Transferrin receptor protein 1	1:Experimental evidence at protein level	26.18	1	0.999	38	38	38	152	152	152	0	0	0
sp|P02787|TRFE_HUMAN	P02787	TRFE_HUMAN	TF	698	Homo sapiens	Serotransferrin	1:Experimental evidence at protein level	17.91	1	0.999	28	0	28	75	0	75	0	0	0			sp|TRFE_HUMAN|
sp|P02788|TRFL_HUMAN	P02788	TRFL_HUMAN	LTF	710	Homo sapiens	Lactotransferrin	1:Experimental evidence at protein level	7.61	1	0.999	11	0	11	39	0	39	0	0	0			sp|TRFL_HUMAN|
sp|P02790|HEMO_HUMAN	P02790	HEMO_HUMAN	HPX	462	Homo sapiens	Hemopexin	1:Experimental evidence at protein level	13.85	1	0.999	12	12	12	47	47	47	0	0	0
sp|P02792|FRIL_HUMAN	P02792	FRIL_HUMAN	FTL	175	Homo sapiens	Ferritin light chain	1:Experimental evidence at protein level	53.71	1	0.999	30	30	30	111	111	111	0	0	0
sp|P02794|FRIH_HUMAN	P02794	FRIH_HUMAN	FTH1	183	Homo sapiens	Ferritin heavy chain	1:Experimental evidence at protein level	27.32	1	0.999	8	6	8	59	51	59	0	0	0
sp|P02810|PRPC_HUMAN	P02810	PRPC_HUMAN	PRH1	166	Homo sapiens	Salivary acidic proline-rich phosphoprotein 1/2	1:Experimental evidence at protein level	28.31	1	0.999	4	4	4	13	13	13	0	0	0
sp|P03891|NU2M_HUMAN	P03891	NU2M_HUMAN	MT-ND2	347	Homo sapiens	NADH-ubiquinone oxidoreductase chain 2	1:Experimental evidence at protein level	8.07	1	0.997	3	3	3	3	3	3	0	0	0
sp|P03915|NU5M_HUMAN	P03915	NU5M_HUMAN	MT-ND5	603	Homo sapiens	NADH-ubiquinone oxidoreductase chain 5	1:Experimental evidence at protein level	3.65	1	0.999	2	2	2	21	21	21	0	0	0
sp|P03950|ANGI_HUMAN	P03950	ANGI_HUMAN	ANG	147	Homo sapiens	Angiogenin	1:Experimental evidence at protein level	15.65	1	0.999	5	5	5	33	33	33	0	0	0
sp|P03956|MMP1_HUMAN	P03956	MMP1_HUMAN	MMP1	469	Homo sapiens	Interstitial collagenase	1:Experimental evidence at protein level	16.63	1	0.999	18	18	18	129	129	129	0	0	0
sp|P04003|C4BPA_HUMAN	P04003	C4BPA_HUMAN	C4BPA	597	Homo sapiens	C4b-binding protein alpha chain	1:Experimental evidence at protein level	6.03	1	0.9987	3	3	3	5	5	5	0	0	0
sp|P04004|VTNC_HUMAN	P04004	VTNC_HUMAN	VTN	478	Homo sapiens	Vitronectin	1:Experimental evidence at protein level	21.13	1	0.999	23	23	23	62	62	62	0	0	0
sp|P04035|HMDH_HUMAN	P04035	HMDH_HUMAN	HMGCR	888	Homo sapiens	3-hydroxy-3-methylglutaryl-coenzyme A reductase	1:Experimental evidence at protein level	12.39	1	0.9988	13	13	13	157	157	157	0	0	0
sp|P04049|RAF1_HUMAN	P04049	RAF1_HUMAN	RAF1	648	Homo sapiens	RAF proto-oncogene serine/threonine-protein kinase	1:Experimental evidence at protein level	11.11	1	0.999	8	6	8	90	80	90	0	0	0
sp|P04062|GBA1_HUMAN	P04062	GBA1_HUMAN	GBA1	536	Homo sapiens	Lysosomal acid glucosylceramidase	1:Experimental evidence at protein level	12.5	1	0.999	9	9	9	109	109	109	0	0	0
sp|P04066|FUCO_HUMAN	P04066	FUCO_HUMAN	FUCA1	466	Homo sapiens	Tissue alpha-L-fucosidase	1:Experimental evidence at protein level	12.66	1	0.999	11	11	11	60	60	60	0	0	0
sp|P04075|ALDOA_HUMAN	P04075	ALDOA_HUMAN	ALDOA	364	Homo sapiens	Fructose-bisphosphate aldolase A	1:Experimental evidence at protein level	50.55	1	0.999	43	8	43	431	123	431	0	0	0
sp|P04080|CYTB_HUMAN	P04080	CYTB_HUMAN	CSTB	98	Homo sapiens	Cystatin-B	1:Experimental evidence at protein level	42.86	1	0.999	5	5	5	51	51	51	0	0	0
sp|P04083|ANXA1_HUMAN	P04083	ANXA1_HUMAN	ANXA1	346	Homo sapiens	Annexin A1	1:Experimental evidence at protein level	58.09	1	0.999	40	40	40	193	193	193	0	0	0
sp|P04114|APOB_HUMAN	P04114	APOB_HUMAN	APOB	4563	Homo sapiens	Apolipoprotein B-100	1:Experimental evidence at protein level	13.96	1	0.999	161	161	161	571	571	571	0	0	0
sp|P04150|GCR_HUMAN	P04150	GCR_HUMAN	NR3C1	777	Homo sapiens	Glucocorticoid receptor	1:Experimental evidence at protein level	13.26	1	0.999	11	10	11	73	66	73	0	0	0
sp|P04156|PRIO_HUMAN	P04156	PRIO_HUMAN	PRNP	253	Homo sapiens	Major prion protein	1:Experimental evidence at protein level	11.07	1	0.9982	3	3	3	39	39	39	0	0	0
sp|P04179|SODM_HUMAN	P04179	SODM_HUMAN	SOD2	222	Homo sapiens	Superoxide dismutase [Mn], mitochondrial	1:Experimental evidence at protein level	11.26	1	0.999	5	5	5	19	19	19	0	0	0
sp|P04180|LCAT_HUMAN	P04180	LCAT_HUMAN	LCAT	440	Homo sapiens	Phosphatidylcholine-sterol acyltransferase	1:Experimental evidence at protein level	5.91	1	0.999	7	7	7	28	28	28	0	0	0
sp|P04183|KITH_HUMAN	P04183	KITH_HUMAN	TK1	234	Homo sapiens	Thymidine kinase, cytosolic	1:Experimental evidence at protein level	8.55	1	0.999	4	4	4	63	63	63	0	0	0
sp|P04196|HRG_HUMAN	P04196	HRG_HUMAN	HRG	525	Homo sapiens	Histidine-rich glycoprotein	1:Experimental evidence at protein level	4.38	1	0.999	7	7	7	28	28	28	0	0	0
sp|P04217|A1BG_HUMAN	P04217	A1BG_HUMAN	A1BG	495	Homo sapiens	Alpha-1B-glycoprotein	1:Experimental evidence at protein level	20.61	1	0.999	39	39	39	147	147	147	0	0	0
sp|P04233|HG2A_HUMAN	P04233	HG2A_HUMAN	CD74	296	Homo sapiens	HLA class II histocompatibility antigen gamma chain	1:Experimental evidence at protein level	35.14	1	0.999	40	40	40	127	127	127	0	0	0
sp|P04264|K2C1_HUMAN	P04264	K2C1_HUMAN	KRT1	644	Homo sapiens	Keratin, type II cytoskeletal 1	1:Experimental evidence at protein level	30.43	1	0.999	47	1	44	116	1	105	0	0	0
sp|P04271|S100B_HUMAN	P04271	S100B_HUMAN	S100B	92	Homo sapiens	Protein S100-B	1:Experimental evidence at protein level	23.91	1	0.9989	4	4	4	68	68	68	0	0	0
sp|P04275|VWF_HUMAN	P04275	VWF_HUMAN	VWF	2813	Homo sapiens	von Willebrand factor	1:Experimental evidence at protein level	10.52	1	0.999	38	38	38	122	122	122	0	0	0
sp|P04406|G3P_HUMAN	P04406	G3P_HUMAN	GAPDH	335	Homo sapiens	Glyceraldehyde-3-phosphate dehydrogenase	1:Experimental evidence at protein level	55.82	1	0.999	31	30	31	127	124	127	0	0	0
sp|P04424|ARLY_HUMAN	P04424	ARLY_HUMAN	ASL	464	Homo sapiens	Argininosuccinate lyase	1:Experimental evidence at protein level	10.13	1	0.9988	5	5	5	22	22	22	0	0	0
sp|P04439|HLAA_HUMAN	P04439	HLAA_HUMAN	HLA-A	365	Homo sapiens	HLA class I histocompatibility antigen, A alpha chain	1:Experimental evidence at protein level	67.12	1	0.999	103	48	63	763	360	483	0	0	0
sp|P04440|DPB1_HUMAN	P04440	DPB1_HUMAN	HLA-DPB1	258	Homo sapiens	HLA class II histocompatibility antigen, DP beta 1 chain	1:Experimental evidence at protein level	47.67	1	0.999	21	20	21	107	106	107	0	0	0
sp|P04626|ERBB2_HUMAN	P04626	ERBB2_HUMAN	ERBB2	1255	Homo sapiens	Receptor tyrosine-protein kinase erbB-2	1:Experimental evidence at protein level	5.1	1	0.999	8	7	7	43	33	33	0	0	0
sp|P04632|CPNS1_HUMAN	P04632	CPNS1_HUMAN	CAPNS1	268	Homo sapiens	Calpain small subunit 1	1:Experimental evidence at protein level	33.58	1	0.999	14	13	14	65	64	65	0	0	0
sp|P04637|P53_HUMAN	P04637	P53_HUMAN	TP53	393	Homo sapiens	Cellular tumor antigen p53	1:Experimental evidence at protein level	14.76	1	0.999	7	7	7	40	40	40	0	0	0
sp|P04792|HSPB1_HUMAN	P04792	HSPB1_HUMAN	HSPB1	205	Homo sapiens	Heat shock protein beta-1	1:Experimental evidence at protein level	51.71	1	0.999	26	26	26	274	274	274	0	0	0
sp|P04818|TYSY_HUMAN	P04818	TYSY_HUMAN	TYMS	313	Homo sapiens	Thymidylate synthase	1:Experimental evidence at protein level	25.56	1	0.9988	11	11	11	159	159	159	0	0	0
sp|P04839|CY24B_HUMAN	P04839	CY24B_HUMAN	CYBB	570	Homo sapiens	Cytochrome b-245 heavy chain	1:Experimental evidence at protein level	24.04	1	0.9989	20	20	20	98	98	98	0	0	0
sp|P04843|RPN1_HUMAN	P04843	RPN1_HUMAN	RPN1	607	Homo sapiens	Dolichyl-diphosphooligosaccharide--protein glycosyltransferase subunit 1	1:Experimental evidence at protein level	35.91	1	0.999	36	36	36	250	250	250	0	0	0
sp|P04844|RPN2_HUMAN	P04844	RPN2_HUMAN	RPN2	631	Homo sapiens	Dolichyl-diphosphooligosaccharide--protein glycosyltransferase subunit 2	1:Experimental evidence at protein level	36.61	1	0.999	36	36	36	327	327	327	0	0	0
sp|P04899|GNAI2_HUMAN	P04899	GNAI2_HUMAN	GNAI2	355	Homo sapiens	Guanine nucleotide-binding protein G(i) subunit alpha-2	1:Experimental evidence at protein level	33.8	1	0.999	18	9	18	183	89	183	0	0	0
sp|P04908|H2A1B_HUMAN	P04908	H2A1B_HUMAN	H2AC4	130	Homo sapiens	Histone H2A type 1-B/E	1:Experimental evidence at protein level	78.46	1	0.999	35	0	34	324	0	318	0	0	0			sp|P20671|H2A1D_HUMAN, sp|Q7L7L0|H2A3_HUMAN
sp|P04920|B3A2_HUMAN	P04920	B3A2_HUMAN	SLC4A2	1241	Homo sapiens	Anion exchange protein 2	1:Experimental evidence at protein level	2.18	1	0.9989	3	3	3	20	20	20	0	0	0
sp|P04921|GLPC_HUMAN	P04921	GLPC_HUMAN	GYPC	128	Homo sapiens	Glycophorin-C	1:Experimental evidence at protein level	20.31	1	0.9989	3	3	3	38	38	38	0	0	0
sp|P05019|IGF1_HUMAN	P05019	IGF1_HUMAN	IGF1	195	Homo sapiens	Insulin-like growth factor I	1:Experimental evidence at protein level	11.28	1	0.999	5	5	5	30	30	30	0	0	0
sp|P05023|AT1A1_HUMAN	P05023	AT1A1_HUMAN	ATP1A1	1023	Homo sapiens	Sodium/potassium-transporting ATPase subunit alpha-1	1:Experimental evidence at protein level	25.02	1	0.999	35	19	35	373	224	373	0	0	0
sp|P05067|A4_HUMAN	P05067	A4_HUMAN	APP	770	Homo sapiens	Amyloid-beta precursor protein	1:Experimental evidence at protein level	21.43	1	0.999	32	32	32	179	179	179	0	0	0
sp|P05090|APOD_HUMAN	P05090	APOD_HUMAN	APOD	189	Homo sapiens	Apolipoprotein D	1:Experimental evidence at protein level	14.81	1	0.999	8	8	8	33	33	33	0	0	0
sp|P05091|ALDH2_HUMAN	P05091	ALDH2_HUMAN	ALDH2	517	Homo sapiens	Aldehyde dehydrogenase, mitochondrial	1:Experimental evidence at protein level	12.38	1	0.999	7	5	5	28	13	13	0	0	0
sp|P05106|ITB3_HUMAN	P05106	ITB3_HUMAN	ITGB3	788	Homo sapiens	Integrin beta-3	1:Experimental evidence at protein level	7.23	1	0.9988	6	5	5	24	20	20	0	0	0
sp|P05107|ITB2_HUMAN	P05107	ITB2_HUMAN	ITGB2	769	Homo sapiens	Integrin beta-2	1:Experimental evidence at protein level	17.95	1	0.999	17	17	17	67	67	67	0	0	0
sp|P05109|S10A8_HUMAN	P05109	S10A8_HUMAN	S100A8	93	Homo sapiens	Protein S100-A8	1:Experimental evidence at protein level	55.91	1	0.999	10	10	10	51	51	51	0	0	0
sp|P05114|HMGN1_HUMAN	P05114	HMGN1_HUMAN	HMGN1	100	Homo sapiens	Non-histone chromosomal protein HMG-14	1:Experimental evidence at protein level	60	1	0.999	9	8	8	41	39	39	0	0	0
sp|P05120|PAI2_HUMAN	P05120	PAI2_HUMAN	SERPINB2	415	Homo sapiens	Plasminogen activator inhibitor 2	1:Experimental evidence at protein level	14.7	1	0.9981	7	7	7	37	37	37	0	0	0
sp|P05121|PAI1_HUMAN	P05121	PAI1_HUMAN	SERPINE1	402	Homo sapiens	Plasminogen activator inhibitor 1	1:Experimental evidence at protein level	24.13	1	0.999	17	17	17	58	58	58	0	0	0
sp|P05141|ADT2_HUMAN	P05141	ADT2_HUMAN	SLC25A5	298	Homo sapiens	ADP/ATP translocase 2	1:Experimental evidence at protein level	38.93	1	0.999	25	12	25	197	108	197	0	0	0
sp|P05155|IC1_HUMAN	P05155	IC1_HUMAN	SERPING1	500	Homo sapiens	Plasma protease C1 inhibitor	1:Experimental evidence at protein level	16.4	1	0.999	9	9	9	26	26	26	0	0	0
sp|P05161|ISG15_HUMAN	P05161	ISG15_HUMAN	ISG15	165	Homo sapiens	Ubiquitin-like protein ISG15	1:Experimental evidence at protein level	27.27	1	0.9989	7	7	7	70	70	70	0	0	0
sp|P05165|PCCA_HUMAN	P05165	PCCA_HUMAN	PCCA	728	Homo sapiens	Propionyl-CoA carboxylase alpha chain, mitochondrial	1:Experimental evidence at protein level	5.91	1	0.9977	5	5	5	10	10	10	0	0	0
sp|P05186|PPBT_HUMAN	P05186	PPBT_HUMAN	ALPL	524	Homo sapiens	Alkaline phosphatase, tissue-nonspecific isozyme	1:Experimental evidence at protein level	21.18	1	0.999	35	35	35	70	70	70	0	0	0
sp|P05198|IF2A_HUMAN	P05198	IF2A_HUMAN	EIF2S1	315	Homo sapiens	Eukaryotic translation initiation factor 2 subunit 1	1:Experimental evidence at protein level	18.73	1	0.999	9	9	9	52	52	52	0	0	0
sp|P05204|HMGN2_HUMAN	P05204	HMGN2_HUMAN	HMGN2	90	Homo sapiens	Non-histone chromosomal protein HMG-17	1:Experimental evidence at protein level	94.44	1	0.999	34	29	34	166	148	166	0	0	0
sp|P05362|ICAM1_HUMAN	P05362	ICAM1_HUMAN	ICAM1	532	Homo sapiens	Intercellular adhesion molecule 1	1:Experimental evidence at protein level	17.67	1	0.999	18	18	18	91	91	91	0	0	0
sp|P05386|RLA1_HUMAN	P05386	RLA1_HUMAN	RPLP1	114	Homo sapiens	Large ribosomal subunit protein P1	1:Experimental evidence at protein level	29.82	1	0.9988	3	3	3	22	22	22	0	0	0
sp|P05387|RLA2_HUMAN	P05387	RLA2_HUMAN	RPLP2	115	Homo sapiens	Large ribosomal subunit protein P2	1:Experimental evidence at protein level	57.39	1	0.9989	10	10	10	125	125	125	0	0	0
sp|P05388|RLA0_HUMAN	P05388	RLA0_HUMAN	RPLP0	317	Homo sapiens	Large ribosomal subunit protein uL10	1:Experimental evidence at protein level	20.5	1	0.999	10	2	10	48	3	48	0	0	0
sp|P05408|7B2_HUMAN	P05408	7B2_HUMAN	SCG5	212	Homo sapiens	Neuroendocrine protein 7B2	1:Experimental evidence at protein level	8.49	1	0.9984	2	2	2	31	31	31	0	0	0
sp|P05412|JUN_HUMAN	P05412	JUN_HUMAN	JUN	331	Homo sapiens	Transcription factor Jun	1:Experimental evidence at protein level	27.19	1	0.9989	12	11	12	81	76	81	0	0	0
sp|P05455|LA_HUMAN	P05455	LA_HUMAN	SSB	408	Homo sapiens	Lupus La protein	1:Experimental evidence at protein level	16.18	1	0.999	11	11	11	96	96	96	0	0	0
sp|P05538|DQB2_HUMAN	P05538	DQB2_HUMAN	HLA-DQB2	268	Homo sapiens	HLA class II histocompatibility antigen, DQ beta 2 chain	1:Experimental evidence at protein level	22.76	1	0.9982	8	2	3	45	8	9	0	0	0
sp|P05543|THBG_HUMAN	P05543	THBG_HUMAN	SERPINA7	415	Homo sapiens	Thyroxine-binding globulin	1:Experimental evidence at protein level	7.71	1	0.9989	5	5	5	9	9	9	0	0	0
sp|P05546|HEP2_HUMAN	P05546	HEP2_HUMAN	SERPIND1	499	Homo sapiens	Heparin cofactor 2	1:Experimental evidence at protein level	11.22	1	0.999	5	5	5	7	7	7	0	0	0
sp|P05549|AP2A_HUMAN	P05549	AP2A_HUMAN	TFAP2A	437	Homo sapiens	Transcription factor AP-2-alpha	1:Experimental evidence at protein level	15.33	1	0.9987	8	2	8	39	11	39	0	0	0
sp|P05556|ITB1_HUMAN	P05556	ITB1_HUMAN	ITGB1	798	Homo sapiens	Integrin beta-1	1:Experimental evidence at protein level	21.05	1	0.999	24	23	24	238	237	238	0	0	0
sp|P05783|K1C18_HUMAN	P05783	K1C18_HUMAN	KRT18	430	Homo sapiens	Keratin, type I cytoskeletal 18	1:Experimental evidence at protein level	46.98	1	0.999	24	23	24	133	130	133	0	0	0
sp|P05787|K2C8_HUMAN	P05787	K2C8_HUMAN	KRT8	483	Homo sapiens	Keratin, type II cytoskeletal 8	1:Experimental evidence at protein level	32.71	1	0.999	22	17	17	52	31	31	0	0	0
sp|P05997|CO5A2_HUMAN	P05997	CO5A2_HUMAN	COL5A2	1499	Homo sapiens	Collagen alpha-2(V) chain	1:Experimental evidence at protein level	2.4	1	0.999	10	10	10	19	19	19	0	0	0
sp|P06132|DCUP_HUMAN	P06132	DCUP_HUMAN	UROD	367	Homo sapiens	Uroporphyrinogen decarboxylase	1:Experimental evidence at protein level	11.17	1	0.999	6	6	6	96	96	96	0	0	0
sp|P06239|LCK_HUMAN	P06239	LCK_HUMAN	LCK	509	Homo sapiens	Tyrosine-protein kinase Lck	1:Experimental evidence at protein level	10.22	1	0.9961	7	3	3	30	7	7	0	0	0
sp|P06241|FYN_HUMAN	P06241	FYN_HUMAN	FYN	537	Homo sapiens	Tyrosine-protein kinase Fyn	1:Experimental evidence at protein level	22.91	1	0.999	14	8	12	143	88	129	0	0	0
sp|P06276|CHLE_HUMAN	P06276	CHLE_HUMAN	BCHE	602	Homo sapiens	Cholinesterase	1:Experimental evidence at protein level	11.79	1	0.999	12	11	11	204	203	203	0	0	0
sp|P06280|AGAL_HUMAN	P06280	AGAL_HUMAN	GLA	429	Homo sapiens	Alpha-galactosidase A	1:Experimental evidence at protein level	9.32	1	0.9989	6	6	6	15	15	15	0	0	0
sp|P06331|HV434_HUMAN	P06331	HV434_HUMAN	IGHV4-34	123	Homo sapiens	Immunoglobulin heavy variable 4-34	1:Experimental evidence at protein level	27.64	1	0.9987	4	1	4	12	4	12	0	0	0
sp|P06340|DOA_HUMAN	P06340	DOA_HUMAN	HLA-DOA	250	Homo sapiens	HLA class II histocompatibility antigen, DO alpha chain	1:Experimental evidence at protein level	35.6	1	0.9987	12	11	11	40	38	38	0	0	0
sp|P06400|RB_HUMAN	P06400	RB_HUMAN	RB1	928	Homo sapiens	Retinoblastoma-associated protein	1:Experimental evidence at protein level	15.52	1	0.9989	20	20	20	106	106	106	0	0	0
sp|P06401|PRGR_HUMAN	P06401	PRGR_HUMAN	PGR	933	Homo sapiens	Progesterone receptor	1:Experimental evidence at protein level	3	1	0.9987	3	3	3	10	10	10	0	0	0
sp|P06454|PTMA_HUMAN	P06454	PTMA_HUMAN	PTMA	111	Homo sapiens	Prothymosin alpha	1:Experimental evidence at protein level	18.02	1	0.999	6	6	6	79	79	79	0	0	0
sp|P06493|CDK1_HUMAN	P06493	CDK1_HUMAN	CDK1	297	Homo sapiens	Cyclin-dependent kinase 1	1:Experimental evidence at protein level	35.35	1	0.999	16	11	16	261	227	261	0	0	0
sp|P06576|ATPB_HUMAN	P06576	ATPB_HUMAN	ATP5F1B	529	Homo sapiens	ATP synthase subunit beta, mitochondrial	1:Experimental evidence at protein level	32.33	1	0.999	22	22	22	119	119	119	0	0	0
sp|P06681|CO2_HUMAN	P06681	CO2_HUMAN	C2	752	Homo sapiens	Complement C2	1:Experimental evidence at protein level	17.15	1	0.999	35	35	35	134	134	134	0	0	0
sp|P06702|S10A9_HUMAN	P06702	S10A9_HUMAN	S100A9	114	Homo sapiens	Protein S100-A9	1:Experimental evidence at protein level	52.63	1	0.999	18	18	18	29	29	29	0	0	0
sp|P06703|S10A6_HUMAN	P06703	S10A6_HUMAN	S100A6	90	Homo sapiens	Protein S100-A6	1:Experimental evidence at protein level	55.56	1	0.999	20	20	20	86	86	86	0	0	0
sp|P06727|APOA4_HUMAN	P06727	APOA4_HUMAN	APOA4	396	Homo sapiens	Apolipoprotein A-IV	1:Experimental evidence at protein level	12.12	1	0.999	10	10	10	43	43	43	0	0	0
sp|P06730|IF4E_HUMAN	P06730	IF4E_HUMAN	EIF4E	217	Homo sapiens	Eukaryotic translation initiation factor 4E	1:Experimental evidence at protein level	12.9	1	0.999	7	7	7	108	108	108	0	0	0
sp|P06731|CEAM5_HUMAN	P06731	CEAM5_HUMAN	CEACAM5	702	Homo sapiens	Carcinoembryonic antigen-related cell adhesion molecule 5	1:Experimental evidence at protein level	7.55	1	0.999	9	3	9	54	11	54	0	0	0
sp|P06733|ENOA_HUMAN	P06733	ENOA_HUMAN	ENO1	434	Homo sapiens	Alpha-enolase	1:Experimental evidence at protein level	64.98	1	0.999	60	49	60	285	251	285	0	0	0
sp|P06737|PYGL_HUMAN	P06737	PYGL_HUMAN	PYGL	847	Homo sapiens	Glycogen phosphorylase, liver form	1:Experimental evidence at protein level	14.76	1	0.9988	15	5	5	142	40	40	0	0	0
sp|P06744|G6PI_HUMAN	P06744	G6PI_HUMAN	GPI	558	Homo sapiens	Glucose-6-phosphate isomerase	1:Experimental evidence at protein level	21.86	1	0.999	19	19	19	131	131	131	0	0	0
sp|P06746|DPOLB_HUMAN	P06746	DPOLB_HUMAN	POLB	335	Homo sapiens	DNA polymerase beta	1:Experimental evidence at protein level	11.94	1	0.9979	5	5	5	20	20	20	0	0	0
sp|P06748|NPM_HUMAN	P06748	NPM_HUMAN	NPM1	294	Homo sapiens	Nucleophosmin	1:Experimental evidence at protein level	25.85	1	0.999	11	11	11	107	107	107	0	0	0
sp|P06753|TPM3_HUMAN	P06753	TPM3_HUMAN	TPM3	285	Homo sapiens	Tropomyosin alpha-3 chain	1:Experimental evidence at protein level	36.49	1	0.999	26	6	11	184	21	54	0	0	0
sp|P06756|ITAV_HUMAN	P06756	ITAV_HUMAN	ITGAV	1048	Homo sapiens	Integrin alpha-V	1:Experimental evidence at protein level	18.51	1	0.999	26	26	26	455	455	455	0	0	0
sp|P06858|LIPL_HUMAN	P06858	LIPL_HUMAN	LPL	475	Homo sapiens	Lipoprotein lipase	1:Experimental evidence at protein level	6.32	1	0.999	11	11	11	33	33	33	0	0	0
sp|P06865|HEXA_HUMAN	P06865	HEXA_HUMAN	HEXA	529	Homo sapiens	Beta-hexosaminidase subunit alpha	1:Experimental evidence at protein level	20.98	1	0.999	13	11	13	87	75	87	0	0	0
sp|P07093|GDN_HUMAN	P07093	GDN_HUMAN	SERPINE2	398	Homo sapiens	Glia-derived nexin	1:Experimental evidence at protein level	12.81	1	0.9989	7	7	7	85	85	85	0	0	0
sp|P07099|HYEP_HUMAN	P07099	HYEP_HUMAN	EPHX1	455	Homo sapiens	Epoxide hydrolase 1	1:Experimental evidence at protein level	39.12	1	0.999	34	33	34	133	130	133	0	0	0
sp|P07195|LDHB_HUMAN	P07195	LDHB_HUMAN	LDHB	334	Homo sapiens	L-lactate dehydrogenase B chain	1:Experimental evidence at protein level	29.64	1	0.999	12	8	8	84	33	33	0	0	0
sp|P07196|NFL_HUMAN	P07196	NFL_HUMAN	NEFL	543	Homo sapiens	Neurofilament light polypeptide	1:Experimental evidence at protein level	15.1	1	0.9989	9	8	8	156	143	143	0	0	0
sp|P07197|NFM_HUMAN	P07197	NFM_HUMAN	NEFM	916	Homo sapiens	Neurofilament medium polypeptide	1:Experimental evidence at protein level	5.57	1	0.9989	6	3	3	54	11	11	0	0	0
sp|P07199|CENPB_HUMAN	P07199	CENPB_HUMAN	CENPB	599	Homo sapiens	Major centromere autoantigen B	1:Experimental evidence at protein level	13.19	1	0.9989	10	10	10	62	62	62	0	0	0
sp|P07203|GPX1_HUMAN	P07203	GPX1_HUMAN	GPX1	203	Homo sapiens	Glutathione peroxidase 1	1:Experimental evidence at protein level	40.89	1	0.999	20	19	20	152	148	152	0	0	0
sp|P07225|PROS_HUMAN	P07225	PROS_HUMAN	PROS1	676	Homo sapiens	Vitamin K-dependent protein S	1:Experimental evidence at protein level	13.31	1	0.999	14	14	14	51	51	51	0	0	0
sp|P07237|PDIA1_HUMAN	P07237	PDIA1_HUMAN	P4HB	508	Homo sapiens	Protein disulfide-isomerase	1:Experimental evidence at protein level	37.8	1	0.999	36	36	36	188	188	188	0	0	0
sp|P07305|H10_HUMAN	P07305	H10_HUMAN	H1-0	194	Homo sapiens	Histone H1.0	1:Experimental evidence at protein level	72.68	1	0.999	49	49	49	246	246	246	0	0	0
sp|P07332|FES_HUMAN	P07332	FES_HUMAN	FES	822	Homo sapiens	Tyrosine-protein kinase Fes/Fps	1:Experimental evidence at protein level	9.61	1	0.999	11	11	11	46	46	46	0	0	0
sp|P07333|CSF1R_HUMAN	P07333	CSF1R_HUMAN	CSF1R	972	Homo sapiens	Macrophage colony-stimulating factor 1 receptor	1:Experimental evidence at protein level	11.11	1	0.999	16	14	15	58	54	57	0	0	0
sp|P07355|ANXA2_HUMAN	P07355	ANXA2_HUMAN	ANXA2	339	Homo sapiens	Annexin A2	1:Experimental evidence at protein level	69.03	1	0.999	94	25	94	936	245	936	0	0	0
sp|P07359|GP1BA_HUMAN	P07359	GP1BA_HUMAN	GP1BA	652	Homo sapiens	Platelet glycoprotein Ib alpha chain	1:Experimental evidence at protein level	5.21	1	0.9988	5	4	4	20	19	19	0	0	0
sp|P07384|CAN1_HUMAN	P07384	CAN1_HUMAN	CAPN1	714	Homo sapiens	Calpain-1 catalytic subunit	1:Experimental evidence at protein level	14.57	1	0.999	19	16	19	94	85	94	0	0	0
sp|P07437|TBB5_HUMAN	P07437	TBB5_HUMAN	TUBB	444	Homo sapiens	Tubulin beta chain	1:Experimental evidence at protein level	66.22	1	0.999	87	14	87	942	95	942	0	0	0
sp|P07585|PGS2_HUMAN	P07585	PGS2_HUMAN	DCN	359	Homo sapiens	Decorin	1:Experimental evidence at protein level	21.17	1	0.9989	12	12	12	23	23	23	0	0	0
sp|P07602|SAP_HUMAN	P07602	SAP_HUMAN	PSAP	524	Homo sapiens	Prosaposin	1:Experimental evidence at protein level	13.93	1	0.999	10	10	10	52	52	52	0	0	0
sp|P07686|HEXB_HUMAN	P07686	HEXB_HUMAN	HEXB	556	Homo sapiens	Beta-hexosaminidase subunit beta	1:Experimental evidence at protein level	15.29	1	0.999	10	8	8	39	27	27	0	0	0
sp|P07711|CATL1_HUMAN	P07711	CATL1_HUMAN	CTSL	333	Homo sapiens	Procathepsin L	1:Experimental evidence at protein level	32.73	1	0.999	18	15	18	48	45	48	0	0	0
sp|P07737|PROF1_HUMAN	P07737	PROF1_HUMAN	PFN1	140	Homo sapiens	Profilin-1	1:Experimental evidence at protein level	54.29	1	0.999	12	9	12	99	77	99	0	0	0
sp|P07741|APT_HUMAN	P07741	APT_HUMAN	APRT	180	Homo sapiens	Adenine phosphoribosyltransferase	1:Experimental evidence at protein level	11.11	1	0.9973	2	2	2	29	29	29	0	0	0
sp|P07814|SYEP_HUMAN	P07814	SYEP_HUMAN	EPRS1	1512	Homo sapiens	Bifunctional glutamate/proline--tRNA ligase	1:Experimental evidence at protein level	19.11	1	0.999	38	38	38	440	440	440	0	0	0
sp|P07858|CATB_HUMAN	P07858	CATB_HUMAN	CTSB	339	Homo sapiens	Cathepsin B	1:Experimental evidence at protein level	21.24	1	0.999	11	11	11	34	34	34	0	0	0
sp|P07900|HS90A_HUMAN	P07900	HS90A_HUMAN	HSP90AA1	732	Homo sapiens	Heat shock protein HSP 90-alpha	1:Experimental evidence at protein level	51.5	1	0.999	89	30	50	657	230	285	0	0	0
sp|P07902|GALT_HUMAN	P07902	GALT_HUMAN	GALT	379	Homo sapiens	Galactose-1-phosphate uridylyltransferase	1:Experimental evidence at protein level	7.65	1	0.9984	5	5	5	33	33	33	0	0	0
sp|P07910|HNRPC_HUMAN	P07910	HNRPC_HUMAN	HNRNPC	306	Homo sapiens	Heterogeneous nuclear ribonucleoproteins C1/C2	1:Experimental evidence at protein level	32.68	1	0.999	22	3	22	212	5	212	0	0	0
sp|P07942|LAMB1_HUMAN	P07942	LAMB1_HUMAN	LAMB1	1786	Homo sapiens	Laminin subunit beta-1	1:Experimental evidence at protein level	8.9	1	0.9987	18	17	17	99	93	93	0	0	0
sp|P07947|YES_HUMAN	P07947	YES_HUMAN	YES1	543	Homo sapiens	Tyrosine-protein kinase Yes	1:Experimental evidence at protein level	11.6	1	0.9988	8	2	2	45	9	9	0	0	0
sp|P07948|LYN_HUMAN	P07948	LYN_HUMAN	LYN	512	Homo sapiens	Tyrosine-protein kinase Lyn	1:Experimental evidence at protein level	15.43	1	0.999	11	9	10	58	41	47	0	0	0
sp|P07951|TPM2_HUMAN	P07951	TPM2_HUMAN	TPM2	284	Homo sapiens	Tropomyosin beta chain	1:Experimental evidence at protein level	34.86	1	0.999	19	2	3	157	20	23	0	0	0
sp|P07954|FUMH_HUMAN	P07954	FUMH_HUMAN	FH	510	Homo sapiens	Fumarate hydratase, mitochondrial	1:Experimental evidence at protein level	10.2	1	0.9985	6	6	6	49	49	49	0	0	0
sp|P07988|PSPB_HUMAN	P07988	PSPB_HUMAN	SFTPB	381	Homo sapiens	Pulmonary surfactant-associated protein B	1:Experimental evidence at protein level	18.64	1	0.999	9	9	9	21	21	21	0	0	0
sp|P07992|ERCC1_HUMAN	P07992	ERCC1_HUMAN	ERCC1	297	Homo sapiens	DNA excision repair protein ERCC-1	1:Experimental evidence at protein level	13.8	1	0.9989	5	5	5	57	57	57	0	0	0
sp|P07996|TSP1_HUMAN	P07996	TSP1_HUMAN	THBS1	1170	Homo sapiens	Thrombospondin-1	1:Experimental evidence at protein level	11.45	1	0.999	22	20	21	171	134	135	0	0	0
sp|P07998|RNAS1_HUMAN	P07998	RNAS1_HUMAN	RNASE1	156	Homo sapiens	Ribonuclease pancreatic	1:Experimental evidence at protein level	18.59	1	0.999	9	9	9	56	56	56	0	0	0
sp|P08047|SP1_HUMAN	P08047	SP1_HUMAN	SP1	785	Homo sapiens	Transcription factor Sp1	1:Experimental evidence at protein level	6.75	1	0.9987	6	5	6	44	36	44	0	0	0
sp|P08069|IGF1R_HUMAN	P08069	IGF1R_HUMAN	IGF1R	1367	Homo sapiens	Insulin-like growth factor 1 receptor	1:Experimental evidence at protein level	7.61	1	0.9988	11	9	11	63	44	63	0	0	0
sp|P08123|CO1A2_HUMAN	P08123	CO1A2_HUMAN	COL1A2	1366	Homo sapiens	Collagen alpha-2(I) chain	1:Experimental evidence at protein level	6	1	0.999	30	27	30	263	257	263	0	0	0
sp|P08133|ANXA6_HUMAN	P08133	ANXA6_HUMAN	ANXA6	673	Homo sapiens	Annexin A6	1:Experimental evidence at protein level	16.49	1	0.999	16	16	16	58	58	58	0	0	0
sp|P08134|RHOC_HUMAN	P08134	RHOC_HUMAN	RHOC	193	Homo sapiens	Rho-related GTP-binding protein RhoC	1:Experimental evidence at protein level	22.28	1	0.9987	6	3	4	28	5	15	0	0	0
sp|P08174|DAF_HUMAN	P08174	DAF_HUMAN	CD55	381	Homo sapiens	Complement decay-accelerating factor	1:Experimental evidence at protein level	18.64	1	0.999	10	10	10	46	46	46	0	0	0
sp|P08183|MDR1_HUMAN	P08183	MDR1_HUMAN	ABCB1	1280	Homo sapiens	ATP-dependent translocase ABCB1	1:Experimental evidence at protein level	5.31	1	0.999	10	5	10	43	22	43	0	0	0
sp|P08195|4F2_HUMAN	P08195	4F2_HUMAN	SLC3A2	630	Homo sapiens	4F2 cell-surface antigen heavy chain	1:Experimental evidence at protein level	13.81	1	0.999	9	9	9	55	55	55	0	0	0
sp|P08235|MCR_HUMAN	P08235	MCR_HUMAN	NR3C2	984	Homo sapiens	Mineralocorticoid receptor	1:Experimental evidence at protein level	7.72	1	0.9989	8	7	7	33	26	26	0	0	0
sp|P08236|BGLR_HUMAN	P08236	BGLR_HUMAN	GUSB	651	Homo sapiens	Beta-glucuronidase	1:Experimental evidence at protein level	17.05	1	0.9989	14	14	14	69	69	69	0	0	0
sp|P08237|PFKAM_HUMAN	P08237	PFKAM_HUMAN	PFKM	780	Homo sapiens	ATP-dependent 6-phosphofructokinase, muscle type	1:Experimental evidence at protein level	10	1	0.9989	10	8	10	106	86	106	0	0	0
sp|P08238|HS90B_HUMAN	P08238	HS90B_HUMAN	HSP90AB1	724	Homo sapiens	Heat shock protein HSP 90-beta	1:Experimental evidence at protein level	48.07	1	0.999	73	15	71	719	136	711	0	0	0
sp|P08240|SRPRA_HUMAN	P08240	SRPRA_HUMAN	SRPRA	638	Homo sapiens	Signal recognition particle receptor subunit alpha	1:Experimental evidence at protein level	15.36	1	0.9986	15	15	15	67	67	67	0	0	0
sp|P08243|ASNS_HUMAN	P08243	ASNS_HUMAN	ASNS	561	Homo sapiens	Asparagine synthetase [glutamine-hydrolyzing]	1:Experimental evidence at protein level	23.53	1	0.9988	18	18	18	141	141	141	0	0	0
sp|P08246|ELNE_HUMAN	P08246	ELNE_HUMAN	ELANE	267	Homo sapiens	Neutrophil elastase	1:Experimental evidence at protein level	5.99	1	0.999	2	2	2	5	5	5	0	0	0
sp|P08253|MMP2_HUMAN	P08253	MMP2_HUMAN	MMP2	660	Homo sapiens	72 kDa type IV collagenase	1:Experimental evidence at protein level	12.88	1	0.999	10	10	10	31	31	31	0	0	0
sp|P08397|HEM3_HUMAN	P08397	HEM3_HUMAN	HMBS	361	Homo sapiens	Porphobilinogen deaminase	1:Experimental evidence at protein level	14.96	1	0.9989	6	6	6	27	27	27	0	0	0
sp|P08473|NEP_HUMAN	P08473	NEP_HUMAN	MME	750	Homo sapiens	Neprilysin	1:Experimental evidence at protein level	12	1	0.999	12	12	12	40	40	40	0	0	0
sp|P08476|INHBA_HUMAN	P08476	INHBA_HUMAN	INHBA	426	Homo sapiens	Inhibin beta A chain	1:Experimental evidence at protein level	5.16	1	0.999	2	2	2	20	20	20	0	0	0
sp|P08514|ITA2B_HUMAN	P08514	ITA2B_HUMAN	ITGA2B	1039	Homo sapiens	Integrin alpha-IIb	1:Experimental evidence at protein level	2.79	1	0.9989	4	4	4	15	15	15	0	0	0
sp|P08519|APOA_HUMAN	P08519	APOA_HUMAN	LPA	2040	Homo sapiens	Apolipoprotein(a)	1:Experimental evidence at protein level	6.96	1	0.999	2	2	2	2	2	2	0	0	0
sp|P08559|ODPA_HUMAN	P08559	ODPA_HUMAN	PDHA1	390	Homo sapiens	Pyruvate dehydrogenase E1 component subunit alpha, somatic form, mitochondrial	1:Experimental evidence at protein level	9.49	1	0.9988	4	3	4	27	10	27	0	0	0
sp|P08567|PLEK_HUMAN	P08567	PLEK_HUMAN	PLEK	350	Homo sapiens	Pleckstrin	1:Experimental evidence at protein level	20	1	0.999	17	17	17	51	51	51	0	0	0
sp|P08571|CD14_HUMAN	P08571	CD14_HUMAN	CD14	375	Homo sapiens	Monocyte differentiation antigen CD14	1:Experimental evidence at protein level	14.93	1	0.999	5	5	5	24	24	24	0	0	0
sp|P08572|CO4A2_HUMAN	P08572	CO4A2_HUMAN	COL4A2	1712	Homo sapiens	Collagen alpha-2(IV) chain	1:Experimental evidence at protein level	1.69	1	0.999	6	6	6	25	25	25	0	0	0
sp|P08574|CY1_HUMAN	P08574	CY1_HUMAN	CYC1	325	Homo sapiens	Cytochrome c1, heme protein, mitochondrial	1:Experimental evidence at protein level	16.62	1	0.999	6	6	6	31	31	31	0	0	0
sp|P08575|PTPRC_HUMAN	P08575	PTPRC_HUMAN	PTPRC	1306	Homo sapiens	Receptor-type tyrosine-protein phosphatase C	1:Experimental evidence at protein level	18.68	1	0.999	34	34	34	123	123	123	0	0	0
sp|P08579|RU2B_HUMAN	P08579	RU2B_HUMAN	SNRPB2	225	Homo sapiens	U2 small nuclear ribonucleoprotein B''	1:Experimental evidence at protein level	18.67	1	0.9989	5	3	3	43	16	16	0	0	0
sp|P08581|MET_HUMAN	P08581	MET_HUMAN	MET	1390	Homo sapiens	Hepatocyte growth factor receptor	1:Experimental evidence at protein level	6.12	1	0.999	10	10	10	78	78	78	0	0	0
sp|P08582|TRFM_HUMAN	P08582	TRFM_HUMAN	MELTF	738	Homo sapiens	Melanotransferrin	1:Experimental evidence at protein level	9.89	1	0.999	10	10	10	74	74	74	0	0	0
sp|P08621|RU17_HUMAN	P08621	RU17_HUMAN	SNRNP70	437	Homo sapiens	U1 small nuclear ribonucleoprotein 70 kDa	1:Experimental evidence at protein level	12.36	1	0.9984	10	10	10	51	51	51	0	0	0
sp|P08631|HCK_HUMAN	P08631	HCK_HUMAN	HCK	526	Homo sapiens	Tyrosine-protein kinase HCK	1:Experimental evidence at protein level	8.94	1	0.999	6	4	5	33	19	22	0	0	0
sp|P08637|FCG3A_HUMAN	P08637	FCG3A_HUMAN	FCGR3A	254	Homo sapiens	Low affinity immunoglobulin gamma Fc region receptor III-A	1:Experimental evidence at protein level	17.72	1	0.999	4	2	4	25	9	25	0	0	0
sp|P08648|ITA5_HUMAN	P08648	ITA5_HUMAN	ITGA5	1049	Homo sapiens	Integrin alpha-5	1:Experimental evidence at protein level	7.34	1	0.999	11	11	11	42	42	42	0	0	0
sp|P08670|VIME_HUMAN	P08670	VIME_HUMAN	VIM	466	Homo sapiens	Vimentin	1:Experimental evidence at protein level	86.05	1	0.999	227	211	227	2102	1948	2102	0	0	0
sp|P08708|RS17_HUMAN	P08708	RS17_HUMAN	RPS17	135	Homo sapiens	Small ribosomal subunit protein eS17	1:Experimental evidence at protein level	71.11	1	0.999	21	21	21	171	171	171	0	0	0
sp|P08727|K1C19_HUMAN	P08727	K1C19_HUMAN	KRT19	400	Homo sapiens	Keratin, type I cytoskeletal 19	1:Experimental evidence at protein level	27.75	1	0.9989	14	6	12	70	26	62	0	0	0
sp|P08729|K2C7_HUMAN	P08729	K2C7_HUMAN	KRT7	469	Homo sapiens	Keratin, type II cytoskeletal 7	1:Experimental evidence at protein level	48.4	1	0.999	39	32	32	137	84	84	0	0	0
sp|P08754|GNAI3_HUMAN	P08754	GNAI3_HUMAN	GNAI3	354	Homo sapiens	Guanine nucleotide-binding protein G(i) subunit alpha-3	1:Experimental evidence at protein level	22.6	1	0.9974	11	3	3	126	41	41	0	0	0
sp|P08865|RSSA_HUMAN	P08865	RSSA_HUMAN	RPSA	295	Homo sapiens	Small ribosomal subunit protein uS2	1:Experimental evidence at protein level	21.36	1	0.999	12	1	12	431	10	431	0	0	0
sp|P08887|IL6RA_HUMAN	P08887	IL6RA_HUMAN	IL6R	468	Homo sapiens	Interleukin-6 receptor subunit alpha	1:Experimental evidence at protein level	5.98	1	0.998	3	3	3	14	14	14	0	0	0
sp|P08910|ABHD2_HUMAN	P08910	ABHD2_HUMAN	ABHD2	425	Homo sapiens	Monoacylglycerol lipase ABHD2	1:Experimental evidence at protein level	37.41	1	0.999	25	25	25	254	254	254	0	0	0
sp|P08922|ROS1_HUMAN	P08922	ROS1_HUMAN	ROS1	2347	Homo sapiens	Proto-oncogene tyrosine-protein kinase ROS	1:Experimental evidence at protein level	1.32	1	0.9989	3	3	3	4	4	4	0	0	0
sp|P08962|CD63_HUMAN	P08962	CD63_HUMAN	CD63	238	Homo sapiens	CD63 antigen	1:Experimental evidence at protein level	23.53	1	0.9986	8	8	8	60	60	60	0	0	0
sp|P09001|RM03_HUMAN	P09001	RM03_HUMAN	MRPL3	348	Homo sapiens	Large ribosomal subunit protein uL3m	1:Experimental evidence at protein level	5.46	1	0.9952	3	3	3	31	31	31	0	0	0
sp|P09012|SNRPA_HUMAN	P09012	SNRPA_HUMAN	SNRPA	282	Homo sapiens	U1 small nuclear ribonucleoprotein A	1:Experimental evidence at protein level	16.31	1	0.999	5	3	5	51	24	51	0	0	0
sp|P09017|HXC4_HUMAN	P09017	HXC4_HUMAN	HOXC4	264	Homo sapiens	Homeobox protein Hox-C4	1:Experimental evidence at protein level	17.05	1	0.9964	5	3	3	39	15	15	0	0	0
sp|P09104|ENOG_HUMAN	P09104	ENOG_HUMAN	ENO2	434	Homo sapiens	Gamma-enolase	1:Experimental evidence at protein level	23.96	1	0.9989	11	3	3	64	42	42	0	0	0
sp|P09110|THIK_HUMAN	P09110	THIK_HUMAN	ACAA1	424	Homo sapiens	3-ketoacyl-CoA thiolase, peroxisomal	1:Experimental evidence at protein level	5.66	1	0.9985	3	3	3	33	33	33	0	0	0
sp|P09131|P3_HUMAN	P09131	P3_HUMAN	SLC10A3	477	Homo sapiens	P3 protein	2:Experimental evidence at transcript level	9.22	1	0.9982	5	5	5	21	21	21	0	0	0
sp|P09132|SRP19_HUMAN	P09132	SRP19_HUMAN	SRP19	144	Homo sapiens	Signal recognition particle 19 kDa protein	1:Experimental evidence at protein level	17.36	1	0.9978	3	3	3	21	21	21	0	0	0
sp|P09234|RU1C_HUMAN	P09234	RU1C_HUMAN	SNRPC	159	Homo sapiens	U1 small nuclear ribonucleoprotein C	1:Experimental evidence at protein level	17.61	1	0.9974	3	3	3	13	13	13	0	0	0
sp|P09237|MMP7_HUMAN	P09237	MMP7_HUMAN	MMP7	267	Homo sapiens	Matrilysin	1:Experimental evidence at protein level	14.61	1	0.999	11	11	11	60	60	60	0	0	0
sp|P09238|MMP10_HUMAN	P09238	MMP10_HUMAN	MMP10	476	Homo sapiens	Stromelysin-2	1:Experimental evidence at protein level	6.09	1	0.9988	3	3	3	15	15	15	0	0	0
sp|P09382|LEG1_HUMAN	P09382	LEG1_HUMAN	LGALS1	135	Homo sapiens	Galectin-1	1:Experimental evidence at protein level	28.89	1	0.999	10	10	10	70	70	70	0	0	0
sp|P09429|HMGB1_HUMAN	P09429	HMGB1_HUMAN	HMGB1	215	Homo sapiens	High mobility group protein B1	1:Experimental evidence at protein level	50.7	1	0.999	27	9	23	185	41	167	0	0	0
sp|P09467|F16P1_HUMAN	P09467	F16P1_HUMAN	FBP1	338	Homo sapiens	Fructose-1,6-bisphosphatase 1	1:Experimental evidence at protein level	17.75	1	0.999	13	11	13	77	74	77	0	0	0
sp|P09486|SPRC_HUMAN	P09486	SPRC_HUMAN	SPARC	303	Homo sapiens	SPARC	1:Experimental evidence at protein level	16.17	1	0.999	17	17	17	100	100	100	0	0	0
sp|P09493|TPM1_HUMAN	P09493	TPM1_HUMAN	TPM1	284	Homo sapiens	Tropomyosin alpha-1 chain	1:Experimental evidence at protein level	36.27	1	0.9989	21	2	2	159	5	5	0	0	0
sp|P09496|CLCA_HUMAN	P09496	CLCA_HUMAN	CLTA	248	Homo sapiens	Clathrin light chain A	1:Experimental evidence at protein level	25.81	1	0.999	12	11	12	49	44	49	0	0	0
sp|P09497|CLCB_HUMAN	P09497	CLCB_HUMAN	CLTB	229	Homo sapiens	Clathrin light chain B	1:Experimental evidence at protein level	26.64	1	0.999	9	8	8	37	32	32	0	0	0
sp|P09525|ANXA4_HUMAN	P09525	ANXA4_HUMAN	ANXA4	319	Homo sapiens	Annexin A4	1:Experimental evidence at protein level	34.8	1	0.999	22	22	22	103	103	103	0	0	0
sp|P09543|CN37_HUMAN	P09543	CN37_HUMAN	CNP	421	Homo sapiens	2',3'-cyclic-nucleotide 3'-phosphodiesterase	1:Experimental evidence at protein level	33.73	1	0.9989	18	18	18	204	204	204	0	0	0
sp|P09601|HMOX1_HUMAN	P09601	HMOX1_HUMAN	HMOX1	288	Homo sapiens	Heme oxygenase 1	1:Experimental evidence at protein level	30.21	1	0.999	14	13	14	147	146	147	0	0	0
sp|P09619|PGFRB_HUMAN	P09619	PGFRB_HUMAN	PDGFRB	1106	Homo sapiens	Platelet-derived growth factor receptor beta	1:Experimental evidence at protein level	4.97	1	0.999	8	7	7	29	19	19	0	0	0
sp|P09629|HXB7_HUMAN	P09629	HXB7_HUMAN	HOXB7	217	Homo sapiens	Homeobox protein Hox-B7	1:Experimental evidence at protein level	13.36	1	0.9989	5	4	5	77	56	77	0	0	0
sp|P09651|ROA1_HUMAN	P09651	ROA1_HUMAN	HNRNPA1	372	Homo sapiens	Heterogeneous nuclear ribonucleoprotein A1	1:Experimental evidence at protein level	55.91	1	0.999	54	1	53	430	1	428	0	0	0
sp|P09661|RU2A_HUMAN	P09661	RU2A_HUMAN	SNRPA1	255	Homo sapiens	U2 small nuclear ribonucleoprotein A'	1:Experimental evidence at protein level	16.86	1	0.9989	5	5	5	29	29	29	0	0	0
sp|P09668|CATH_HUMAN	P09668	CATH_HUMAN	CTSH	335	Homo sapiens	Pro-cathepsin H	1:Experimental evidence at protein level	14.63	1	0.999	17	17	17	82	82	82	0	0	0
sp|P09669|COX6C_HUMAN	P09669	COX6C_HUMAN	COX6C	75	Homo sapiens	Cytochrome c oxidase subunit 6C	1:Experimental evidence at protein level	85.33	1	0.999	12	12	12	104	104	104	0	0	0
sp|P09758|TACD2_HUMAN	P09758	TACD2_HUMAN	TACSTD2	323	Homo sapiens	Tumor-associated calcium signal transducer 2	1:Experimental evidence at protein level	4.95	1	0.999	2	2	2	6	6	6	0	0	0
sp|P09871|C1S_HUMAN	P09871	C1S_HUMAN	C1S	688	Homo sapiens	Complement C1s subcomponent	1:Experimental evidence at protein level	5.38	1	0.9989	4	3	4	22	18	22	0	0	0
sp|P09874|PARP1_HUMAN	P09874	PARP1_HUMAN	PARP1	1014	Homo sapiens	Poly [ADP-ribose] polymerase 1	1:Experimental evidence at protein level	25.25	1	0.999	38	38	38	375	375	375	0	0	0
sp|P09884|DPOLA_HUMAN	P09884	DPOLA_HUMAN	POLA1	1462	Homo sapiens	DNA polymerase alpha catalytic subunit	1:Experimental evidence at protein level	10.26	1	0.9989	20	19	20	216	214	216	0	0	0
sp|P09912|IFI6_HUMAN	P09912	IFI6_HUMAN	IFI6	130	Homo sapiens	Interferon alpha-inducible protein 6	1:Experimental evidence at protein level	36.15	1	0.999	13	13	13	250	250	250	0	0	0
sp|P09913|IFIT2_HUMAN	P09913	IFIT2_HUMAN	IFIT2	472	Homo sapiens	Interferon-induced protein with tetratricopeptide repeats 2	1:Experimental evidence at protein level	16.74	1	0.9989	11	8	8	52	41	41	0	0	0
sp|P09914|IFIT1_HUMAN	P09914	IFIT1_HUMAN	IFIT1	478	Homo sapiens	Interferon-induced protein with tetratricopeptide repeats 1	1:Experimental evidence at protein level	21.34	1	0.999	12	10	12	85	71	85	0	0	0
sp|P09917|LOX5_HUMAN	P09917	LOX5_HUMAN	ALOX5	674	Homo sapiens	Polyunsaturated fatty acid 5-lipoxygenase	1:Experimental evidence at protein level	14.24	1	0.999	11	11	11	30	30	30	0	0	0
sp|P09936|UCHL1_HUMAN	P09936	UCHL1_HUMAN	UCHL1	223	Homo sapiens	Ubiquitin carboxyl-terminal hydrolase isozyme L1	1:Experimental evidence at protein level	17.04	1	0.9934	4	4	4	8	8	8	0	0	0
sp|P09958|FURIN_HUMAN	P09958	FURIN_HUMAN	FURIN	794	Homo sapiens	Furin	1:Experimental evidence at protein level	10.2	1	0.999	10	10	10	77	77	77	0	0	0
sp|P09960|LKHA4_HUMAN	P09960	LKHA4_HUMAN	LTA4H	611	Homo sapiens	Leukotriene A-4 hydrolase	1:Experimental evidence at protein level	24.55	1	0.999	22	22	22	139	139	139	0	0	0
sp|P09972|ALDOC_HUMAN	P09972	ALDOC_HUMAN	ALDOC	364	Homo sapiens	Fructose-bisphosphate aldolase C	1:Experimental evidence at protein level	28.3	1	0.999	14	4	4	115	16	16	0	0	0
sp|P0C0L4|CO4A_HUMAN	P0C0L4	CO4A_HUMAN	C4A	1744	Homo sapiens	Complement C4-A	1:Experimental evidence at protein level	17.26	1	0.999	50	1	50	141	3	141	0	0	0
sp|P0C0S5|H2AZ_HUMAN	P0C0S5	H2AZ_HUMAN	H2AZ1	128	Homo sapiens	Histone H2A.Z	1:Experimental evidence at protein level	75.78	1	0.9989	16	3	16	171	4	171	0	0	0
sp|P0C6T2|OST4_HUMAN	P0C6T2	OST4_HUMAN	OST4	37	Homo sapiens	Dolichyl-diphosphooligosaccharide--protein glycosyltransferase subunit 4	1:Experimental evidence at protein level	62.16	1	0.999	7	7	7	112	112	112	0	0	0
sp|P0C7P0|CISD3_HUMAN	P0C7P0	CISD3_HUMAN	CISD3	127	Homo sapiens	CDGSH iron-sulfur domain-containing protein 3, mitochondrial	1:Experimental evidence at protein level	21.26	1	0.9987	4	4	4	11	11	11	0	0	0
sp|P0C7P4|UCRIL_HUMAN	P0C7P4	UCRIL_HUMAN	UQCRFS1P1	283	Homo sapiens	Putative cytochrome b-c1 complex subunit Rieske-like protein 1	5:Protein uncertain	13.07	1	0.9974	5	0	4	23	0	22	0	0	0			sp|P47985|UCRI_HUMAN
sp|P0C7U0|ELFN1_HUMAN	P0C7U0	ELFN1_HUMAN	ELFN1	828	Homo sapiens	Protein ELFN1	1:Experimental evidence at protein level	2.42	1	0.999	2	2	2	19	19	19	0	0	0
sp|P0CAP1|MYZAP_HUMAN	P0CAP1	MYZAP_HUMAN	MYZAP	466	Homo sapiens	Myocardial zonula adherens protein	1:Experimental evidence at protein level	9.66	1	0.9984	5	5	5	23	23	23	0	0	0
sp|P0CAP2|GRL1A_HUMAN	P0CAP2	GRL1A_HUMAN	POLR2M	368	Homo sapiens	DNA-directed RNA polymerase II subunit GRINL1A	1:Experimental evidence at protein level	12.5	1	0.999	4	4	4	11	11	11	0	0	0
sp|P0CB38|PAB4L_HUMAN	P0CB38	PAB4L_HUMAN	PABPC4L	370	Homo sapiens	Polyadenylate-binding protein 4-like	2:Experimental evidence at transcript level	13.78	1	0.999	6	3	3	54	34	34	0	0	0
sp|P0CG12|DERPC_HUMAN	P0CG12	DERPC_HUMAN	DERPC	524	Homo sapiens	Decreased expression in renal and prostate cancer protein	1:Experimental evidence at protein level	4.58	1	0.999	3	3	3	32	32	32	0	0	0
sp|P0CG13|CTF8_HUMAN	P0CG13	CTF8_HUMAN	CHTF8	121	Homo sapiens	Chromosome transmission fidelity protein 8 homolog	1:Experimental evidence at protein level	14.88	1	0.9989	3	3	3	40	40	40	0	0	0
sp|P0DI81|TPC2A_HUMAN	P0DI81	TPC2A_HUMAN	TRAPPC2	140	Homo sapiens	Trafficking protein particle complex subunit 2	1:Experimental evidence at protein level	17.86	1	0.9982	3	0	3	81	0	81	0	0	0			sp|P0DI82|TPC2B_HUMAN
sp|P0DJI8|SAA1_HUMAN	P0DJI8	SAA1_HUMAN	SAA1	122	Homo sapiens	Serum amyloid A-1 protein	1:Experimental evidence at protein level	41.8	1	0.999	11	2	11	51	2	51	0	0	0
sp|P0DJJ0|SRG2C_HUMAN	P0DJJ0	SRG2C_HUMAN	SRGAP2C	459	Homo sapiens	SLIT-ROBO Rho GTPase-activating protein 2C	1:Experimental evidence at protein level	24.18	1	0.9987	15	1	1	63	7	7	0	0	0
sp|P0DMM9|ST1A3_HUMAN	P0DMM9	ST1A3_HUMAN	SULT1A3	295	Homo sapiens	Sulfotransferase 1A3	1:Experimental evidence at protein level	21.69	1	0.999	9	0	9	26	0	26	0	0	0			sp|P0DMN0|ST1A4_HUMAN
sp|P0DMV8|HS71A_HUMAN	P0DMV8	HS71A_HUMAN	HSPA1A	641	Homo sapiens	Heat shock 70 kDa protein 1A	1:Experimental evidence at protein level	44.31	1	0.999	63	0	25	447	0	176	0	0	0			sp|P0DMV9|HS71B_HUMAN
sp|P0DOX2|IGA2_HUMAN	P0DOX2	IGA2_HUMAN		455	Homo sapiens	Immunoglobulin alpha-2 heavy chain	1:Experimental evidence at protein level	7.69	1	0.9986	8	8	8	37	37	37	0	0	0
sp|P0DOX5|IGG1_HUMAN	P0DOX5	IGG1_HUMAN		449	Homo sapiens	Immunoglobulin gamma-1 heavy chain	1:Experimental evidence at protein level	49	1	0.999	58	10	58	208	35	208	0	0	0
sp|P0DOX6|IGM_HUMAN	P0DOX6	IGM_HUMAN		576	Homo sapiens	Immunoglobulin mu heavy chain	1:Experimental evidence at protein level	15.97	1	0.9987	14	1	1	46	2	2	0	0	0
sp|P0DOX7|IGK_HUMAN	P0DOX7	IGK_HUMAN		214	Homo sapiens	Immunoglobulin kappa light chain	1:Experimental evidence at protein level	42.06	1	0.999	56	0	56	356	0	356	0	0	0
sp|P0DOX8|IGL1_HUMAN	P0DOX8	IGL1_HUMAN		216	Homo sapiens	Immunoglobulin lambda-1 light chain	1:Experimental evidence at protein level	39.35	1	0.999	34	1	17	210	19	105	0	0	0
sp|P0DOY3|IGLC3_HUMAN	P0DOY3	IGLC3_HUMAN	IGLC3	106	Homo sapiens	Immunoglobulin lambda constant 3	1:Experimental evidence at protein level	81.13	1	0.999	50	5	50	300	16	300	0	0	0
sp|P0DP23|CALM1_HUMAN	P0DP23	CALM1_HUMAN	CALM1	149	Homo sapiens	Calmodulin-1	1:Experimental evidence at protein level	46.31	1	0.999	11	0	11	134	0	134	0	0	0			sp|P0DP24|CALM2_HUMAN, sp|P0DP25|CALM3_HUMAN
sp|P0DP58|LYNX1_HUMAN	P0DP58	LYNX1_HUMAN	LYNX1	116	Homo sapiens	Ly-6/neurotoxin-like protein 1	1:Experimental evidence at protein level	17.24	1	0.9987	2	2	2	6	6	6	0	0	0
sp|P0DP91|ERPG3_HUMAN	P0DP91	ERPG3_HUMAN	ERCC6	1061	Homo sapiens	Chimeric ERCC6-PGBD3 protein	1:Experimental evidence at protein level	6.97	1	0.9988	9	0	3	35	0	12	0	0	0
sp|P0DPB6|RPAC2_HUMAN	P0DPB6	RPAC2_HUMAN	POLR1D	133	Homo sapiens	DNA-directed RNA polymerases I and III subunit RPAC2	1:Experimental evidence at protein level	15.79	1	0.9984	3	3	3	29	29	29	0	0	0
sp|P0DPK2|H3Y1_HUMAN	P0DPK2	H3Y1_HUMAN	H3Y1	136	Homo sapiens	Histone H3.Y	1:Experimental evidence at protein level	28.68	1	0.9957	6	0	3	44	0	6	0	0	0			sp|P0DPK5|H3Y2_HUMAN
sp|P0DTL6|ZTRF1_HUMAN	P0DTL6	ZTRF1_HUMAN	ZFTRAF1	404	Homo sapiens	Zinc finger TRAF-type-containing protein 1	2:Experimental evidence at transcript level	8.91	1	0.9982	4	4	4	24	24	24	0	0	0
sp|P0DTU3|TRAR2_HUMAN	P0DTU3	TRAR2_HUMAN	TRA	275	Homo sapiens	T cell receptor alpha chain MC.7.G5	1:Experimental evidence at protein level	6.55	1	0.9986	2	0	2	12	0	12	0	0	0
sp|P0DTU4|TRBR2_HUMAN	P0DTU4	TRBR2_HUMAN	TRB	315	Homo sapiens	T cell receptor beta chain MC.7.G5	1:Experimental evidence at protein level	6.98	1	0.999	4	0	4	9	0	9	0	0	0
sp|P10070|GLI2_HUMAN	P10070	GLI2_HUMAN	GLI2	1586	Homo sapiens	Zinc finger protein GLI2	1:Experimental evidence at protein level	2.27	1	0.9985	4	2	2	39	9	9	0	0	0
sp|P10073|ZSC22_HUMAN	P10073	ZSC22_HUMAN	ZSCAN22	491	Homo sapiens	Zinc finger and SCAN domain-containing protein 22	1:Experimental evidence at protein level	11	1	0.9672	4	1	2	52	1	2	0	0	0
sp|P10074|TZAP_HUMAN	P10074	TZAP_HUMAN	ZBTB48	688	Homo sapiens	Telomere zinc finger-associated protein	1:Experimental evidence at protein level	5.23	1	0.9987	4	3	3	26	11	11	0	0	0
sp|P10144|GRAB_HUMAN	P10144	GRAB_HUMAN	GZMB	247	Homo sapiens	Granzyme B	1:Experimental evidence at protein level	13.36	1	0.999	5	4	5	11	10	11	0	0	0
sp|P10147|CCL3_HUMAN	P10147	CCL3_HUMAN	CCL3	92	Homo sapiens	C-C motif chemokine 3	1:Experimental evidence at protein level	34.78	1	0.9989	5	3	5	23	10	23	0	0	0
sp|P10155|RO60_HUMAN	P10155	RO60_HUMAN	RO60	538	Homo sapiens	RNA-binding protein RO60	1:Experimental evidence at protein level	15.8	1	0.999	10	10	10	123	123	123	0	0	0
sp|P10243|MYBA_HUMAN	P10243	MYBA_HUMAN	MYBL1	752	Homo sapiens	Myb-related protein A	1:Experimental evidence at protein level	3.59	1	0.9989	3	2	3	26	10	26	0	0	0
sp|P10253|LYAG_HUMAN	P10253	LYAG_HUMAN	GAA	952	Homo sapiens	Lysosomal alpha-glucosidase	1:Experimental evidence at protein level	14.6	1	0.999	19	19	19	165	165	165	0	0	0
sp|P10275|ANDR_HUMAN	P10275	ANDR_HUMAN	AR	920	Homo sapiens	Androgen receptor	1:Experimental evidence at protein level	6.63	1	0.9975	7	7	7	28	28	28	0	0	0
sp|P10276|RARA_HUMAN	P10276	RARA_HUMAN	RARA	462	Homo sapiens	Retinoic acid receptor alpha	1:Experimental evidence at protein level	5.63	1	0.9959	3	3	3	16	16	16	0	0	0
sp|P10321|HLAC_HUMAN	P10321	HLAC_HUMAN	HLA-C	366	Homo sapiens	HLA class I histocompatibility antigen, C alpha chain	1:Experimental evidence at protein level	51.09	1	0.999	103	21	23	653	103	114	0	0	0
sp|P10398|ARAF_HUMAN	P10398	ARAF_HUMAN	ARAF	606	Homo sapiens	Serine/threonine-protein kinase A-Raf	1:Experimental evidence at protein level	15.02	1	0.9988	10	8	8	27	17	17	0	0	0
sp|P10412|H14_HUMAN	P10412	H14_HUMAN	H1-4	219	Homo sapiens	Histone H1.4	1:Experimental evidence at protein level	89.95	1	0.999	177	113	177	803	514	803	0	0	0
sp|P10415|BCL2_HUMAN	P10415	BCL2_HUMAN	BCL2	239	Homo sapiens	Apoptosis regulator Bcl-2	1:Experimental evidence at protein level	8.79	1	0.999	2	2	2	11	11	11	0	0	0
sp|P10451|OSTP_HUMAN	P10451	OSTP_HUMAN	SPP1	314	Homo sapiens	Osteopontin	1:Experimental evidence at protein level	28.98	1	0.999	21	21	21	60	60	60	0	0	0
sp|P10586|PTPRF_HUMAN	P10586	PTPRF_HUMAN	PTPRF	1907	Homo sapiens	Receptor-type tyrosine-protein phosphatase F	1:Experimental evidence at protein level	6.5	1	0.9989	13	6	9	67	36	44	0	0	0
sp|P10588|NR2F6_HUMAN	P10588	NR2F6_HUMAN	NR2F6	404	Homo sapiens	Nuclear receptor subfamily 2 group F member 6	1:Experimental evidence at protein level	11.39	1	0.9988	6	6	6	53	53	53	0	0	0
sp|P10599|THIO_HUMAN	P10599	THIO_HUMAN	TXN	105	Homo sapiens	Thioredoxin	1:Experimental evidence at protein level	32.38	1	0.9989	4	0	4	46	0	46	0	0	0			sp|THIO_HUMAN|
sp|P10619|PPGB_HUMAN	P10619	PPGB_HUMAN	CTSA	480	Homo sapiens	Lysosomal protective protein	1:Experimental evidence at protein level	23.75	1	0.999	15	14	14	117	116	116	0	0	0
sp|P10620|MGST1_HUMAN	P10620	MGST1_HUMAN	MGST1	155	Homo sapiens	Microsomal glutathione S-transferase 1	1:Experimental evidence at protein level	60	1	0.999	26	26	26	158	158	158	0	0	0
sp|P10632|CP2C8_HUMAN	P10632	CP2C8_HUMAN	CYP2C8	490	Homo sapiens	Cytochrome P450 2C8	1:Experimental evidence at protein level	4.69	1	0.999	3	0	3	21	0	21	0	0	0			sp|P33260|CP2CI_HUMAN
sp|P10643|CO7_HUMAN	P10643	CO7_HUMAN	C7	843	Homo sapiens	Complement component C7	1:Experimental evidence at protein level	8.3	1	0.999	20	20	20	63	63	63	0	0	0
sp|P10644|KAP0_HUMAN	P10644	KAP0_HUMAN	PRKAR1A	381	Homo sapiens	cAMP-dependent protein kinase type I-alpha regulatory subunit	1:Experimental evidence at protein level	40.42	1	0.999	28	16	28	291	180	291	0	0	0
sp|P10645|CMGA_HUMAN	P10645	CMGA_HUMAN	CHGA	457	Homo sapiens	Chromogranin-A	1:Experimental evidence at protein level	7.22	1	0.9988	4	4	4	5	5	5	0	0	0
sp|P10646|TFPI1_HUMAN	P10646	TFPI1_HUMAN	TFPI	304	Homo sapiens	Tissue factor pathway inhibitor	1:Experimental evidence at protein level	14.14	1	0.999	7	7	7	55	55	55	0	0	0
sp|P10721|KIT_HUMAN	P10721	KIT_HUMAN	KIT	976	Homo sapiens	Mast/stem cell growth factor receptor Kit	1:Experimental evidence at protein level	15.37	1	0.999	22	21	22	276	272	276	0	0	0
sp|P10768|ESTD_HUMAN	P10768	ESTD_HUMAN	ESD	282	Homo sapiens	S-formylglutathione hydrolase	1:Experimental evidence at protein level	18.79	1	0.999	7	7	7	95	95	95	0	0	0
sp|P10809|CH60_HUMAN	P10809	CH60_HUMAN	HSPD1	573	Homo sapiens	60 kDa heat shock protein, mitochondrial	1:Experimental evidence at protein level	46.77	1	0.999	46	46	46	254	254	254	0	0	0
sp|P10909|CLUS_HUMAN	P10909	CLUS_HUMAN	CLU	449	Homo sapiens	Clusterin	1:Experimental evidence at protein level	21.16	1	0.999	20	20	20	55	55	55	0	0	0
sp|P10914|IRF1_HUMAN	P10914	IRF1_HUMAN	IRF1	325	Homo sapiens	Interferon regulatory factor 1	1:Experimental evidence at protein level	8.92	1	0.999	3	3	3	23	23	23	0	0	0
sp|P11021|BIP_HUMAN	P11021	BIP_HUMAN	HSPA5	654	Homo sapiens	Endoplasmic reticulum chaperone BiP	1:Experimental evidence at protein level	45.41	1	0.999	50	40	41	291	190	197	0	0	0
sp|P11047|LAMC1_HUMAN	P11047	LAMC1_HUMAN	LAMC1	1609	Homo sapiens	Laminin subunit gamma-1	1:Experimental evidence at protein level	11.12	1	0.999	27	25	27	136	127	136	0	0	0
sp|P11117|PPAL_HUMAN	P11117	PPAL_HUMAN	ACP2	423	Homo sapiens	Lysosomal acid phosphatase	1:Experimental evidence at protein level	12.29	1	0.9964	5	5	5	24	24	24	0	0	0
sp|P11137|MTAP2_HUMAN	P11137	MTAP2_HUMAN	MAP2	1827	Homo sapiens	Microtubule-associated protein 2	1:Experimental evidence at protein level	6.4	1	0.999	15	15	15	86	86	86	0	0	0
sp|P11142|HSP7C_HUMAN	P11142	HSP7C_HUMAN	HSPA8	646	Homo sapiens	Heat shock cognate 71 kDa protein	1:Experimental evidence at protein level	54.33	1	0.999	112	61	112	755	421	755	0	0	0
sp|P11161|EGR2_HUMAN	P11161	EGR2_HUMAN	EGR2	476	Homo sapiens	E3 SUMO-protein ligase EGR2	1:Experimental evidence at protein level	11.55	1	0.9985	6	3	5	32	7	15	0	0	0
sp|P11166|GTR1_HUMAN	P11166	GTR1_HUMAN	SLC2A1	492	Homo sapiens	Solute carrier family 2, facilitated glucose transporter member 1	1:Experimental evidence at protein level	14.63	1	0.999	8	8	8	16	16	16	0	0	0
sp|P11169|GTR3_HUMAN	P11169	GTR3_HUMAN	SLC2A3	496	Homo sapiens	Solute carrier family 2, facilitated glucose transporter member 3	1:Experimental evidence at protein level	6.25	1	0.999	4	0	4	13	0	13	0	0	0			sp|Q8TDB8|GTR14_HUMAN
sp|P11171|EPB41_HUMAN	P11171	EPB41_HUMAN	EPB41	864	Homo sapiens	Protein 4.1	1:Experimental evidence at protein level	8.56	1	0.9989	9	5	5	111	56	56	0	0	0
sp|P11172|UMPS_HUMAN	P11172	UMPS_HUMAN	UMPS	480	Homo sapiens	Uridine 5'-monophosphate synthase	1:Experimental evidence at protein level	11.04	1	0.999	6	6	6	38	38	38	0	0	0
sp|P11177|ODPB_HUMAN	P11177	ODPB_HUMAN	PDHB	359	Homo sapiens	Pyruvate dehydrogenase E1 component subunit beta, mitochondrial	1:Experimental evidence at protein level	6.69	1	0.999	2	2	2	17	17	17	0	0	0
sp|P11182|ODB2_HUMAN	P11182	ODB2_HUMAN	DBT	482	Homo sapiens	Lipoamide acyltransferase component of branched-chain alpha-keto acid dehydrogenase complex, mitochondrial	1:Experimental evidence at protein level	3.11	1	0.9989	4	4	4	6	6	6	0	0	0
sp|P11215|ITAM_HUMAN	P11215	ITAM_HUMAN	ITGAM	1152	Homo sapiens	Integrin alpha-M	1:Experimental evidence at protein level	15.02	1	0.999	31	28	31	104	94	104	0	0	0
sp|P11216|PYGB_HUMAN	P11216	PYGB_HUMAN	PYGB	843	Homo sapiens	Glycogen phosphorylase, brain form	1:Experimental evidence at protein level	19.81	1	0.999	21	11	21	200	98	200	0	0	0
sp|P11233|RALA_HUMAN	P11233	RALA_HUMAN	RALA	206	Homo sapiens	Ras-related protein Ral-A	1:Experimental evidence at protein level	8.74	1	0.9988	2	1	2	12	6	12	0	0	0
sp|P11274|BCR_HUMAN	P11274	BCR_HUMAN	BCR	1271	Homo sapiens	Breakpoint cluster region protein	1:Experimental evidence at protein level	4.88	1	0.9989	7	7	7	29	29	29	0	0	0
sp|P11277|SPTB1_HUMAN	P11277	SPTB1_HUMAN	SPTB	2137	Homo sapiens	Spectrin beta chain, erythrocytic	1:Experimental evidence at protein level	8.61	1	0.999	25	11	11	213	35	35	0	0	0
sp|P11279|LAMP1_HUMAN	P11279	LAMP1_HUMAN	LAMP1	417	Homo sapiens	Lysosome-associated membrane glycoprotein 1	1:Experimental evidence at protein level	19.66	1	0.999	31	30	30	285	284	284	0	0	0
sp|P11308|ERG_HUMAN	P11308	ERG_HUMAN	ERG	479	Homo sapiens	Transcriptional regulator ERG	1:Experimental evidence at protein level	11.06	1	0.9984	7	5	5	18	15	15	0	0	0
sp|P11309|PIM1_HUMAN	P11309	PIM1_HUMAN	PIM1	313	Homo sapiens	Serine/threonine-protein kinase pim-1	1:Experimental evidence at protein level	13.1	1	0.9987	8	3	3	95	12	12	0	0	0
sp|P11387|TOP1_HUMAN	P11387	TOP1_HUMAN	TOP1	765	Homo sapiens	DNA topoisomerase 1	1:Experimental evidence at protein level	23.53	1	0.999	24	24	24	166	166	166	0	0	0
sp|P11388|TOP2A_HUMAN	P11388	TOP2A_HUMAN	TOP2A	1531	Homo sapiens	DNA topoisomerase 2-alpha	1:Experimental evidence at protein level	22.14	1	0.999	44	34	44	371	268	371	0	0	0
sp|P11413|G6PD_HUMAN	P11413	G6PD_HUMAN	G6PD	515	Homo sapiens	Glucose-6-phosphate 1-dehydrogenase	1:Experimental evidence at protein level	15.53	1	0.9988	10	10	10	38	38	38	0	0	0
sp|P11473|VDR_HUMAN	P11473	VDR_HUMAN	VDR	427	Homo sapiens	Vitamin D3 receptor	1:Experimental evidence at protein level	6.56	1	0.999	3	3	3	13	13	13	0	0	0
sp|P11474|ERR1_HUMAN	P11474	ERR1_HUMAN	ESRRA	423	Homo sapiens	Steroid hormone receptor ERR1	1:Experimental evidence at protein level	8.51	1	0.999	6	6	6	27	27	27	0	0	0
sp|P11498|PYC_HUMAN	P11498	PYC_HUMAN	PC	1178	Homo sapiens	Pyruvate carboxylase, mitochondrial	1:Experimental evidence at protein level	4.07	1	0.995	4	4	4	13	13	13	0	0	0
sp|P11532|DMD_HUMAN	P11532	DMD_HUMAN	DMD	3685	Homo sapiens	Dystrophin	1:Experimental evidence at protein level	2.39	1	0.9989	10	8	8	50	33	33	0	0	0
sp|P11586|C1TC_HUMAN	P11586	C1TC_HUMAN	MTHFD1	935	Homo sapiens	C-1-tetrahydrofolate synthase, cytoplasmic	1:Experimental evidence at protein level	11.34	1	0.9988	13	12	13	76	73	76	0	0	0
sp|P11597|CETP_HUMAN	P11597	CETP_HUMAN	CETP	493	Homo sapiens	Cholesteryl ester transfer protein	1:Experimental evidence at protein level	3.25	1	0.9904	2	2	2	2	2	2	0	0	0
sp|P11686|PSPC_HUMAN	P11686	PSPC_HUMAN	SFTPC	197	Homo sapiens	Pulmonary surfactant-associated protein C	1:Experimental evidence at protein level	32.99	1	0.999	13	13	13	50	50	50	0	0	0
sp|P11717|MPRI_HUMAN	P11717	MPRI_HUMAN	IGF2R	2491	Homo sapiens	Cation-independent mannose-6-phosphate receptor	1:Experimental evidence at protein level	12.73	1	0.999	47	47	47	417	417	417	0	0	0
sp|P11766|ADHX_HUMAN	P11766	ADHX_HUMAN	ADH5	374	Homo sapiens	Alcohol dehydrogenase class-3	1:Experimental evidence at protein level	21.66	1	0.999	15	13	15	78	60	78	0	0	0
sp|P11802|CDK4_HUMAN	P11802	CDK4_HUMAN	CDK4	303	Homo sapiens	Cyclin-dependent kinase 4	1:Experimental evidence at protein level	18.48	1	0.9985	9	5	6	55	30	34	0	0	0
sp|P11908|PRPS2_HUMAN	P11908	PRPS2_HUMAN	PRPS2	318	Homo sapiens	Ribose-phosphate pyrophosphokinase 2	1:Experimental evidence at protein level	19.18	1	0.9962	8	3	3	77	34	34	0	0	0
sp|P11926|DCOR_HUMAN	P11926	DCOR_HUMAN	ODC1	461	Homo sapiens	Ornithine decarboxylase	1:Experimental evidence at protein level	18.87	1	0.999	14	14	14	161	161	161	0	0	0
sp|P11940|PABP1_HUMAN	P11940	PABP1_HUMAN	PABPC1	636	Homo sapiens	Polyadenylate-binding protein 1	1:Experimental evidence at protein level	27.04	1	0.999	24	5	24	279	66	279	0	0	0
sp|P12004|PCNA_HUMAN	P12004	PCNA_HUMAN	PCNA	261	Homo sapiens	Proliferating cell nuclear antigen	1:Experimental evidence at protein level	42.15	1	0.999	25	25	25	566	566	566	0	0	0
sp|P12074|CX6A1_HUMAN	P12074	CX6A1_HUMAN	COX6A1	109	Homo sapiens	Cytochrome c oxidase subunit 6A1, mitochondrial	1:Experimental evidence at protein level	33.03	1	0.9988	7	7	7	105	105	105	0	0	0
sp|P12081|HARS1_HUMAN	P12081	HARS1_HUMAN	HARS1	509	Homo sapiens	Histidine--tRNA ligase, cytoplasmic	1:Experimental evidence at protein level	10.41	1	0.9986	8	0	8	37	0	37	0	0	0			sp|SYH_HUMAN|
sp|P12107|COBA1_HUMAN	P12107	COBA1_HUMAN	COL11A1	1806	Homo sapiens	Collagen alpha-1(XI) chain	1:Experimental evidence at protein level	2.21	1	0.9989	13	11	13	47	45	47	0	0	0
sp|P12109|CO6A1_HUMAN	P12109	CO6A1_HUMAN	COL6A1	1028	Homo sapiens	Collagen alpha-1(VI) chain	1:Experimental evidence at protein level	13.81	1	0.999	17	17	17	130	130	130	0	0	0
sp|P12110|CO6A2_HUMAN	P12110	CO6A2_HUMAN	COL6A2	1019	Homo sapiens	Collagen alpha-2(VI) chain	1:Experimental evidence at protein level	13.05	1	0.999	19	19	19	95	95	95	0	0	0
sp|P12111|CO6A3_HUMAN	P12111	CO6A3_HUMAN	COL6A3	3177	Homo sapiens	Collagen alpha-3(VI) chain	1:Experimental evidence at protein level	24.46	1	0.999	130	129	130	571	569	571	0	0	0
sp|P12235|ADT1_HUMAN	P12235	ADT1_HUMAN	SLC25A4	298	Homo sapiens	ADP/ATP translocase 1	1:Experimental evidence at protein level	21.14	1	0.9989	10	2	2	110	29	29	0	0	0
sp|P12236|ADT3_HUMAN	P12236	ADT3_HUMAN	SLC25A6	298	Homo sapiens	ADP/ATP translocase 3	1:Experimental evidence at protein level	30.2	1	0.9983	15	2	2	97	8	8	0	0	0
sp|P12259|FA5_HUMAN	P12259	FA5_HUMAN	F5	2224	Homo sapiens	Coagulation factor V	1:Experimental evidence at protein level	2.52	1	0.9989	7	7	7	31	31	31	0	0	0
sp|P12268|IMDH2_HUMAN	P12268	IMDH2_HUMAN	IMPDH2	514	Homo sapiens	Inosine-5'-monophosphate dehydrogenase 2	1:Experimental evidence at protein level	19.46	1	0.999	13	11	13	155	142	155	0	0	0
sp|P12270|TPR_HUMAN	P12270	TPR_HUMAN	TPR	2363	Homo sapiens	Nucleoprotein TPR	1:Experimental evidence at protein level	15.66	1	0.999	50	49	50	414	408	414	0	0	0
sp|P12277|KCRB_HUMAN	P12277	KCRB_HUMAN	CKB	381	Homo sapiens	Creatine kinase B-type	1:Experimental evidence at protein level	23.88	1	0.999	29	19	29	127	94	127	0	0	0
sp|P12318|FCG2A_HUMAN	P12318	FCG2A_HUMAN	FCGR2A	317	Homo sapiens	Low affinity immunoglobulin gamma Fc region receptor II-a	1:Experimental evidence at protein level	22.71	1	0.999	11	2	11	36	2	36	0	0	0
sp|P12429|ANXA3_HUMAN	P12429	ANXA3_HUMAN	ANXA3	323	Homo sapiens	Annexin A3	1:Experimental evidence at protein level	31.89	1	0.999	16	16	16	56	56	56	0	0	0
sp|P12532|KCRU_HUMAN	P12532	KCRU_HUMAN	CKMT1A	417	Homo sapiens	Creatine kinase U-type, mitochondrial	1:Experimental evidence at protein level	7.19	1	0.999	10	1	1	31	8	8	0	0	0
sp|P12643|BMP2_HUMAN	P12643	BMP2_HUMAN	BMP2	396	Homo sapiens	Bone morphogenetic protein 2	1:Experimental evidence at protein level	8.84	1	0.999	3	3	3	9	9	9	0	0	0
sp|P12645|BMP3_HUMAN	P12645	BMP3_HUMAN	BMP3	472	Homo sapiens	Bone morphogenetic protein 3	1:Experimental evidence at protein level	9.53	1	0.9988	4	4	4	7	7	7	0	0	0
sp|P12694|ODBA_HUMAN	P12694	ODBA_HUMAN	BCKDHA	445	Homo sapiens	2-oxoisovalerate dehydrogenase subunit alpha, mitochondrial	1:Experimental evidence at protein level	6.52	1	0.999	3	3	3	58	58	58	0	0	0
sp|P12724|ECP_HUMAN	P12724	ECP_HUMAN	RNASE3	160	Homo sapiens	Eosinophil cationic protein	1:Experimental evidence at protein level	16.88	1	0.9986	3	3	3	7	7	7	0	0	0
sp|P12755|SKI_HUMAN	P12755	SKI_HUMAN	SKI	728	Homo sapiens	Ski oncogene	1:Experimental evidence at protein level	7.97	1	0.9987	7	7	7	46	46	46	0	0	0
sp|P12757|SKIL_HUMAN	P12757	SKIL_HUMAN	SKIL	684	Homo sapiens	Ski-like protein	1:Experimental evidence at protein level	11.7	1	0.9988	12	11	11	62	61	61	0	0	0
sp|P12814|ACTN1_HUMAN	P12814	ACTN1_HUMAN	ACTN1	892	Homo sapiens	Alpha-actinin-1	1:Experimental evidence at protein level	31.05	1	0.999	49	21	24	388	194	212	0	0	0
sp|P12821|ACE_HUMAN	P12821	ACE_HUMAN	ACE	1306	Homo sapiens	Angiotensin-converting enzyme	1:Experimental evidence at protein level	11.33	1	0.999	23	23	23	109	109	109	0	0	0
sp|P12830|CADH1_HUMAN	P12830	CADH1_HUMAN	CDH1	882	Homo sapiens	Cadherin-1	1:Experimental evidence at protein level	8.28	1	0.999	10	9	9	32	31	31	0	0	0
sp|P12931|SRC_HUMAN	P12931	SRC_HUMAN	SRC	536	Homo sapiens	Proto-oncogene tyrosine-protein kinase Src	1:Experimental evidence at protein level	15.49	1	0.999	9	3	3	50	6	6	0	0	0
sp|P12955|PEPD_HUMAN	P12955	PEPD_HUMAN	PEPD	493	Homo sapiens	Xaa-Pro dipeptidase	1:Experimental evidence at protein level	24.54	1	0.999	16	16	16	105	105	105	0	0	0
sp|P12956|XRCC6_HUMAN	P12956	XRCC6_HUMAN	XRCC6	609	Homo sapiens	X-ray repair cross-complementing protein 6	1:Experimental evidence at protein level	29.56	1	0.999	25	25	25	124	124	124	0	0	0
sp|P12980|LYL1_HUMAN	P12980	LYL1_HUMAN	LYL1	280	Homo sapiens	Protein lyl-1	1:Experimental evidence at protein level	10.36	1	0.9985	3	3	3	4	4	4	0	0	0
sp|P13010|XRCC5_HUMAN	P13010	XRCC5_HUMAN	XRCC5	732	Homo sapiens	X-ray repair cross-complementing protein 5	1:Experimental evidence at protein level	35.25	1	0.999	40	40	40	466	466	466	0	0	0
sp|P13051|UNG_HUMAN	P13051	UNG_HUMAN	UNG	313	Homo sapiens	Uracil-DNA glycosylase	1:Experimental evidence at protein level	19.17	1	0.9985	9	9	9	65	65	65	0	0	0
sp|P13056|NR2C1_HUMAN	P13056	NR2C1_HUMAN	NR2C1	603	Homo sapiens	Nuclear receptor subfamily 2 group C member 1	1:Experimental evidence at protein level	7.46	1	0.998	5	2	2	32	11	11	0	0	0
sp|P13073|COX41_HUMAN	P13073	COX41_HUMAN	COX4I1	169	Homo sapiens	Cytochrome c oxidase subunit 4 isoform 1, mitochondrial	1:Experimental evidence at protein level	30.18	1	0.9984	7	7	7	75	75	75	0	0	0
sp|P13196|HEM1_HUMAN	P13196	HEM1_HUMAN	ALAS1	640	Homo sapiens	5-aminolevulinate synthase, non-specific, mitochondrial	1:Experimental evidence at protein level	12.34	1	0.999	13	9	13	95	85	95	0	0	0
sp|P13284|GILT_HUMAN	P13284	GILT_HUMAN	IFI30	250	Homo sapiens	Gamma-interferon-inducible lysosomal thiol reductase	1:Experimental evidence at protein level	28.4	1	0.999	39	39	39	141	141	141	0	0	0
sp|P13473|LAMP2_HUMAN	P13473	LAMP2_HUMAN	LAMP2	410	Homo sapiens	Lysosome-associated membrane glycoprotein 2	1:Experimental evidence at protein level	19.02	1	0.999	11	11	11	100	100	100	0	0	0
sp|P13489|RINI_HUMAN	P13489	RINI_HUMAN	RNH1	461	Homo sapiens	Ribonuclease inhibitor	1:Experimental evidence at protein level	16.92	1	0.9988	11	11	11	102	102	102	0	0	0
sp|P13497|BMP1_HUMAN	P13497	BMP1_HUMAN	BMP1	986	Homo sapiens	Bone morphogenetic protein 1	1:Experimental evidence at protein level	4.56	1	0.999	5	5	5	31	31	31	0	0	0
sp|P13498|CY24A_HUMAN	P13498	CY24A_HUMAN	CYBA	195	Homo sapiens	Cytochrome b-245 light chain	1:Experimental evidence at protein level	23.08	1	0.9989	7	7	7	47	47	47	0	0	0
sp|P13500|CCL2_HUMAN	P13500	CCL2_HUMAN	CCL2	99	Homo sapiens	C-C motif chemokine 2	1:Experimental evidence at protein level	22.22	1	0.9949	3	3	3	4	4	4	0	0	0
sp|P13584|CP4B1_HUMAN	P13584	CP4B1_HUMAN	CYP4B1	511	Homo sapiens	Cytochrome P450 4B1	1:Experimental evidence at protein level	16.63	1	0.9989	13	13	13	36	36	36	0	0	0
sp|P13611|CSPG2_HUMAN	P13611	CSPG2_HUMAN	VCAN	3396	Homo sapiens	Versican core protein	1:Experimental evidence at protein level	8.33	1	0.9989	35	34	35	134	133	134	0	0	0
sp|P13612|ITA4_HUMAN	P13612	ITA4_HUMAN	ITGA4	1032	Homo sapiens	Integrin alpha-4	1:Experimental evidence at protein level	12.02	1	0.999	18	18	18	82	82	82	0	0	0
sp|P13639|EF2_HUMAN	P13639	EF2_HUMAN	EEF2	858	Homo sapiens	Elongation factor 2	1:Experimental evidence at protein level	34.38	1	0.999	59	57	59	597	590	597	0	0	0
sp|P13645|K1C10_HUMAN	P13645	K1C10_HUMAN	KRT10	584	Homo sapiens	Keratin, type I cytoskeletal 10	1:Experimental evidence at protein level	32.36	1	0.999	32	1	27	62	1	50	0	0	0
sp|P13647|K2C5_HUMAN	P13647	K2C5_HUMAN	KRT5	590	Homo sapiens	Keratin, type II cytoskeletal 5	1:Experimental evidence at protein level	8.81	1	0.999	9	6	7	29	18	19	0	0	0
sp|P13667|PDIA4_HUMAN	P13667	PDIA4_HUMAN	PDIA4	645	Homo sapiens	Protein disulfide-isomerase A4	1:Experimental evidence at protein level	18.91	1	0.999	38	38	38	261	261	261	0	0	0
sp|P13671|CO6_HUMAN	P13671	CO6_HUMAN	C6	934	Homo sapiens	Complement component C6	1:Experimental evidence at protein level	4.18	1	0.999	15	15	15	63	63	63	0	0	0
sp|P13674|P4HA1_HUMAN	P13674	P4HA1_HUMAN	P4HA1	534	Homo sapiens	Prolyl 4-hydroxylase subunit alpha-1	1:Experimental evidence at protein level	21.72	1	0.999	14	13	14	90	88	90	0	0	0
sp|P13686|PPA5_HUMAN	P13686	PPA5_HUMAN	ACP5	325	Homo sapiens	Tartrate-resistant acid phosphatase type 5	1:Experimental evidence at protein level	32	1	0.999	18	18	18	86	86	86	0	0	0
sp|P13693|TCTP_HUMAN	P13693	TCTP_HUMAN	TPT1	172	Homo sapiens	Translationally-controlled tumor protein	1:Experimental evidence at protein level	25.58	1	0.9987	10	3	10	92	31	92	0	0	0
sp|P13726|TF_HUMAN	P13726	TF_HUMAN	F3	295	Homo sapiens	Tissue factor	1:Experimental evidence at protein level	6.1	1	0.999	8	8	8	38	38	38	0	0	0
sp|P13747|HLAE_HUMAN	P13747	HLAE_HUMAN	HLA-E	358	Homo sapiens	HLA class I histocompatibility antigen, alpha chain E	1:Experimental evidence at protein level	56.42	1	0.999	66	34	34	409	200	200	0	0	0
sp|P13762|DRB4_HUMAN	P13762	DRB4_HUMAN	HLA-DRB4	266	Homo sapiens	HLA class II histocompatibility antigen, DR beta 4 chain	1:Experimental evidence at protein level	34.21	1	0.9981	15	2	2	63	2	2	0	0	0
sp|P13765|DOB_HUMAN	P13765	DOB_HUMAN	HLA-DOB	273	Homo sapiens	HLA class II histocompatibility antigen, DO beta chain	1:Experimental evidence at protein level	12.09	1	0.999	6	6	6	18	18	18	0	0	0
sp|P13796|PLSL_HUMAN	P13796	PLSL_HUMAN	LCP1	627	Homo sapiens	Plastin-2	1:Experimental evidence at protein level	21.21	1	0.999	26	21	21	91	70	70	0	0	0
sp|P13797|PLST_HUMAN	P13797	PLST_HUMAN	PLS3	630	Homo sapiens	Plastin-3	1:Experimental evidence at protein level	30.32	1	0.999	35	28	35	337	259	337	0	0	0
sp|P13798|ACPH_HUMAN	P13798	ACPH_HUMAN	APEH	732	Homo sapiens	Acylamino-acid-releasing enzyme	1:Experimental evidence at protein level	11.89	1	0.999	10	10	10	84	84	84	0	0	0
sp|P13804|ETFA_HUMAN	P13804	ETFA_HUMAN	ETFA	333	Homo sapiens	Electron transfer flavoprotein subunit alpha, mitochondrial	1:Experimental evidence at protein level	8.11	1	0.999	2	2	2	6	6	6	0	0	0
sp|P13807|GYS1_HUMAN	P13807	GYS1_HUMAN	GYS1	737	Homo sapiens	Glycogen [starch] synthase, muscle	1:Experimental evidence at protein level	7.33	1	0.999	6	6	6	51	51	51	0	0	0
sp|P13861|KAP2_HUMAN	P13861	KAP2_HUMAN	PRKAR2A	404	Homo sapiens	cAMP-dependent protein kinase type II-alpha regulatory subunit	1:Experimental evidence at protein level	8.91	1	0.9984	4	4	4	20	20	20	0	0	0
sp|P13984|T2FB_HUMAN	P13984	T2FB_HUMAN	GTF2F2	249	Homo sapiens	General transcription factor IIF subunit 2	1:Experimental evidence at protein level	11.65	1	0.9989	5	5	5	40	40	40	0	0	0
sp|P13994|YJU2B_HUMAN	P13994	YJU2B_HUMAN	YJU2B	396	Homo sapiens	Probable splicing factor YJU2B	1:Experimental evidence at protein level	11.62	1	0.999	6	6	6	72	72	72	0	0	0
sp|P13995|MTDC_HUMAN	P13995	MTDC_HUMAN	MTHFD2	350	Homo sapiens	Bifunctional methylenetetrahydrofolate dehydrogenase/cyclohydrolase, mitochondrial	1:Experimental evidence at protein level	16	1	0.9989	7	6	7	20	13	20	0	0	0
sp|P14061|DHB1_HUMAN	P14061	DHB1_HUMAN	HSD17B1	328	Homo sapiens	17-beta-hydroxysteroid dehydrogenase type 1	1:Experimental evidence at protein level	16.77	1	0.999	8	8	8	113	113	113	0	0	0
sp|P14091|CATE_HUMAN	P14091	CATE_HUMAN	CTSE	396	Homo sapiens	Cathepsin E	1:Experimental evidence at protein level	11.87	1	0.9985	4	3	3	15	3	3	0	0	0
sp|P14174|MIF_HUMAN	P14174	MIF_HUMAN	MIF	115	Homo sapiens	Macrophage migration inhibitory factor	1:Experimental evidence at protein level	51.3	1	0.999	8	8	8	43	43	43	0	0	0
sp|P14209|CD99_HUMAN	P14209	CD99_HUMAN	CD99	185	Homo sapiens	CD99 antigen	1:Experimental evidence at protein level	33.51	1	0.999	12	12	12	96	96	96	0	0	0
sp|P14210|HGF_HUMAN	P14210	HGF_HUMAN	HGF	728	Homo sapiens	Hepatocyte growth factor	1:Experimental evidence at protein level	2.75	1	0.9989	2	2	2	16	16	16	0	0	0
sp|P14314|GLU2B_HUMAN	P14314	GLU2B_HUMAN	PRKCSH	528	Homo sapiens	Glucosidase 2 subunit beta	1:Experimental evidence at protein level	4.92	1	0.9959	3	3	3	26	26	26	0	0	0
sp|P14317|HCLS1_HUMAN	P14317	HCLS1_HUMAN	HCLS1	486	Homo sapiens	Hematopoietic lineage cell-specific protein	1:Experimental evidence at protein level	18.72	1	0.999	15	12	12	131	92	92	0	0	0
sp|P14324|FPPS_HUMAN	P14324	FPPS_HUMAN	FDPS	419	Homo sapiens	Farnesyl pyrophosphate synthase	1:Experimental evidence at protein level	30.79	1	0.999	19	19	19	182	182	182	0	0	0
sp|P14373|TRI27_HUMAN	P14373	TRI27_HUMAN	TRIM27	513	Homo sapiens	Zinc finger protein RFP	1:Experimental evidence at protein level	10.92	1	0.9989	6	6	6	59	59	59	0	0	0
sp|P14384|CBPM_HUMAN	P14384	CBPM_HUMAN	CPM	443	Homo sapiens	Carboxypeptidase M	1:Experimental evidence at protein level	18.96	1	0.999	22	22	22	74	74	74	0	0	0
sp|P14406|CX7A2_HUMAN	P14406	CX7A2_HUMAN	COX7A2	83	Homo sapiens	Cytochrome c oxidase subunit 7A2, mitochondrial	1:Experimental evidence at protein level	59.04	1	0.999	6	3	6	30	17	30	0	0	0
sp|P14543|NID1_HUMAN	P14543	NID1_HUMAN	NID1	1247	Homo sapiens	Nidogen-1	1:Experimental evidence at protein level	9.54	1	0.999	16	16	16	36	36	36	0	0	0
sp|P14550|AK1A1_HUMAN	P14550	AK1A1_HUMAN	AKR1A1	325	Homo sapiens	Aldo-keto reductase family 1 member A1	1:Experimental evidence at protein level	14.46	1	0.999	5	5	5	72	72	72	0	0	0
sp|P14598|NCF1_HUMAN	P14598	NCF1_HUMAN	NCF1	390	Homo sapiens	Neutrophil cytosol factor 1	1:Experimental evidence at protein level	11.28	1	0.9988	5	1	5	22	2	22	0	0	0
sp|P14618|KPYM_HUMAN	P14618	KPYM_HUMAN	PKM	531	Homo sapiens	Pyruvate kinase PKM	1:Experimental evidence at protein level	51.04	1	0.999	100	97	100	544	535	544	0	0	0
sp|P14625|ENPL_HUMAN	P14625	ENPL_HUMAN	HSP90B1	803	Homo sapiens	Endoplasmin	1:Experimental evidence at protein level	33.5	1	0.999	56	31	55	387	149	372	0	0	0
sp|P14635|CCNB1_HUMAN	P14635	CCNB1_HUMAN	CCNB1	433	Homo sapiens	G2/mitotic-specific cyclin-B1	1:Experimental evidence at protein level	18.48	1	0.9986	10	10	10	68	68	68	0	0	0
sp|P14678|RSMB_HUMAN	P14678	RSMB_HUMAN	SNRPB	240	Homo sapiens	Small nuclear ribonucleoprotein-associated proteins B and B'	1:Experimental evidence at protein level	25	1	0.9982	9	1	9	41	3	41	0	0	0
sp|P14679|TYRO_HUMAN	P14679	TYRO_HUMAN	TYR	529	Homo sapiens	Tyrosinase	1:Experimental evidence at protein level	24.95	1	0.999	16	16	16	221	221	221	0	0	0
sp|P14735|IDE_HUMAN	P14735	IDE_HUMAN	IDE	1019	Homo sapiens	Insulin-degrading enzyme	1:Experimental evidence at protein level	14.13	1	0.999	18	18	18	132	132	132	0	0	0
sp|P14780|MMP9_HUMAN	P14780	MMP9_HUMAN	MMP9	707	Homo sapiens	Matrix metalloproteinase-9	1:Experimental evidence at protein level	17.11	1	0.999	17	16	17	56	55	56	0	0	0
sp|P14854|CX6B1_HUMAN	P14854	CX6B1_HUMAN	COX6B1	86	Homo sapiens	Cytochrome c oxidase subunit 6B1	1:Experimental evidence at protein level	48.84	1	0.999	5	5	5	58	58	58	0	0	0
sp|P14866|HNRPL_HUMAN	P14866	HNRPL_HUMAN	HNRNPL	589	Homo sapiens	Heterogeneous nuclear ribonucleoprotein L	1:Experimental evidence at protein level	35.31	1	0.999	38	36	38	303	292	303	0	0	0
sp|P14868|SYDC_HUMAN	P14868	SYDC_HUMAN	DARS1	501	Homo sapiens	Aspartate--tRNA ligase, cytoplasmic	1:Experimental evidence at protein level	27.15	1	0.999	20	20	20	181	181	181	0	0	0
sp|P14902|I23O1_HUMAN	P14902	I23O1_HUMAN	IDO1	403	Homo sapiens	Indoleamine 2,3-dioxygenase 1	1:Experimental evidence at protein level	10.92	1	0.999	6	6	6	25	25	25	0	0	0
sp|P14921|ETS1_HUMAN	P14921	ETS1_HUMAN	ETS1	441	Homo sapiens	Protein C-ets-1	1:Experimental evidence at protein level	22.68	1	0.999	17	14	17	201	185	201	0	0	0
sp|P14923|PLAK_HUMAN	P14923	PLAK_HUMAN	JUP	745	Homo sapiens	Junction plakoglobin	1:Experimental evidence at protein level	25.91	1	0.999	30	25	25	183	131	131	0	0	0
sp|P14927|QCR7_HUMAN	P14927	QCR7_HUMAN	UQCRB	111	Homo sapiens	Cytochrome b-c1 complex subunit 7	1:Experimental evidence at protein level	31.53	1	0.9987	4	4	4	27	27	27	0	0	0
sp|P15036|ETS2_HUMAN	P15036	ETS2_HUMAN	ETS2	469	Homo sapiens	Protein C-ets-2	1:Experimental evidence at protein level	23.03	1	0.999	14	11	11	79	63	63	0	0	0
sp|P15088|CBPA3_HUMAN	P15088	CBPA3_HUMAN	CPA3	417	Homo sapiens	Mast cell carboxypeptidase A	1:Experimental evidence at protein level	15.11	1	0.9989	7	7	7	41	41	41	0	0	0
sp|P15090|FABP4_HUMAN	P15090	FABP4_HUMAN	FABP4	132	Homo sapiens	Fatty acid-binding protein, adipocyte	1:Experimental evidence at protein level	27.27	1	0.999	4	3	4	19	11	19	0	0	0
sp|P15104|GLNA_HUMAN	P15104	GLNA_HUMAN	GLUL	373	Homo sapiens	Glutamine synthetase	1:Experimental evidence at protein level	26.54	1	0.999	13	13	13	45	45	45	0	0	0
sp|P15121|ALDR_HUMAN	P15121	ALDR_HUMAN	AKR1B1	316	Homo sapiens	Aldo-keto reductase family 1 member B1	1:Experimental evidence at protein level	8.86	1	0.9989	4	2	4	31	18	31	0	0	0
sp|P15144|AMPN_HUMAN	P15144	AMPN_HUMAN	ANPEP	967	Homo sapiens	Aminopeptidase N	1:Experimental evidence at protein level	7.24	1	0.999	13	13	13	21	21	21	0	0	0
sp|P15153|RAC2_HUMAN	P15153	RAC2_HUMAN	RAC2	192	Homo sapiens	Ras-related C3 botulinum toxin substrate 2	1:Experimental evidence at protein level	18.23	1	0.9988	5	3	4	18	15	16	0	0	0
sp|P15170|ERF3A_HUMAN	P15170	ERF3A_HUMAN	GSPT1	499	Homo sapiens	Eukaryotic peptide chain release factor GTP-binding subunit ERF3A	1:Experimental evidence at protein level	17.84	1	0.999	13	5	13	102	27	102	0	0	0
sp|P15260|INGR1_HUMAN	P15260	INGR1_HUMAN	IFNGR1	489	Homo sapiens	Interferon gamma receptor 1	1:Experimental evidence at protein level	6.95	1	0.9989	3	3	3	10	10	10	0	0	0
sp|P15289|ARSA_HUMAN	P15289	ARSA_HUMAN	ARSA	507	Homo sapiens	Arylsulfatase A	1:Experimental evidence at protein level	10.65	1	0.999	6	5	5	37	36	36	0	0	0
sp|P15291|B4GT1_HUMAN	P15291	B4GT1_HUMAN	B4GALT1	398	Homo sapiens	Beta-1,4-galactosyltransferase 1	1:Experimental evidence at protein level	18.84	1	0.999	17	16	17	54	50	54	0	0	0
sp|P15309|PPAP_HUMAN	P15309	PPAP_HUMAN	ACP3	386	Homo sapiens	Prostatic acid phosphatase	1:Experimental evidence at protein level	8.03	1	0.999	5	5	5	8	8	8	0	0	0
sp|P15311|EZRI_HUMAN	P15311	EZRI_HUMAN	EZR	586	Homo sapiens	Ezrin	1:Experimental evidence at protein level	35.32	1	0.999	38	24	38	222	140	222	0	0	0
sp|P15336|ATF2_HUMAN	P15336	ATF2_HUMAN	ATF2	505	Homo sapiens	Cyclic AMP-dependent transcription factor ATF-2	1:Experimental evidence at protein level	7.13	1	0.9946	4	3	4	17	12	17	0	0	0
sp|P15407|FOSL1_HUMAN	P15407	FOSL1_HUMAN	FOSL1	271	Homo sapiens	Fos-related antigen 1	1:Experimental evidence at protein level	6.27	1	0.9985	2	2	2	23	23	23	0	0	0
sp|P15428|PGDH_HUMAN	P15428	PGDH_HUMAN	HPGD	266	Homo sapiens	15-hydroxyprostaglandin dehydrogenase [NAD(+)]	1:Experimental evidence at protein level	21.43	1	0.999	7	7	7	39	39	39	0	0	0
sp|P15498|VAV_HUMAN	P15498	VAV_HUMAN	VAV1	845	Homo sapiens	Proto-oncogene vav	1:Experimental evidence at protein level	6.98	1	0.9988	7	7	7	15	15	15	0	0	0
sp|P15502|ELN_HUMAN	P15502	ELN_HUMAN	ELN	786	Homo sapiens	Elastin	1:Experimental evidence at protein level	7.89	1	0.9987	7	6	6	28	13	13	0	0	0
sp|P15516|HIS3_HUMAN	P15516	HIS3_HUMAN	HTN3	51	Homo sapiens	Histatin-3	1:Experimental evidence at protein level	62.75	1	0.999	5	4	5	29	27	29	0	0	0
sp|P15529|MCP_HUMAN	P15529	MCP_HUMAN	CD46	392	Homo sapiens	Membrane cofactor protein	1:Experimental evidence at protein level	7.91	1	0.9988	4	4	4	19	19	19	0	0	0
sp|P15531|NDKA_HUMAN	P15531	NDKA_HUMAN	NME1	152	Homo sapiens	Nucleoside diphosphate kinase A	1:Experimental evidence at protein level	26.32	1	0.998	5	1	1	24	17	17	0	0	0
sp|P15586|GNS_HUMAN	P15586	GNS_HUMAN	GNS	552	Homo sapiens	N-acetylglucosamine-6-sulfatase	1:Experimental evidence at protein level	11.23	1	0.999	9	9	9	100	100	100	0	0	0
sp|P15622|ZN250_HUMAN	P15622	ZN250_HUMAN	ZNF250	560	Homo sapiens	Zinc finger protein 250	1:Experimental evidence at protein level	17.68	1	0.999	8	4	4	138	39	39	0	0	0
sp|P15735|PHKG2_HUMAN	P15735	PHKG2_HUMAN	PHKG2	406	Homo sapiens	Phosphorylase b kinase gamma catalytic chain, liver/testis isoform	1:Experimental evidence at protein level	11.33	1	0.9989	8	8	8	39	39	39	0	0	0
sp|P15822|ZEP1_HUMAN	P15822	ZEP1_HUMAN	HIVEP1	2718	Homo sapiens	Zinc finger protein 40	1:Experimental evidence at protein level	2.94	1	0.9989	9	9	9	46	46	46	0	0	0
sp|P15880|RS2_HUMAN	P15880	RS2_HUMAN	RPS2	293	Homo sapiens	Small ribosomal subunit protein uS5	1:Experimental evidence at protein level	40.27	1	0.9989	20	20	20	120	120	120	0	0	0
sp|P15882|CHIN_HUMAN	P15882	CHIN_HUMAN	CHN1	459	Homo sapiens	N-chimaerin	1:Experimental evidence at protein level	13.29	1	0.9989	7	4	7	45	15	45	0	0	0
sp|P15884|ITF2_HUMAN	P15884	ITF2_HUMAN	TCF4	667	Homo sapiens	Transcription factor 4	1:Experimental evidence at protein level	13.19	1	0.999	9	5	5	52	25	25	0	0	0
sp|P15907|SIAT1_HUMAN	P15907	SIAT1_HUMAN	ST6GAL1	406	Homo sapiens	Beta-galactoside alpha-2,6-sialyltransferase 1	1:Experimental evidence at protein level	17.73	1	0.999	14	14	14	43	43	43	0	0	0
sp|P15923|TFE2_HUMAN	P15923	TFE2_HUMAN	TCF3	654	Homo sapiens	Transcription factor E2-alpha	1:Experimental evidence at protein level	9.94	1	0.9989	7	4	4	44	21	21	0	0	0
sp|P15924|DESP_HUMAN	P15924	DESP_HUMAN	DSP	2871	Homo sapiens	Desmoplakin	1:Experimental evidence at protein level	9.37	1	0.999	35	32	33	156	152	153	0	0	0
sp|P15927|RFA2_HUMAN	P15927	RFA2_HUMAN	RPA2	270	Homo sapiens	Replication protein A 32 kDa subunit	1:Experimental evidence at protein level	13.33	1	0.9988	5	5	5	56	56	56	0	0	0
sp|P15954|COX7C_HUMAN	P15954	COX7C_HUMAN	COX7C	63	Homo sapiens	Cytochrome c oxidase subunit 7C, mitochondrial	1:Experimental evidence at protein level	44.44	1	0.999	9	9	9	246	246	246	0	0	0
sp|P16035|TIMP2_HUMAN	P16035	TIMP2_HUMAN	TIMP2	220	Homo sapiens	Metalloproteinase inhibitor 2	1:Experimental evidence at protein level	28.18	1	0.9989	7	7	7	28	28	28	0	0	0
sp|P16066|ANPRA_HUMAN	P16066	ANPRA_HUMAN	NPR1	1061	Homo sapiens	Atrial natriuretic peptide receptor 1	1:Experimental evidence at protein level	13.67	1	0.999	18	12	17	29	21	28	0	0	0
sp|P16070|CD44_HUMAN	P16070	CD44_HUMAN	CD44	742	Homo sapiens	CD44 antigen	1:Experimental evidence at protein level	17.65	1	0.999	30	30	30	247	247	247	0	0	0
sp|P16104|H2AX_HUMAN	P16104	H2AX_HUMAN	H2AX	143	Homo sapiens	Histone H2AX	1:Experimental evidence at protein level	61.54	1	0.9978	23	2	2	200	16	16	0	0	0
sp|P16109|LYAM3_HUMAN	P16109	LYAM3_HUMAN	SELP	830	Homo sapiens	P-selectin	1:Experimental evidence at protein level	3.37	1	0.9989	3	3	3	8	8	8	0	0	0
sp|P16144|ITB4_HUMAN	P16144	ITB4_HUMAN	ITGB4	1822	Homo sapiens	Integrin beta-4	1:Experimental evidence at protein level	4.88	1	0.999	11	11	11	29	29	29	0	0	0
sp|P16152|CBR1_HUMAN	P16152	CBR1_HUMAN	CBR1	277	Homo sapiens	Carbonyl reductase [NADPH] 1	1:Experimental evidence at protein level	19.13	1	0.9986	6	6	6	16	16	16	0	0	0
sp|P16234|PGFRA_HUMAN	P16234	PGFRA_HUMAN	PDGFRA	1089	Homo sapiens	Platelet-derived growth factor receptor alpha	1:Experimental evidence at protein level	6.52	1	0.9988	9	8	8	34	24	24	0	0	0
sp|P16260|GDC_HUMAN	P16260	GDC_HUMAN	SLC25A16	332	Homo sapiens	Solute carrier family 25 member 16	1:Experimental evidence at protein level	9.94	1	0.999	3	3	3	37	37	37	0	0	0
sp|P16278|BGAL_HUMAN	P16278	BGAL_HUMAN	GLB1	677	Homo sapiens	Beta-galactosidase	1:Experimental evidence at protein level	7.98	1	0.999	6	6	6	41	41	41	0	0	0
sp|P16284|PECA1_HUMAN	P16284	PECA1_HUMAN	PECAM1	738	Homo sapiens	Platelet endothelial cell adhesion molecule	1:Experimental evidence at protein level	17.89	1	0.999	21	21	21	57	57	57	0	0	0
sp|P16333|NCK1_HUMAN	P16333	NCK1_HUMAN	NCK1	377	Homo sapiens	Cytoplasmic protein NCK1	1:Experimental evidence at protein level	9.81	1	0.9978	4	4	4	9	9	9	0	0	0
sp|P16401|H15_HUMAN	P16401	H15_HUMAN	H1-5	226	Homo sapiens	Histone H1.5	1:Experimental evidence at protein level	86.73	1	0.999	96	44	51	451	195	245	0	0	0
sp|P16402|H13_HUMAN	P16402	H13_HUMAN	H1-3	221	Homo sapiens	Histone H1.3	1:Experimental evidence at protein level	88.69	1	0.999	88	44	45	459	286	288	0	0	0
sp|P16403|H12_HUMAN	P16403	H12_HUMAN	H1-2	213	Homo sapiens	Histone H1.2	1:Experimental evidence at protein level	92.96	1	0.999	140	80	85	737	454	471	0	0	0
sp|P16422|EPCAM_HUMAN	P16422	EPCAM_HUMAN	EPCAM	314	Homo sapiens	Epithelial cell adhesion molecule	1:Experimental evidence at protein level	10.51	1	0.999	5	5	5	18	18	18	0	0	0
sp|P16435|NCPR_HUMAN	P16435	NCPR_HUMAN	POR	677	Homo sapiens	NADPH--cytochrome P450 reductase	1:Experimental evidence at protein level	23.34	1	0.999	16	16	16	142	142	142	0	0	0
sp|P16455|MGMT_HUMAN	P16455	MGMT_HUMAN	MGMT	207	Homo sapiens	Methylated-DNA--protein-cysteine methyltransferase	1:Experimental evidence at protein level	23.67	1	0.9982	6	6	6	14	14	14	0	0	0
sp|P16591|FER_HUMAN	P16591	FER_HUMAN	FER	822	Homo sapiens	Tyrosine-protein kinase Fer	1:Experimental evidence at protein level	12.04	1	0.9988	11	11	11	48	48	48	0	0	0
sp|P16615|AT2A2_HUMAN	P16615	AT2A2_HUMAN	ATP2A2	1042	Homo sapiens	Sarcoplasmic/endoplasmic reticulum calcium ATPase 2	1:Experimental evidence at protein level	7.97	1	0.9989	9	7	9	49	39	49	0	0	0
sp|P16671|CD36_HUMAN	P16671	CD36_HUMAN	CD36	472	Homo sapiens	Platelet glycoprotein 4	1:Experimental evidence at protein level	19.49	1	0.9982	10	10	10	27	27	27	0	0	0
sp|P16870|CBPE_HUMAN	P16870	CBPE_HUMAN	CPE	476	Homo sapiens	Carboxypeptidase E	1:Experimental evidence at protein level	10.29	1	0.999	6	3	3	38	17	17	0	0	0
sp|P16871|IL7RA_HUMAN	P16871	IL7RA_HUMAN	IL7R	459	Homo sapiens	Interleukin-7 receptor subunit alpha	1:Experimental evidence at protein level	11.33	1	0.999	12	12	12	72	72	72	0	0	0
sp|P16885|PLCG2_HUMAN	P16885	PLCG2_HUMAN	PLCG2	1265	Homo sapiens	1-phosphatidylinositol 4,5-bisphosphate phosphodiesterase gamma-2	1:Experimental evidence at protein level	11.38	1	0.9988	17	17	17	74	74	74	0	0	0
sp|P16930|FAAA_HUMAN	P16930	FAAA_HUMAN	FAH	419	Homo sapiens	Fumarylacetoacetase	1:Experimental evidence at protein level	4.06	1	0.9918	2	2	2	12	12	12	0	0	0
sp|P16949|STMN1_HUMAN	P16949	STMN1_HUMAN	STMN1	149	Homo sapiens	Stathmin	1:Experimental evidence at protein level	51.68	1	0.9989	12	7	12	75	48	75	0	0	0
sp|P16989|YBOX3_HUMAN	P16989	YBOX3_HUMAN	YBX3	372	Homo sapiens	Y-box-binding protein 3	1:Experimental evidence at protein level	19.09	1	0.999	10	3	3	72	42	42	0	0	0
sp|P17010|ZFX_HUMAN	P17010	ZFX_HUMAN	ZFX	805	Homo sapiens	Zinc finger X-chromosomal protein	2:Experimental evidence at transcript level	8.94	1	0.9988	9	1	8	111	9	77	0	0	0
sp|P17014|ZNF12_HUMAN	P17014	ZNF12_HUMAN	ZNF12	697	Homo sapiens	Zinc finger protein 12	1:Experimental evidence at protein level	24.53	1	0.9986	15	10	11	113	40	53	0	0	0
sp|P17026|ZNF22_HUMAN	P17026	ZNF22_HUMAN	ZNF22	224	Homo sapiens	Zinc finger protein 22	1:Experimental evidence at protein level	20.09	1	0.9987	4	2	2	76	8	8	0	0	0
sp|P17028|ZNF24_HUMAN	P17028	ZNF24_HUMAN	ZNF24	368	Homo sapiens	Zinc finger protein 24	1:Experimental evidence at protein level	14.67	1	0.9966	6	3	3	67	13	13	0	0	0
sp|P17029|ZKSC1_HUMAN	P17029	ZKSC1_HUMAN	ZKSCAN1	563	Homo sapiens	Zinc finger protein with KRAB and SCAN domains 1	1:Experimental evidence at protein level	14.39	1	0.9989	9	3	4	128	46	62	0	0	0
sp|P17030|ZNF25_HUMAN	P17030	ZNF25_HUMAN	ZNF25	456	Homo sapiens	Zinc finger protein 25	1:Experimental evidence at protein level	12.06	1	0.9989	6	2	2	71	15	15	0	0	0
sp|P17036|ZNF3_HUMAN	P17036	ZNF3_HUMAN	ZNF3	446	Homo sapiens	Zinc finger protein 3	1:Experimental evidence at protein level	22.65	1	0.999	6	4	5	57	22	23	0	0	0
sp|P17040|ZSC20_HUMAN	P17040	ZSC20_HUMAN	ZSCAN20	1043	Homo sapiens	Zinc finger and SCAN domain-containing protein 20	1:Experimental evidence at protein level	8.92	1	0.9989	6	2	2	92	14	14	0	0	0
sp|P17097|ZNF7_HUMAN	P17097	ZNF7_HUMAN	ZNF7	686	Homo sapiens	Zinc finger protein 7	1:Experimental evidence at protein level	11.81	1	0.9971	7	2	2	89	17	17	0	0	0
sp|P17098|ZNF8_HUMAN	P17098	ZNF8_HUMAN	ZNF8	575	Homo sapiens	Zinc finger protein 8	1:Experimental evidence at protein level	6.61	1	0.9989	5	2	2	111	16	16	0	0	0
sp|P17174|AATC_HUMAN	P17174	AATC_HUMAN	GOT1	413	Homo sapiens	Aspartate aminotransferase, cytoplasmic	1:Experimental evidence at protein level	10.17	1	0.9987	4	3	4	13	11	13	0	0	0
sp|P17181|INAR1_HUMAN	P17181	INAR1_HUMAN	IFNAR1	557	Homo sapiens	Interferon alpha/beta receptor 1	1:Experimental evidence at protein level	10.23	1	0.999	6	6	6	21	21	21	0	0	0
sp|P17252|KPCA_HUMAN	P17252	KPCA_HUMAN	PRKCA	672	Homo sapiens	Protein kinase C alpha type	1:Experimental evidence at protein level	8.93	1	0.999	7	4	6	42	26	33	0	0	0
sp|P17275|JUNB_HUMAN	P17275	JUNB_HUMAN	JUNB	347	Homo sapiens	Transcription factor JunB	1:Experimental evidence at protein level	14.99	1	0.9987	9	6	6	70	56	56	0	0	0
sp|P17301|ITA2_HUMAN	P17301	ITA2_HUMAN	ITGA2	1181	Homo sapiens	Integrin alpha-2	1:Experimental evidence at protein level	7.2	1	0.999	13	13	13	53	53	53	0	0	0
sp|P17302|CXA1_HUMAN	P17302	CXA1_HUMAN	GJA1	382	Homo sapiens	Gap junction alpha-1 protein	1:Experimental evidence at protein level	6.81	1	0.9989	2	2	2	16	16	16	0	0	0
sp|P17342|ANPRC_HUMAN	P17342	ANPRC_HUMAN	NPR3	541	Homo sapiens	Atrial natriuretic peptide receptor 3	1:Experimental evidence at protein level	9.61	1	0.9987	6	6	6	6	6	6	0	0	0
sp|P17405|ASM_HUMAN	P17405	ASM_HUMAN	SMPD1	631	Homo sapiens	Sphingomyelin phosphodiesterase	1:Experimental evidence at protein level	4.28	1	0.9989	3	3	3	17	17	17	0	0	0
sp|P17480|UBF1_HUMAN	P17480	UBF1_HUMAN	UBTF	764	Homo sapiens	Nucleolar transcription factor 1	1:Experimental evidence at protein level	23.56	1	0.999	21	19	21	142	132	142	0	0	0
sp|P17535|JUND_HUMAN	P17535	JUND_HUMAN	JUND	347	Homo sapiens	Transcription factor JunD	1:Experimental evidence at protein level	23.34	1	0.9989	11	9	11	77	68	77	0	0	0
sp|P17612|KAPCA_HUMAN	P17612	KAPCA_HUMAN	PRKACA	351	Homo sapiens	cAMP-dependent protein kinase catalytic subunit alpha	1:Experimental evidence at protein level	24.22	1	0.9986	12	3	3	73	9	9	0	0	0
sp|P17643|TYRP1_HUMAN	P17643	TYRP1_HUMAN	TYRP1	537	Homo sapiens	5,6-dihydroxyindole-2-carboxylic acid oxidase	1:Experimental evidence at protein level	29.98	1	0.999	23	23	23	290	290	290	0	0	0
sp|P17655|CAN2_HUMAN	P17655	CAN2_HUMAN	CAPN2	700	Homo sapiens	Calpain-2 catalytic subunit	1:Experimental evidence at protein level	12.86	1	0.9989	14	13	14	62	47	62	0	0	0
sp|P17676|CEBPB_HUMAN	P17676	CEBPB_HUMAN	CEBPB	345	Homo sapiens	CCAAT/enhancer-binding protein beta	1:Experimental evidence at protein level	29.57	1	0.999	16	15	15	156	151	151	0	0	0
sp|P17706|PTN2_HUMAN	P17706	PTN2_HUMAN	PTPN2	415	Homo sapiens	Tyrosine-protein phosphatase non-receptor type 2	1:Experimental evidence at protein level	14.46	1	0.999	9	8	9	53	51	53	0	0	0
sp|P17707|DCAM_HUMAN	P17707	DCAM_HUMAN	AMD1	334	Homo sapiens	S-adenosylmethionine decarboxylase proenzyme	1:Experimental evidence at protein level	14.67	1	0.9987	6	6	6	84	84	84	0	0	0
sp|P17812|PYRG1_HUMAN	P17812	PYRG1_HUMAN	CTPS1	591	Homo sapiens	CTP synthase 1	1:Experimental evidence at protein level	4.23	1	0.999	3	3	3	6	6	6	0	0	0
sp|P17813|EGLN_HUMAN	P17813	EGLN_HUMAN	ENG	658	Homo sapiens	Endoglin	1:Experimental evidence at protein level	18.24	1	0.999	22	22	22	78	78	78	0	0	0
sp|P17844|DDX5_HUMAN	P17844	DDX5_HUMAN	DDX5	614	Homo sapiens	Probable ATP-dependent RNA helicase DDX5	1:Experimental evidence at protein level	37.13	1	0.999	39	34	39	363	321	363	0	0	0
sp|P17858|PFKAL_HUMAN	P17858	PFKAL_HUMAN	PFKL	780	Homo sapiens	ATP-dependent 6-phosphofructokinase, liver type	1:Experimental evidence at protein level	7.95	1	0.9984	8	5	5	53	29	29	0	0	0
sp|P17861|XBP1_HUMAN	P17861	XBP1_HUMAN	XBP1	261	Homo sapiens	X-box-binding protein 1	1:Experimental evidence at protein level	6.9	1	0.9981	2	2	2	15	15	15	0	0	0
sp|P17900|SAP3_HUMAN	P17900	SAP3_HUMAN	GM2A	193	Homo sapiens	Ganglioside GM2 activator	1:Experimental evidence at protein level	27.46	1	0.999	11	11	11	62	62	62	0	0	0
sp|P17927|CR1_HUMAN	P17927	CR1_HUMAN	CR1	2039	Homo sapiens	Complement receptor type 1	1:Experimental evidence at protein level	3.63	1	0.9989	5	4	5	16	15	16	0	0	0
sp|P17931|LEG3_HUMAN	P17931	LEG3_HUMAN	LGALS3	250	Homo sapiens	Galectin-3	1:Experimental evidence at protein level	45.6	1	0.999	18	17	17	262	260	260	0	0	0
sp|P17936|IBP3_HUMAN	P17936	IBP3_HUMAN	IGFBP3	291	Homo sapiens	Insulin-like growth factor-binding protein 3	1:Experimental evidence at protein level	16.49	1	0.999	65	65	65	547	547	547	0	0	0
sp|P17947|SPI1_HUMAN	P17947	SPI1_HUMAN	SPI1	270	Homo sapiens	Transcription factor PU.1	1:Experimental evidence at protein level	20	1	0.9985	7	7	7	31	31	31	0	0	0
sp|P17948|VGFR1_HUMAN	P17948	VGFR1_HUMAN	FLT1	1338	Homo sapiens	Vascular endothelial growth factor receptor 1	1:Experimental evidence at protein level	8.52	1	0.999	12	10	11	30	25	26	0	0	0
sp|P17980|PRS6A_HUMAN	P17980	PRS6A_HUMAN	PSMC3	439	Homo sapiens	26S proteasome regulatory subunit 6A	1:Experimental evidence at protein level	25.74	1	0.999	19	14	14	148	99	99	0	0	0
sp|P17987|TCPA_HUMAN	P17987	TCPA_HUMAN	TCP1	556	Homo sapiens	T-complex protein 1 subunit alpha	1:Experimental evidence at protein level	21.22	1	0.999	14	13	13	126	121	121	0	0	0
sp|P18031|PTN1_HUMAN	P18031	PTN1_HUMAN	PTPN1	435	Homo sapiens	Tyrosine-protein phosphatase non-receptor type 1	1:Experimental evidence at protein level	15.17	1	0.9988	8	7	7	51	49	49	0	0	0
sp|P18074|ERCC2_HUMAN	P18074	ERCC2_HUMAN	ERCC2	760	Homo sapiens	General transcription and DNA repair factor IIH helicase subunit XPD	1:Experimental evidence at protein level	16.32	1	0.999	16	16	16	102	102	102	0	0	0
sp|P18077|RL35A_HUMAN	P18077	RL35A_HUMAN	RPL35A	110	Homo sapiens	Large ribosomal subunit protein eL33	1:Experimental evidence at protein level	69.09	1	0.999	13	13	13	75	75	75	0	0	0
sp|P18084|ITB5_HUMAN	P18084	ITB5_HUMAN	ITGB5	799	Homo sapiens	Integrin beta-5	1:Experimental evidence at protein level	9.39	1	0.999	11	10	11	60	56	60	0	0	0
sp|P18085|ARF4_HUMAN	P18085	ARF4_HUMAN	ARF4	180	Homo sapiens	ADP-ribosylation factor 4	1:Experimental evidence at protein level	37.78	1	0.9988	12	5	5	81	17	17	0	0	0
sp|P18124|RL7_HUMAN	P18124	RL7_HUMAN	RPL7	248	Homo sapiens	Large ribosomal subunit protein uL30	1:Experimental evidence at protein level	45.56	1	0.9989	20	20	20	181	181	181	0	0	0
sp|P18206|VINC_HUMAN	P18206	VINC_HUMAN	VCL	1134	Homo sapiens	Vinculin	1:Experimental evidence at protein level	15.78	1	0.999	28	28	28	108	108	108	0	0	0
sp|P18428|LBP_HUMAN	P18428	LBP_HUMAN	LBP	481	Homo sapiens	Lipopolysaccharide-binding protein	1:Experimental evidence at protein level	5.2	1	0.999	5	5	5	7	7	7	0	0	0
sp|P18433|PTPRA_HUMAN	P18433	PTPRA_HUMAN	PTPRA	802	Homo sapiens	Receptor-type tyrosine-protein phosphatase alpha	1:Experimental evidence at protein level	12.47	1	0.999	12	12	12	34	34	34	0	0	0
sp|P18564|ITB6_HUMAN	P18564	ITB6_HUMAN	ITGB6	788	Homo sapiens	Integrin beta-6	1:Experimental evidence at protein level	6.73	1	0.9982	5	4	4	7	6	6	0	0	0
sp|P18583|SON_HUMAN	P18583	SON_HUMAN	SON	2426	Homo sapiens	Protein SON	1:Experimental evidence at protein level	12.37	1	0.999	38	38	38	327	327	327	0	0	0
sp|P18615|NELFE_HUMAN	P18615	NELFE_HUMAN	NELFE	380	Homo sapiens	Negative elongation factor E	1:Experimental evidence at protein level	14.21	1	0.999	7	7	7	79	79	79	0	0	0
sp|P18621|RL17_HUMAN	P18621	RL17_HUMAN	RPL17	184	Homo sapiens	Large ribosomal subunit protein uL22	1:Experimental evidence at protein level	43.48	1	0.999	11	11	11	97	97	97	0	0	0
sp|P18669|PGAM1_HUMAN	P18669	PGAM1_HUMAN	PGAM1	254	Homo sapiens	Phosphoglycerate mutase 1	1:Experimental evidence at protein level	7.48	1	0.9988	2	0	2	11	0	11	0	0	0			sp|Q8N0Y7|PGAM4_HUMAN
sp|P18754|RCC1_HUMAN	P18754	RCC1_HUMAN	RCC1	421	Homo sapiens	Regulator of chromosome condensation	1:Experimental evidence at protein level	16.63	1	0.9987	10	10	10	46	46	46	0	0	0
sp|P18827|SDC1_HUMAN	P18827	SDC1_HUMAN	SDC1	310	Homo sapiens	Syndecan-1	1:Experimental evidence at protein level	15.48	1	0.999	5	4	4	34	32	32	0	0	0
sp|P18848|ATF4_HUMAN	P18848	ATF4_HUMAN	ATF4	351	Homo sapiens	Cyclic AMP-dependent transcription factor ATF-4	1:Experimental evidence at protein level	7.69	1	0.9989	3	3	3	27	27	27	0	0	0
sp|P18850|ATF6A_HUMAN	P18850	ATF6A_HUMAN	ATF6	670	Homo sapiens	Cyclic AMP-dependent transcription factor ATF-6 alpha	1:Experimental evidence at protein level	23.88	1	0.9988	22	22	22	127	127	127	0	0	0
sp|P18858|DNLI1_HUMAN	P18858	DNLI1_HUMAN	LIG1	919	Homo sapiens	DNA ligase 1	1:Experimental evidence at protein level	9.14	1	0.9988	10	10	10	135	135	135	0	0	0
sp|P18859|ATP5J_HUMAN	P18859	ATP5J_HUMAN	ATP5PF	108	Homo sapiens	ATP synthase-coupling factor 6, mitochondrial	1:Experimental evidence at protein level	19.44	1	0.999	5	5	5	57	57	57	0	0	0
sp|P18887|XRCC1_HUMAN	P18887	XRCC1_HUMAN	XRCC1	633	Homo sapiens	DNA repair protein XRCC1	1:Experimental evidence at protein level	9.95	1	0.9986	8	8	8	73	73	73	0	0	0
sp|P19013|K2C4_HUMAN	P19013	K2C4_HUMAN	KRT4	520	Homo sapiens	Keratin, type II cytoskeletal 4	1:Experimental evidence at protein level	8.46	1	0.9984	6	1	1	15	2	2	0	0	0
sp|P19021|AMD_HUMAN	P19021	AMD_HUMAN	PAM	973	Homo sapiens	Peptidyl-glycine alpha-amidating monooxygenase	1:Experimental evidence at protein level	12.44	1	0.999	18	18	18	56	56	56	0	0	0
sp|P19022|CADH2_HUMAN	P19022	CADH2_HUMAN	CDH2	906	Homo sapiens	Cadherin-2	1:Experimental evidence at protein level	4.75	1	0.999	5	3	4	62	36	61	0	0	0
sp|P19174|PLCG1_HUMAN	P19174	PLCG1_HUMAN	PLCG1	1290	Homo sapiens	1-phosphatidylinositol 4,5-bisphosphate phosphodiesterase gamma-1	1:Experimental evidence at protein level	11.78	1	0.999	17	17	17	149	149	149	0	0	0
sp|P19256|LFA3_HUMAN	P19256	LFA3_HUMAN	CD58	250	Homo sapiens	Lymphocyte function-associated antigen 3	1:Experimental evidence at protein level	9.6	1	0.999	4	4	4	17	17	17	0	0	0
sp|P19320|VCAM1_HUMAN	P19320	VCAM1_HUMAN	VCAM1	739	Homo sapiens	Vascular cell adhesion protein 1	1:Experimental evidence at protein level	9.88	1	0.999	9	9	9	16	16	16	0	0	0
sp|P19338|NUCL_HUMAN	P19338	NUCL_HUMAN	NCL	710	Homo sapiens	Nucleolin	1:Experimental evidence at protein level	41.41	1	0.999	54	53	54	548	545	548	0	0	0
sp|P19367|HXK1_HUMAN	P19367	HXK1_HUMAN	HK1	917	Homo sapiens	Hexokinase-1	1:Experimental evidence at protein level	15.27	1	0.999	18	15	16	74	62	66	0	0	0
sp|P19387|RPB3_HUMAN	P19387	RPB3_HUMAN	POLR2C	275	Homo sapiens	DNA-directed RNA polymerase II subunit RPB3	1:Experimental evidence at protein level	20	1	0.9987	7	7	7	49	49	49	0	0	0
sp|P19388|RPAB1_HUMAN	P19388	RPAB1_HUMAN	POLR2E	210	Homo sapiens	DNA-directed RNA polymerases I, II, and III subunit RPABC1	1:Experimental evidence at protein level	45.71	1	0.999	14	14	14	122	122	122	0	0	0
sp|P19404|NDUV2_HUMAN	P19404	NDUV2_HUMAN	NDUFV2	249	Homo sapiens	NADH dehydrogenase [ubiquinone] flavoprotein 2, mitochondrial	1:Experimental evidence at protein level	14.46	1	0.9986	4	4	4	24	24	24	0	0	0
sp|P19447|ERCC3_HUMAN	P19447	ERCC3_HUMAN	ERCC3	782	Homo sapiens	General transcription and DNA repair factor IIH helicase subunit XPB	1:Experimental evidence at protein level	13.81	1	0.999	15	15	15	144	144	144	0	0	0
sp|P19474|RO52_HUMAN	P19474	RO52_HUMAN	TRIM21	475	Homo sapiens	E3 ubiquitin-protein ligase TRIM21	1:Experimental evidence at protein level	9.26	1	0.9989	7	7	7	105	105	105	0	0	0
sp|P19525|E2AK2_HUMAN	P19525	E2AK2_HUMAN	EIF2AK2	551	Homo sapiens	Interferon-induced, double-stranded RNA-activated protein kinase	1:Experimental evidence at protein level	19.42	1	0.999	19	19	19	136	136	136	0	0	0
sp|P19623|SPEE_HUMAN	P19623	SPEE_HUMAN	SRM	302	Homo sapiens	Spermidine synthase	1:Experimental evidence at protein level	20.86	1	0.999	10	10	10	54	54	54	0	0	0
sp|P19634|SL9A1_HUMAN	P19634	SL9A1_HUMAN	SLC9A1	815	Homo sapiens	Sodium/hydrogen exchanger 1	1:Experimental evidence at protein level	9.45	1	0.999	19	19	19	69	69	69	0	0	0
sp|P19652|A1AG2_HUMAN	P19652	A1AG2_HUMAN	ORM2	201	Homo sapiens	Alpha-1-acid glycoprotein 2	1:Experimental evidence at protein level	16.42	1	0.999	5	3	3	13	6	6	0	0	0
sp|P19784|CSK22_HUMAN	P19784	CSK22_HUMAN	CSNK2A2	350	Homo sapiens	Casein kinase II subunit alpha'	1:Experimental evidence at protein level	24.57	1	0.9989	12	7	12	170	96	170	0	0	0
sp|P19823|ITIH2_HUMAN	P19823	ITIH2_HUMAN	ITIH2	946	Homo sapiens	Inter-alpha-trypsin inhibitor heavy chain H2	1:Experimental evidence at protein level	8.46	1	0.999	10	10	10	34	34	34	0	0	0
sp|P19838|NFKB1_HUMAN	P19838	NFKB1_HUMAN	NFKB1	968	Homo sapiens	Nuclear factor NF-kappa-B p105 subunit	1:Experimental evidence at protein level	12.5	1	0.999	16	15	15	76	74	74	0	0	0
sp|P19878|NCF2_HUMAN	P19878	NCF2_HUMAN	NCF2	526	Homo sapiens	Neutrophil cytosol factor 2	1:Experimental evidence at protein level	5.13	1	0.998	3	3	3	15	15	15	0	0	0
sp|P19957|ELAF_HUMAN	P19957	ELAF_HUMAN	PI3	117	Homo sapiens	Elafin	1:Experimental evidence at protein level	14.53	1	0.999	4	4	4	5	5	5	0	0	0
sp|P19971|TYPH_HUMAN	P19971	TYPH_HUMAN	TYMP	482	Homo sapiens	Thymidine phosphorylase	1:Experimental evidence at protein level	25.52	1	0.999	24	24	24	65	65	65	0	0	0
sp|P20020|AT2B1_HUMAN	P20020	AT2B1_HUMAN	ATP2B1	1220	Homo sapiens	Plasma membrane calcium-transporting ATPase 1	1:Experimental evidence at protein level	7.05	1	0.9986	9	4	4	80	12	12	0	0	0
sp|P20036|DPA1_HUMAN	P20036	DPA1_HUMAN	HLA-DPA1	260	Homo sapiens	HLA class II histocompatibility antigen, DP alpha 1 chain	1:Experimental evidence at protein level	64.23	1	0.999	58	58	58	290	290	290	0	0	0
sp|P20042|IF2B_HUMAN	P20042	IF2B_HUMAN	EIF2S2	333	Homo sapiens	Eukaryotic translation initiation factor 2 subunit 2	1:Experimental evidence at protein level	27.93	1	0.999	13	12	13	158	147	158	0	0	0
sp|P20062|TCO2_HUMAN	P20062	TCO2_HUMAN	TCN2	427	Homo sapiens	Transcobalamin-2	1:Experimental evidence at protein level	9.13	1	0.9989	6	6	6	19	19	19	0	0	0
sp|P20073|ANXA7_HUMAN	P20073	ANXA7_HUMAN	ANXA7	488	Homo sapiens	Annexin A7	1:Experimental evidence at protein level	13.93	1	0.9989	8	8	8	86	86	86	0	0	0
sp|P20132|SDHL_HUMAN	P20132	SDHL_HUMAN	SDS	328	Homo sapiens	L-serine dehydratase/L-threonine deaminase	1:Experimental evidence at protein level	11.28	1	0.9989	5	4	5	29	22	29	0	0	0
sp|P20160|CAP7_HUMAN	P20160	CAP7_HUMAN	AZU1	251	Homo sapiens	Azurocidin	1:Experimental evidence at protein level	14.74	1	0.999	2	2	2	10	10	10	0	0	0
sp|P20226|TBP_HUMAN	P20226	TBP_HUMAN	TBP	339	Homo sapiens	TATA-box-binding protein	1:Experimental evidence at protein level	9.14	1	0.9989	4	0	4	19	0	19	0	0	0			sp|Q6SJ96|TBPL2_HUMAN
sp|P20231|TRYB2_HUMAN	P20231	TRYB2_HUMAN	TPSB2	275	Homo sapiens	Tryptase beta-2	1:Experimental evidence at protein level	7.64	1	0.999	5	0	5	13	0	13	0	0	0			sp|Q15661|TRYB1_HUMAN, sp|Q9BZJ3|TRYD_HUMAN
sp|P20248|CCNA2_HUMAN	P20248	CCNA2_HUMAN	CCNA2	432	Homo sapiens	Cyclin-A2	1:Experimental evidence at protein level	18.52	1	0.999	12	11	12	168	166	168	0	0	0
sp|P20290|BTF3_HUMAN	P20290	BTF3_HUMAN	BTF3	206	Homo sapiens	Transcription factor BTF3	1:Experimental evidence at protein level	46.12	1	0.999	12	6	12	64	33	64	0	0	0
sp|P20292|AL5AP_HUMAN	P20292	AL5AP_HUMAN	ALOX5AP	161	Homo sapiens	Arachidonate 5-lipoxygenase-activating protein	1:Experimental evidence at protein level	24.22	1	0.9989	4	4	4	17	17	17	0	0	0
sp|P20338|RAB4A_HUMAN	P20338	RAB4A_HUMAN	RAB4A	218	Homo sapiens	Ras-related protein Rab-4A	1:Experimental evidence at protein level	6.42	1	0.999	3	3	3	19	19	19	0	0	0
sp|P20339|RAB5A_HUMAN	P20339	RAB5A_HUMAN	RAB5A	215	Homo sapiens	Ras-related protein Rab-5A	1:Experimental evidence at protein level	30.7	1	0.9987	8	1	2	37	11	19	0	0	0
sp|P20340|RAB6A_HUMAN	P20340	RAB6A_HUMAN	RAB6A	208	Homo sapiens	Ras-related protein Rab-6A	1:Experimental evidence at protein level	16.83	1	0.999	6	0	6	63	0	63	0	0	0
sp|P20393|NR1D1_HUMAN	P20393	NR1D1_HUMAN	NR1D1	614	Homo sapiens	Nuclear receptor subfamily 1 group D member 1	1:Experimental evidence at protein level	7.49	1	0.9989	7	6	7	75	59	75	0	0	0
sp|P20585|MSH3_HUMAN	P20585	MSH3_HUMAN	MSH3	1137	Homo sapiens	DNA mismatch repair protein Msh3	1:Experimental evidence at protein level	6.86	1	0.999	10	9	9	83	82	82	0	0	0
sp|P20591|MX1_HUMAN	P20591	MX1_HUMAN	MX1	662	Homo sapiens	Interferon-induced GTP-binding protein Mx1	1:Experimental evidence at protein level	24.92	1	0.999	21	18	19	79	69	72	0	0	0
sp|P20592|MX2_HUMAN	P20592	MX2_HUMAN	MX2	715	Homo sapiens	Interferon-induced GTP-binding protein Mx2	1:Experimental evidence at protein level	21.26	1	0.999	19	17	18	124	117	122	0	0	0
sp|P20594|ANPRB_HUMAN	P20594	ANPRB_HUMAN	NPR2	1047	Homo sapiens	Atrial natriuretic peptide receptor 2	1:Experimental evidence at protein level	5.25	1	0.9978	7	3	3	9	3	3	0	0	0
sp|P20618|PSB1_HUMAN	P20618	PSB1_HUMAN	PSMB1	241	Homo sapiens	Proteasome subunit beta type-1	1:Experimental evidence at protein level	22.41	1	0.999	11	11	11	78	78	78	0	0	0
sp|P20645|MPRD_HUMAN	P20645	MPRD_HUMAN	M6PR	277	Homo sapiens	Cation-dependent mannose-6-phosphate receptor	1:Experimental evidence at protein level	28.16	1	0.999	21	21	21	73	73	73	0	0	0
sp|P20700|LMNB1_HUMAN	P20700	LMNB1_HUMAN	LMNB1	586	Homo sapiens	Lamin-B1	1:Experimental evidence at protein level	15.36	1	0.999	13	12	12	121	114	114	0	0	0
sp|P20701|ITAL_HUMAN	P20701	ITAL_HUMAN	ITGAL	1170	Homo sapiens	Integrin alpha-L	1:Experimental evidence at protein level	9.23	1	0.999	15	13	13	42	34	34	0	0	0
sp|P20702|ITAX_HUMAN	P20702	ITAX_HUMAN	ITGAX	1163	Homo sapiens	Integrin alpha-X	1:Experimental evidence at protein level	13.5	1	0.9988	22	16	19	76	43	66	0	0	0
sp|P20719|HXA5_HUMAN	P20719	HXA5_HUMAN	HOXA5	270	Homo sapiens	Homeobox protein Hox-A5	1:Experimental evidence at protein level	10	1	0.9987	3	1	3	10	3	10	0	0	0
sp|P20774|MIME_HUMAN	P20774	MIME_HUMAN	OGN	298	Homo sapiens	Mimecan	1:Experimental evidence at protein level	6.04	1	0.999	2	2	2	4	4	4	0	0	0
sp|P20807|CAN3_HUMAN	P20807	CAN3_HUMAN	CAPN3	821	Homo sapiens	Calpain-3	1:Experimental evidence at protein level	2.44	1	0.999	3	3	3	77	77	77	0	0	0
sp|P20810|ICAL_HUMAN	P20810	ICAL_HUMAN	CAST	708	Homo sapiens	Calpastatin	1:Experimental evidence at protein level	2.54	1	0.9989	2	2	2	31	31	31	0	0	0
sp|P20839|IMDH1_HUMAN	P20839	IMDH1_HUMAN	IMPDH1	514	Homo sapiens	Inosine-5'-monophosphate dehydrogenase 1	1:Experimental evidence at protein level	15.95	1	0.999	9	7	7	58	45	45	0	0	0
sp|P20908|CO5A1_HUMAN	P20908	CO5A1_HUMAN	COL5A1	1838	Homo sapiens	Collagen alpha-1(V) chain	1:Experimental evidence at protein level	3.86	1	0.999	10	9	9	32	31	31	0	0	0
sp|P20929|NEBU_HUMAN	P20929	NEBU_HUMAN	NEB	6669	Homo sapiens	Nebulin	1:Experimental evidence at protein level	0.57	1	0.999	4	4	4	29	29	29	0	0	0
sp|P20930|FILA_HUMAN	P20930	FILA_HUMAN	FLG	4061	Homo sapiens	Filaggrin	1:Experimental evidence at protein level	2.19	1	0.9989	5	5	5	10	10	10	0	0	0
sp|P20936|RASA1_HUMAN	P20936	RASA1_HUMAN	RASA1	1047	Homo sapiens	Ras GTPase-activating protein 1	1:Experimental evidence at protein level	14.04	1	0.9988	16	15	16	72	71	72	0	0	0
sp|P21127|CD11B_HUMAN	P21127	CD11B_HUMAN	CDK11B	795	Homo sapiens	Cyclin-dependent kinase 11B	1:Experimental evidence at protein level	13.08	1	0.999	16	1	15	98	24	97	0	0	0
sp|P21266|GSTM3_HUMAN	P21266	GSTM3_HUMAN	GSTM3	225	Homo sapiens	Glutathione S-transferase Mu 3	1:Experimental evidence at protein level	17.33	1	0.999	4	4	4	53	53	53	0	0	0
sp|P21281|VATB2_HUMAN	P21281	VATB2_HUMAN	ATP6V1B2	511	Homo sapiens	V-type proton ATPase subunit B, brain isoform	1:Experimental evidence at protein level	29.16	1	0.999	23	12	23	189	147	189	0	0	0
sp|P21283|VATC1_HUMAN	P21283	VATC1_HUMAN	ATP6V1C1	382	Homo sapiens	V-type proton ATPase subunit C 1	1:Experimental evidence at protein level	24.08	1	0.9982	12	11	12	70	69	70	0	0	0
sp|P21291|CSRP1_HUMAN	P21291	CSRP1_HUMAN	CSRP1	193	Homo sapiens	Cysteine and glycine-rich protein 1	1:Experimental evidence at protein level	24.87	1	0.999	7	6	7	32	24	32	0	0	0
sp|P21333|FLNA_HUMAN	P21333	FLNA_HUMAN	FLNA	2647	Homo sapiens	Filamin-A	1:Experimental evidence at protein level	37.55	1	0.999	194	174	194	1818	1726	1818	0	0	0
sp|P21359|NF1_HUMAN	P21359	NF1_HUMAN	NF1	2839	Homo sapiens	Neurofibromin	1:Experimental evidence at protein level	6.31	1	0.999	20	20	20	127	127	127	0	0	0
sp|P21397|AOFA_HUMAN	P21397	AOFA_HUMAN	MAOA	527	Homo sapiens	Amine oxidase [flavin-containing] A	1:Experimental evidence at protein level	18.41	1	0.999	12	12	12	25	25	25	0	0	0
sp|P21399|ACOHC_HUMAN	P21399	ACOHC_HUMAN	ACO1	889	Homo sapiens	Cytoplasmic aconitate hydratase	1:Experimental evidence at protein level	11.14	1	0.999	10	10	10	68	68	68	0	0	0
sp|P21439|MDR3_HUMAN	P21439	MDR3_HUMAN	ABCB4	1286	Homo sapiens	Phosphatidylcholine translocator ABCB4	1:Experimental evidence at protein level	3.81	1	0.9986	8	2	3	52	30	31	0	0	0
sp|P21580|TNAP3_HUMAN	P21580	TNAP3_HUMAN	TNFAIP3	790	Homo sapiens	Tumor necrosis factor alpha-induced protein 3	1:Experimental evidence at protein level	4.05	1	0.9985	3	3	3	4	4	4	0	0	0
sp|P21589|5NTD_HUMAN	P21589	5NTD_HUMAN	NT5E	574	Homo sapiens	5'-nucleotidase	1:Experimental evidence at protein level	11.67	1	0.999	7	7	7	40	40	40	0	0	0
sp|P21673|SAT1_HUMAN	P21673	SAT1_HUMAN	SAT1	171	Homo sapiens	Diamine acetyltransferase 1	1:Experimental evidence at protein level	17.54	1	0.999	5	4	5	54	49	54	0	0	0
sp|P21675|TAF1_HUMAN	P21675	TAF1_HUMAN	TAF1	1872	Homo sapiens	Transcription initiation factor TFIID subunit 1	1:Experimental evidence at protein level	6.3	1	0.999	14	5	14	83	18	83	0	0	0
sp|P21757|MSRE_HUMAN	P21757	MSRE_HUMAN	MSR1	451	Homo sapiens	Macrophage scavenger receptor types I and II	1:Experimental evidence at protein level	10.42	1	0.9989	5	5	5	37	37	37	0	0	0
sp|P21796|VDAC1_HUMAN	P21796	VDAC1_HUMAN	VDAC1	283	Homo sapiens	Voltage-dependent anion-selective channel protein 1	1:Experimental evidence at protein level	41.34	1	0.999	25	20	25	101	68	101	0	0	0
sp|P21802|FGFR2_HUMAN	P21802	FGFR2_HUMAN	FGFR2	821	Homo sapiens	Fibroblast growth factor receptor 2	1:Experimental evidence at protein level	8.89	1	0.9987	7	3	5	27	3	6	0	0	0
sp|P21810|PGS1_HUMAN	P21810	PGS1_HUMAN	BGN	368	Homo sapiens	Biglycan	1:Experimental evidence at protein level	16.58	1	0.9989	21	21	21	59	59	59	0	0	0
sp|P21817|RYR1_HUMAN	P21817	RYR1_HUMAN	RYR1	5038	Homo sapiens	Ryanodine receptor 1	1:Experimental evidence at protein level	0.54	1	0.9963	3	3	3	3	3	3	0	0	0
sp|P21854|CD72_HUMAN	P21854	CD72_HUMAN	CD72	359	Homo sapiens	B-cell differentiation antigen CD72	1:Experimental evidence at protein level	7.24	1	0.999	2	2	2	6	6	6	0	0	0
sp|P21860|ERBB3_HUMAN	P21860	ERBB3_HUMAN	ERBB3	1342	Homo sapiens	Receptor tyrosine-protein kinase erbB-3	1:Experimental evidence at protein level	4.62	1	0.9986	8	8	8	82	82	82	0	0	0
sp|P21912|SDHB_HUMAN	P21912	SDHB_HUMAN	SDHB	280	Homo sapiens	Succinate dehydrogenase [ubiquinone] iron-sulfur subunit, mitochondrial	1:Experimental evidence at protein level	16.07	1	0.999	5	5	5	36	36	36	0	0	0
sp|P21964|COMT_HUMAN	P21964	COMT_HUMAN	COMT	271	Homo sapiens	Catechol O-methyltransferase	1:Experimental evidence at protein level	22.51	1	0.999	9	9	9	77	77	77	0	0	0
sp|P21980|TGM2_HUMAN	P21980	TGM2_HUMAN	TGM2	687	Homo sapiens	Protein-glutamine gamma-glutamyltransferase 2	1:Experimental evidence at protein level	23.87	1	0.999	24	24	24	88	88	88	0	0	0
sp|P22004|BMP6_HUMAN	P22004	BMP6_HUMAN	BMP6	513	Homo sapiens	Bone morphogenetic protein 6	1:Experimental evidence at protein level	5.26	1	0.9967	3	3	3	4	4	4	0	0	0
sp|P22033|MUTA_HUMAN	P22033	MUTA_HUMAN	MMUT	750	Homo sapiens	Methylmalonyl-CoA mutase, mitochondrial	1:Experimental evidence at protein level	8.4	1	0.999	6	6	6	50	50	50	0	0	0
sp|P22059|OSBP1_HUMAN	P22059	OSBP1_HUMAN	OSBP	807	Homo sapiens	Oxysterol-binding protein 1	1:Experimental evidence at protein level	10.53	1	0.999	12	12	12	50	50	50	0	0	0
sp|P22061|PIMT_HUMAN	P22061	PIMT_HUMAN	PCMT1	227	Homo sapiens	Protein-L-isoaspartate(D-aspartate) O-methyltransferase	1:Experimental evidence at protein level	33.92	1	0.999	10	10	10	114	114	114	0	0	0
sp|P22083|FUT4_HUMAN	P22083	FUT4_HUMAN	FUT4	530	Homo sapiens	Alpha-(1,3)-fucosyltransferase 4	1:Experimental evidence at protein level	3.4	1	0.9985	2	2	2	10	10	10	0	0	0
sp|P22087|FBRL_HUMAN	P22087	FBRL_HUMAN	FBL	321	Homo sapiens	rRNA 2'-O-methyltransferase fibrillarin	1:Experimental evidence at protein level	13.08	1	0.9989	6	6	6	97	97	97	0	0	0
sp|P22090|RS4Y1_HUMAN	P22090	RS4Y1_HUMAN	RPS4Y1	263	Homo sapiens	Small ribosomal subunit protein eS4, Y isoform 1	1:Experimental evidence at protein level	35.36	1	0.9982	24	2	2	231	7	7	0	0	0
sp|P22102|PUR2_HUMAN	P22102	PUR2_HUMAN	GART	1010	Homo sapiens	Trifunctional purine biosynthetic protein adenosine-3	1:Experimental evidence at protein level	13.47	1	0.9989	16	16	16	163	163	163	0	0	0
sp|P22105|TENX_HUMAN	P22105	TENX_HUMAN	TNXB	4244	Homo sapiens	Tenascin-X	1:Experimental evidence at protein level	2.47	1	0.999	12	12	12	24	24	24	0	0	0
sp|P22223|CADH3_HUMAN	P22223	CADH3_HUMAN	CDH3	829	Homo sapiens	Cadherin-3	1:Experimental evidence at protein level	9.65	1	0.999	12	12	12	102	102	102	0	0	0
sp|P22234|PUR6_HUMAN	P22234	PUR6_HUMAN	PAICS	425	Homo sapiens	Bifunctional phosphoribosylaminoimidazole carboxylase/phosphoribosylaminoimidazole succinocarboxamide synthetase	1:Experimental evidence at protein level	13.18	1	0.9989	6	6	6	29	29	29	0	0	0
sp|P22304|IDS_HUMAN	P22304	IDS_HUMAN	IDS	550	Homo sapiens	Iduronate 2-sulfatase	1:Experimental evidence at protein level	5.64	1	0.999	4	4	4	39	39	39	0	0	0
sp|P22307|SCP2_HUMAN	P22307	SCP2_HUMAN	SCP2	547	Homo sapiens	Sterol carrier protein 2	1:Experimental evidence at protein level	23.77	1	0.999	19	19	19	185	185	185	0	0	0
sp|P22314|UBA1_HUMAN	P22314	UBA1_HUMAN	UBA1	1058	Homo sapiens	Ubiquitin-like modifier-activating enzyme 1	1:Experimental evidence at protein level	21.27	1	0.999	30	30	30	201	201	201	0	0	0
sp|P22352|GPX3_HUMAN	P22352	GPX3_HUMAN	GPX3	226	Homo sapiens	Glutathione peroxidase 3	1:Experimental evidence at protein level	21.68	1	0.999	8	6	8	39	33	39	0	0	0
sp|P22392|NDKB_HUMAN	P22392	NDKB_HUMAN	NME2	152	Homo sapiens	Nucleoside diphosphate kinase B	1:Experimental evidence at protein level	38.82	1	0.999	7	0	7	42	0	42	0	0	0
sp|P22413|ENPP1_HUMAN	P22413	ENPP1_HUMAN	ENPP1	925	Homo sapiens	Ectonucleotide pyrophosphatase/phosphodiesterase family member 1	1:Experimental evidence at protein level	6.7	1	0.999	8	8	8	21	21	21	0	0	0
sp|P22415|USF1_HUMAN	P22415	USF1_HUMAN	USF1	310	Homo sapiens	Upstream stimulatory factor 1	1:Experimental evidence at protein level	15.16	1	0.9984	7	7	7	48	48	48	0	0	0
sp|P22626|ROA2_HUMAN	P22626	ROA2_HUMAN	HNRNPA2B1	353	Homo sapiens	Heterogeneous nuclear ribonucleoproteins A2/B1	1:Experimental evidence at protein level	55.24	1	0.999	38	31	33	315	300	302	0	0	0
sp|P22670|RFX1_HUMAN	P22670	RFX1_HUMAN	RFX1	979	Homo sapiens	MHC class II regulatory factor RFX1	1:Experimental evidence at protein level	1.94	1	0.9989	2	2	2	45	45	45	0	0	0
sp|P22681|CBL_HUMAN	P22681	CBL_HUMAN	CBL	906	Homo sapiens	E3 ubiquitin-protein ligase CBL	1:Experimental evidence at protein level	7.06	1	0.9989	7	3	4	76	32	33	0	0	0
sp|P22694|KAPCB_HUMAN	P22694	KAPCB_HUMAN	PRKACB	351	Homo sapiens	cAMP-dependent protein kinase catalytic subunit beta	1:Experimental evidence at protein level	21.65	1	0.999	12	3	12	77	13	77	0	0	0
sp|P22695|QCR2_HUMAN	P22695	QCR2_HUMAN	UQCRC2	453	Homo sapiens	Cytochrome b-c1 complex subunit 2, mitochondrial	1:Experimental evidence at protein level	33.33	1	0.999	20	20	20	113	113	113	0	0	0
sp|P22736|NR4A1_HUMAN	P22736	NR4A1_HUMAN	NR4A1	598	Homo sapiens	Nuclear receptor subfamily 4 group A member 1	1:Experimental evidence at protein level	6.02	1	0.9986	4	4	4	28	28	28	0	0	0
sp|P22748|CAH4_HUMAN	P22748	CAH4_HUMAN	CA4	312	Homo sapiens	Carbonic anhydrase 4	1:Experimental evidence at protein level	8.33	1	0.9989	2	2	2	7	7	7	0	0	0
sp|P22794|EVI2A_HUMAN	P22794	EVI2A_HUMAN	EVI2A	236	Homo sapiens	Protein EVI2A	1:Experimental evidence at protein level	11.02	1	0.999	3	3	3	32	32	32	0	0	0
sp|P22830|HEMH_HUMAN	P22830	HEMH_HUMAN	FECH	423	Homo sapiens	Ferrochelatase, mitochondrial	1:Experimental evidence at protein level	8.75	1	0.999	5	5	5	63	63	63	0	0	0
sp|P22897|MRC1_HUMAN	P22897	MRC1_HUMAN	MRC1	1456	Homo sapiens	Macrophage mannose receptor 1	1:Experimental evidence at protein level	12.29	1	0.999	27	26	27	86	84	86	0	0	0
sp|P23025|XPA_HUMAN	P23025	XPA_HUMAN	XPA	273	Homo sapiens	DNA repair protein complementing XP-A cells	1:Experimental evidence at protein level	3.3	1	0.9987	1	1	1	31	31	31	0	0	0
sp|P23141|EST1_HUMAN	P23141	EST1_HUMAN	CES1	567	Homo sapiens	Liver carboxylesterase 1	1:Experimental evidence at protein level	17.11	1	0.999	12	7	12	38	17	38	0	0	0
sp|P23193|TCEA1_HUMAN	P23193	TCEA1_HUMAN	TCEA1	301	Homo sapiens	Transcription elongation factor A protein 1	1:Experimental evidence at protein level	25.58	1	0.999	13	7	12	130	78	128	0	0	0
sp|P23219|PGH1_HUMAN	P23219	PGH1_HUMAN	PTGS1	599	Homo sapiens	Prostaglandin G/H synthase 1	1:Experimental evidence at protein level	5.18	1	0.9983	4	3	3	24	17	17	0	0	0
sp|P23229|ITA6_HUMAN	P23229	ITA6_HUMAN	ITGA6	1130	Homo sapiens	Integrin alpha-6	1:Experimental evidence at protein level	6.46	1	0.999	10	10	10	129	129	129	0	0	0
sp|P23246|SFPQ_HUMAN	P23246	SFPQ_HUMAN	SFPQ	707	Homo sapiens	Splicing factor, proline- and glutamine-rich	1:Experimental evidence at protein level	21.5	1	0.999	22	21	21	214	211	211	0	0	0
sp|P23258|TBG1_HUMAN	P23258	TBG1_HUMAN	TUBG1	451	Homo sapiens	Tubulin gamma-1 chain	1:Experimental evidence at protein level	26.16	1	0.999	14	0	14	83	0	83	0	0	0			sp|Q9NRH3|TBG2_HUMAN
sp|P23284|PPIB_HUMAN	P23284	PPIB_HUMAN	PPIB	216	Homo sapiens	Peptidyl-prolyl cis-trans isomerase B	1:Experimental evidence at protein level	34.26	1	0.999	12	11	12	44	38	44	0	0	0
sp|P23352|KALM_HUMAN	P23352	KALM_HUMAN	ANOS1	680	Homo sapiens	Anosmin-1	1:Experimental evidence at protein level	4.56	1	0.9987	6	6	6	32	32	32	0	0	0
sp|P23368|MAOM_HUMAN	P23368	MAOM_HUMAN	ME2	584	Homo sapiens	NAD-dependent malic enzyme, mitochondrial	1:Experimental evidence at protein level	3.77	1	0.9989	2	2	2	9	9	9	0	0	0
sp|P23378|GCSP_HUMAN	P23378	GCSP_HUMAN	GLDC	1020	Homo sapiens	Glycine dehydrogenase (decarboxylating), mitochondrial	1:Experimental evidence at protein level	2.65	1	0.9989	3	3	3	12	12	12	0	0	0
sp|P23381|SYWC_HUMAN	P23381	SYWC_HUMAN	WARS1	471	Homo sapiens	Tryptophan--tRNA ligase, cytoplasmic	1:Experimental evidence at protein level	20.81	1	0.999	22	22	22	122	122	122	0	0	0
sp|P23396|RS3_HUMAN	P23396	RS3_HUMAN	RPS3	243	Homo sapiens	Small ribosomal subunit protein uS3	1:Experimental evidence at protein level	41.15	1	0.9989	13	13	13	85	85	85	0	0	0
sp|P23443|KS6B1_HUMAN	P23443	KS6B1_HUMAN	RPS6KB1	525	Homo sapiens	Ribosomal protein S6 kinase beta-1	1:Experimental evidence at protein level	5.71	1	0.999	4	4	4	50	50	50	0	0	0
sp|P23458|JAK1_HUMAN	P23458	JAK1_HUMAN	JAK1	1154	Homo sapiens	Tyrosine-protein kinase JAK1	1:Experimental evidence at protein level	25.91	1	0.999	44	40	44	226	197	226	0	0	0
sp|P23467|PTPRB_HUMAN	P23467	PTPRB_HUMAN	PTPRB	1997	Homo sapiens	Receptor-type tyrosine-protein phosphatase beta	1:Experimental evidence at protein level	7.41	1	0.999	23	23	23	81	81	81	0	0	0
sp|P23468|PTPRD_HUMAN	P23468	PTPRD_HUMAN	PTPRD	1912	Homo sapiens	Receptor-type tyrosine-protein phosphatase delta	1:Experimental evidence at protein level	3.82	1	0.9983	8	2	2	31	7	7	0	0	0
sp|P23469|PTPRE_HUMAN	P23469	PTPRE_HUMAN	PTPRE	700	Homo sapiens	Receptor-type tyrosine-protein phosphatase epsilon	1:Experimental evidence at protein level	6.57	1	0.9988	5	5	5	20	20	20	0	0	0
sp|P23470|PTPRG_HUMAN	P23470	PTPRG_HUMAN	PTPRG	1445	Homo sapiens	Receptor-type tyrosine-protein phosphatase gamma	1:Experimental evidence at protein level	8.1	1	0.9989	16	13	14	82	33	47	0	0	0
sp|P23471|PTPRZ_HUMAN	P23471	PTPRZ_HUMAN	PTPRZ1	2315	Homo sapiens	Receptor-type tyrosine-protein phosphatase zeta	1:Experimental evidence at protein level	3.5	1	0.999	12	10	12	185	150	185	0	0	0
sp|P23497|SP100_HUMAN	P23497	SP100_HUMAN	SP100	879	Homo sapiens	Nuclear autoantigen Sp-100	1:Experimental evidence at protein level	12.97	1	0.999	18	11	18	164	138	164	0	0	0
sp|P23508|CRCM_HUMAN	P23508	CRCM_HUMAN	MCC	829	Homo sapiens	Colorectal mutant cancer protein	1:Experimental evidence at protein level	15.2	1	0.999	14	14	14	133	133	133	0	0	0
sp|P23511|NFYA_HUMAN	P23511	NFYA_HUMAN	NFYA	347	Homo sapiens	Nuclear transcription factor Y subunit alpha	1:Experimental evidence at protein level	10.95	1	0.999	7	7	7	38	38	38	0	0	0
sp|P23526|SAHH_HUMAN	P23526	SAHH_HUMAN	AHCY	432	Homo sapiens	Adenosylhomocysteinase	1:Experimental evidence at protein level	11.11	1	0.999	7	7	7	79	79	79	0	0	0
sp|P23528|COF1_HUMAN	P23528	COF1_HUMAN	CFL1	166	Homo sapiens	Cofilin-1	1:Experimental evidence at protein level	82.53	1	0.999	45	35	45	255	209	255	0	0	0
sp|P23588|IF4B_HUMAN	P23588	IF4B_HUMAN	EIF4B	611	Homo sapiens	Eukaryotic translation initiation factor 4B	1:Experimental evidence at protein level	17.35	1	0.999	14	14	14	151	151	151	0	0	0
sp|P23610|HAP40_HUMAN	P23610	HAP40_HUMAN	F8A1	371	Homo sapiens	40-kDa huntingtin-associated protein	1:Experimental evidence at protein level	7.55	1	0.9989	3	3	3	44	44	44	0	0	0
sp|P23634|AT2B4_HUMAN	P23634	AT2B4_HUMAN	ATP2B4	1241	Homo sapiens	Plasma membrane calcium-transporting ATPase 4	1:Experimental evidence at protein level	7.66	1	0.9989	10	5	10	81	13	81	0	0	0
sp|P23743|DGKA_HUMAN	P23743	DGKA_HUMAN	DGKA	735	Homo sapiens	Diacylglycerol kinase alpha	1:Experimental evidence at protein level	2.72	1	0.999	2	2	2	11	11	11	0	0	0
sp|P23760|PAX3_HUMAN	P23760	PAX3_HUMAN	PAX3	479	Homo sapiens	Paired box protein Pax-3	1:Experimental evidence at protein level	10.02	1	0.9989	7	6	7	106	99	106	0	0	0
sp|P23769|GATA2_HUMAN	P23769	GATA2_HUMAN	GATA2	480	Homo sapiens	Endothelial transcription factor GATA-2	1:Experimental evidence at protein level	3.54	1	0.9988	3	2	3	6	5	6	0	0	0
sp|P23786|CPT2_HUMAN	P23786	CPT2_HUMAN	CPT2	658	Homo sapiens	Carnitine O-palmitoyltransferase 2, mitochondrial	1:Experimental evidence at protein level	5.62	1	0.9989	4	4	4	27	27	27	0	0	0
sp|P23919|KTHY_HUMAN	P23919	KTHY_HUMAN	DTYMK	212	Homo sapiens	Thymidylate kinase	1:Experimental evidence at protein level	12.74	1	0.9979	3	3	3	14	14	14	0	0	0
sp|P23921|RIR1_HUMAN	P23921	RIR1_HUMAN	RRM1	792	Homo sapiens	Ribonucleoside-diphosphate reductase large subunit	1:Experimental evidence at protein level	23.48	1	0.999	23	23	23	345	345	345	0	0	0
sp|P24001|IL32_HUMAN	P24001	IL32_HUMAN	IL32	234	Homo sapiens	Interleukin-32	1:Experimental evidence at protein level	37.61	1	0.999	14	14	14	85	85	85	0	0	0
sp|P24043|LAMA2_HUMAN	P24043	LAMA2_HUMAN	LAMA2	3122	Homo sapiens	Laminin subunit alpha-2	1:Experimental evidence at protein level	2.27	1	0.999	10	10	10	29	29	29	0	0	0
sp|P24311|COX7B_HUMAN	P24311	COX7B_HUMAN	COX7B	80	Homo sapiens	Cytochrome c oxidase subunit 7B, mitochondrial	1:Experimental evidence at protein level	36.25	1	0.9983	6	4	6	44	27	44	0	0	0
sp|P24385|CCND1_HUMAN	P24385	CCND1_HUMAN	CCND1	295	Homo sapiens	G1/S-specific cyclin-D1	1:Experimental evidence at protein level	29.15	1	0.9988	14	12	12	148	114	114	0	0	0
sp|P24386|RAE1_HUMAN	P24386	RAE1_HUMAN	CHM	653	Homo sapiens	Rab proteins geranylgeranyltransferase component A 1	1:Experimental evidence at protein level	4.29	1	0.999	5	5	5	29	29	29	0	0	0
sp|P24390|ERD21_HUMAN	P24390	ERD21_HUMAN	KDELR1	212	Homo sapiens	ER lumen protein-retaining receptor 1	1:Experimental evidence at protein level	20.75	1	0.9988	7	2	7	51	14	51	0	0	0
sp|P24394|IL4RA_HUMAN	P24394	IL4RA_HUMAN	IL4R	825	Homo sapiens	Interleukin-4 receptor subunit alpha	1:Experimental evidence at protein level	3.52	1	0.999	4	4	4	16	16	16	0	0	0
sp|P24468|COT2_HUMAN	P24468	COT2_HUMAN	NR2F2	414	Homo sapiens	COUP transcription factor 2	1:Experimental evidence at protein level	8.7	1	0.9988	4	1	4	16	3	16	0	0	0
sp|P24522|GA45A_HUMAN	P24522	GA45A_HUMAN	GADD45A	165	Homo sapiens	Growth arrest and DNA damage-inducible protein GADD45 alpha	1:Experimental evidence at protein level	10.91	1	0.9971	2	2	2	13	13	13	0	0	0
sp|P24530|EDNRB_HUMAN	P24530	EDNRB_HUMAN	EDNRB	442	Homo sapiens	Endothelin receptor type B	1:Experimental evidence at protein level	12.22	1	0.999	7	5	7	44	39	44	0	0	0
sp|P24534|EF1B_HUMAN	P24534	EF1B_HUMAN	EEF1B2	225	Homo sapiens	Elongation factor 1-beta	1:Experimental evidence at protein level	11.56	1	0.9975	3	3	3	17	17	17	0	0	0
sp|P24539|AT5F1_HUMAN	P24539	AT5F1_HUMAN	ATP5PB	256	Homo sapiens	ATP synthase F(0) complex subunit B1, mitochondrial	1:Experimental evidence at protein level	28.52	1	0.999	8	8	8	21	21	21	0	0	0
sp|P24593|IBP5_HUMAN	P24593	IBP5_HUMAN	IGFBP5	272	Homo sapiens	Insulin-like growth factor-binding protein 5	1:Experimental evidence at protein level	14.34	1	0.999	15	15	15	55	55	55	0	0	0
sp|P24723|KPCL_HUMAN	P24723	KPCL_HUMAN	PRKCH	683	Homo sapiens	Protein kinase C eta type	1:Experimental evidence at protein level	5.12	1	0.9987	4	4	4	47	47	47	0	0	0
sp|P24752|THIL_HUMAN	P24752	THIL_HUMAN	ACAT1	427	Homo sapiens	Acetyl-CoA acetyltransferase, mitochondrial	1:Experimental evidence at protein level	11.71	1	0.999	5	5	5	25	25	25	0	0	0
sp|P24821|TENA_HUMAN	P24821	TENA_HUMAN	TNC	2201	Homo sapiens	Tenascin	1:Experimental evidence at protein level	6.45	1	0.999	18	18	18	76	76	76	0	0	0
sp|P24844|MYL9_HUMAN	P24844	MYL9_HUMAN	MYL9	172	Homo sapiens	Myosin regulatory light polypeptide 9	1:Experimental evidence at protein level	58.72	1	0.999	25	4	5	155	14	17	0	0	0
sp|P24863|CCNC_HUMAN	P24863	CCNC_HUMAN	CCNC	283	Homo sapiens	Cyclin-C	1:Experimental evidence at protein level	6.36	1	0.9981	2	2	2	7	7	7	0	0	0
sp|P24864|CCNE1_HUMAN	P24864	CCNE1_HUMAN	CCNE1	410	Homo sapiens	G1/S-specific cyclin-E1	1:Experimental evidence at protein level	8.29	1	0.999	6	6	6	157	157	157	0	0	0
sp|P24928|RPB1_HUMAN	P24928	RPB1_HUMAN	POLR2A	1970	Homo sapiens	DNA-directed RNA polymerase II subunit RPB1	1:Experimental evidence at protein level	24.67	1	0.999	46	45	46	328	327	328	0	0	0
sp|P24941|CDK2_HUMAN	P24941	CDK2_HUMAN	CDK2	298	Homo sapiens	Cyclin-dependent kinase 2	1:Experimental evidence at protein level	30.2	1	0.999	13	7	9	119	89	91	0	0	0
sp|P25054|APC_HUMAN	P25054	APC_HUMAN	APC	2843	Homo sapiens	Adenomatous polyposis coli protein	1:Experimental evidence at protein level	5.84	1	0.9987	18	18	18	101	101	101	0	0	0
sp|P25098|ARBK1_HUMAN	P25098	ARBK1_HUMAN	GRK2	689	Homo sapiens	Beta-adrenergic receptor kinase 1	1:Experimental evidence at protein level	15.97	1	0.999	14	11	14	91	82	91	0	0	0
sp|P25105|PTAFR_HUMAN	P25105	PTAFR_HUMAN	PTAFR	342	Homo sapiens	Platelet-activating factor receptor	1:Experimental evidence at protein level	14.04	1	0.999	5	5	5	7	7	7	0	0	0
sp|P25205|MCM3_HUMAN	P25205	MCM3_HUMAN	MCM3	808	Homo sapiens	DNA replication licensing factor MCM3	1:Experimental evidence at protein level	21.16	1	0.999	21	21	21	198	198	198	0	0	0
sp|P25311|ZA2G_HUMAN	P25311	ZA2G_HUMAN	AZGP1	298	Homo sapiens	Zinc-alpha-2-glycoprotein	1:Experimental evidence at protein level	14.77	1	0.999	14	14	14	45	45	45	0	0	0
sp|P25325|THTM_HUMAN	P25325	THTM_HUMAN	MPST	297	Homo sapiens	3-mercaptopyruvate sulfurtransferase	1:Experimental evidence at protein level	13.47	1	0.999	6	6	6	16	16	16	0	0	0
sp|P25391|LAMA1_HUMAN	P25391	LAMA1_HUMAN	LAMA1	3075	Homo sapiens	Laminin subunit alpha-1	1:Experimental evidence at protein level	2.08	1	0.9989	7	7	7	27	27	27	0	0	0
sp|P25440|BRD2_HUMAN	P25440	BRD2_HUMAN	BRD2	801	Homo sapiens	Bromodomain-containing protein 2	1:Experimental evidence at protein level	8.99	1	0.9988	8	8	8	38	38	38	0	0	0
sp|P25490|TYY1_HUMAN	P25490	TYY1_HUMAN	YY1	414	Homo sapiens	Transcriptional repressor protein YY1	1:Experimental evidence at protein level	18.12	1	0.9975	9	5	8	51	34	46	0	0	0
sp|P25685|DNJB1_HUMAN	P25685	DNJB1_HUMAN	DNAJB1	340	Homo sapiens	DnaJ homolog subfamily B member 1	1:Experimental evidence at protein level	27.35	1	0.999	17	15	17	84	81	84	0	0	0
sp|P25686|DNJB2_HUMAN	P25686	DNJB2_HUMAN	DNAJB2	324	Homo sapiens	DnaJ homolog subfamily B member 2	1:Experimental evidence at protein level	11.11	1	0.9988	4	4	4	89	89	89	0	0	0
sp|P25705|ATPA_HUMAN	P25705	ATPA_HUMAN	ATP5F1A	553	Homo sapiens	ATP synthase subunit alpha, mitochondrial	1:Experimental evidence at protein level	28.93	1	0.999	21	21	21	168	168	168	0	0	0
sp|P25774|CATS_HUMAN	P25774	CATS_HUMAN	CTSS	331	Homo sapiens	Cathepsin S	1:Experimental evidence at protein level	35.35	1	0.999	27	27	27	134	134	134	0	0	0
sp|P25786|PSA1_HUMAN	P25786	PSA1_HUMAN	PSMA1	263	Homo sapiens	Proteasome subunit alpha type-1	1:Experimental evidence at protein level	26.62	1	0.999	13	13	13	75	75	75	0	0	0
sp|P25787|PSA2_HUMAN	P25787	PSA2_HUMAN	PSMA2	234	Homo sapiens	Proteasome subunit alpha type-2	1:Experimental evidence at protein level	43.59	1	0.999	32	32	32	169	169	169	0	0	0
sp|P25788|PSA3_HUMAN	P25788	PSA3_HUMAN	PSMA3	255	Homo sapiens	Proteasome subunit alpha type-3	1:Experimental evidence at protein level	23.14	1	0.999	12	12	12	125	125	125	0	0	0
sp|P25789|PSA4_HUMAN	P25789	PSA4_HUMAN	PSMA4	261	Homo sapiens	Proteasome subunit alpha type-4	1:Experimental evidence at protein level	39.85	1	0.999	12	11	12	115	107	115	0	0	0
sp|P25800|RBTN1_HUMAN	P25800	RBTN1_HUMAN	LMO1	156	Homo sapiens	Rhombotin-1	1:Experimental evidence at protein level	6.41	1	0.9969	2	0	2	4	0	4	0	0	0			sp|Q8TAP4|LMO3_HUMAN
sp|P25963|IKBA_HUMAN	P25963	IKBA_HUMAN	NFKBIA	317	Homo sapiens	NF-kappa-B inhibitor alpha	1:Experimental evidence at protein level	24.92	1	0.9988	11	11	11	71	71	71	0	0	0
sp|P26006|ITA3_HUMAN	P26006	ITA3_HUMAN	ITGA3	1051	Homo sapiens	Integrin alpha-3	1:Experimental evidence at protein level	15.89	1	0.999	27	27	27	117	117	117	0	0	0
sp|P26010|ITB7_HUMAN	P26010	ITB7_HUMAN	ITGB7	798	Homo sapiens	Integrin beta-7	1:Experimental evidence at protein level	7.39	1	0.9988	7	7	7	27	27	27	0	0	0
sp|P26038|MOES_HUMAN	P26038	MOES_HUMAN	MSN	577	Homo sapiens	Moesin	1:Experimental evidence at protein level	31.37	1	0.999	29	13	17	165	66	96	0	0	0
sp|P26045|PTN3_HUMAN	P26045	PTN3_HUMAN	PTPN3	913	Homo sapiens	Tyrosine-protein phosphatase non-receptor type 3	1:Experimental evidence at protein level	4.05	1	0.999	4	4	4	28	28	28	0	0	0
sp|P26196|DDX6_HUMAN	P26196	DDX6_HUMAN	DDX6	483	Homo sapiens	Probable ATP-dependent RNA helicase DDX6	1:Experimental evidence at protein level	16.77	1	0.9988	9	9	9	41	41	41	0	0	0
sp|P26358|DNMT1_HUMAN	P26358	DNMT1_HUMAN	DNMT1	1616	Homo sapiens	DNA (cytosine-5)-methyltransferase 1	1:Experimental evidence at protein level	12.56	1	0.999	28	28	28	362	362	362	0	0	0
sp|P26368|U2AF2_HUMAN	P26368	U2AF2_HUMAN	U2AF2	475	Homo sapiens	Splicing factor U2AF 65 kDa subunit	1:Experimental evidence at protein level	20.21	1	0.9988	12	12	12	76	76	76	0	0	0
sp|P26373|RL13_HUMAN	P26373	RL13_HUMAN	RPL13	211	Homo sapiens	Large ribosomal subunit protein eL13	1:Experimental evidence at protein level	59.72	1	0.999	32	31	32	248	246	248	0	0	0
sp|P26440|IVD_HUMAN	P26440	IVD_HUMAN	IVD	426	Homo sapiens	Isovaleryl-CoA dehydrogenase, mitochondrial	1:Experimental evidence at protein level	10.56	1	0.999	5	5	5	43	43	43	0	0	0
sp|P26447|S10A4_HUMAN	P26447	S10A4_HUMAN	S100A4	101	Homo sapiens	Protein S100-A4	1:Experimental evidence at protein level	54.46	1	0.999	20	20	20	96	96	96	0	0	0
sp|P26572|MGAT1_HUMAN	P26572	MGAT1_HUMAN	MGAT1	445	Homo sapiens	Alpha-1,3-mannosyl-glycoprotein 2-beta-N-acetylglucosaminyltransferase	1:Experimental evidence at protein level	24.04	1	0.999	13	13	13	130	130	130	0	0	0
sp|P26583|HMGB2_HUMAN	P26583	HMGB2_HUMAN	HMGB2	209	Homo sapiens	High mobility group protein B2	1:Experimental evidence at protein level	27.75	1	0.9925	12	5	5	77	6	6	0	0	0
sp|P26599|PTBP1_HUMAN	P26599	PTBP1_HUMAN	PTBP1	557	Homo sapiens	Polypyrimidine tract-binding protein 1	1:Experimental evidence at protein level	34.83	1	0.999	25	17	25	309	183	309	0	0	0
sp|P26639|SYTC_HUMAN	P26639	SYTC_HUMAN	TARS1	723	Homo sapiens	Threonine--tRNA ligase 1, cytoplasmic	1:Experimental evidence at protein level	18.4	1	0.9989	19	17	19	217	203	217	0	0	0
sp|P26640|SYVC_HUMAN	P26640	SYVC_HUMAN	VARS1	1264	Homo sapiens	Valine--tRNA ligase	1:Experimental evidence at protein level	6.41	1	0.999	9	8	9	76	75	76	0	0	0
sp|P26641|EF1G_HUMAN	P26641	EF1G_HUMAN	EEF1G	437	Homo sapiens	Elongation factor 1-gamma	1:Experimental evidence at protein level	33.87	1	0.999	26	26	26	211	211	211	0	0	0
sp|P26651|TTP_HUMAN	P26651	TTP_HUMAN	ZFP36	326	Homo sapiens	mRNA decay activator protein ZFP36	1:Experimental evidence at protein level	12.27	1	0.9981	8	4	4	74	16	16	0	0	0
sp|P27105|STOM_HUMAN	P27105	STOM_HUMAN	STOM	288	Homo sapiens	Stomatin	1:Experimental evidence at protein level	36.46	1	0.9989	17	13	17	58	47	58	0	0	0
sp|P27169|PON1_HUMAN	P27169	PON1_HUMAN	PON1	355	Homo sapiens	Serum paraoxonase/arylesterase 1	1:Experimental evidence at protein level	13.52	1	0.999	8	7	8	21	20	21	0	0	0
sp|P27348|1433T_HUMAN	P27348	1433T_HUMAN	YWHAQ	245	Homo sapiens	14-3-3 protein theta	1:Experimental evidence at protein level	44.9	1	0.999	27	8	27	290	78	290	0	0	0
[truncated: 11,478 more rows]

## Sheet: Peptides
Peptide	Prev AA	Next AA	Peptide Length	Protein Start	Protein End	Charges	Probability	Spectral Count	Intensity	Assigned Modifications	Observed Modifications	Protein	Protein ID	Entry Name	Gene	Protein Description	Mapped Genes	Mapped Proteins
KYMKEKLLF	A	V	9	4	12	2, 3	0.9992	71	0			IEC_19086	IEC_19086	IEC_19086		IEC_19086
YFVPHTKRY	E	-	9	8	16	2, 3	1	56	0			IEC_17591	IEC_17591	IEC_17591		IEC_17591
APRASRPSL	A	-	9	3	11	2, 3	0.9984	55	0			IEC_14859	IEC_14859	IEC_14859		IEC_14859
VTEKVYADTGLY	P	-	12	8	19	1, 2	1	53	0			IEC_14942	IEC_14942	IEC_14942		IEC_14942
RLMSAVDSRKY	W	-	11	18	28	2, 3	1	52	0			IEC_04658	IEC_04658	IEC_04658		IEC_04658
RPREGAGRV	V	-	9	11	19	2, 3	0.9991	44	0			IEC_01210	IEC_01210	IEC_01210		IEC_01210		IEC_07098
RPRAAGSPR	L	-	9	18	26	2, 3	0.9974	39	0			IEC_04881	IEC_04881	IEC_04881		IEC_04881
HVVSPTSPF	A	-	9	3	11	1, 2	0.9999	38	0			IEC_18521	IEC_18521	IEC_18521		IEC_18521
NFPEKISSL	R	-	9	3	11	1, 2	0.9995	37	0			IEC_05340	IEC_05340	IEC_05340		IEC_05340
RPPPSRAGP	A	R	9	4	12	2, 3	0.9973	35	0			IEC_03482	IEC_03482	IEC_03482		IEC_03482
HASPVRPTV	C	-	9	5	13	2	1	34	0			IEC_02500	IEC_02500	IEC_02500		IEC_02500
EINHFSSGF	M	-	9	47	55	1, 2	0.9997	34	0			IEC_11999	IEC_11999	IEC_11999		IEC_11999		IEC_12090, IEC_12097
SPRSPGRSL	A	R	9	39	47	2, 3	0.9999	32	0			IEC_03037	IEC_03037	IEC_03037		IEC_03037
RPSLGGRTPL	R	R	10	12	21	2, 3	0.9998	31	0			IEC_10923	IEC_10923	IEC_10923		IEC_10923
APVRSHGLVL	A	-	10	3	12	2, 3	0.9992	30	0			IEC_00412	IEC_00412	IEC_00412		IEC_00412
RQTGLSRLY	S	K	9	40	48	2, 3	0.9993	30	0			IEC_20669	IEC_20669	IEC_20669		IEC_20669
RPRGAGVGAAGAM	C	R	13	3	15	2, 3	0.9999	29	0			IEC_01535	IEC_01535	IEC_01535		IEC_01535
DTFTEKPRTFLY	T	N	12	6	17	2, 3	1	29	0			IEC_16779	IEC_16779	IEC_16779		IEC_16779
FTEKPRTFLY	T	N	10	8	17	2, 3	0.9998	29	0			IEC_16779	IEC_16779	IEC_16779		IEC_16779
SYAKSTQRF	G	-	9	3	11	2, 3	0.9999	29	0			IEC_18903	IEC_18903	IEC_18903		IEC_18903
RPRGLGGAGAA	A	L	11	84	94	2, 3	0.9986	29	0			IEC_20189	IEC_20189	IEC_20189		IEC_20189
KYGVTFYNF	M	T	9	2	10	1, 2	1	28	0			IEC_01242	IEC_01242	IEC_01242		IEC_01242
APGKDRPPL	Q	R	9	6	14	2, 3	0.9997	28	0			IEC_03116	IEC_03116	IEC_03116		IEC_03116		IEC_04872
ATEHDKNSTNIY	S	-	12	41	52	2, 3	1	28	0			IEC_06711	IEC_06711	IEC_06711		IEC_06711
APRASVRGL	L	R	9	21	29	2, 3	0.9993	28	0			IEC_09127	IEC_09127	IEC_09127		IEC_09127
YAVDETSGF	R	-	9	4	12	1, 2	0.996	28	0			IEC_23661	IEC_23661	IEC_23661		IEC_23661
IHDQEDSARFF	W	-	11	10	20	2, 3	0.9999	26	0			IEC_20013	IEC_20013	IEC_20013		IEC_20013
KQSSVLMSY	L	R	9	8	16	1, 2	1	25	0			IEC_02680	IEC_02680	IEC_02680		IEC_02680
RPRAVGLGL	R	R	9	22	30	2, 3	0.9975	24	0			IEC_17542	IEC_17542	IEC_17542		IEC_17542
SVRKAGLKM	L	R	9	35	43	2, 3	0.9996	24	0			IEC_17643	IEC_17643	IEC_17643		IEC_17643
ETDIEMETRY	L	K	10	5	14	2	1	24	0			IEC_20917	IEC_20917	IEC_20917		IEC_20917
RPRAGGASQGP	G	-	11	12	22	2, 3	0.9961	23	0			IEC_02365	IEC_02365	IEC_02365		IEC_02365		IEC_09958
DTVARVFFY	V	-	9	4	12	2	0.9996	23	0			IEC_13087	IEC_13087	IEC_13087		IEC_13087
STEVAGTGHY	N	L	10	75	84	2	1	23	0			IEC_20775	IEC_20775	IEC_20775		IEC_20775
APRHPVSQA	S	R	9	3	11	2, 3	0.9999	22	0			IEC_06104	IEC_06104	IEC_06104		IEC_06104
VPSPRTIPL	A	P	9	30	38	2	0.9966	22	0			IEC_06256	IEC_06256	IEC_06256		IEC_06256
NPRNDGIAL	S	Q	9	47	55	1, 2	0.9988	22	0			IEC_07830	IEC_07830	IEC_07830		IEC_07830		IEC_08064, IEC_11772, IEC_11870, IEC_11985
APGKARPPA	S	A	9	3	11	2	0.9997	22	0			IEC_15536	IEC_15536	IEC_15536		IEC_15536
DPGLGVLRKTAL	M	-	12	2	13	2, 3	1	21	0			IEC_07183	IEC_07183	IEC_07183		IEC_07183
APGSRVHSL	C	R	9	18	26	2, 3	0.9997	21	0			IEC_09085	IEC_09085	IEC_09085		IEC_09085
RPRKVEALV	L	-	9	5	13	2, 3	0.9976	21	0			IEC_10952	IEC_10952	IEC_10952		IEC_10952		IEC_10959
ITDTFTEKPRTFLY	E	N	14	4	17	2, 3	1	21	0			IEC_16779	IEC_16779	IEC_16779		IEC_16779
DTVRRILHF	E	L	9	22	30	2, 3	0.9952	20	0			IEC_03381	IEC_03381	IEC_03381		IEC_03381
SVREGGLSRF	M	Y	10	2	11	2, 3	0.9999	20	0			IEC_04497	IEC_04497	IEC_04497		IEC_04497
APRHPVSQARPF	S	-	12	3	14	2, 3	1	20	0			IEC_06104	IEC_06104	IEC_06104		IEC_06104
EAVAEGGHLLF	R	L	11	5	15	2	0.9994	20	0			IEC_11406	IEC_11406	IEC_11406		IEC_11406
GVAQPGVGF	S	G	9	2	10	1, 2	0.9996	20	0			IEC_12409	IEC_12409	IEC_12409		IEC_12409
SANKERNVL	D	A	9	43	51	2, 3	0.9995	20	0			IEC_13985	IEC_13985	IEC_13985		IEC_13985
RVPKGDVSL	M	A	9	2	10	2, 3	0.9989	20	0			IEC_15660	IEC_15660	IEC_15660		IEC_15660
RSASSATQVHK	R	-	11	29	39	2, 3	1	20	0			IEC_16461	IEC_16461	IEC_16461		IEC_16461
RAHVASSSF	V	R	9	17	25	2, 3	0.9991	20	0			IEC_16599	IEC_16599	IEC_16599		IEC_16599
RPRGAGVGAA	C	G	10	3	12	2, 3	0.997	19	0			IEC_01535	IEC_01535	IEC_01535		IEC_01535
SYGEVHPAF	G	L	9	3	11	1, 2	0.9998	19	0			IEC_02142	IEC_02142	IEC_02142		IEC_02142		IEC_07260
IFNPVSKNF	S	F	9	57	65	2	0.9998	19	0			IEC_10565	IEC_10565	IEC_10565		IEC_10565
SPRGAGTVTRL	L	G	11	5	15	2, 3	0.9999	19	0			IEC_18716	IEC_18716	IEC_18716		IEC_18716
APRAFRASVGSL	T	-	12	13	24	2, 3	0.9998	19	0			IEC_22216	IEC_22216	IEC_22216		IEC_22216
SRHLGAEAL	V	-	9	13	21	2, 3	0.9988	18	0			IEC_01136	IEC_01136	IEC_01136		IEC_01136
APAAGRRGQL	S	G	10	3	12	2, 3	0.9984	18	0			IEC_02442	IEC_02442	IEC_02442		IEC_02442
APGSSRGSL	S	S	9	5	13	1, 2	0.9934	18	0			IEC_12513	IEC_12513	IEC_12513		IEC_12513
SPAGQAGGL	G	-	9	12	20	1, 2	0.9972	18	0			IEC_16190	IEC_16190	IEC_16190		IEC_16190
AAAAPGRAL	R	-	9	41	49	1, 2	0.9936	17	0			IEC_01130	IEC_01130	IEC_01130		IEC_01130
SAVDSRKY	M	-	8	21	28	2, 3	0.9994	17	0			IEC_04658	IEC_04658	IEC_04658		IEC_04658
LEHLIEKSF	M	L	9	2	10	2, 3	0.9972	17	0			IEC_04688	IEC_04688	IEC_04688		IEC_04688		IEC_07431
PRASRPSL	A	-	8	4	11	2	0.9833	17	0			IEC_14859	IEC_14859	IEC_14859		IEC_14859
STIRVLSGY	K	L	9	88	96	2	0.9995	17	0			IEC_15884	IEC_15884	IEC_15884		IEC_15884
IPSGGRQSL	S	S	9	24	32	2	0.9939	17	0			IEC_23082	IEC_23082	IEC_23082		IEC_23082		IEC_23654, IEC_23683
APSGVGAAL	A	G	9	3	11	1	0.9983	16	0			IEC_01978	IEC_01978	IEC_01978		IEC_01978
GPSGGRGAAL	C	R	10	29	38	2	0.9988	16	0			IEC_02268	IEC_02268	IEC_02268		IEC_02268
VYKPVSIYL	C	Y	9	45	53	2	0.9994	16	0			IEC_03579	IEC_03579	IEC_03579		IEC_03579
GPKADILAV	G	-	9	8	16	2	0.9956	16	0			IEC_05342	IEC_05342	IEC_05342		IEC_05342
RYLPSADLSF	V	L	10	52	61	2	0.9996	16	0			IEC_06048	IEC_06048	IEC_06048		IEC_06048		IEC_08346, IEC_08480, IEC_08509, IEC_11741
APGGGAGIL	W	G	9	12	20	1	0.9864	16	0			IEC_10125	IEC_10125	IEC_10125		IEC_10125
RFLALGGGSF	R	L	10	17	26	2	0.9998	16	0			IEC_12401	IEC_12401	IEC_12401		IEC_12401
SVAPASGAF	L	C	9	36	44	1	0.9981	16	0			IEC_13110	IEC_13110	IEC_13110		IEC_13110		IEC_19981
SPSGEGGHSL	S	R	10	16	25	2	0.9999	16	0			IEC_13764	IEC_13764	IEC_13764		IEC_13764
PGKARPPA	A	A	8	4	11	2	0.9991	16	0			IEC_15536	IEC_15536	IEC_15536		IEC_15536
NPRPGLGAL	W	R	9	15	23	2	0.9971	16	0			IEC_16212	IEC_16212	IEC_16212		IEC_16212
RSSGTSQAY	L	-	9	30	38	2	0.9986	16	0			IEC_16599	IEC_16599	IEC_16599		IEC_16599
KTDPERASY	K	A	9	25	33	2	0.9995	16	0			IEC_19451	IEC_19451	IEC_19451		IEC_19451
VSDEWENLKY	G	G	10	67	76	2	1	16	0			IEC_22749	IEC_22749	IEC_22749		IEC_22749
APARVRPGF	R	R	9	4	12	2, 3	0.9999	15	0			IEC_02013	IEC_02013	IEC_02013		IEC_02013
ASAAVRVAY	S	R	9	21	29	2	0.9996	15	0			IEC_05232	IEC_05232	IEC_05232		IEC_05232
YSETTLTSY	Y	F	9	19	27	1	0.9946	15	0			IEC_07871	IEC_07871	IEC_07871		IEC_07871		IEC_08678, IEC_08941, IEC_11803, IEC_11825
EAISSDLSHAF	I	L	11	48	58	2	1	15	0			IEC_13128	IEC_13128	IEC_13128		IEC_13128		IEC_22215, IEC_22371
APRGDGVQVSA	A	A	11	3	13	2	0.9983	15	0			IEC_13572	IEC_13572	IEC_13572		IEC_13572
RPGQRRLLAVL	S	-	11	4	14	2, 3	0.9957	15	0			IEC_14369	IEC_14369	IEC_14369		IEC_14369
KVYADTGLY	E	-	9	11	19	1, 2	0.9999	15	0			IEC_14942	IEC_14942	IEC_14942		IEC_14942
DIFTRKTKY	Q	-	9	16	24	3	0.9993	15	0			IEC_16652	IEC_16652	IEC_16652		IEC_16652
MYKPGKVVL	R	A	9	63	71	2, 3	0.9979	15	0			IEC_18815	IEC_18815	IEC_18815		IEC_18815		IEC_19181
KYMKEKL	A	L	7	4	10	3	0.9774	15	0			IEC_19086	IEC_19086	IEC_19086		IEC_19086
AAEPDRAVL	A	Q	9	23	31	2	0.9987	15	0			IEC_20768	IEC_20768	IEC_20768		IEC_20768		IEC_23672
RPRPDGRAL	R	A	9	28	36	3	0.999	15	0			IEC_22780	IEC_22780	IEC_22780		IEC_22780
KVASRPSGL	V	-	9	8	16	2	0.999	14	0			IEC_01164	IEC_01164	IEC_01164		IEC_01164
RLNSGSATY	L	-	9	15	23	2	0.9998	14	0			IEC_03820	IEC_03820	IEC_03820		IEC_03820
VPHQPAPPF	L	F	9	11	19	2	0.9998	14	0			IEC_05002	IEC_05002	IEC_05002		IEC_05002		IEC_05450, IEC_05560, IEC_06236, IEC_06466
NIRKNTSSV	L	L	9	15	23	2	0.9996	14	0			IEC_06290	IEC_06290	IEC_06290		IEC_06290
TTTDIISSF	G	D	9	12	20	1, 2	0.9957	14	0			IEC_07329	IEC_07329	IEC_07329		IEC_07329
MSDLQRKAGY	-	L	10	1	10	2, 3	1	14	0			IEC_08119	IEC_08119	IEC_08119		IEC_08119		IEC_08170
RPRLGNRPSL	Q	R	10	39	48	3	0.999	14	0			IEC_10499	IEC_10499	IEC_10499		IEC_10499		IEC_10554
LFFVSAVK	M	C	8	2	9	2	0.9993	14	0			IEC_13890	IEC_13890	IEC_13890		IEC_13890
ETPDTEGGRY	L	N	10	34	43	2	0.9998	14	0			IEC_21878	IEC_21878	IEC_21878		IEC_21878		IEC_21890, IEC_23329
AARSSSGVAA	M	A	10	2	11	2	0.9953	14	0			IEC_22789	IEC_22789	IEC_22789		IEC_22789
RQFLEPSGF	C	C	9	29	37	2	0.9996	14	0			IEC_22847	IEC_22847	IEC_22847		IEC_22847
HPRPRGGSAV	G	V	10	58	67	3	0.9978	13	0			IEC_00851	IEC_00851	IEC_00851		IEC_00851
RLRVVARPL	W	R	9	6	14	3	0.998	13	0			IEC_00921	IEC_00921	IEC_00921		IEC_00921		IEC_06764, IEC_07580
SAGPAQQL	M	R	8	2	9	1	0.9984	13	0			IEC_01875	IEC_01875	IEC_01875		IEC_01875
RTAGPGASY	A	A	9	4	12	2	0.9996	13	0			IEC_02615	IEC_02615	IEC_02615		IEC_02615		IEC_05751
QPAGGHVAA	Q	W	9	26	34	2	0.9902	13	0			IEC_04113	IEC_04113	IEC_04113		IEC_04113		IEC_04115
APKQPGTAQ	S	R	9	29	37	2	0.9979	13	0			IEC_04793	IEC_04793	IEC_04793		IEC_04793		IEC_06264, IEC_06330, IEC_06609, IEC_12719
GTPRTPGRGSSSL	S	L	13	3	15	3	0.9971	13	0			IEC_08231	IEC_08231	IEC_08231		IEC_08231
EAAGEVRAM	A	-	9	15	23	2	0.999	13	0			IEC_13485	IEC_13485	IEC_13485		IEC_13485
DTVSTWGLRY	M	V	10	2	11	2	0.9996	13	0			IEC_15294	IEC_15294	IEC_15294		IEC_15294		IEC_17912
LLKEPTGAF	S	H	9	30	38	2	0.998	13	0			IEC_21904	IEC_21904	IEC_21904		IEC_21904
VPSDRLALL	M	-	9	19	27	2	0.9989	12	0			IEC_00200	IEC_00200	IEC_00200		IEC_00200		IEC_10123
SPVLRGLGL	R	R	9	16	24	2	0.9931	12	0			IEC_01076	IEC_01076	IEC_01076		IEC_01076
RPGGRDGKL	S	G	9	2	10	3	0.9991	12	0			IEC_02298	IEC_02298	IEC_02298		IEC_02298		IEC_05741
AVADPSVV	R	-	8	18	25	1	0.9862	12	0			IEC_02462	IEC_02462	IEC_02462		IEC_02462		IEC_05247, IEC_05980, IEC_10394
APSARGRDPL	A	L	10	3	12	3	0.9996	12	0			IEC_02618	IEC_02618	IEC_02618		IEC_02618
RPTARASSL	N	C	9	3	11	2, 3	0.9958	12	0			IEC_03075	IEC_03075	IEC_03075		IEC_03075
VPRGHRAKL	C	-	9	5	13	3	0.9998	12	0			IEC_03560	IEC_03560	IEC_03560		IEC_03560
RQPSGGSGHSY	L	Q	11	44	54	2, 3	1	12	0			IEC_10159	IEC_10159	IEC_10159		IEC_10159
GPRRGRDSL	R	-	9	8	16	2, 3	0.9972	12	0			IEC_14550	IEC_14550	IEC_14550		IEC_14550
HPIQRGPL	G	-	8	46	53	2	0.9995	12	0			IEC_15295	IEC_15295	IEC_15295		IEC_15295		IEC_21966
AEEEVLRDTRGW	A	T	12	29	40	2, 3	1	12	0			IEC_16812	IEC_16812	IEC_16812		IEC_16812		IEC_19646
FGYSRHTPF	A	-	9	30	38	2, 3	0.9995	12	0			IEC_17894	IEC_17894	IEC_17894		IEC_17894
LPAIASSSL	D	F	9	59	67	1	0.9808	12	0			IEC_20967	IEC_20967	IEC_20967		IEC_20967
RPRGSARL	R	R	8	8	15	3	0.9902	12	0			IEC_22154	IEC_22154	IEC_22154		IEC_22154		IEC_23936
KPRNKSYGI	A	-	9	8	16	2, 3	0.9992	11	0			IEC_00211	IEC_00211	IEC_00211		IEC_00211
SPRADRTTA	A	R	9	52	60	2, 3	0.9998	11	0			IEC_01007	IEC_01007	IEC_01007		IEC_01007		IEC_12541, IEC_12542
FMNTRSTTL	L	-	9	3	11	2	0.9999	11	0			IEC_01126	IEC_01126	IEC_01126		IEC_01126
RQRLLAAAA	R	A	9	7	15	2, 3	0.9964	11	0			IEC_03737	IEC_03737	IEC_03737		IEC_03737
FSDDGAVSL	A	S	9	16	24	1, 2	0.9871	11	0			IEC_07709	IEC_07709	IEC_07709		IEC_07709
RPGPGTRKSL	S	S	10	74	83	3	0.9999	11	0			IEC_08412	IEC_08412	IEC_08412		IEC_08412		IEC_08493, IEC_10028, IEC_11485
RPSPRREL	N	G	8	45	52	3	0.997	11	0			IEC_09329	IEC_09329	IEC_09329		IEC_09329
RPPHPRPSL	R	L	9	20	28	2, 3	0.9987	11	0			IEC_11042	IEC_11042	IEC_11042		IEC_11042
EVFQPIRGGF	Q	T	10	18	27	2	0.9979	11	0			IEC_13735	IEC_13735	IEC_13735		IEC_13735
RPRPPVGSV	L	A	9	16	24	2	0.9916	11	0			IEC_14983	IEC_14983	IEC_14983		IEC_14983
IRKAKFAV	T	-	8	16	23	2, 3	0.9978	11	0			IEC_16419	IEC_16419	IEC_16419		IEC_16419		IEC_18643
SPRKTGRSPV	A	-	10	18	27	3	0.9993	11	0			IEC_16602	IEC_16602	IEC_16602		IEC_16602
RPRSLREEKF	V	Q	10	4	13	3	0.9946	11	0			IEC_18084	IEC_18084	IEC_18084		IEC_18084
SPSSRNSEI	P	P	9	8	16	2	0.9864	11	0			IEC_19298	IEC_19298	IEC_19298		IEC_19298
RSRAPGRSL	A	R	9	26	34	3	0.9977	11	0			IEC_19494	IEC_19494	IEC_19494		IEC_19494		IEC_23910
SPRGSVPTL	A	G	9	10	18	2	0.9915	11	0			IEC_20716	IEC_20716	IEC_20716		IEC_20716
RPRPKNISL	L	E	9	5	13	3	0.9953	11	0			IEC_22541	IEC_22541	IEC_22541		IEC_22541
EVMPHSIRNY	G	A	10	5	14	2, 3	0.9991	11	0			IEC_22737	IEC_22737	IEC_22737		IEC_22737
SPRPALLAA	R	G	9	35	43	2	0.9922	10	0			IEC_00562	IEC_00562	IEC_00562		IEC_00562
VFLAIKKNRF	S	H	10	33	42	3	1	10	0			IEC_01244	IEC_01244	IEC_01244		IEC_01244
PRQLLLPL	K	V	8	24	31	2	0.9907	10	0			IEC_02293	IEC_02293	IEC_02293		IEC_02293		IEC_07928, IEC_08098
RVGAVARGL	W	P	9	12	20	2	0.9711	10	0			IEC_03952	IEC_03952	IEC_03952		IEC_03952
RPRARGAAEA	S	-	10	6	15	3	0.9989	10	0			IEC_04923	IEC_04923	IEC_04923		IEC_04923
VVRASSGLK	W	R	9	18	26	1, 2, 3	0.9998	10	0			IEC_05428	IEC_05428	IEC_05428		IEC_05428		IEC_10026
APGSSRGSLSV	S	-	11	5	15	2	0.9986	10	0			IEC_12513	IEC_12513	IEC_12513		IEC_12513
RTAPFTSSY	R	L	9	8	16	1, 2	0.9994	10	0			IEC_12988	IEC_12988	IEC_12988		IEC_12988
RPSSPPLPL	S	L	9	30	38	2	0.9819	10	0			IEC_13238	IEC_13238	IEC_13238		IEC_13238
EVAAGTEWRL	M	Q	10	2	11	2	0.9998	10	0			IEC_15715	IEC_15715	IEC_15715		IEC_15715
MEVASVAAY	-	C	9	1	9	1, 2	0.9978	10	0			IEC_16622	IEC_16622	IEC_16622		IEC_16622
EAVGVMATR	R	-	9	21	29	2	0.9992	10	0			IEC_17918	IEC_17918	IEC_17918		IEC_17918
SPRGAGTVT	L	R	9	5	13	2	0.9957	10	0			IEC_18716	IEC_18716	IEC_18716		IEC_18716
DVPARVGGM	G	R	9	15	23	2	0.9997	10	0			IEC_19513	IEC_19513	IEC_19513		IEC_19513
HPGPLSLI	Q	Q	8	45	52	2	0.9864	10	0			IEC_20306	IEC_20306	IEC_20306		IEC_20306		IEC_20355
RPREPERAQ	G	E	9	3	11	3	0.9996	9	0			IEC_00677	IEC_00677	IEC_00677		IEC_00677
AAAAGPRAL	A	-	9	15	23	1	0.9823	9	0			IEC_03737	IEC_03737	IEC_03737		IEC_03737
RSQKLVSLY	H	K	9	10	18	2, 3	0.998	9	0			IEC_04502	IEC_04502	IEC_04502		IEC_04502
YAFRNQTL	S	E	8	7	14	2	0.9973	9	0			IEC_06024	IEC_06024	IEC_06024		IEC_06024
GPRSSHPGQGM	E	R	11	41	51	2	0.9999	9	0			IEC_06032	IEC_06032	IEC_06032		IEC_06032
EARPPSNRGGGY	M	C	12	66	77	3	0.9981	9	0			IEC_06588	IEC_06588	IEC_06588		IEC_06588		IEC_01073
PRAVTAITA	R	A	9	11	19	2	0.9758	9	0			IEC_07650	IEC_07650	IEC_07650		IEC_07650
RPSSRTSL	F	C	8	5	12	2, 3	0.9868	9	0			IEC_13767	IEC_13767	IEC_13767		IEC_13767
GPGPRAQL	A	Q	8	19	26	2	0.982	9	0			IEC_14322	IEC_14322	IEC_14322		IEC_14322
RAEVRPVL	R	Q	8	47	54	2, 3	0.9849	9	0			IEC_15605	IEC_15605	IEC_15605		IEC_15605
RPATLATL	G	S	8	8	15	2	0.9912	9	0			IEC_16679	IEC_16679	IEC_16679		IEC_16679
FFIETGRPK	E	-	9	17	25	3	0.9996	9	0			IEC_17077	IEC_17077	IEC_17077		IEC_17077
AQVAAAARF	E	-	9	75	83	2	0.9993	9	0			IEC_17550	IEC_17550	IEC_17550		IEC_17550
APSPSGRESL	R	-	10	46	55	2	0.9975	9	0			IEC_17838	IEC_17838	IEC_17838		IEC_17838
HPRLGAEEPPL	Q	-	11	21	31	2, 3	0.9983	9	0			IEC_18692	IEC_18692	IEC_18692		IEC_18692
RPAPLGNREL	R	L	10	32	41	2, 3	0.9999	9	0			IEC_18694	IEC_18694	IEC_18694		IEC_18694
SVIGNLGGGAKGY	F	L	13	72	84	2	1	9	0			IEC_19996	IEC_19996	IEC_19996		IEC_19996		IEC_20234
AVIKSVGAKK	Q	-	10	29	38	2, 3	0.999	9	0			IEC_20441	IEC_20441	IEC_20441		IEC_20441
YLKTTRTL	M	S	8	2	9	2, 3	0.9987	9	0			IEC_20535	IEC_20535	IEC_20535		IEC_20535
DHDSHQRSL	M	S	9	2	10	3	0.9992	9	0			IEC_21356	IEC_21356	IEC_21356		IEC_21356
KTTTATATPK	T	H	10	18	27	2, 3	0.9998	8	0			IEC_00819	IEC_00819	IEC_00819		IEC_00819
RTARESRAL	-	S	9	2	10	3	0.9986	8	0			IEC_01240	IEC_01240	IEC_01240		IEC_01240		IEC_07913
RGKEAGAAL	S	G	9	13	21	2	0.9912	8	0			IEC_01452	IEC_01452	IEC_01452		IEC_01452
LKKKEKLVF	H	R	9	11	19	2, 3	0.9984	8	0			IEC_01653	IEC_01653	IEC_01653		IEC_01653
RPDQGRSLPAGGL	T	-	13	75	87	2	1	8	0			IEC_03320	IEC_03320	IEC_03320		IEC_03320
RVHEVFRVGK	E	L	10	24	33	2, 3	1	8	0			IEC_04584	IEC_04584	IEC_04584		IEC_04584
AVTRTTPVK	A	L	9	7	15	2, 3	0.9977	8	0			IEC_04737	IEC_04737	IEC_04737		IEC_04737		IEC_09626, IEC_09701
RPVLTATRSSL	C	R	11	13	23	2, 3	0.9994	8	0			IEC_04798	IEC_04798	IEC_04798		IEC_04798		IEC_11119
ALLGVRGVGK	T	-	10	38	47	2, 3	0.9998	8	0			IEC_04873	IEC_04873	IEC_04873		IEC_04873
EAINDKISWR	L	R	10	40	49	3	0.9998	8	0			IEC_06081	IEC_06081	IEC_06081		IEC_06081		IEC_10605, IEC_12468
LIYFQTQRK	L	V	9	5	13	2, 3	0.9996	8	0			IEC_06780	IEC_06780	IEC_06780		IEC_06780
KLLKSTSSLK	M	-	10	35	44	2, 3	0.9996	8	0			IEC_07976	IEC_07976	IEC_07976		IEC_07976		IEC_08017
LPQETRIPL	L	-	9	50	58	2	0.9991	8	0			IEC_08120	IEC_08120	IEC_08120		IEC_08120
SLKEGIVSY	S	S	9	3	11	2	0.9923	8	0			IEC_08379	IEC_08379	IEC_08379		IEC_08379
SFWAHDGRY	R	I	9	8	16	2, 3	0.9998	8	0			IEC_09702	IEC_09702	IEC_09702		IEC_09702
KVAEAGAGRLGTK	R	V	13	9	21	2, 3	1	8	0			IEC_11345	IEC_11345	IEC_11345		IEC_11345
SPSSLSKSL	T	-	9	56	64	2	0.9713	8	0			IEC_13407	IEC_13407	IEC_13407		IEC_13407
RFYNPPGTPK	A	R	10	5	14	2, 3	0.9998	8	0			IEC_13668	IEC_13668	IEC_13668		IEC_13668
ALAHPSLTK	M	I	9	5	13	2, 3	0.9996	8	0			IEC_13735	IEC_13735	IEC_13735		IEC_13735
KILSKQVTDK	S	-	10	20	29	2, 3	0.9999	8	0			IEC_13984	IEC_13984	IEC_13984		IEC_13984
SPTLKTQPF	W	S	9	31	39	2	0.9987	8	0			IEC_14047	IEC_14047	IEC_14047		IEC_14047
TGESRSALF	Y	H	9	3	11	2	0.9812	8	0			IEC_15248	IEC_15248	IEC_15248		IEC_15248
RLASASRAL	P	-	9	11	19	2	0.9976	8	0			IEC_15367	IEC_15367	IEC_15367		IEC_15367
HPRTHSAVL	L	R	9	62	70	2, 3	0.9965	8	0			IEC_15784	IEC_15784	IEC_15784		IEC_15784
ETGGVGDVSR	A	G	10	4	13	2	1	8	0			IEC_16373	IEC_16373	IEC_16373		IEC_16373
VISKVISLK	Y	M	9	5	13	2, 3	0.9995	8	0			IEC_17595	IEC_17595	IEC_17595		IEC_17595
IVLTRLLNK	S	S	9	22	30	2, 3	0.9992	8	0			IEC_17631	IEC_17631	IEC_17631		IEC_17631		IEC_21680, IEC_21755, IEC_21797
GLAPPFRGK	V	P	9	3	11	2, 3	0.9991	8	0			IEC_17732	IEC_17732	IEC_17732		IEC_17732		IEC_20658
IAKSRITSL	H	H	9	4	12	2, 3	0.9998	8	0			IEC_21035	IEC_21035	IEC_21035		IEC_21035
RARAVVWEL	A	-	9	3	11	3	0.9995	8	0			IEC_21252	IEC_21252	IEC_21252		IEC_21252
KLRLGEVTK	R	L	9	3	11	2, 3	0.9988	8	0			IEC_21744	IEC_21744	IEC_21744		IEC_21744
RPQKGRTSTL	W	F	10	62	71	3	0.9987	8	0			IEC_23370	IEC_23370	IEC_23370		IEC_23370
RQMDPQQIRTY	F	L	11	20	30	2, 3	1	7	0			IEC_00089	IEC_00089	IEC_00089		IEC_00089
AAAASASRL	A	S	9	69	77	2	0.9683	7	0			IEC_00438	IEC_00438	IEC_00438		IEC_00438		IEC_07274, IEC_07378, IEC_11154, IEC_12163
APRAFLPLPV	M	-	10	2	11	2	0.9941	7	0			IEC_00526	IEC_00526	IEC_00526		IEC_00526
EPEGRPRPL	A	-	9	6	14	3	0.9973	7	0			IEC_00669	IEC_00669	IEC_00669		IEC_00669
KYSFHEEVL	F	K	9	7	15	3	0.9886	7	0			IEC_00760	IEC_00760	IEC_00760		IEC_00760
KIILSKISV	P	-	9	31	39	2, 3	0.9959	7	0			IEC_01790	IEC_01790	IEC_01790		IEC_01790		IEC_06266, IEC_06520, IEC_11575
SPRKPAAHA	R	R	9	60	68	3	0.9987	7	0			IEC_02221	IEC_02221	IEC_02221		IEC_02221
RPRAGRGQLGA	L	R	11	21	31	3	0.9896	7	0			IEC_02898	IEC_02898	IEC_02898		IEC_02898
RQLESLGSY	V	L	9	40	48	2	0.9997	7	0			IEC_03136	IEC_03136	IEC_03136		IEC_03136		IEC_07757
HFISPIPSL	A	R	9	28	36	2	0.9984	7	0			IEC_06032	IEC_06032	IEC_06032		IEC_06032
GPRAGSSGM	T	S	9	64	72	2	0.9944	7	0			IEC_06327	IEC_06327	IEC_06327		IEC_06327
ALLSHVPRA	A	R	9	40	48	2, 3	0.9993	7	0			IEC_06588	IEC_06588	IEC_06588		IEC_06588
HSDHGSGIIK	T	R	10	83	92	3	0.9993	7	0			IEC_07883	IEC_07883	IEC_07883		IEC_07883		IEC_08125
RSFWAHDGRY	S	I	10	7	16	3	1	7	0			IEC_09702	IEC_09702	IEC_09702		IEC_09702
PRTLGAPRGI	A	S	10	12	21	3	0.9792	7	0			IEC_12658	IEC_12658	IEC_12658		IEC_12658
RSLDSLIRAGGVY	P	T	13	31	43	2, 3	1	7	0			IEC_13024	IEC_13024	IEC_13024		IEC_13024
SSDLSHAFLY	I	T	10	51	60	2	0.9986	7	0			IEC_13128	IEC_13128	IEC_13128		IEC_13128		IEC_22215, IEC_22371
KLNGSTKGNLY	Q	-	11	23	33	2, 3	1	7	0			IEC_13987	IEC_13987	IEC_13987		IEC_13987
RPRLASASRAL	R	-	11	9	19	3	0.9996	7	0			IEC_15367	IEC_15367	IEC_15367		IEC_15367
RTGPILSA	R	L	8	7	14	2	0.9938	7	0			IEC_16564	IEC_16564	IEC_16564		IEC_16564
RPRAVGLGLR	R	S	10	22	31	3	0.9999	7	0			IEC_17542	IEC_17542	IEC_17542		IEC_17542
RPREAKRL	L	C	8	15	22	3	0.999	7	0			IEC_19413	IEC_19413	IEC_19413		IEC_19413
RAAAAAVAGGK	P	-	11	3	13	2, 3	0.9762	6	0			IEC_00147	IEC_00147	IEC_00147		IEC_00147
MYNPDRDRLLY	-	S	11	1	11	2, 3	0.9998	6	0			IEC_00488	IEC_00488	IEC_00488		IEC_00488
RPREGAGR	V	V	8	11	18	3	0.9909	6	0			IEC_01210	IEC_01210	IEC_01210		IEC_01210		IEC_07098
AQKSKDMEF	A	-	9	33	41	2	0.999	6	0			IEC_01230	IEC_01230	IEC_01230		IEC_01230
RPGNGGKKEL	V	R	10	92	101	3	0.9997	6	0			IEC_01675	IEC_01675	IEC_01675		IEC_01675
RVFANSHHNIK	K	-	11	7	17	2, 3	1	6	0			IEC_02244	IEC_02244	IEC_02244		IEC_02244
SVEEAERRK	V	R	9	102	110	2, 3	0.9971	6	0			IEC_02501	IEC_02501	IEC_02501		IEC_02501
RPPQPLSSL	H	-	9	32	40	2	0.996	6	0			IEC_02521	IEC_02521	IEC_02521		IEC_02521
LVLKFSVPK	A	S	9	6	14	2, 3	0.9998	6	0			IEC_02884	IEC_02884	IEC_02884		IEC_02884
LYLETRSEF	G	F	9	11	19	2	0.999	6	0			IEC_03050	IEC_03050	IEC_03050		IEC_03050		IEC_08448, IEC_08537
RPRLRGPL	R	R	8	5	12	2, 3	0.9845	6	0			IEC_03525	IEC_03525	IEC_03525		IEC_03525
VLISQQWKI	P	-	9	14	22	2	0.9991	6	0			IEC_03928	IEC_03928	IEC_03928		IEC_03928		IEC_03934, IEC_03935
RALGHAPKK	Q	R	9	22	30	2, 3	0.9994	6	0			IEC_04892	IEC_04892	IEC_04892		IEC_04892
RVNRVDTTLLK	N	M	11	5	15	2, 3	0.9995	6	0			IEC_05216	IEC_05216	IEC_05216		IEC_05216
RVSSAGFLY	S	F	9	60	68	2	0.9969	6	0			IEC_06139	IEC_06139	IEC_06139		IEC_06139
SVAAVTGTF	V	A	9	50	58	1	0.9805	6	0			IEC_06327	IEC_06327	IEC_06327		IEC_06327		IEC_10239
QPRALRSFPA	F	C	10	5	14	3	0.9997	6	0			IEC_07237	IEC_07237	IEC_07237		IEC_07237
RLATHIDGAY	Q	V	10	5	14	2, 3	0.9997	6	0			IEC_08790	IEC_08790	IEC_08790		IEC_08790
LPRHRVVALP	V	A	10	3	12	3	0.9995	6	0			IEC_09274	IEC_09274	IEC_09274		IEC_09274
KLQSKISSSY	K	-	10	12	21	2	0.9999	6	0			IEC_09783	IEC_09783	IEC_09783		IEC_09783
PGRAGGRVGA	V	P	10	57	66	3	0.9903	6	0			IEC_10066	IEC_10066	IEC_10066		IEC_10066
FAFGRGQSL	V	L	9	75	83	2	0.996	6	0			IEC_10191	IEC_10191	IEC_10191		IEC_10191
RKDVRFLLF	M	F	9	2	10	2, 3	0.9976	6	0			IEC_10686	IEC_10686	IEC_10686		IEC_10686
GTEDGAAGRY	N	Q	10	50	59	2	0.9998	6	0			IEC_11984	IEC_11984	IEC_11984		IEC_11984
GPRRPPGHP	Q	K	9	16	24	3	0.9959	6	0			IEC_12360	IEC_12360	IEC_12360		IEC_12360		IEC_12396, IEC_12415
RPRAGVPGGVRV	P	A	12	24	35	3	0.9998	6	0			IEC_12502	IEC_12502	IEC_12502		IEC_12502
EEIRITKAY	L	W	9	28	36	2, 3	0.9945	6	0			IEC_14801	IEC_14801	IEC_14801		IEC_14801		IEC_20567, IEC_20597
HARPGPAVAL	Q	L	10	83	92	3	0.9878	6	0			IEC_15078	IEC_15078	IEC_15078		IEC_15078
EEPISLHTW	M	F	9	2	10	2	0.9995	6	0			IEC_15135	IEC_15135	IEC_15135		IEC_15135
EEYRGGNNW	R	-	9	11	19	2	0.9932	6	0			IEC_16339	IEC_16339	IEC_16339		IEC_16339		IEC_23363
HTTGISVVY	D	T	9	6	14	2	0.9957	6	0			IEC_16992	IEC_16992	IEC_16992		IEC_16992
RPAAGSRRL	A	R	9	46	54	3	0.9805	6	0			IEC_17237	IEC_17237	IEC_17237		IEC_17237
FVPHTKRY	Y	-	8	9	16	2, 3	0.9932	6	0			IEC_17591	IEC_17591	IEC_17591		IEC_17591
MEYFVPHTKRY	N	-	11	6	16	3	0.9999	6	0			IEC_17591	IEC_17591	IEC_17591		IEC_17591
RVRAKGGADY	Q	T	10	67	76	3	0.9958	6	0			IEC_17732	IEC_17732	IEC_17732		IEC_17732
RVSPRVRSL	S	R	9	16	24	3	0.9979	6	0			IEC_18582	IEC_18582	IEC_18582		IEC_18582
SAVKHFKIY	F	-	9	3	11	3	0.9945	6	0			IEC_19581	IEC_19581	IEC_19581		IEC_19581
ILQKRFMAA	K	S	9	5	13	2, 3	0.9969	6	0			IEC_20288	IEC_20288	IEC_20288		IEC_20288		IEC_20335, IEC_20342, IEC_20346, IEC_20575, IEC_22775, IEC_23455, IEC_23572, IEC_23605, IEC_23640, IEC_23645, IEC_23674, IEC_23676
VIKSVGAKK	A	-	9	30	38	2, 3	0.9986	6	0			IEC_20441	IEC_20441	IEC_20441		IEC_20441
IEAQPLRPF	L	D	9	25	33	2	0.9991	6	0			IEC_21435	IEC_21435	IEC_21435		IEC_21435
SPRHLRQPEIL	L	-	11	12	22	3	0.9977	5	0			IEC_00109	IEC_00109	IEC_00109		IEC_00109
SAASPRSSK	R	Y	9	6	14	2	0.9752	5	0			IEC_00117	IEC_00117	IEC_00117		IEC_00117
KGPPPNRTAK	L	F	10	25	34	2, 3	0.9995	5	0			IEC_00377	IEC_00377	IEC_00377		IEC_00377
EEFIFSRH	K	K	8	45	52	2, 3	0.9977	5	0			IEC_00707	IEC_00707	IEC_00707		IEC_00707
LPPPARPPL	L	A	9	7	15	2	0.9849	5	0			IEC_02086	IEC_02086	IEC_02086		IEC_02086
LFLQRISTF	M	F	9	2	10	2	0.9997	5	0			IEC_03563	IEC_03563	IEC_03563		IEC_03563
GPDGRARIPA	L	S	10	38	47	3	0.9978	5	0			IEC_04101	IEC_04101	IEC_04101		IEC_04101
SLRVPSPAL	L	V	9	26	34	2	0.9972	5	0			IEC_04424	IEC_04424	IEC_04424		IEC_04424
RLHSGPVTK	V	S	9	8	16	2, 3	0.9998	5	0			IEC_04936	IEC_04936	IEC_04936		IEC_04936		IEC_11354
ELYRKIVM	G	-	8	13	20	2, 3	0.9958	5	0			IEC_05397	IEC_05397	IEC_05397		IEC_05397
LVSRHRRAL	E	R	9	5	13	3	0.9983	5	0			IEC_07066	IEC_07066	IEC_07066		IEC_07066
TSDRASTRL	M	R	9	4	12	3	0.9994	5	0			IEC_07368	IEC_07368	IEC_07368		IEC_07368
PSGARGDPSL	L	P	10	58	67	2	0.9736	5	0			IEC_07679	IEC_07679	IEC_07679		IEC_07679
SKNGSGLKF	Q	I	9	45	53	2, 3	0.9989	5	0			IEC_07688	IEC_07688	IEC_07688		IEC_07688
QLEKVVRVGK	D	R	10	38	47	2, 3	0.9999	5	0			IEC_10308	IEC_10308	IEC_10308		IEC_10308
SPAPAAARSL	C	Q	10	13	22	2	0.9898	5	0			IEC_10845	IEC_10845	IEC_10845		IEC_10845
GTEDNYTYWAY	A	L	11	90	100	2	0.9953	5	0			IEC_10868	IEC_10868	IEC_10868		IEC_10868
RLPIEKARL	K	R	9	22	30	3	0.9995	5	0			IEC_11356	IEC_11356	IEC_11356		IEC_11356
RPRAATAER	A	-	9	4	12	3	0.9976	5	0			IEC_12780	IEC_12780	IEC_12780		IEC_12780
TPRALAPGLRPL	R	S	12	22	33	3	1	5	0			IEC_13871	IEC_13871	IEC_13871		IEC_13871
GKRQQPLTF	C	R	9	7	15	2, 3	0.9947	5	0			IEC_14390	IEC_14390	IEC_14390		IEC_14390
HTVGLQSRF	C	S	9	4	12	2	0.9968	5	0			IEC_14745	IEC_14745	IEC_14745		IEC_14745
AAPRASRPSL	M	-	10	2	11	3	0.9972	5	0			IEC_14859	IEC_14859	IEC_14859		IEC_14859
EVFTSEIQDS	M	Y	10	2	11	2	0.997	5	0			IEC_16001	IEC_16001	IEC_16001		IEC_16001		IEC_20719, IEC_23903
VLQAHTFLK	W	S	9	21	29	2, 3	0.9991	5	0			IEC_17892	IEC_17892	IEC_17892		IEC_17892
RSAPAGVSL	Q	A	9	17	25	2	0.9887	5	0			IEC_18359	IEC_18359	IEC_18359		IEC_18359		IEC_19033
RIASPGPGWY	P	-	10	16	25	2	0.9999	5	0			IEC_21033	IEC_21033	IEC_21033		IEC_21033
SIYVTLLKK	Y	V	9	40	48	2, 3	0.9958	5	0			IEC_23658	IEC_23658	IEC_23658		IEC_23658
EELGTPKAF	P	H	9	11	19	2	0.999	5	0			IEC_24030	IEC_24030	IEC_24030		IEC_24030
FVSVKSKL	Q	-	8	64	71	2, 3	0.9972	5	0			IEC_24030	IEC_24030	IEC_24030		IEC_24030
RSAASPRSSK	A	Y	10	5	14	2, 3	0.9994	4	0			IEC_00117	IEC_00117	IEC_00117		IEC_00117
EEAAAAKGGVW	E	G	11	5	15	2	0.9994	4	0			IEC_00314	IEC_00314	IEC_00314		IEC_00314
RVSGTSSIYK	C	V	10	52	61	2	0.9997	4	0			IEC_00561	IEC_00561	IEC_00561		IEC_00561
GARQLLSQL	Y	-	9	11	19	2	0.9929	4	0			IEC_00738	IEC_00738	IEC_00738		IEC_00738		IEC_07034
VVARPLRRR	R	L	9	9	17	3	0.9978	4	0			IEC_00921	IEC_00921	IEC_00921		IEC_00921		IEC_06764, IEC_07580
DLKPKNKM	T	R	8	4	11	2, 3	0.9926	4	0			IEC_00942	IEC_00942	IEC_00942		IEC_00942		IEC_11433
MVQHHLILY	H	-	9	6	14	2, 3	0.9976	4	0			IEC_00978	IEC_00978	IEC_00978		IEC_00978
SLFSGSFSK	G	R	9	40	48	2	0.9994	4	0			IEC_00991	IEC_00991	IEC_00991		IEC_00991
ILLENFSAEK	M	-	10	6	15	2	0.9997	4	0			IEC_01123	IEC_01123	IEC_01123		IEC_01123
RPRGAGVGA	C	A	9	3	11	2	0.9935	4	0			IEC_01535	IEC_01535	IEC_01535		IEC_01535
RPRRPGGAG	R	W	9	4	12	3	0.9765	4	0			IEC_01951	IEC_01951	IEC_01951		IEC_01951
RQKHQLYY	V	-	8	18	25	2, 3	0.9968	4	0			IEC_01959	IEC_01959	IEC_01959		IEC_01959
SPRTRGAQA	M	G	9	2	10	3	0.9952	4	0			IEC_02334	IEC_02334	IEC_02334		IEC_02334
PAAGRRGQL	A	G	9	4	12	2	0.9804	4	0			IEC_02442	IEC_02442	IEC_02442		IEC_02442
ILLGTTHQL	D	L	9	9	17	2	0.9832	4	0			IEC_02601	IEC_02601	IEC_02601		IEC_02601
RPHGLAEL	R	L	8	20	27	2	0.9976	4	0			IEC_03153	IEC_03153	IEC_03153		IEC_03153
MARARAVAA	A	V	9	7	15	2, 3	0.9933	4	0			IEC_03247	IEC_03247	IEC_03247		IEC_03247
RPGFASTSAL	G	A	10	9	18	2	0.9935	4	0			IEC_03302	IEC_03302	IEC_03302		IEC_03302
RAGPRSSRL	S	R	9	9	17	3	0.9937	4	0			IEC_03482	IEC_03482	IEC_03482		IEC_03482
RIISPLKTGLLK	L	K	12	50	61	3	0.9999	4	0			IEC_04197	IEC_04197	IEC_04197		IEC_04197
RPRPAWGA	G	A	8	3	10	2	0.9946	4	0			IEC_04475	IEC_04475	IEC_04475		IEC_04475
RTRRPPGVA	M	A	9	2	10	3	0.979	4	0			IEC_04699	IEC_04699	IEC_04699		IEC_04699
FLDPATPRV	V	R	9	14	22	2	0.9978	4	0			IEC_05119	IEC_05119	IEC_05119		IEC_05119		IEC_09551
RIRGPKLVGK	F	-	10	69	78	3	0.9964	4	0			IEC_05226	IEC_05226	IEC_05226		IEC_05226		IEC_06473
AAYSAAVVL	A	H	9	6	14	1	0.9823	4	0			IEC_05242	IEC_05242	IEC_05242		IEC_05242
TEETRIVYW	M	I	9	2	10	2	0.9999	4	0			IEC_05917	IEC_05917	IEC_05917		IEC_05917		IEC_06004, IEC_06608
SPAQRDRVVM	M	R	10	2	11	3	0.9993	4	0			IEC_05985	IEC_05985	IEC_05985		IEC_05985
RVLPSWVGGRYR	C	-	12	59	70	3	1	4	0			IEC_06051	IEC_06051	IEC_06051		IEC_06051		IEC_06277
RSIDKPLAR	L	-	9	31	39	2, 3	0.9965	4	0			IEC_06291	IEC_06291	IEC_06291		IEC_06291
GKRKNNGIF	E	S	9	15	23	2, 3	0.9835	4	0			IEC_06361	IEC_06361	IEC_06361		IEC_06361
AVSGVALAR	G	R	9	5	13	2	0.9971	4	0			IEC_06685	IEC_06685	IEC_06685		IEC_06685
RIKGGEDGAKGTAY	T	L	14	10	23	3	1	4	0			IEC_06830	IEC_06830	IEC_06830		IEC_06830
VSRHRRAL	L	R	8	6	13	3	0.9949	4	0			IEC_07066	IEC_07066	IEC_07066		IEC_07066
QTKSTLSQK	Y	L	9	28	36	2	0.9902	4	0			IEC_07636	IEC_07636	IEC_07636		IEC_07636
VKINVTPPF	L	L	9	4	12	2	0.9928	4	0			IEC_08051	IEC_08051	IEC_08051		IEC_08051
TNKQHDLL	H	L	8	25	32	2	0.9877	4	0			IEC_08485	IEC_08485	IEC_08485		IEC_08485		IEC_11846
VLEVHVPQV	A	R	9	96	104	2	0.9744	4	0			IEC_10551	IEC_10551	IEC_10551		IEC_10551
DTITLIGPR	A	R	9	53	61	2	0.9993	4	0			IEC_11056	IEC_11056	IEC_11056		IEC_11056
LHEASAGERF	Q	-	10	17	26	2, 3	0.9981	4	0			IEC_11109	IEC_11109	IEC_11109		IEC_11109
SPARRPTFL	Q	L	9	31	39	3	0.9721	4	0			IEC_12173	IEC_12173	IEC_12173		IEC_12173
RPRSSHPRL	G	A	9	22	30	3	0.9968	4	0			IEC_12985	IEC_12985	IEC_12985		IEC_12985
SPSAARPAA	R	W	9	20	28	2	0.9968	4	0			IEC_13379	IEC_13379	IEC_13379		IEC_13379
SSDLHLLLA	F	L	9	10	18	2	0.9983	4	0			IEC_13421	IEC_13421	IEC_13421		IEC_13421		IEC_21507
APRGDGVQVSAA	A	V	12	3	14	2	0.9962	4	0			IEC_13572	IEC_13572	IEC_13572		IEC_13572
KVAKQQPRR	A	R	9	4	12	2, 3	0.9993	4	0			IEC_13971	IEC_13971	IEC_13971		IEC_13971
KLSPGLLGR	M	R	9	2	10	2	0.9988	4	0			IEC_14097	IEC_14097	IEC_14097		IEC_14097
LLLRPTIFK	M	W	9	72	80	3	0.9978	4	0			IEC_15900	IEC_15900	IEC_15900		IEC_15900		IEC_02875, IEC_21816
QAKEKYHF	P	-	8	26	33	2, 3	0.9867	4	0			IEC_16365	IEC_16365	IEC_16365		IEC_16365		IEC_19793
TKTAAAATAF	V	N	10	9	18	2	0.9978	4	0			IEC_16724	IEC_16724	IEC_16724		IEC_16724		IEC_19787
KPGGGHTGL	L	P	9	29	37	2	0.9962	4	0			IEC_17732	IEC_17732	IEC_17732		IEC_17732		IEC_20658
GLGIPGSPK	E	S	9	3	11	2	0.9879	4	0			IEC_17849	IEC_17849	IEC_17849		IEC_17849
KIRLPGHAV	W	P	9	112	120	3	0.9897	4	0			IEC_18760	IEC_18760	IEC_18760		IEC_18760		IEC_20229
MYKPGKVV	R	L	8	63	70	3	0.9882	4	0			IEC_18815	IEC_18815	IEC_18815		IEC_18815		IEC_19181
STKLIGLGY	L	I	9	22	30	2	0.9972	4	0			IEC_18908	IEC_18908	IEC_18908		IEC_18908
ELRLKAVA	M	G	8	2	9	2	0.9899	4	0			IEC_20445	IEC_20445	IEC_20445		IEC_20445
TQHVKTIL	W	S	8	4	11	2, 3	0.9892	4	0			IEC_21573	IEC_21573	IEC_21573		IEC_21573
RGLPHTGASY	S	V	10	58	67	2, 3	0.9998	4	0			IEC_22381	IEC_22381	IEC_22381		IEC_22381
APRSSGPRM	R	E	9	5	13	3	0.9979	4	0			IEC_22847	IEC_22847	IEC_22847		IEC_22847
ILNVSPLLPK	K	S	10	3	12	2	0.9995	4	0			IEC_23787	IEC_23787	IEC_23787		IEC_23787
ALRAVTLTAK	A	V	10	25	34	2, 3	0.9993	4	0			IEC_23945	IEC_23945	IEC_23945		IEC_23945
EIFSGRPFPH	L	-	10	86	95	2, 3	0.994	4	0			IEC_23991	IEC_23991	IEC_23991		IEC_23991
RPRPPQAVFL	R	-	10	55	64	3	0.9977	3	0			IEC_00439	IEC_00439	IEC_00439		IEC_00439		IEC_07275
ATKTTTATATPK	A	H	12	16	27	2, 3	0.9999	3	0			IEC_00819	IEC_00819	IEC_00819		IEC_00819
SYNTLVSSV	G	-	9	4	12	2	0.9952	3	0			IEC_01055	IEC_01055	IEC_01055		IEC_01055
ASAARLAPL	S	R	9	5	13	2	0.9867	3	0			IEC_01161	IEC_01161	IEC_01161		IEC_01161
EYPELRGVF	A	-	9	4	12	2	0.9988	3	0			IEC_01337	IEC_01337	IEC_01337		IEC_01337		IEC_05143
RTRPPSPPA	Q	R	9	11	19	2	0.9872	3	0			IEC_01980	IEC_01980	IEC_01980		IEC_01980
RGASASAAAIY	S	-	11	15	25	2	0.9891	3	0			IEC_02439	IEC_02439	IEC_02439		IEC_02439
FLSVAQAGV	A	-	9	41	49	1, 2	0.9784	3	0			IEC_02554	IEC_02554	IEC_02554		IEC_02554		IEC_06816, IEC_06971
QPRAQDHPL	G	-	9	41	49	2	0.9916	3	0			IEC_03075	IEC_03075	IEC_03075		IEC_03075
RPREGKPLA	L	-	9	5	13	3	0.9976	3	0			IEC_03252	IEC_03252	IEC_03252		IEC_03252
PRGHRAKL	V	-	8	6	13	3	0.984	3	0			IEC_03560	IEC_03560	IEC_03560		IEC_03560
AVAAAAVLG	A	R	9	5	13	1	0.9883	3	0			IEC_03765	IEC_03765	IEC_03765		IEC_03765
EGRFLLY	L	P	7	53	59	2	0.987	3	0			IEC_03775	IEC_03775	IEC_03775		IEC_03775
AAADARNPL	R	G	9	32	40	2	0.9993	3	0			IEC_03890	IEC_03890	IEC_03890		IEC_03890		IEC_11080
AVPFPGPGV	A	A	9	13	21	1, 2	0.9848	3	0			IEC_04282	IEC_04282	IEC_04282		IEC_04282
MSAVDSRKY	L	-	9	20	28	2, 3	0.9985	3	0			IEC_04658	IEC_04658	IEC_04658		IEC_04658
RPRAPGRSL	R	H	9	2	10	3	0.9784	3	0			IEC_04793	IEC_04793	IEC_04793		IEC_04793		IEC_06330, IEC_12719
LLGVRGVGK	A	-	9	39	47	2	0.9989	3	0			IEC_04873	IEC_04873	IEC_04873		IEC_04873
RAAARPGRL	Q	A	9	15	23	3	0.999	3	0			IEC_05006	IEC_05006	IEC_05006		IEC_05006
VRASSGLK	V	R	8	19	26	2	0.9907	3	0			IEC_05428	IEC_05428	IEC_05428		IEC_05428		IEC_10026
KVNPHSSRNFY	P	W	11	8	18	3	0.9991	3	0			IEC_06297	IEC_06297	IEC_06297		IEC_06297
RPCEETTKQAL	A	-	11	16	26	3	1	3	0			IEC_06425	IEC_06425	IEC_06425		IEC_06425
VGMQKYFDL	E	-	9	33	41	2	0.9919	3	0			IEC_06780	IEC_06780	IEC_06780		IEC_06780
VVDDSQLPK	G	D	9	73	81	2	0.9977	3	0			IEC_07153	IEC_07153	IEC_07153		IEC_07153	TRBV11-1, TRBV11-2	sp|A0A0K0K1C0|TVBK1_HUMAN, sp|A0A584|TVBK2_HUMAN
KWKDQNIEDHY	N	R	11	32	42	3	1	3	0			IEC_07283	IEC_07283	IEC_07283		IEC_07283		IEC_07603, IEC_07745
TTQREQEWLY	M	L	10	16	25	2	0.9993	3	0			IEC_07636	IEC_07636	IEC_07636		IEC_07636
KSWVFEESY	S	-	9	5	13	2	0.9986	3	0			IEC_07837	IEC_07837	IEC_07837		IEC_07837
APRGSLGIPA	A	R	10	31	40	2	0.9922	3	0			IEC_08239	IEC_08239	IEC_08239		IEC_08239
TPRPFTPGL	R	A	9	38	46	2	0.9885	3	0			IEC_09029	IEC_09029	IEC_09029		IEC_09029	URB1-AS1	sp|Q96HZ7|URAS1_HUMAN
RPRAGLRT	A	P	8	43	50	3	0.9825	3	0			IEC_09654	IEC_09654	IEC_09654		IEC_09654
VQYHGQHRV	R	-	9	7	15	2, 3	0.9996	3	0			IEC_09699	IEC_09699	IEC_09699		IEC_09699
LENVPPEF	T	P	8	8	15	2	0.9723	3	0			IEC_10052	IEC_10052	IEC_10052		IEC_10052
HVHGTQIHK	M	V	9	2	10	3	0.9994	3	0			IEC_10684	IEC_10684	IEC_10684		IEC_10684
SVLAPAGNK	V	L	9	4	12	2	0.9983	3	0			IEC_10785	IEC_10785	IEC_10785		IEC_10785		IEC_11301, IEC_11314, IEC_11315
PGANIILPL	I	I	9	37	45	2	0.9787	3	0			IEC_11241	IEC_11241	IEC_11241		IEC_11241
RTFQQGLY	A	-	8	16	23	2	0.9965	3	0			IEC_13295	IEC_13295	IEC_13295		IEC_13295
AVGFLAQGI	D	Q	9	13	21	1	0.9806	3	0			IEC_13714	IEC_13714	IEC_13714		IEC_13714
RVRGLGVSGPSGK	C	R	13	12	24	3	0.9985	3	0			IEC_13730	IEC_13730	IEC_13730		IEC_13730
LPDKRNLV	R	E	8	85	92	3	0.9746	3	0			IEC_13936	IEC_13936	IEC_13936		IEC_13936
ESSRTEHTL	L	R	9	3	11	2	0.9762	3	0			IEC_14067	IEC_14067	IEC_14067		IEC_14067
KVPAGLE	K	Q	7	16	22	1, 2	0.9781	3	0			IEC_14353	IEC_14353	IEC_14353		IEC_14353
RPGQRRLL	S	A	8	4	11	3	0.9904	3	0			IEC_14369	IEC_14369	IEC_14369		IEC_14369
GRRGPSEPF	L	-	9	12	20	2, 3	0.9966	3	0			IEC_14505	IEC_14505	IEC_14505		IEC_14505
SPLESASCRL	R	-	10	16	25	3	0.9784	3	0			IEC_14784	IEC_14784	IEC_14784		IEC_14784
VTEKVYADTG	P	L	10	8	17	2	0.9994	3	0			IEC_14942	IEC_14942	IEC_14942		IEC_14942
MAALRALL	-	L	8	1	8	2	0.998	3	0			IEC_15981	IEC_15981	IEC_15981		IEC_15981
MQLPGEREPVSY	-	V	12	1	12	2	1	3	0			IEC_16430	IEC_16430	IEC_16430		IEC_16430
EEEVLRDTRGW	A	T	11	30	40	3	0.9998	3	0			IEC_16812	IEC_16812	IEC_16812		IEC_16812		IEC_19646
AVAEASLVGLQ	A	R	11	10	20	2	0.9972	3	0			IEC_17089	IEC_17089	IEC_17089		IEC_17089
SAGVKRVL	A	-	8	4	11	2	0.9956	3	0			IEC_17716	IEC_17716	IEC_17716		IEC_17716
RVSVVAEPK	S	-	9	29	37	2	0.9964	3	0			IEC_18548	IEC_18548	IEC_18548		IEC_18548
APGRGRGDL	A	K	9	12	20	3	0.9984	3	0			IEC_20768	IEC_20768	IEC_20768		IEC_20768		IEC_23672
VVISRAISVK	M	G	10	2	11	2, 3	0.9999	3	0			IEC_21208	IEC_21208	IEC_21208		IEC_21208
KVKKDASARK	A	R	10	5	14	2, 3	0.9991	3	0			IEC_21658	IEC_21658	IEC_21658		IEC_21658
VAPPRVGL	T	A	8	73	80	2	0.986	3	0			IEC_21864	IEC_21864	IEC_21864		IEC_21864
VPETYGG	A	L	7	58	64	1	0.9846	3	0			IEC_21878	IEC_21878	IEC_21878		IEC_21878		IEC_21890, IEC_23329
SHGPGSRSTF	S	-	10	52	61	3	0.9864	3	0			IEC_22152	IEC_22152	IEC_22152		IEC_22152
PARPPGRAV	A	L	9	70	78	2	0.991	3	0			IEC_22418	IEC_22418	IEC_22418		IEC_22418
RLRPPHSPR	D	R	9	43	51	3	0.9987	3	0			IEC_22815	IEC_22815	IEC_22815		IEC_22815
AINPPFREK	S	R	9	27	35	3	0.9965	3	0			IEC_23480	IEC_23480	IEC_23480		IEC_23480
RTHSRPAPY	L	R	9	42	50	3	0.9994	3	0			IEC_23592	IEC_23592	IEC_23592		IEC_23592
VPKQPPKTL	T	R	9	6	14	3	0.9915	3	0			IEC_23762	IEC_23762	IEC_23762		IEC_23762
TVKNRASL	P	D	8	28	35	2	0.9854	2	0			IEC_00070	IEC_00070	IEC_00070		IEC_00070		IEC_02801, IEC_03039, IEC_04252, IEC_04255, IEC_06741, IEC_06845, IEC_11728, IEC_11736, IEC_11824, IEC_12055, IEC_12100
PAGQTLIL	Q	M	8	18	25	1	0.9952	2	0			IEC_00087	IEC_00087	IEC_00087		IEC_00087
ILKDGIMTKK	N	-	10	70	79	2, 3	0.9998	2	0			IEC_00145	IEC_00145	IEC_00145		IEC_00145
IYLIQDSPF	M	Q	9	2	10	2	0.9995	2	0			IEC_00949	IEC_00949	IEC_00949		IEC_00949
HMVQHHLILY	P	-	10	5	14	3	0.9996	2	0			IEC_00978	IEC_00978	IEC_00978		IEC_00978
ETAARDLRY	L	L	9	9	17	3	0.9911	2	0			IEC_01099	IEC_01099	IEC_01099		IEC_01099		IEC_09543, IEC_09561
MPKKAAAAA	-	N	9	1	9	2	0.9978	2	0			IEC_01133	IEC_01133	IEC_01133		IEC_01133
ALSPVLLPR	R	A	9	9	17	2	0.9964	2	0			IEC_01240	IEC_01240	IEC_01240		IEC_01240		IEC_01939, IEC_07913
STYNPSISLK	S	T	10	30	39	2	0.9953	2	0			IEC_01353	IEC_01353	IEC_01353		IEC_01353
ALKGLGNNK	R	K	9	8	16	2, 3	0.9963	2	0			IEC_01418	IEC_01418	IEC_01418		IEC_01418
TAREQGSPL	K	Q	9	6	14	2	0.997	2	0			IEC_01584	IEC_01584	IEC_01584		IEC_01584
AAKLRPRL	C	G	8	16	23	3	0.9844	2	0			IEC_01840	IEC_01840	IEC_01840		IEC_01840
AVLKPGAWSRK	R	-	11	5	15	2, 3	1	2	0			IEC_01897	IEC_01897	IEC_01897		IEC_01897		IEC_04428
GQPGVRLPF	R	A	9	7	15	2	0.9969	2	0			IEC_02024	IEC_02024	IEC_02024		IEC_02024
RISHWTATK	A	A	9	14	22	2, 3	0.9999	2	0			IEC_02654	IEC_02654	IEC_02654		IEC_02654
SVQPSVYLPRY	E	L	11	17	27	2	0.9998	2	0			IEC_02792	IEC_02792	IEC_02792		IEC_02792
STRGAAGPL	A	R	9	6	14	2	0.9835	2	0			IEC_02965	IEC_02965	IEC_02965		IEC_02965		IEC_08325
IFKAPSTSY	H	H	9	82	90	2	0.9992	2	0			IEC_03207	IEC_03207	IEC_03207		IEC_03207		IEC_04531, IEC_12286, IEC_12290, IEC_12291, IEC_12310, IEC_12329, IEC_12352
AVRYNSTLK	R	M	9	4	12	3	0.9979	2	0			IEC_03647	IEC_03647	IEC_03647		IEC_03647
AVARGLPGV	G	-	9	15	23	2	0.9869	2	0			IEC_03952	IEC_03952	IEC_03952		IEC_03952
APGSRAAAA	T	R	9	26	34	2	0.9833	2	0			IEC_04013	IEC_04013	IEC_04013		IEC_04013
AVDSRKY	S	-	7	22	28	2	0.9948	2	0			IEC_04658	IEC_04658	IEC_04658		IEC_04658
HLIEKSFLA	E	I	9	4	12	2	0.9802	2	0			IEC_04688	IEC_04688	IEC_04688		IEC_04688		IEC_07431
AVLKPEAWSRK	-	-	11	1	11	2, 3	0.9999	2	0			IEC_05133	IEC_05133	IEC_05133		IEC_05133		IEC_06880
ILAPYSHYL	A	L	9	58	66	2	0.9987	2	0			IEC_05820	IEC_05820	IEC_05820		IEC_05820		IEC_10767
MTEETRIVY	-	W	9	1	9	2	0.9997	2	0			IEC_05917	IEC_05917	IEC_05917		IEC_05917		IEC_06004, IEC_06608
KPRTLTVVSL	M	V	10	40	49	2	0.9926	2	0			IEC_06281	IEC_06281	IEC_06281		IEC_06281
IPMSSKRAL	G	-	9	21	29	3	0.9924	2	0			IEC_06317	IEC_06317	IEC_06317		IEC_06317
SLYHALSEK	T	L	9	36	44	2, 3	0.9987	2	0			IEC_06789	IEC_06789	IEC_06789		IEC_06789
MTMSTILSKK	A	K	10	18	27	2, 3	0.9998	2	0			IEC_07890	IEC_07890	IEC_07890		IEC_07890
RMHSRKVL	S	-	8	16	23	3	0.9987	2	0			IEC_07931	IEC_07931	IEC_07931		IEC_07931
RPAAWPVRL	S	R	9	28	36	3	0.9979	2	0			IEC_08079	IEC_08079	IEC_08079		IEC_08079		IEC_10287
TETQLGRNW	V	Q	9	26	34	2	0.9976	2	0			IEC_08477	IEC_08477	IEC_08477		IEC_08477
RPEGRPRPM	R	-	9	49	57	3	0.995	2	0			IEC_08516	IEC_08516	IEC_08516		IEC_08516
APGSDRLLGL	A	R	10	3	12	2	0.9991	2	0			IEC_08592	IEC_08592	IEC_08592		IEC_08592
RVTSQFLVK	E	K	9	7	15	2	0.9962	2	0			IEC_08836	IEC_08836	IEC_08836		IEC_08836		IEC_08857
KLLHGVKNVFK	M	R	11	7	17	3	0.9997	2	0			IEC_08965	IEC_08965	IEC_08965		IEC_08965
TEIEAIHF	H	C	8	17	24	2	0.9981	2	0			IEC_09937	IEC_09937	IEC_09937		IEC_09937
KAPGLLEL	Q	E	8	11	18	2	0.9817	2	0			IEC_10302	IEC_10302	IEC_10302		IEC_10302
QTDHGDSVY	T	S	9	14	22	2	0.9939	2	0			IEC_10796	IEC_10796	IEC_10796		IEC_10796
GIAHPASEK	N	H	9	22	30	2, 3	0.9993	2	0			IEC_10797	IEC_10797	IEC_10797		IEC_10797
VPAKPPGAF	S	L	9	55	63	2	0.998	2	0			IEC_10844	IEC_10844	IEC_10844		IEC_10844
MPNSRKMKEM	M	-	10	31	40	3	0.9996	2	0			IEC_10910	IEC_10910	IEC_10910		IEC_10910
SEIVVATL	N	G	8	11	18	1	0.9791	2	0			IEC_10963	IEC_10963	IEC_10963		IEC_10963		IEC_12583
SPRGLGASL	A	G	9	52	60	2	0.9964	2	0			IEC_12540	IEC_12540	IEC_12540		IEC_12540
RPAAPPHTL	L	E	9	5	13	3	0.9944	2	0			IEC_13982	IEC_13982	IEC_13982		IEC_13982
KEAGETGGVL	-	G	10	1	10	2	0.9753	2	0			IEC_14049	IEC_14049	IEC_14049		IEC_14049		IEC_20544, IEC_20683, IEC_22979
LIKQHHSA	Y	I	8	4	11	2, 3	0.9984	2	0			IEC_14280	IEC_14280	IEC_14280		IEC_14280
RPGAAAGI	G	L	8	26	33	2	0.9906	2	0			IEC_14364	IEC_14364	IEC_14364		IEC_14364
SPAVRAGL	K	R	8	28	35	2	0.9919	2	0			IEC_14452	IEC_14452	IEC_14452		IEC_14452
HLRSFLVAA	M	A	9	2	10	2	0.9985	2	0			IEC_14697	IEC_14697	IEC_14697		IEC_14697
SPRPDAEVA	C	A	9	42	50	2	0.9886	2	0			IEC_14877	IEC_14877	IEC_14877		IEC_14877
MEEPISLHTW	-	F	10	1	10	2	0.9989	2	0			IEC_15135	IEC_15135	IEC_15135		IEC_15135
LPKKRTLL	L	S	8	98	105	3	0.9807	2	0			IEC_15884	IEC_15884	IEC_15884		IEC_15884
KLKERGEEY	G	-	9	17	25	2	0.9869	2	0			IEC_15901	IEC_15901	IEC_15901		IEC_15901		IEC_21681, IEC_21719
RPHATAHQL	G	R	9	5	13	3	0.999	2	0			IEC_16660	IEC_16660	IEC_16660		IEC_16660
KTAAAATAF	T	N	9	10	18	2	0.998	2	0			IEC_16724	IEC_16724	IEC_16724		IEC_16724		IEC_19787
AVLSVRKAGLK	A	M	11	32	42	2, 3	0.9999	2	0			IEC_17643	IEC_17643	IEC_17643		IEC_17643
RLSFLPDSFY	S	-	10	20	29	2	0.9969	2	0			IEC_17831	IEC_17831	IEC_17831		IEC_17831
SPMAQSTSSL	S	Q	10	72	81	2	0.9765	2	0			IEC_19064	IEC_19064	IEC_19064		IEC_19064
SLLEHIVAN	-	G	9	1	9	2	0.9825	2	0			IEC_19163	IEC_19163	IEC_19163		IEC_19163		IEC_19164
VISRAISVK	V	G	9	3	11	2, 3	0.9983	2	0			IEC_21208	IEC_21208	IEC_21208		IEC_21208
AELLFSAKKF	L	F	10	12	21	3	0.9998	2	0			IEC_21986	IEC_21986	IEC_21986		IEC_21986
RLPAGLAPR	L	S	9	9	17	2	0.9941	2	0			IEC_22289	IEC_22289	IEC_22289		IEC_22289
RPIEVAGIF	G	-	9	19	27	2	0.988	2	0			IEC_22612	IEC_22612	IEC_22612		IEC_22612
AVAARGAPRA	R	E	10	32	41	3	0.9937	1	0			IEC_00061	IEC_00061	IEC_00061		IEC_00061
VSDPGQDSK	T	-	9	78	86	2	0.999	1	0			IEC_00443	IEC_00443	IEC_00443		IEC_00443		IEC_06872
TIIERMENY	S	-	9	5	13	2	0.9684	1	0			IEC_00481	IEC_00481	IEC_00481		IEC_00481
APRVATRGERGATLAA	V	G	16	25	40	3	0.9808	1	0			IEC_00555	IEC_00555	IEC_00555		IEC_00555		IEC_02794, IEC_04294, IEC_04609, IEC_06788, IEC_07510, IEC_09047, IEC_09149, IEC_09150, IEC_09335, IEC_09345
RPPLPLRPV	L	-	9	61	69	3	0.9997	1	0			IEC_00732	IEC_00732	IEC_00732		IEC_00732		IEC_00734, IEC_05288, IEC_05364, IEC_05435, IEC_05958, IEC_06333, IEC_06413
RVVARPLRR	L	R	9	8	16	3	0.9923	1	0			IEC_00921	IEC_00921	IEC_00921		IEC_00921		IEC_06764, IEC_07580
SPRTVTLSRGTSA	F	R	13	5	17	3	1	1	0			IEC_00952	IEC_00952	IEC_00952		IEC_00952
AAPGRAL	A	-	7	43	49	1	0.9779	1	0			IEC_01130	IEC_01130	IEC_01130		IEC_01130	TAL1	sp|P17542|TAL1_HUMAN
GMIRSSVF	K	L	8	27	34	2	0.9979	1	0			IEC_01244	IEC_01244	IEC_01244		IEC_01244
SAATVGAAR	A	E	9	6	14	2	0.9959	1	0			IEC_01360	IEC_01360	IEC_01360		IEC_01360
AIWATAAAK	G	A	9	9	17	2	0.9986	1	0			IEC_01475	IEC_01475	IEC_01475		IEC_01475		IEC_03631
RPRTEAALPF	R	K	10	18	27	3	0.9957	1	0			IEC_01765	IEC_01765	IEC_01765		IEC_01765
RIWRGLPSQK	M	L	10	2	11	3	0.9827	1	0			IEC_02138	IEC_02138	IEC_02138		IEC_02138
GPARRPSPSL	R	G	10	22	31	3	0.9689	1	0			IEC_02260	IEC_02260	IEC_02260		IEC_02260
EVLSQLR	P	R	7	52	58	2	0.9725	1	0			IEC_02328	IEC_02328	IEC_02328		IEC_02328		IEC_03127, IEC_12776
FHDPLTLKF	F	I	9	7	15	3	0.9984	1	0			IEC_02480	IEC_02480	IEC_02480		IEC_02480		IEC_03581
RISHWTATKA	A	V	10	14	23	3	0.9992	1	0			IEC_02654	IEC_02654	IEC_02654		IEC_02654
MAVVRRLLP	-	R	9	1	9	3	0.988	1	0			IEC_02827	IEC_02827	IEC_02827		IEC_02827
DEVRVALG	A	R	8	23	30	2	0.9719	1	0			IEC_02880	IEC_02880	IEC_02880		IEC_02880
PRAQDHPL	Q	-	8	42	49	2	0.9841	1	0			IEC_03075	IEC_03075	IEC_03075		IEC_03075
RIWGYSLPKK	F	F	10	31	40	3	0.9993	1	0			IEC_03584	IEC_03584	IEC_03584		IEC_03584
SVMGAQYMRGY	R	S	11	110	120	2	0.9998	1	0			IEC_04036	IEC_04036	IEC_04036		IEC_04036
IVHLVKTMK	I	I	9	11	19	3	0.999	1	0			IEC_04091	IEC_04091	IEC_04091		IEC_04091
RPRLLGAALVAH	W	-	12	6	17	3	0.999	1	0			IEC_04188	IEC_04188	IEC_04188		IEC_04188
LERILGWSY	Q	C	9	28	36	2	0.9819	1	0			IEC_04877	IEC_04877	IEC_04877		IEC_04877
HMMDKRLGEK	C	K	10	17	26	3	0.9996	1	0			IEC_04990	IEC_04990	IEC_04990		IEC_04990		IEC_06613
FQKEDVVSL	S	L	9	43	51	2	0.9946	1	0			IEC_05267	IEC_05267	IEC_05267		IEC_05267
RASSGLK	V	R	7	20	26	2	0.9867	1	0			IEC_05428	IEC_05428	IEC_05428		IEC_05428		IEC_10026
NPRQLILRPL	Q	Q	10	29	38	3	0.9995	1	0			IEC_05643	IEC_05643	IEC_05643		IEC_05643
RLRGSEARL	G	-	9	29	37	3	0.9988	1	0			IEC_05804	IEC_05804	IEC_05804		IEC_05804
AIRPPGPPK	Q	V	9	13	21	3	0.9979	1	0			IEC_06274	IEC_06274	IEC_06274		IEC_06274
SSNVQVMLK	I	R	9	16	24	2	0.9992	1	0			IEC_06291	IEC_06291	IEC_06291		IEC_06291
RIAEARVSK	P	G	9	9	17	3	0.984	1	0			IEC_06327	IEC_06327	IEC_06327		IEC_06327		IEC_05464, IEC_06412, IEC_06444, IEC_10239
GKRKNNGIFSVY	E	N	12	15	26	3	0.9988	1	0			IEC_06361	IEC_06361	IEC_06361		IEC_06361
AMYSNNLLK	S	-	9	25	33	2	0.9976	1	0			IEC_06937	IEC_06937	IEC_06937		IEC_06937
QSDPGGALDR	Q	Q	10	35	44	2	0.9997	1	0			IEC_07128	IEC_07128	IEC_07128		IEC_07128		IEC_07439, IEC_11326
MTMSTILSK	A	K	9	18	26	2	0.9991	1	0			IEC_07890	IEC_07890	IEC_07890		IEC_07890
TSYPFPRLK	V	S	9	9	17	3	0.9901	1	0			IEC_08375	IEC_08375	IEC_08375		IEC_08375
RPRVGHLGEA	R	-	10	6	15	3	0.9986	1	0			IEC_08600	IEC_08600	IEC_08600		IEC_08600
RLATHIDG	Q	A	8	5	12	2	0.9915	1	0			IEC_08790	IEC_08790	IEC_08790		IEC_08790
KQENGSHVL	Q	G	9	61	69	2	0.9892	1	0			IEC_09271	IEC_09271	IEC_09271		IEC_09271
SPRVLGLQL	Q	-	9	51	59	2	0.9766	1	0			IEC_09816	IEC_09816	IEC_09816		IEC_09816		IEC_09850
PIGAAREAL	W	R	9	41	49	2	0.9698	1	0			IEC_09971	IEC_09971	IEC_09971		IEC_09971
ESYSGRLVF	S	-	9	15	23	2	0.9835	1	0			IEC_10695	IEC_10695	IEC_10695		IEC_10695
HYQSIGVSL	S	-	9	59	67	2	0.9989	1	0			IEC_10809	IEC_10809	IEC_10809		IEC_10809		IEC_12520, IEC_12521
KSYSTHSSVMK	V	Q	11	22	32	3	0.9997	1	0			IEC_10876	IEC_10876	IEC_10876		IEC_10876
RLDEVPASL	R	R	9	14	22	2	0.9876	1	0			IEC_10967	IEC_10967	IEC_10967		IEC_10967
AFNSQTRTF	M	R	9	2	10	2	0.9998	1	0			IEC_10984	IEC_10984	IEC_10984		IEC_10984
TAGRGSFEWRPAGGDPN	V	R	17	11	27	3	0.9906	1	0			IEC_11062	IEC_11062	IEC_11062		IEC_11062
HAWLKHKV	H	F	8	27	34	3	0.9692	1	0			IEC_12075	IEC_12075	IEC_12075		IEC_12075
RTAPFTS	R	S	7	8	14	2	0.9916	1	0			IEC_12988	IEC_12988	IEC_12988		IEC_12988
KLNKVTTLK	L	R	9	25	33	3	0.9987	1	0			IEC_13154	IEC_13154	IEC_13154		IEC_13154
TGRLHAPVPG	L	R	10	15	24	3	0.9738	1	0			IEC_13406	IEC_13406	IEC_13406		IEC_13406
SLFQEPRPK	E	R	9	37	45	3	0.9991	1	0			IEC_13453	IEC_13453	IEC_13453		IEC_13453
EAEAAGEVR	L	A	9	13	21	2	0.9996	1	0			IEC_13485	IEC_13485	IEC_13485		IEC_13485
SLYFGAKTK	S	R	9	7	15	3	0.998	1	0			IEC_13985	IEC_13985	IEC_13985		IEC_13985
LPAARPLPL	A	Q	9	13	21	2	0.994	1	0			IEC_14189	IEC_14189	IEC_14189		IEC_14189
TLRPGVTVIPK	G	G	11	32	42	3	0.9996	1	0			IEC_14752	IEC_14752	IEC_14752		IEC_14752
AENEPRRSL	F	A	9	12	20	3	0.9847	1	0			IEC_14804	IEC_14804	IEC_14804		IEC_14804
RPVLLSGRSL	R	-	10	60	69	3	0.995	1	0			IEC_14916	IEC_14916	IEC_14916		IEC_14916		IEC_20800
LGSPEVI	C	Y	7	32	38	1	0.9738	1	0			IEC_14951	IEC_14951	IEC_14951		IEC_14951
ATDQSLRFK	T	D	9	6	14	3	0.9989	1	0			IEC_15059	IEC_15059	IEC_15059		IEC_15059
KLRGAWAFR	R	R	9	5	13	3	0.9982	1	0			IEC_16257	IEC_16257	IEC_16257		IEC_16257		IEC_20905
YVGPLKTVK	L	-	9	11	19	3	0.9976	1	0			IEC_16435	IEC_16435	IEC_16435		IEC_16435		IEC_20207
RYFRPSHRL	P	-	9	31	39	3	0.9954	1	0			IEC_16601	IEC_16601	IEC_16601		IEC_16601
SGAGGAILL	D	G	9	2	10	1	0.996	1	0			IEC_16691	IEC_16691	IEC_16691		IEC_16691
EEVLRDTRGW	E	T	10	31	40	3	0.9995	1	0			IEC_16812	IEC_16812	IEC_16812		IEC_16812		IEC_19646
GTALPLSGR	A	R	9	109	117	2	0.9962	1	0			IEC_17941	IEC_17941	IEC_17941		IEC_17941
RMRIATEVLK	G	S	10	23	32	3	0.9979	1	0			IEC_18219	IEC_18219	IEC_18219		IEC_18219		IEC_19456, IEC_19467, IEC_19591
RSSAPLSNR	S	G	9	39	47	2	0.9984	1	0			IEC_18380	IEC_18380	IEC_18380		IEC_18380
RQKVTVAH	G	L	8	90	97	3	0.9937	1	0			IEC_18475	IEC_18475	IEC_18475		IEC_18475
YPSPRRSGTV	L	-	10	4	13	2	0.9883	1	0			IEC_18755	IEC_18755	IEC_18755		IEC_18755		IEC_21166
VSFVHSISL	-	C	9	1	9	2	0.9748	1	0			IEC_19617	IEC_19617	IEC_19617		IEC_19617
WAAAPGSGL	S	-	9	3	11	1	0.9983	1	0			IEC_19628	IEC_19628	IEC_19628		IEC_19628
SVLIRKLPA	V	V	9	26	34	3	0.9749	1	0			IEC_20162	IEC_20162	IEC_20162		IEC_20162		IEC_23078
KPQGEPRSL	N	L	9	45	53	2	0.9697	1	0			IEC_20361	IEC_20361	IEC_20361		IEC_20361
RMKVTSVQK	S	K	9	23	31	3	0.9992	1	0			IEC_20361	IEC_20361	IEC_20361		IEC_20361
RTLTEVGNY	G	I	9	28	36	2	0.9993	1	0			IEC_20503	IEC_20503	IEC_20503		IEC_20503
STSSVIMMK	F	L	9	24	32	2	0.9984	1	0			IEC_20738	IEC_20738	IEC_20738		IEC_20738
AKRQIVTEY	S	R	9	37	45	2	0.9939	1	0			IEC_20954	IEC_20954	IEC_20954		IEC_20954
RVFGVEINK	C	T	9	17	25	2	0.9972	1	0			IEC_21135	IEC_21135	IEC_21135		IEC_21135
NLETPDTEGGRY	R	N	12	32	43	2	1	1	0			IEC_21878	IEC_21878	IEC_21878		IEC_21878		IEC_21890, IEC_23329
RMMPLAGLVK	E	-	10	3	12	2	0.9987	1	0			IEC_22118	IEC_22118	IEC_22118		IEC_22118
RLQNIGTAGGHPK	H	-	13	42	54	3	1	1	0			IEC_22170	IEC_22170	IEC_22170		IEC_22170
ATKASAPSK	P	R	9	41	49	2	0.9862	1	0			IEC_22479	IEC_22479	IEC_22479		IEC_22479
ELSQRKHIL	D	-	9	50	58	3	0.9746	1	0			IEC_22580	IEC_22580	IEC_22580		IEC_22580
HASLFIKRY	Y	M	9	16	24	3	0.9991	1	0			IEC_22816	IEC_22816	IEC_22816		IEC_22816
RQAATRAL	A	R	8	68	75	2	0.9945	1	0			IEC_22868	IEC_22868	IEC_22868		IEC_22868
FHKKHVVL	C	N	8	7	14	2	0.9876	1	0			IEC_22915	IEC_22915	IEC_22915		IEC_22915
RVLEHPVSKS	G	-	10	40	49	3	0.9999	1	0			IEC_23181	IEC_23181	IEC_23181		IEC_23181
RIRTQPLEVK	L	T	10	38	47	3	0.9981	1	0			IEC_23311	IEC_23311	IEC_23311		IEC_23311
RKNPEPSRF	E	R	9	3	11	3	0.9959	1	0			IEC_23825	IEC_23825	IEC_23825		IEC_23825
ILLESWKHSPK	V	L	11	43	53	3	0.9998	1	0			IEC_23846	IEC_23846	IEC_23846		IEC_23846		IEC_14103, IEC_23271, IEC_23289, IEC_23863
RVSAPGSLLK	P	-	10	75	84	2	0.9965	1	0			IEC_23991	IEC_23991	IEC_23991		IEC_23991		IEC_22973
